# Supplementary material for: Host–Pathogen Coevolution: The Selective Advantage of Bacillus thuringiensis Virulence and Its Cry Toxin Genes
Source: PLoS Biol. 2015 Jun 4;13(6):e1002169. doi: 10.1371/journal.pbio.1002169 (PMC4456383; doi:10.1371/journal.pbio.1002169)
Supplement: S1 Data — The data are summarized in Fig 1, and S1 Fig, and the statistical results are shown in S1–S5 Tables. (XLSX) [file pbio.1002169.s001.xlsx]

## Sheet: Reciprocal coevolution
Reciprocal coevolutionary adaptation - Data for Fig. 1b, Fig. 1c, S1_Table
Exposure	Transfer	Replicate population	Survival (%)
Coevolved host - ancestral pathogen (Co-H Anc-P)	12	1	8.88889
Coevolved host - ancestral pathogen (Co-H Anc-P)	12	4	27.2727
Coevolved host - ancestral pathogen (Co-H Anc-P)	12	6	16.6667
Coevolved host - ancestral pathogen (Co-H Anc-P)	12	7	43.75
Coevolved host - ancestral pathogen (Co-H Anc-P)	12	8	13.3333
Coevolved host - ancestral pathogen (Co-H Anc-P)	12	9	17.5
Coevolved host - ancestral pathogen (Co-H Anc-P)	12	10	21.0526
Ancestral host - coevolved pathogen (Anc-H Co-P)	12	1	39.5349
Ancestral host - coevolved pathogen (Anc-H Co-P)	12	4	37.2093
Ancestral host - coevolved pathogen (Anc-H Co-P)	12	6	23.4043
Ancestral host - coevolved pathogen (Anc-H Co-P)	12	7	12.5
Ancestral host - coevolved pathogen (Anc-H Co-P)	12	8	14
Ancestral host - coevolved pathogen (Anc-H Co-P)	12	9	3.84615
Ancestral host - coevolved pathogen (Anc-H Co-P)	12	10	18.3673
Coevolved host - coevolved pathogen (Co-H Co-P)	12	1	19.5652
Coevolved host - coevolved pathogen (Co-H Co-P)	12	4	25.641
Coevolved host - coevolved pathogen (Co-H Co-P)	12	6	8
Coevolved host - coevolved pathogen (Co-H Co-P)	12	7	2
Coevolved host - coevolved pathogen (Co-H Co-P)	12	8	6.25
Coevolved host - coevolved pathogen (Co-H Co-P)	12	9	7.14286
Coevolved host - coevolved pathogen (Co-H Co-P)	12	10	17.6471
Coevolved host - ancestral pathogen (Co-H Anc-P)	20	1	23.8095
Coevolved host - ancestral pathogen (Co-H Anc-P)	20	2	29.7297
Coevolved host - ancestral pathogen (Co-H Anc-P)	20	3	13.9535
Coevolved host - ancestral pathogen (Co-H Anc-P)	20	6	12
Coevolved host - ancestral pathogen (Co-H Anc-P)	20	9	63.0769
Ancestral host - coevolved pathogen (Anc-H Co-P)	20	1	52.6316
Ancestral host - coevolved pathogen (Anc-H Co-P)	20	2	21.6216
Ancestral host - coevolved pathogen (Anc-H Co-P)	20	3	7.69231
Ancestral host - coevolved pathogen (Anc-H Co-P)	20	6	16.2162
Ancestral host - coevolved pathogen (Anc-H Co-P)	20	9	7.31707
Coevolved host - coevolved pathogen (Co-H Co-P)	20	1	80
Coevolved host - coevolved pathogen (Co-H Co-P)	20	2	25
Coevolved host - coevolved pathogen (Co-H Co-P)	20	3	27.2727
Coevolved host - coevolved pathogen (Co-H Co-P)	20	6	29.7297
Coevolved host - coevolved pathogen (Co-H Co-P)	20	9	38.8889
Coevolved host - ancestral pathogen (Co-H Anc-P)	28	2	8.88889
Coevolved host - ancestral pathogen (Co-H Anc-P)	28	4	2
Coevolved host - ancestral pathogen (Co-H Anc-P)	28	5	20.9302
Coevolved host - ancestral pathogen (Co-H Anc-P)	28	7	47.9167
Coevolved host - ancestral pathogen (Co-H Anc-P)	28	8	13.3333
Coevolved host - ancestral pathogen (Co-H Anc-P)	28	9	56.8627
Coevolved host - ancestral pathogen (Co-H Anc-P)	28	10	32
Ancestral host - coevolved pathogen (Anc-H Co-P)	28	2	81.3953
Ancestral host - coevolved pathogen (Anc-H Co-P)	28	4	17.7778
Ancestral host - coevolved pathogen (Anc-H Co-P)	28	5	60
Ancestral host - coevolved pathogen (Anc-H Co-P)	28	7	4.34783
Ancestral host - coevolved pathogen (Anc-H Co-P)	28	8	88.8889
Ancestral host - coevolved pathogen (Anc-H Co-P)	28	9	44.6809
Ancestral host - coevolved pathogen (Anc-H Co-P)	28	10	39.5833
Coevolved host - coevolved pathogen (Co-H Co-P)	28	2	88.5714
Coevolved host - coevolved pathogen (Co-H Co-P)	28	4	6
Coevolved host - coevolved pathogen (Co-H Co-P)	28	5	45.7143
Coevolved host - coevolved pathogen (Co-H Co-P)	28	7	19.0476
Coevolved host - coevolved pathogen (Co-H Co-P)	28	8	40
Coevolved host - coevolved pathogen (Co-H Co-P)	28	9	71.4286
Coevolved host - coevolved pathogen (Co-H Co-P)	28	10	13.9535

## Sheet: Host survival
Changes in host survival - Data for Fig. 1d, S2 Table, S3 Table
Evolution treatment for host	Transfer	Replicate population	Survival (%)
Coevolution	0		0
Coevolution	0		4.54545
Coevolution	0		6.12245
Coevolution	0		7.84314
Coevolution	0		9.61538
Coevolution	0		12.2449
Coevolution	0		15.5556
Coevolution	0		46.5116
Coevolution	12	1	8.88889
Coevolution	12	4	27.2727
Coevolution	12	6	16.6667
Coevolution	12	7	43.75
Coevolution	12	8	13.3333
Coevolution	12	9	17.5
Coevolution	12	10	21.0526
Coevolution	20	1	23.8095
Coevolution	20	2	15
Coevolution	20	2	29.7297
Coevolution	20	3	13.9535
Coevolution	20	6	12
Coevolution	20	7	37.7778
Coevolution	20	8	26.087
Coevolution	20	9	63.0769
Coevolution	20	10	42.5532
Coevolution	28	2	8.88889
Coevolution	28	4	2
Coevolution	28	5	20.9302
Coevolution	28	6	4
Coevolution	28	7	47.9167
Coevolution	28	8	13.3333
Coevolution	28	9	56.8627
Coevolution	28	10	32
Control	0		2.22222
Control	0		6
Control	0		6.38298
Control	0		7.89474
Control	0		11.1111
Control	0		12.5
Control	0		20
Control	0		57.5
Control	12	1	12.8205
Control	12	3	13.6364
Control	12	4	11.9048
Control	12	5	6.97674
Control	12	6	23.4043
Control	12	7	0
Control	12	8	16.6667
Control	12	9	0
Control	12	10	13.3333
Control	20	1	2.38095
Control	20	2	24
Control	20	2	27.2727
Control	20	3	5.12821
Control	20	4	26.6667
Control	20	5	5.12821
Control	20	6	34.7826
Control	20	7	11.7647
Control	20	8	30.9524
Control	20	9	11.6279
Control	20	10	8.33333
Control	28	1	6.25
Control	28	3	21.2766
Control	28	4	16.2162
Control	28	5	4.54545
Control	28	6	13.7255
Control	28	7	21.2766
Control	28	8	18
Control	28	9	4.25532
Control	28	10	26.7857
Adaptation	0		4.54545
Adaptation	0		6
Adaptation	0		7.40741
Adaptation	0		8.16327
Adaptation	0		11.6279
Adaptation	0		12.766
Adaptation	0		23.913
Adaptation	0		58.8235
Adaptation	12	1	6.97674
Adaptation	12	2	24.3902
Adaptation	12	3	27.2727
Adaptation	12	4	33.3333
Adaptation	12	5	2
Adaptation	12	6	36.8421
Adaptation	12	7	6.97674
Adaptation	12	8	25.9259
Adaptation	12	9	20
Adaptation	20	1	6.66667
Adaptation	20	2	33.3333
Adaptation	20	3	31.25
Adaptation	20	4	11.1111
Adaptation	20	5	8.33333
Adaptation	20	6	47.3684
Adaptation	20	7	32
Adaptation	20	8	20.4545
Adaptation	20	9	22.9167
Adaptation	20	10	8.69565
Adaptation	28	1	2.22222
Adaptation	28	2	16.6667
Adaptation	28	3	0
Adaptation	28	4	30.2326
Adaptation	28	5	25
Adaptation	28	6	4.87805
Adaptation	28	7	7.69231
Adaptation	28	8	6.66667
Adaptation	28	9	20.7547
Adaptation	28	10	15

## Sheet: Host population growth
Changes in host population growth - Data for S2 Table, S3 Table
Evolution treatment for host	Transfer	Replicate population	Host population size
Coevolution	0		0
Coevolution	0		0
Coevolution	0		0
Coevolution	0		2000
Coevolution	12	1	4000
Coevolution	12	2	1333.33
Coevolution	12	3	0
Coevolution	12	4	1333.33
Coevolution	12	8	0
Coevolution	12	9	4000
Coevolution	12	10	2000
Coevolution	12	11	1666.67
Coevolution	20	1	666.667
Coevolution	20	2	5333.33
Coevolution	20	3	0
Coevolution	20	8	0
Coevolution	20	9	1000
Coevolution	28	2	4000
Coevolution	28	4	6000
Coevolution	28	5	666.667
Coevolution	28	8	2000
Coevolution	28	9	1000
Coevolution	28	10	5000
Control	0		0
Control	0		0
Control	0		1333.33
Control	0		3000
Control	12	2	0
Control	12	3	2666.67
Control	12	4	666.667
Control	12	5	14000
Control	12	8	5000
Control	12	9	1000
Control	12	10	2000
Control	20	1	666.667
Control	20	2	0
Control	20	3	6000
Control	20	4	8666.67
Control	20	5	7333.33
Control	20	8	0
Control	20	9	0
Control	20	10	5000
Control	28	1	2666.67
Control	28	2	1333.33
Control	28	3	0
Control	28	4	2666.67
Control	28	5	5333.33
Control	28	8	1000
Control	28	9	0
Control	28	10	0
Adaptation	0		0
Adaptation	0		0
Adaptation	0		1333.33
Adaptation	0		7333.33
Adaptation	12	1	1333.33
Adaptation	12	3	666.667
Adaptation	12	4	3333.33
Adaptation	12	5	2000
Adaptation	12	8	9000
Adaptation	12	9	0
Adaptation	12	10	0
Adaptation	20	1	2666.67
Adaptation	20	2	2000
Adaptation	20	3	0
Adaptation	20	4	4666.67
Adaptation	20	5	4666.67
Adaptation	20	8	8000
Adaptation	20	9	4000
Adaptation	20	10	1000
Adaptation	28	1	0
Adaptation	28	2	4666.67
Adaptation	28	3	3333.33
Adaptation	28	4	8000
Adaptation	28	5	666.667
Adaptation	28	8	3000
Adaptation	28	9	3000
Adaptation	28	10	4000

## Sheet: Host body size
Host body size - Data for S2 Table and S3 Table
Evolution treatment for host	Transfer	Replicate population	Mean body size
Coevolution	0		0.0342
Coevolution	0		0.125
Coevolution	0		0.26
Coevolution	0		0.31
Coevolution	0		0.337
Coevolution	0		0.386
Coevolution	0		0.503
Coevolution	12	1	0.35
Coevolution	12	6	0.275
Coevolution	12	7	0.376
Coevolution	12	8	0.188
Coevolution	12	9	0.368333
Coevolution	12	10	0.35
Coevolution	20	1	0.25
Coevolution	20	2	0.224
Coevolution	20	2	0.365
Coevolution	20	3	0.2325
Coevolution	20	6	0.346
Coevolution	20	7	0.366
Coevolution	20	8	0.314
Coevolution	20	9	0.301
Coevolution	20	10	0.38
Coevolution	28	2	0.21
Coevolution	28	4	0.46
Coevolution	28	5	0.403333
Coevolution	28	6	0.19
Coevolution	28	7	0.19
Coevolution	28	9	0.364
Coevolution	28	10	0.245
Control	0	1	0.0458
Control	0	2	0.16
Control	0	3	0.275
Control	0	4	0.312
Control	0	5	0.365
Control	0	6	0.42
Control	0	7	0.622
Control	12	1	0.32
Control	12	3	0.26195
Control	12	4	0.2175
Control	12	5	0.3766
Control	12	6	0.29
Control	12	8	0.27
Control	12	10	0.244
Control	20	2	0.365
Control	20	2	0.378
Control	20	3	0.265
Control	20	4	0.42
Control	20	5	0.2468
Control	20	6	0.312
Control	20	7	0.31
Control	20	8	0.2733
Control	20	9	0.334
Control	20	10	0.275
Control	28	1	0.356
Control	28	3	0.412
Control	28	4	0.0258333
Control	28	5	0.37
Control	28	6	0.388333
Control	28	8	0.26
Control	28	10	0.291
Adaptation	0	1	0.1219
Adaptation	0	2	0.22
Adaptation	0	3	0.306
Adaptation	0	4	0.322
Adaptation	0	5	0.3825
Adaptation	0	6	0.44
Adaptation	0	7	0.675
Adaptation	12	1	0.34
Adaptation	12	2	0.427
Adaptation	12	3	0.325
Adaptation	12	4	0.27
Adaptation	12	6	0.271
Adaptation	12	7	0.306667
Adaptation	12	8	0.291667
Adaptation	12	9	0.245
Adaptation	20	1	0.483
Adaptation	20	2	0.37
Adaptation	20	3	0.472
Adaptation	20	4	0.2325
Adaptation	20	5	0.4525
Adaptation	20	6	0.41
Adaptation	20	7	0.322
Adaptation	20	8	0.3
Adaptation	20	9	0.25
Adaptation	20	10	0.236
Adaptation	28	1	0.35
Adaptation	28	2	0.498
Adaptation	28	4	0.412857
Adaptation	28	5	0.704333
Adaptation	28	6	0.29
Adaptation	28	8	0.316
Adaptation	28	9	0.285
Adaptation	28	10	0.2625

## Sheet: Host infection load
Host infection load - Data for S2 Table and S3 Table
Evolution treatment for host	Transfer	Replicate population	Infection load
Coevolution	0		5.57288
Coevolution	0		8.34575
Coevolution	0		9.12648
Coevolution	0		9.78447
Coevolution	0		11.8455
Coevolution	0		13.0692
Coevolution	0		27.8086
Coevolution	12	1	17.3
Coevolution	12	4	7.4196
Coevolution	12	6	9.72424
Coevolution	12	7	8.18652
Coevolution	12	8	5.17234
Coevolution	12	9	7.75249
Coevolution	12	10	6.82381
Coevolution	20	1	5.7
Coevolution	20	2	7.75662
Coevolution	20	2	8.04405
Coevolution	20	3	6.58315
Coevolution	20	6	9.0341
Coevolution	20	7	7.84645
Coevolution	20	8	7.83079
Coevolution	20	9	6.74629
Coevolution	20	10	9.93158
Coevolution	28	2	14.4429
Coevolution	28	4	15.9957
Coevolution	28	5	8.53967
Coevolution	28	6	17.8263
Coevolution	28	7	7.3
Coevolution	28	9	8.08493
Coevolution	28	10	6.61973
Control	0		7.3
Control	0		8.38932
Control	0		9.44362
Control	0		9.96667
Control	0		12.1387
Control	0		15.4602
Control	0		50.9681
Control	12	1	12.7688
Control	12	3	7.3
Control	12	4	11.8977
Control	12	5	10.8404
Control	12	6	6.72529
Control	12	8	7.91728
Control	20	2	7.3
Control	20	2	8.18183
Control	20	3	11.0736
Control	20	4	10.0778
Control	20	5	7.3
Control	20	6	8.90256
Control	20	7	9.45054
Control	20	8	7.3
Control	20	9	10.294
Control	20	10	9.72424
Control	28	1	2.61835
Control	28	3	10.9408
Control	28	4	71.8161
Control	28	5	15.4081
Control	28	6	7.3
Control	28	8	8.58205
Control	28	10	10.7364
Adaptation	0	1	7.3
Adaptation	0	2	8.49048
Adaptation	0	3	9.61942
Adaptation	0	4	10.9364
Adaptation	0	5	12.1733
Adaptation	0	6	18.2375
Adaptation	12	1	9.26078
Adaptation	12	2	7.69032
Adaptation	12	3	7.81282
Adaptation	12	4	7.3
Adaptation	12	6	8.53001
Adaptation	12	7	10.5609
Adaptation	12	8	7.3
Adaptation	12	9	8.11633
Adaptation	20	1	10.0605
Adaptation	20	2	14.0568
Adaptation	20	3	7.65311
Adaptation	20	4	8.16022
Adaptation	20	5	7.85249
Adaptation	20	6	7.7065
Adaptation	20	7	9.37039
Adaptation	20	8	6.74444
Adaptation	20	9	7.3
Adaptation	20	10	9.41864
Adaptation	28	1	33.0143
Adaptation	28	2	12.9894
Adaptation	28	4	11.4522
Adaptation	28	5	7.53663
Adaptation	28	6	2.12759
Adaptation	28	8	5.71772
Adaptation	28	9	17.8263
Adaptation	28	10	7.93492

## Sheet: Pathogen extinct pops
Pathogen extinct populations - Data for Fig. 1e
Evolution treatment for pathogen	Transfer	Replicate population	Extinct
Coevolution	12	1	no
Coevolution	12	2	no
Coevolution	12	3	no
Coevolution	12	4	no
Coevolution	12	5	no
Coevolution	12	6	no
Coevolution	12	7	no
Coevolution	12	8	no
Coevolution	12	9	no
Coevolution	12	10	no
Coevolution	20	1	no
Coevolution	20	2	no
Coevolution	20	3	no
Coevolution	20	4	no
Coevolution	20	5	no
Coevolution	20	6	no
Coevolution	20	7	no
Coevolution	20	8	no
Coevolution	20	9	no
Coevolution	20	10	no
Coevolution	28	1	no
Coevolution	28	2	no
Coevolution	28	3	no
Coevolution	28	4	no
Coevolution	28	5	no
Coevolution	28	6	no
Coevolution	28	7	no
Coevolution	28	8	no
Coevolution	28	9	no
Coevolution	28	10	no
Adaptation	12	1	no
Adaptation	12	2	no
Adaptation	12	3	no
Adaptation	12	4	no
Adaptation	12	5	no
Adaptation	12	6	no
Adaptation	12	7	yes
Adaptation	12	8	no
Adaptation	12	9	no
Adaptation	12	10	no
Adaptation	20	1	yes
Adaptation	20	2	no
Adaptation	20	3	no
Adaptation	20	4	no
Adaptation	20	5	yes
Adaptation	20	6	no
Adaptation	20	7	no
Adaptation	20	8	yes
Adaptation	20	9	no
Adaptation	20	10	no
Adaptation	28	1	yes
Adaptation	28	2	yes
Adaptation	28	3	no
Adaptation	28	4	no
Adaptation	28	5	yes
Adaptation	28	6	no
Adaptation	28	7	yes
Adaptation	28	8	yes
Adaptation	28	9	no
Adaptation	28	10	yes

## Sheet: Pathogen killing ability
Pathogen killing ability - Data for Fig. 1f, S4 Table, S5 Table
Evolution treatment for pathogen	Transfer	Replicate population	Killing ability (%)
Coevolution	0		97.7778
Coevolution	0		95.4545
Coevolution	0		95.4545
Coevolution	0		94
Coevolution	0		94
Coevolution	0		87.5
Coevolution	0		80
Coevolution	0		42.5
Coevolution	12	1	60.4651
Coevolution	12	2	94
Coevolution	12	3	85
Coevolution	12	4	62.7907
Coevolution	12	5	77.1429
Coevolution	12	6	76.5957
Coevolution	12	7	87.5
Coevolution	12	8	86
Coevolution	12	9	96.1538
Coevolution	12	10	81.6327
Coevolution	20	1	47.3684
Coevolution	20	2	78.3784
Coevolution	20	3	92.3077
Coevolution	20	4	87.8049
Coevolution	20	5	41.3043
Coevolution	20	6	83.7838
Coevolution	20	7	60.7143
Coevolution	20	8	95.7447
Coevolution	20	9	92.6829
Coevolution	20	10	95.6522
Coevolution	28	1	12.1951
Coevolution	28	2	18.6047
Coevolution	28	3	54.2857
Coevolution	28	4	82.2222
Coevolution	28	5	40
Coevolution	28	6	76
Coevolution	28	7	95.6522
Coevolution	28	8	11.1111
Coevolution	28	9	55.3191
Coevolution	28	10	60.4167
Controls	0		93.8776
Controls	0		93.617
Controls	0		92.5926
Controls	0		92.1569
Controls	0		92.1053
Controls	0		87.234
Controls	0		76.087
Controls	12	1	45.1613
Controls	12	2	0
Controls	12	3	0
Controls	12	4	0
Controls	12	5	0
Controls	12	6	0
Controls	12	7	6.38298
Controls	12	8	2.12766
Controls	12	9	1.88679
Controls	12	10	0
Controls	20	1	0
Controls	20	2	0
Controls	20	3	0
Controls	20	4	0
Controls	20	5	0
Controls	20	6	4.08163
Controls	20	7	4.25532
Controls	20	9	4.25532
Controls	20	9	2.08333
Controls	20	10	0
Controls	28	1	2.12766
Controls	28	2	0
Controls	28	3	5.26316
Controls	28	4	0
Controls	28	5	0
Controls	28	6	0
Controls	28	7	0
Controls	28	8	0
Controls	28	10	4.16667
Adaptation	0		91.8367
Adaptation	0		90.3846
Adaptation	0		88.8889
Adaptation	0		88.3721
Adaptation	0		87.7551
Adaptation	0		84.4444
Adaptation	0		41.1765
Adaptation	0		53.4884
Adaptation	12	1	0
Adaptation	12	2	85.3659
Adaptation	12	3	78.0488
Adaptation	12	4	82.6087
Adaptation	12	5	2.77778
Adaptation	12	6	97.9592
Adaptation	12	7	0
Adaptation	12	8	0
Adaptation	12	9	78.7234
Adaptation	12	10	0
Adaptation	20	3	88.0952
Adaptation	20	3	57.5758
Adaptation	20	4	97.3684
Adaptation	20	9	92
Adaptation	20	10	0
Adaptation	28	2	2.08333
Adaptation	28	3	97.5
Adaptation	28	4	2
Adaptation	28	6	62.7907
Adaptation	28	9	93.1818

## Sheet: Pathogen infection load
Pathogen infection load - Data for Fig. 1g, S4 Table, S5 Table
Evolution treatment for pathogen	Transfer	Replicate population	Infection load
Coevolution	0		8.38932
Coevolution	0		8.49048
Coevolution	0		9.96667
Coevolution	0		10.9364
Coevolution	0		18.2375
Coevolution	0		15.4602
Coevolution	12	1	10.1736
Coevolution	12	2	12.3505
Coevolution	12	3	7.3
Coevolution	12	4	6.21776
Coevolution	12	5	14.0155
Coevolution	12	7	9.50994
Coevolution	12	8	7.86497
Coevolution	12	9	0.0272727
Coevolution	12	10	10.9145
Coevolution	20	1	9.9455
Coevolution	20	2	6.88333
Coevolution	20	3	20.425
Coevolution	20	5	9.14366
Coevolution	20	6	10.2412
Coevolution	20	7	10.0778
Coevolution	20	8	9.68095
Coevolution	20	9	7.3
Coevolution	20	10	9.8
Coevolution	28	1	8.32669
Coevolution	28	2	7.65236
Coevolution	28	3	7.3
Coevolution	28	4	7.3
Coevolution	28	5	7.65014
Coevolution	28	6	10.0476
Coevolution	28	7	8.83846
Coevolution	28	8	8.18496
Coevolution	28	9	7.3
Coevolution	28	10	7.77939
Controls	0		7.3
Controls	0		8.34575
Controls	0		9.61942
Controls	0		12.1733
Controls	0		13.0692
Controls	0		27.8086
Controls	0		9.78447
Controls	12	1	8.12305
Controls	12	2	8.71643
Controls	12	3	9.47391
Controls	12	4	8.32881
Controls	12	5	7.47618
Controls	12	6	9.30803
Controls	12	7	7.78804
Controls	12	8	9.22802
Controls	12	9	7.68183
Controls	12	10	9.00213
Controls	20	1	8.80344
Controls	20	2	9.12949
Controls	20	6	8.00028
Controls	20	7	7.45813
Controls	20	9	7.7902
Controls	20	10	8.26006
Controls	28	1	8.87791
Controls	28	2	7.3
Controls	28	3	7.93452
Controls	28	5	10.0248
Controls	28	6	7.67411
Controls	28	7	8.10613
Controls	28	8	7.65537
Controls	28	10	7.46502
Adaptation	0		5.57288
Adaptation	0		7.3
Adaptation	0		9.12648
Adaptation	0		9.44362
Adaptation	0		12.1387
Adaptation	0		11.8455
Adaptation	12	1	9.0094
Adaptation	12	2	14.1966
Adaptation	12	3	7.3
Adaptation	12	4	31.3741
Adaptation	12	5	12.4068
Adaptation	12	6	26.7175
Adaptation	12	8	9.44592
Adaptation	12	9	15.9101
Adaptation	12	10	22.3331
Adaptation	20	3	18.9883
Adaptation	20	4	21.4667
Adaptation	20	9	9.52222
Adaptation	20	10	8.44504
Adaptation	28	2	8.64228
Adaptation	28	4	16.3682
Adaptation	28	6	14.8355
Adaptation	28	9	26.9721

## Sheet: Pathogen - host pop growth
Pathogen effect on host population growth - Data for S1a Fig., S4 Table, S5 Table
Evolution treatment for pathogen	Transfer	Replicate population	Population size
Coevolution	0		0
Coevolution	0		0
Coevolution	0		0
Coevolution	0		0
Coevolution	0		0
Coevolution	0		0
Coevolution	12	1	1333.33
Coevolution	12	1	2000
Coevolution	12	3	0
Coevolution	12	4	18000
Coevolution	12	5	0
Coevolution	12	8	0
Coevolution	12	9	2000
Coevolution	12	10	0
Coevolution	20	1	15333.3
Coevolution	20	2	666.667
Coevolution	20	3	0
Coevolution	20	4	666.667
Coevolution	20	5	6666.67
Coevolution	20	8	0
Coevolution	20	9	0
Coevolution	20	10	0
Coevolution	28	1	3333.33
Coevolution	28	2	18000
Coevolution	28	3	4666.67
Coevolution	28	4	666.667
Coevolution	28	5	46666.7
Coevolution	28	6	0
Coevolution	28	8	16666.7
Coevolution	28	9	14000
Coevolution	28	10	0
Controls	0		0
Controls	0		0
Controls	0		0
Controls	0		1333.33
Controls	0		0
Controls	0		0
Controls	12	1	22666.7
Controls	12	2	40000
Controls	12	3	98333.3
Controls	12	4	95000
Controls	12	5	53333.3
Controls	12	6	116667
Controls	12	7	85000
Controls	12	8	93333.3
Controls	12	9	166667
Controls	12	10	50000
Controls	20	1	106667
Controls	20	2	108333
Controls	20	6	76000
Controls	20	7	120000
Controls	20	9	160000
Controls	20	10	145000
Controls	28	1	65000
Controls	28	2	110000
Controls	28	3	54666.7
Controls	28	4	100000
Controls	28	5	34666.7
Controls	28	6	103333
Controls	28	7	153333
Controls	28	8	171667
Controls	28	9	103333
Controls	28	10	253333
Adaptation	0		1333.33
Adaptation	0		2000
Adaptation	0		3000
Adaptation	0		7333.33
Adaptation	0		0
Adaptation	0		1000
Adaptation	12	1	41666.7
Adaptation	12	2	5333.33
Adaptation	12	3	0
Adaptation	12	4	0
Adaptation	12	5	49333.3
Adaptation	12	6	0
Adaptation	12	7	150000
Adaptation	12	8	190000
Adaptation	12	9	1000
Adaptation	12	10	188333
Adaptation	20	1	81666.7
Adaptation	20	3	0
Adaptation	20	3	666.667
Adaptation	20	6	0
Adaptation	20	9	0
Adaptation	20	10	255000
Adaptation	28	3	666.667
Adaptation	28	4	12666.7
Adaptation	28	6	6000
Adaptation	28	9	0

## Sheet: Pathogen - host body size
Pathogen effect on host body size - Data for S1b Fig., S4 Table, S5 Table
Evolution treatment for pathogen	Transfer	Replicate population	Mean host body size
Coevolution	0		0.0342
Coevolution	0		0.0458
Coevolution	0		0.1219
Coevolution	0		0.125
Coevolution	0		0.16
Coevolution	0		0.386
Coevolution	0		0.42
Coevolution	12	1	0.348
Coevolution	12	2	0.33
Coevolution	12	3	0.244
Coevolution	12	4	0.660009
Coevolution	12	5	0.273
Coevolution	12	7	0.362
Coevolution	12	8	0.295
Coevolution	12	9	0.275
Coevolution	12	10	0.276667
Coevolution	20	1	0.378
Coevolution	20	2	0.4
Coevolution	20	5	0.452
Coevolution	20	6	0.283333
Coevolution	20	7	0.3
Coevolution	20	8	0.21
Coevolution	20	9	0.31
Coevolution	20	10	0.2
Coevolution	28	1	0.487
Coevolution	28	2	0.473
Coevolution	28	3	0.43
Coevolution	28	4	0.23
Coevolution	28	5	0.476
Coevolution	28	6	0.3033
Coevolution	28	7	0.325
Coevolution	28	8	0.565
Coevolution	28	9	0.445
Coevolution	28	10	0.298
Controls	0		0.22
Controls	0		0.26
Controls	0		0.275
Controls	0		0.31
Controls	0		0.44
Controls	0		0.503
Controls	0		0.306
Controls	12	1	0.486
Controls	12	2	0.706
Controls	12	3	0.828
Controls	12	4	0.81
Controls	12	5	0.946
Controls	12	6	0.83
Controls	12	7	0.683
Controls	12	8	0.778
Controls	12	9	0.873
Controls	12	10	0.5875
Controls	20	1	0.776
Controls	20	2	0.911
Controls	20	6	0.952
Controls	20	7	1.054
Controls	20	9	1.02
Controls	20	10	0.868
Controls	28	1	0.845
Controls	28	2	0.753
Controls	28	3	0.788
Controls	28	5	0.734
Controls	28	6	0.891
Controls	28	7	0.827
Controls	28	8	0.938
Controls	28	10	1.01
Adaptation	0		0.312
Adaptation	0		0.322
Adaptation	0		0.337
Adaptation	0		0.365
Adaptation	0		0.622
Adaptation	0		0.3825
Adaptation	0		0.675
Adaptation	12	1	0.78
Adaptation	12	2	0.29
Adaptation	12	3	0.296
Adaptation	12	4	0.27
Adaptation	12	5	0.718
Adaptation	12	6	0.206
Adaptation	12	8	0.932
Adaptation	12	9	0.271
Adaptation	12	10	0.1663
Adaptation	20	3	0.213333
Adaptation	20	3	0.308
Adaptation	20	4	0.24
Adaptation	20	9	0.9
Adaptation	20	10	0.873333
Adaptation	28	2	0.745
Adaptation	28	3	0.5
Adaptation	28	4	0.533
Adaptation	28	6	0.376
Adaptation	28	9	0.1525
