# Supplementary material for: Host–Pathogen Coevolution: The Selective Advantage of Bacillus thuringiensis Virulence and Its Cry Toxin Genes
Source: PLoS Biol. 2015 Jun 4;13(6):e1002169. doi: 10.1371/journal.pbio.1002169 (PMC4456383; doi:10.1371/journal.pbio.1002169)
Supplement: S2 Data — The results are summarized in Fig 2, and the statistical results are given in S6 and S7 Tables. (XLSX) [file pbio.1002169.s002.xlsx]

## Sheet:  Data for Fig. 2b, S6 Table
Proportion of populations with biofilm formation
Evolution treatment for pathogen	Transfer	Replicate population	Biofilm?
Coevolution	12	1	no
Coevolution	12	2	no
Coevolution	12	3	no
Coevolution	12	4	no
Coevolution	12	5	no
Coevolution	12	6	no
Coevolution	12	7	no
Coevolution	12	8	no
Coevolution	12	9	no
Coevolution	12	10	no
Coevolution	20	1	no
Coevolution	20	2	no
Coevolution	20	3	no
Coevolution	20	4	no
Coevolution	20	5	no
Coevolution	20	6	no
Coevolution	20	7	no
Coevolution	20	8	no
Coevolution	20	9	no
Coevolution	20	10	no
Coevolution	28	1	no
Coevolution	28	2	no
Coevolution	28	3	no
Coevolution	28	4	no
Coevolution	28	5	no
Coevolution	28	6	no
Coevolution	28	7	no
Coevolution	28	8	no
Coevolution	28	9	no
Coevolution	28	10	no
Controls	12	1	yes
Controls	12	2	yes
Controls	12	3	yes
Controls	12	4	yes
Controls	12	5	yes
Controls	12	6	yes
Controls	12	7	yes
Controls	12	8	yes
Controls	12	9	yes
Controls	12	10	yes
Controls	20	1	yes
Controls	20	2	yes
Controls	20	3	yes
Controls	20	4	yes
Controls	20	5	yes
Controls	20	6	yes
Controls	20	7	yes
Controls	20	10	yes
Controls	28	1	yes
Controls	28	2	yes
Controls	28	3	yes
Controls	28	4	yes
Controls	28	5	yes
Controls	28	6	yes
Controls	28	7	yes
Controls	28	10	yes
Adaptation	12	1	yes
Adaptation	12	2	no
Adaptation	12	3	no
Adaptation	12	4	no
Adaptation	12	5	yes
Adaptation	12	6	yes
Adaptation	12	8	yes
Adaptation	12	9	yes
Adaptation	12	10	yes
Adaptation	20	2	yes
Adaptation	20	3	no
Adaptation	20	4	yes
Adaptation	20	6	yes
Adaptation	20	7	yes
Adaptation	20	9	yes
Adaptation	20	10	yes
Adaptation	28	3	no
Adaptation	28	4	yes
Adaptation	28	6	no
Adaptation	28	9	no
Ancestor	0		yes
Ancestor	0		yes
Ancestor	0		yes
Ancestor	0		yes

## Sheet: Data for Fig. 2c
Dynamics of biofilm formation across time
BT strain	Time [h]	Replicate	Particle size
BT-10	24	1	1e-06
BT-10	24	1	1e-06
BT-10	24	1	1e-06
BT-10	24	1	1e-06
BT-10	24	1	1e-06
BT-10	24	1	1e-06
BT-10	24	1	1e-06
BT-10	24	1	1e-06
BT-10	24	1	1e-06
BT-10	24	1	1e-06
BT-10	24	1	1e-06
BT-10	24	1	1e-06
BT-10	24	1	1e-06
BT-10	24	1	1e-06
BT-10	24	1	1e-06
BT-10	24	1	1e-06
BT-10	24	1	1e-06
BT-10	24	1	1e-06
BT-10	24	1	1e-06
BT-10	24	1	1e-06
BT-10	24	2	1e-06
BT-10	24	2	1e-06
BT-10	24	2	1e-06
BT-10	24	2	1e-06
BT-10	24	2	1e-06
BT-10	24	2	1e-06
BT-10	24	2	1e-06
BT-10	24	2	1e-06
BT-10	24	2	1e-06
BT-10	24	2	1e-06
BT-10	24	2	1e-06
BT-10	24	2	1e-06
BT-10	24	2	1e-06
BT-10	24	2	1e-06
BT-10	24	2	1e-06
BT-10	24	2	1e-06
BT-10	24	2	1e-06
BT-10	24	2	1e-06
BT-10	24	2	1e-06
BT-10	24	2	1e-06
BT-10	24	3	1e-06
BT-10	24	3	1e-06
BT-10	24	3	1e-06
BT-10	24	3	1e-06
BT-10	24	3	1e-06
BT-10	24	3	1e-06
BT-10	24	3	1e-06
BT-10	24	3	1e-06
BT-10	24	3	1e-06
BT-10	24	3	1e-06
BT-10	24	3	1e-06
BT-10	24	3	1e-06
BT-10	24	3	1e-06
BT-10	24	3	1e-06
BT-10	24	3	1e-06
BT-10	24	3	1e-06
BT-10	24	3	1e-06
BT-10	24	3	1e-06
BT-10	24	3	1e-06
BT-10	24	3	1e-06
BT-10	24	4	1e-06
BT-10	24	4	1e-06
BT-10	24	4	1e-06
BT-10	24	4	1e-06
BT-10	24	4	1e-06
BT-10	24	4	1e-06
BT-10	24	4	1e-06
BT-10	24	4	1e-06
BT-10	24	4	1e-06
BT-10	24	4	1e-06
BT-10	24	4	1e-06
BT-10	24	4	1e-06
BT-10	24	4	1e-06
BT-10	24	4	1e-06
BT-10	24	4	1e-06
BT-10	24	4	1e-06
BT-10	24	4	1e-06
BT-10	24	4	1e-06
BT-10	24	4	1e-06
BT-10	24	4	1e-06
BT-10	24	5	1e-06
BT-10	24	5	1e-06
BT-10	24	5	1e-06
BT-10	24	5	1e-06
BT-10	24	5	1e-06
BT-10	24	5	1e-06
BT-10	24	5	1e-06
BT-10	24	5	1e-06
BT-10	24	5	1e-06
BT-10	24	5	1e-06
BT-10	24	5	1e-06
BT-10	24	5	1e-06
BT-10	24	5	1e-06
BT-10	24	5	1e-06
BT-10	24	5	1e-06
BT-10	24	5	1e-06
BT-10	24	5	1e-06
BT-10	24	5	1e-06
BT-10	24	5	1e-06
BT-10	24	5	1e-06
BT-10	48	1	0.00152281
BT-10	48	1	0.00113656
BT-10	48	1	0.00100049
BT-10	48	1	0.00064873
BT-10	48	1	0.00043365
BT-10	48	1	0.00130398
BT-10	48	1	0.00117982
BT-10	48	1	0.00095409
BT-10	48	1	0.00038098
BT-10	48	1	0.00057348
BT-10	48	1	0.00103372
BT-10	48	1	0.00092964
BT-10	48	1	0.00086505
BT-10	48	1	0.00083182
BT-10	48	1	0.00061487
BT-10	48	1	0.00351176
BT-10	48	1	0.00181125
BT-10	48	1	0.00205767
BT-10	48	1	0.00168458
BT-10	48	1	0.00080548
BT-10	48	2	0.00425229
BT-10	48	2	0.00037409
BT-10	48	2	0.00038913
BT-10	48	2	0.00035653
BT-10	48	2	0.00244768
BT-10	48	2	0.00062176
BT-10	48	2	0.00184134
BT-10	48	2	0.00082367
BT-10	48	2	0.00026498
BT-10	48	2	0.00048256
BT-10	48	2	0.00324151
BT-10	48	2	0.00068447
BT-10	48	2	0.00083997
BT-10	48	2	0.0006086
BT-10	48	2	0.00044745
BT-10	48	2	0.0040322
BT-10	48	2	0.00102306
BT-10	48	2	0.00088198
BT-10	48	2	0.00052018
BT-10	48	2	0.00055969
BT-10	48	3	0.00121117
BT-10	48	3	0.00088825
BT-10	48	3	0.0004788
BT-10	48	3	0.0002769
BT-10	48	3	0.00048758
BT-10	48	3	0.00132467
BT-10	48	3	0.00105818
BT-10	48	3	0.00053272
BT-10	48	3	0.00054589
BT-10	48	3	0.00082868
BT-10	48	3	0.00267467
BT-10	48	3	0.00142374
BT-10	48	3	0.00031264
BT-10	48	3	0.00018598
BT-10	48	3	0.00021921
BT-10	48	3	0.00153786
BT-10	48	3	0.00116916
BT-10	48	3	0.00061361
BT-10	48	3	0.00016403
BT-10	48	3	0.0001772
BT-10	48	4	0.0103389
BT-10	48	4	0.00116666
BT-10	48	4	0.00062678
BT-10	48	4	0.00033521
BT-10	48	4	0.00035465
BT-10	48	4	0.00112841
BT-10	48	4	0.00054276
BT-10	48	4	0.0003327
BT-10	48	4	0.00036781
BT-10	48	4	0.00016591
BT-10	48	4	0.00013393
BT-10	48	4	0.000386
BT-10	48	4	0.0004719
BT-10	48	4	0.00010383
BT-10	48	4	6.2449e-05
BT-10	48	4	0.00033646
BT-10	48	4	0.0001797
BT-10	48	4	0.00011073
BT-10	48	4	0.00013268
BT-10	48	4	9.4428e-05
BT-10	48	5	0.00032957
BT-10	48	5	0.00016716
BT-10	48	5	0.00012264
BT-10	48	5	9.5055e-05
BT-10	48	5	6.7466e-05
BT-10	48	5	0.00103122
BT-10	48	5	0.00037409
BT-10	48	5	0.00046062
BT-10	48	5	0.00041986
BT-10	48	5	0.00022736
BT-10	48	5	0.00060609
BT-10	48	5	0.00042738
BT-10	48	5	0.00023739
BT-10	48	5	0.00026059
BT-10	48	5	0.00027815
BT-10	48	5	0.00168897
BT-10	48	5	0.00212852
BT-10	48	5	0.00055592
BT-10	48	5	0.00051141
BT-10	48	5	0.00048758
BT-10	72	1	0.00190902
BT-10	72	1	0.00126293
BT-10	72	1	0.00075087
BT-10	72	1	0.00134014
BT-10	72	1	0.0011258
BT-10	72	1	0.00078978
BT-10	72	1	0.0008849
BT-10	72	1	0.00040188
BT-10	72	1	0.00148035
BT-10	72	1	0.00041979
BT-10	72	1	0.00754785
BT-10	72	1	0.00179166
BT-10	72	1	0.00214683
BT-10	72	1	0.00118016
BT-10	72	1	0.00058471
BT-10	72	1	0.00189729
BT-10	72	1	0.0025755
BT-10	72	1	0.001447
BT-10	72	1	0.00082314
BT-10	72	1	0.00103191
BT-10	72	2	0.00492517
BT-10	72	2	0.00087996
BT-10	72	2	0.00071195
BT-10	72	2	0.00052047
BT-10	72	2	0.00025363
BT-10	72	2	0.00478248
BT-10	72	2	0.00199118
BT-10	72	2	0.00188185
BT-10	72	2	0.00134014
BT-10	72	2	0.00147726
BT-10	72	2	0.00284975
BT-10	72	2	0.00111407
BT-10	72	2	0.00071566
BT-10	72	2	0.00147047
BT-10	72	2	0.00111407
BT-10	72	2	0.00344582
BT-10	72	2	0.00399
BT-10	72	2	0.00184664
BT-10	72	2	0.00270213
BT-10	72	2	0.00098126
BT-10	72	3	0.00432478
BT-10	72	3	0.00512098
BT-10	72	3	0.00525192
BT-10	72	3	0.00270336
BT-10	72	3	0.00478372
BT-10	72	3	0.0119217
BT-10	72	3	0.00470713
BT-10	72	3	0.00291399
BT-10	72	3	0.00243776
BT-10	72	3	0.00123204
BT-10	72	3	0.0197866
BT-10	72	3	0.00820198
BT-10	72	3	0.00390352
BT-10	72	3	0.002502
BT-10	72	3	0.00283122
BT-10	72	3	0.0159465
BT-10	72	3	0.00589123
BT-10	72	3	0.00447488
BT-10	72	3	0.00421545
BT-10	72	3	0.00575781
BT-10	72	4	0.00286087
BT-10	72	4	0.00346744
BT-10	72	4	0.00136608
BT-10	72	4	0.00074593
BT-10	72	4	0.00076755
BT-10	72	4	0.0035638
BT-10	72	4	0.00035438
BT-10	72	4	0.00153718
BT-10	72	4	0.00137905
BT-10	72	4	0.00100103
BT-10	72	4	0.00311227
BT-10	72	4	0.00090158
BT-10	72	4	0.00227654
BT-10	72	4	0.00095717
BT-10	72	4	0.00108256
BT-10	72	4	0.00463733
BT-10	72	4	0.00458791
BT-10	72	4	0.00235067
BT-10	72	4	0.00162612
BT-10	72	4	0.00096891
BT-10	72	5	0.00089479
BT-10	72	5	0.00070763
BT-10	72	5	0.0004445
BT-10	72	5	0.00025302
BT-10	72	5	0.00020545
BT-10	72	5	0.00309065
BT-10	72	5	0.00130184
BT-10	72	5	0.00138832
BT-10	72	5	0.00034814
BT-10	72	5	0.00028328
BT-10	72	5	0.00104983
BT-10	72	5	0.00135249
BT-10	72	5	0.00237723
BT-10	72	5	0.0021808
BT-10	72	5	0.00037408
BT-10	72	5	0.00613645
BT-10	72	5	0.00323087
BT-10	72	5	0.00080399
BT-10	72	5	0.00059212
BT-10	72	5	0.00071381
BT-10	96	1	0.00868654
BT-10	96	1	0.00660893
BT-10	96	1	0.00473034
BT-10	96	1	0.00761208
BT-10	96	1	0.00442902
BT-10	96	1	0.00472414
BT-10	96	1	0.00360566
BT-10	96	1	0.00120255
BT-10	96	1	0.0009496
BT-10	96	1	0.00172025
BT-10	96	1	0.00141025
BT-10	96	1	0.00122425
BT-10	96	1	0.00065076
BT-10	96	1	0.0006427
BT-10	96	1	0.00058504
BT-10	96	1	0.0048283
BT-10	96	1	0.00349654
BT-10	96	1	0.00321754
BT-10	96	1	0.00267877
BT-10	96	1	0.00219021
BT-10	96	2	0.01918
BT-10	96	2	0.0130749
BT-10	96	2	0.0101851
BT-10	96	2	0.0106687
BT-10	96	2	0.00664737
BT-10	96	2	0.0155809
BT-10	96	2	0.00240659
BT-10	96	2	0.00182565
BT-10	96	2	0.00135073
BT-10	96	2	0.00268373
BT-10	96	2	0.0410851
BT-10	96	2	0.0286238
BT-10	96	2	0.00671309
BT-10	96	2	0.00221377
BT-10	96	2	0.00358024
BT-10	96	2	0.00477622
BT-10	96	2	0.00189509
BT-10	96	2	0.00296831
BT-10	96	2	0.00131849
BT-10	96	2	0.0010953
BT-10	96	3	0.00404276
BT-10	96	3	0.00364348
BT-10	96	3	0.00360256
BT-10	96	3	0.00304457
BT-10	96	3	0.00302597
BT-10	96	3	0.0140105
BT-10	96	3	0.00843544
BT-10	96	3	0.0101801
BT-10	96	3	0.00426596
BT-10	96	3	0.00601745
BT-10	96	3	0.0137581
BT-10	96	3	0.0141487
BT-10	96	3	0.00616811
BT-10	96	3	0.00983787
BT-10	96	3	0.00650973
BT-10	96	3	0.00642293
BT-10	96	3	0.00556299
BT-10	96	3	0.00603915
BT-10	96	3	0.00636155
BT-10	96	3	0.00360008
BT-10	96	4	0.00669511
BT-10	96	4	0.00611045
BT-10	96	4	0.0034116
BT-10	96	4	0.00404462
BT-10	96	4	0.0044129
BT-10	96	4	0.0089488
BT-10	96	4	0.00957189
BT-10	96	4	0.00573287
BT-10	96	4	0.00970891
BT-10	96	4	0.00295033
BT-10	96	4	0.02592
BT-10	96	4	0.0038518
BT-10	96	4	0.0046609
BT-10	96	4	0.00159749
BT-10	96	4	0.00119945
BT-10	96	4	0.00930778
BT-10	96	4	0.00208357
BT-10	96	4	0.00382204
BT-10	96	4	0.00196515
BT-10	96	4	0.00149581
BT-10	96	5	0.00237807
BT-10	96	5	0.00234645
BT-10	96	5	0.00164461
BT-10	96	5	0.00204141
BT-10	96	5	0.00154665
BT-10	96	5	0.00418908
BT-10	96	5	0.00194221
BT-10	96	5	0.00223919
BT-10	96	5	0.00187029
BT-10	96	5	0.00131043
BT-10	96	5	0.00685445
BT-10	96	5	0.00598645
BT-10	96	5	0.00518108
BT-10	96	5	0.00579859
BT-10	96	5	0.00476444
BT-10	96	5	0.0166777
BT-10	96	5	0.00550905
BT-10	96	5	0.00290569
BT-10	96	5	0.00276123
BT-10	96	5	0.00216541
BT-10	120	1	0.0117534
BT-10	120	1	0.00408493
BT-10	120	1	0.00247467
BT-10	120	1	0.00269647
BT-10	120	1	0.00230299
BT-10	120	1	0.00195149
BT-10	120	1	0.0014352
BT-10	120	1	0.00215449
BT-10	120	1	0.00274221
BT-10	120	1	0.00163069
BT-10	120	1	0.00418769
BT-10	120	1	0.00135249
BT-10	120	1	0.00061691
BT-10	120	1	0.00131741
BT-10	120	1	0.00159623
BT-10	120	1	0.00451538
BT-10	120	1	0.00390574
BT-10	120	1	0.00248469
BT-10	120	1	0.00375035
BT-10	120	1	0.00262818
BT-10	120	2	0.0013857
BT-10	120	2	0.00069648
BT-10	120	2	0.00073032
BT-10	120	2	0.00138132
BT-10	120	2	0.00100914
BT-10	120	2	0.00849342
BT-10	120	2	0.0018362
BT-10	120	2	0.00162568
BT-10	120	2	0.00052731
BT-10	120	2	0.00075413
BT-10	120	2	0.00551851
BT-10	120	2	0.00378544
BT-10	120	2	0.00370712
BT-10	120	2	0.00174096
BT-10	120	2	0.0015436
BT-10	120	2	0.0020862
BT-10	120	2	0.00084247
BT-10	120	2	0.00209434
BT-10	120	2	0.00082806
BT-10	120	2	0.00150726
BT-10	120	3	0.00497528
BT-10	120	3	0.00429796
BT-10	120	3	0.00334371
BT-10	120	3	0.00272655
BT-10	120	3	0.00211001
BT-10	120	3	0.0100893
BT-10	120	3	0.0114953
BT-10	120	3	0.00256803
BT-10	120	3	0.00301038
BT-10	120	3	0.00264572
BT-10	120	3	0.00435999
BT-10	120	3	0.00397027
BT-10	120	3	0.00508242
BT-10	120	3	0.0019471
BT-10	120	3	0.00089886
BT-10	120	3	0.00376476
BT-10	120	3	0.00517076
BT-10	120	3	0.0032115
BT-10	120	3	0.00461124
BT-10	120	3	0.002808
BT-10	120	4	0.00575535
BT-10	120	4	0.00387441
BT-10	120	4	0.00168269
BT-10	120	4	0.00167204
BT-10	120	4	0.00206552
BT-10	120	4	0.00499721
BT-10	120	4	0.00187317
BT-10	120	4	0.00199911
BT-10	120	4	0.00085814
BT-10	120	4	0.00117894
BT-10	120	4	0.00401726
BT-10	120	4	0.00439821
BT-10	120	4	0.0025486
BT-10	120	4	0.00313068
BT-10	120	4	0.0023456
BT-10	120	4	0.00726661
BT-10	120	4	0.00331113
BT-10	120	4	0.00685935
BT-10	120	4	0.0051363
BT-10	120	4	0.00522715
BT-10	120	5	0.00972336
BT-10	120	5	0.0175272
BT-10	120	5	0.00404734
BT-10	120	5	0.00099097
BT-10	120	5	0.0010837
BT-10	120	5	0.00553605
BT-10	120	5	0.00444395
BT-10	120	5	0.0029001
BT-10	120	5	0.00375912
BT-10	120	5	0.0046244
BT-10	120	5	0.0101902
BT-10	120	5	0.00598905
BT-10	120	5	0.00920144
BT-10	120	5	0.00300725
BT-10	120	5	0.00343519
BT-10	120	5	0.00615697
BT-10	120	5	0.00529921
BT-10	120	5	0.00280424
BT-10	120	5	0.00198846
BT-10	120	5	0.00096528
BT-10	144	1	0.00214569
BT-10	144	1	0.00149126
BT-10	144	1	0.00187862
BT-10	144	1	0.00096091
BT-10	144	1	0.00110074
BT-10	144	1	0.00166699
BT-10	144	1	0.00213057
BT-10	144	1	0.00073542
BT-10	144	1	0.00052316
BT-10	144	1	0.00034239
BT-10	144	1	0.00108248
BT-10	144	1	0.00096343
BT-10	144	1	0.00067621
BT-10	144	1	0.00076251
BT-10	144	1	0.00078077
BT-10	144	1	0.00173628
BT-10	144	1	0.00171612
BT-10	144	1	0.00231386
BT-10	144	1	0.00076314
BT-10	144	1	0.00072282
BT-10	144	2	0.0017199
BT-10	144	2	0.00326181
BT-10	144	2	0.00121727
BT-10	144	2	0.00074361
BT-10	144	2	0.00048789
BT-10	144	2	0.00091808
BT-10	144	2	0.00079589
BT-10	144	2	0.00071149
BT-10	144	2	0.00048663
BT-10	144	2	0.00109004
BT-10	144	2	0.00214947
BT-10	144	2	0.00190004
BT-10	144	2	0.00237685
BT-10	144	2	0.0014648
BT-10	144	2	0.00135899
BT-10	144	2	0.00415243
BT-10	144	2	0.00340793
BT-10	144	2	0.00069007
BT-10	144	2	0.00085384
BT-10	144	2	0.00049922
BT-10	144	3	0.00108941
BT-10	144	3	0.00138292
BT-10	144	3	0.00145473
BT-10	144	3	0.00095461
BT-10	144	3	0.0007814
BT-10	144	3	0.00101319
BT-10	144	3	0.00102012
BT-10	144	3	0.00087903
BT-10	144	3	0.00079715
BT-10	144	3	0.00064157
BT-10	144	3	0.002203
BT-10	144	3	0.00189689
BT-10	144	3	0.00234095
BT-10	144	3	0.00085069
BT-10	144	3	0.00085195
BT-10	144	3	0.00211356
BT-10	144	3	0.00107429
BT-10	144	3	0.00016036
BT-10	144	3	0.00011123
BT-10	144	3	0.00018807
BT-10	144	4	0.00220112
BT-10	144	4	0.00124687
BT-10	144	4	0.00179674
BT-10	144	4	0.00089856
BT-10	144	4	0.00102327
BT-10	144	4	0.0022093
BT-10	144	4	0.00082927
BT-10	144	4	0.00049607
BT-10	144	4	0.00080534
BT-10	144	4	0.00110452
BT-10	144	4	0.0034747
BT-10	144	4	0.00131175
BT-10	144	4	0.00090549
BT-10	144	4	0.00077321
BT-10	144	4	0.00039467
BT-10	144	4	0.00414425
BT-10	144	4	0.001005
BT-10	144	4	0.00245369
BT-10	144	4	0.00088155
BT-10	144	4	0.00057103
BT-10	144	5	0.00296703
BT-10	144	5	0.00154921
BT-10	144	5	0.00207955
BT-10	144	5	0.00136214
BT-10	144	5	0.00124687
BT-10	144	5	0.00227103
BT-10	144	5	0.00111208
BT-10	144	5	0.00119081
BT-10	144	5	0.00110893
BT-10	144	5	0.0010724
BT-10	144	5	0.00166258
BT-10	144	5	0.00162353
BT-10	144	5	0.0012475
BT-10	144	5	0.00090674
BT-10	144	5	0.00109004
BT-10	144	5	0.00521312
BT-10	144	5	0.00115302
BT-10	144	5	0.00059559
BT-10	144	5	0.00057985
BT-10	144	5	0.00039341
BT-22	24	1	1e-06
BT-22	24	1	1e-06
BT-22	24	1	1e-06
BT-22	24	1	1e-06
BT-22	24	1	1e-06
BT-22	24	1	1e-06
BT-22	24	1	1e-06
BT-22	24	1	1e-06
BT-22	24	1	1e-06
BT-22	24	1	1e-06
BT-22	24	1	1e-06
BT-22	24	1	1e-06
BT-22	24	1	1e-06
BT-22	24	1	1e-06
BT-22	24	1	1e-06
BT-22	24	1	1e-06
BT-22	24	1	1e-06
BT-22	24	1	1e-06
BT-22	24	1	1e-06
BT-22	24	1	1e-06
BT-22	24	2	1e-06
BT-22	24	2	1e-06
BT-22	24	2	1e-06
BT-22	24	2	1e-06
BT-22	24	2	1e-06
BT-22	24	2	1e-06
BT-22	24	2	1e-06
BT-22	24	2	1e-06
BT-22	24	2	1e-06
BT-22	24	2	1e-06
BT-22	24	2	1e-06
BT-22	24	2	1e-06
BT-22	24	2	1e-06
BT-22	24	2	1e-06
BT-22	24	2	1e-06
BT-22	24	2	1e-06
BT-22	24	2	1e-06
BT-22	24	2	1e-06
BT-22	24	2	1e-06
BT-22	24	2	1e-06
BT-22	24	3	1e-06
BT-22	24	3	1e-06
BT-22	24	3	1e-06
BT-22	24	3	1e-06
BT-22	24	3	1e-06
BT-22	24	3	1e-06
BT-22	24	3	1e-06
BT-22	24	3	1e-06
BT-22	24	3	1e-06
BT-22	24	3	1e-06
BT-22	24	3	1e-06
BT-22	24	3	1e-06
BT-22	24	3	1e-06
BT-22	24	3	1e-06
BT-22	24	3	1e-06
BT-22	24	3	1e-06
BT-22	24	3	1e-06
BT-22	24	3	1e-06
BT-22	24	3	1e-06
BT-22	24	3	1e-06
BT-22	24	4	1e-06
BT-22	24	4	1e-06
BT-22	24	4	1e-06
BT-22	24	4	1e-06
BT-22	24	4	1e-06
BT-22	24	4	1e-06
BT-22	24	4	1e-06
BT-22	24	4	1e-06
BT-22	24	4	1e-06
BT-22	24	4	1e-06
BT-22	24	4	1e-06
BT-22	24	4	1e-06
BT-22	24	4	1e-06
BT-22	24	4	1e-06
BT-22	24	4	1e-06
BT-22	24	4	1e-06
BT-22	24	4	1e-06
BT-22	24	4	1e-06
BT-22	24	4	1e-06
BT-22	24	4	1e-06
BT-22	24	5	1e-06
BT-22	24	5	1e-06
BT-22	24	5	1e-06
BT-22	24	5	1e-06
BT-22	24	5	1e-06
BT-22	24	5	1e-06
BT-22	24	5	1e-06
BT-22	24	5	1e-06
BT-22	24	5	1e-06
BT-22	24	5	1e-06
BT-22	24	5	1e-06
BT-22	24	5	1e-06
BT-22	24	5	1e-06
BT-22	24	5	1e-06
BT-22	24	5	1e-06
BT-22	24	5	1e-06
BT-22	24	5	1e-06
BT-22	24	5	1e-06
BT-22	24	5	1e-06
BT-22	24	5	1e-06
BT-22	48	1	1e-06
BT-22	48	1	1e-06
BT-22	48	1	1e-06
BT-22	48	1	1e-06
BT-22	48	1	1e-06
BT-22	48	1	1e-06
BT-22	48	1	1e-06
BT-22	48	1	1e-06
BT-22	48	1	1e-06
BT-22	48	1	1e-06
BT-22	48	1	1e-06
BT-22	48	1	1e-06
BT-22	48	1	1e-06
BT-22	48	1	1e-06
BT-22	48	1	1e-06
BT-22	48	1	1e-06
BT-22	48	1	1e-06
BT-22	48	1	1e-06
BT-22	48	1	1e-06
BT-22	48	1	1e-06
BT-22	48	2	1e-06
BT-22	48	2	1e-06
BT-22	48	2	1e-06
BT-22	48	2	1e-06
BT-22	48	2	1e-06
BT-22	48	2	1e-06
BT-22	48	2	1e-06
BT-22	48	2	1e-06
BT-22	48	2	1e-06
BT-22	48	2	1e-06
BT-22	48	2	1e-06
BT-22	48	2	1e-06
BT-22	48	2	1e-06
BT-22	48	2	1e-06
BT-22	48	2	1e-06
BT-22	48	2	1e-06
BT-22	48	2	1e-06
BT-22	48	2	1e-06
BT-22	48	2	1e-06
BT-22	48	2	1e-06
BT-22	48	3	1e-06
BT-22	48	3	1e-06
BT-22	48	3	1e-06
BT-22	48	3	1e-06
BT-22	48	3	1e-06
BT-22	48	3	1e-06
BT-22	48	3	1e-06
BT-22	48	3	1e-06
BT-22	48	3	1e-06
BT-22	48	3	1e-06
BT-22	48	3	1e-06
BT-22	48	3	1e-06
BT-22	48	3	1e-06
BT-22	48	3	1e-06
BT-22	48	3	1e-06
BT-22	48	3	1e-06
BT-22	48	3	1e-06
BT-22	48	3	1e-06
BT-22	48	3	1e-06
BT-22	48	3	1e-06
BT-22	48	4	1e-06
BT-22	48	4	1e-06
BT-22	48	4	1e-06
BT-22	48	4	1e-06
BT-22	48	4	1e-06
BT-22	48	4	1e-06
BT-22	48	4	1e-06
BT-22	48	4	1e-06
BT-22	48	4	1e-06
BT-22	48	4	1e-06
BT-22	48	4	1e-06
BT-22	48	4	1e-06
BT-22	48	4	1e-06
BT-22	48	4	1e-06
BT-22	48	4	1e-06
BT-22	48	4	1e-06
BT-22	48	4	1e-06
BT-22	48	4	1e-06
BT-22	48	4	1e-06
BT-22	48	4	1e-06
BT-22	48	5	1e-06
BT-22	48	5	1e-06
BT-22	48	5	1e-06
BT-22	48	5	1e-06
BT-22	48	5	1e-06
BT-22	48	5	1e-06
BT-22	48	5	1e-06
BT-22	48	5	1e-06
BT-22	48	5	1e-06
BT-22	48	5	1e-06
BT-22	48	5	1e-06
BT-22	48	5	1e-06
BT-22	48	5	1e-06
BT-22	48	5	1e-06
BT-22	48	5	1e-06
BT-22	48	5	1e-06
BT-22	48	5	1e-06
BT-22	48	5	1e-06
BT-22	48	5	1e-06
BT-22	48	5	1e-06
BT-22	72	1	2.7942e-05
BT-22	72	1	1e-06
BT-22	72	1	1e-06
BT-22	72	1	1e-06
BT-22	72	1	1e-06
BT-22	72	1	4.9245e-05
BT-22	72	1	1.7917e-05
BT-22	72	1	2.5436e-05
BT-22	72	1	1.2278e-05
BT-22	72	1	1.353e-05
BT-22	72	1	0.00023721
BT-22	72	1	0.00012005
BT-22	72	1	6.3029e-05
BT-22	72	1	3.4834e-05
BT-22	72	1	2.857e-05
BT-22	72	1	0.00013634
BT-22	72	1	5.6137e-05
BT-22	72	1	2.293e-05
BT-22	72	1	4.11e-05
BT-22	72	1	5.8643e-05
BT-22	72	2	0.0071801
BT-22	72	2	0.00269081
BT-22	72	2	7.8067e-05
BT-22	72	2	4.5486e-05
BT-22	72	2	6.3029e-05
BT-22	72	2	0.00893383
BT-22	72	2	0.00012005
BT-22	72	2	0.00015639
BT-22	72	2	0.0117734
BT-22	72	2	1e-06
BT-22	72	2	0.0365656
BT-22	72	2	0.00959235
BT-22	72	2	0.00686619
BT-22	72	2	0.00826655
BT-22	72	2	0.0198811
BT-22	72	2	0.00711243
BT-22	72	2	0.0102126
BT-22	72	2	0.00293705
BT-22	72	2	0.00045338
BT-22	72	2	0.00159246
BT-22	72	3	0.00813121
BT-22	72	3	0.00016579
BT-22	72	3	6.9295e-05
BT-22	72	3	3.1075e-05
BT-22	72	3	4.987e-05
BT-22	72	3	0.0101143
BT-22	72	3	1e-06
BT-22	72	3	1e-06
BT-22	72	3	1e-06
BT-22	72	3	1e-06
BT-22	72	3	0.0266209
BT-22	72	3	0.0054107
BT-22	72	3	0.00011253
BT-22	72	3	5.0498e-05
BT-22	72	3	8.9345e-05
BT-22	72	3	0.0270319
BT-22	72	3	0.00010501
BT-22	72	3	1e-06
BT-22	72	3	1e-06
BT-22	72	3	1e-06
BT-22	72	4	0.0362956
BT-22	72	4	0.0135748
BT-22	72	4	0.00390696
BT-22	72	4	0.0009446
BT-22	72	4	0.0004515
BT-22	72	4	0.0419296
BT-22	72	4	0.00069147
BT-22	72	4	0.00017769
BT-22	72	4	0.00019335
BT-22	72	4	9.561e-05
BT-22	72	4	0.0519621
BT-22	72	4	0.00027857
BT-22	72	4	0.00018771
BT-22	72	4	0.0001213
BT-22	72	4	8.2452e-05
BT-22	72	4	0.0140816
BT-22	72	4	0.00060939
BT-22	72	4	0.00026979
BT-22	72	4	0.0231415
BT-22	72	4	0.00029423
BT-22	72	5	0.0192232
BT-22	72	5	0.0314467
BT-22	72	5	0.00558426
BT-22	72	5	0.00014448
BT-22	72	5	0.00013132
BT-22	72	5	0.0268991
BT-22	72	5	0.00035689
BT-22	72	5	4.298e-05
BT-22	72	5	1e-06
BT-22	72	5	1e-06
BT-22	72	5	0.0494214
BT-22	72	5	0.00764312
BT-22	72	5	0.00937681
BT-22	72	5	0.00055864
BT-22	72	5	0.00022593
BT-22	72	5	0.0236028
BT-22	72	5	0.0113693
BT-22	72	5	0.00750967
BT-22	72	5	0.00405859
BT-22	72	5	0.00040137
BT-22	96	1	0.182899
BT-22	96	1	1e-06
BT-22	96	1	1e-06
BT-22	96	1	1e-06
BT-22	96	1	1e-06
BT-22	96	1	0.137007
BT-22	96	1	0.0222546
BT-22	96	1	0.0248238
BT-22	96	1	0.00553636
BT-22	96	1	0.00024224
BT-22	96	1	0.128053
BT-22	96	1	0.016585
BT-22	96	1	0.0275002
BT-22	96	1	0.0203744
BT-22	96	1	1e-06
BT-22	96	1	0.0203485
BT-22	96	1	0.00787761
BT-22	96	1	0.00032098
BT-22	96	1	0.00032602
BT-22	96	1	0.00015532
BT-22	96	2	0.0634517
BT-22	96	2	0.0290188
BT-22	96	2	0.026864
BT-22	96	2	0.0027775
BT-22	96	2	1e-06
BT-22	96	2	0.087382
BT-22	96	2	7.9105e-05
BT-22	96	2	7.0286e-05
BT-22	96	2	1e-06
BT-22	96	2	1e-06
BT-22	96	2	0.0309563
BT-22	96	2	0.00068001
BT-22	96	2	0.00032917
BT-22	96	2	0.00012698
BT-22	96	2	0.00019374
BT-22	96	2	0.00371602
BT-22	96	2	0.0212354
BT-22	96	2	0.0165957
BT-22	96	2	0.00094897
BT-22	96	2	1e-06
BT-22	96	3	0.0172653
BT-22	96	3	0.0285193
BT-22	96	3	0.00804894
BT-22	96	3	0.00505765
BT-22	96	3	0.0022484
BT-22	96	3	0.033489
BT-22	96	3	0.0337933
BT-22	96	3	0.0251029
BT-22	96	3	0.0213431
BT-22	96	3	0.00634638
BT-22	96	3	0.111157
BT-22	96	3	0.102131
BT-22	96	3	0.0363229
BT-22	96	3	1e-06
BT-22	96	3	1e-06
BT-22	96	3	0.0149373
BT-22	96	3	0.0185477
BT-22	96	3	0.069382
BT-22	96	3	0.00021768
BT-22	96	3	0.00052191
BT-22	96	4	0.0452476
BT-22	96	4	0.00432007
BT-22	96	4	0.00455123
BT-22	96	4	0.00114801
BT-22	96	4	0.00087212
BT-22	96	4	0.15249
BT-22	96	4	0.0126181
BT-22	96	4	0.00140248
BT-22	96	4	1e-06
BT-22	96	4	1e-06
BT-22	96	4	0.0489318
BT-22	96	4	0.00184654
BT-22	96	4	0.00121855
BT-22	96	4	1e-06
BT-22	96	4	1e-06
BT-22	96	4	0.00556333
BT-22	96	4	0.0468154
BT-22	96	4	0.00498522
BT-22	96	4	0.00375129
BT-22	96	4	0.00180686
BT-22	96	5	0.100785
BT-22	96	5	0.0640142
BT-22	96	5	0.00957189
BT-22	96	5	0.0158859
BT-22	96	5	0.00465201
BT-22	96	5	0.117685
BT-22	96	5	0.0533522
BT-22	96	5	0.00633316
BT-22	96	5	1e-06
BT-22	96	5	1e-06
BT-22	96	5	0.0504453
BT-22	96	5	0.0145971
BT-22	96	5	0.00857111
BT-22	96	5	6.0838e-05
BT-22	96	5	6.5247e-05
BT-22	96	5	0.0071753
BT-22	96	5	0.00138799
BT-22	96	5	0.00112533
BT-22	96	5	0.00060631
BT-22	96	5	0.00017422
BT-22	120	1	0.0229764
BT-22	120	1	0.017165
BT-22	120	1	0.0139238
BT-22	120	1	0.00525535
BT-22	120	1	0.00179547
BT-22	120	1	0.0468904
BT-22	120	1	0.0344556
BT-22	120	1	0.0211481
BT-22	120	1	0.00079799
BT-22	120	1	0.00025726
BT-22	120	1	0.0169652
BT-22	120	1	0.0187158
BT-22	120	1	0.034294
BT-22	120	1	0.0369005
BT-22	120	1	0.0060279
BT-22	120	1	0.0603552
BT-22	120	1	0.0182177
BT-22	120	1	0.00705922
BT-22	120	1	0.00953477
BT-22	120	1	0.00021779
BT-22	120	2	0.0330966
BT-22	120	2	0.035064
BT-22	120	2	0.0237678
BT-22	120	2	0.00488067
BT-22	120	2	0.00108119
BT-22	120	2	0.0619022
BT-22	120	2	0.0185598
BT-22	120	2	0.00717263
BT-22	120	2	0.00323406
BT-22	120	2	0.00776786
BT-22	120	2	0.065676
BT-22	120	2	0.0295559
BT-22	120	2	0.0183793
BT-22	120	2	0.0105661
BT-22	120	2	0.00381802
BT-22	120	2	0.0391743
BT-22	120	2	0.0734328
BT-22	120	2	0.0192872
BT-22	120	2	0.00741887
BT-22	120	2	0.00486563
BT-22	120	3	0.0611823
BT-22	120	3	0.00496275
BT-22	120	3	0.00227981
BT-22	120	3	0.00277166
BT-22	120	3	0.00020651
BT-22	120	3	0.0648489
BT-22	120	3	0.00823966
BT-22	120	3	0.0221844
BT-22	120	3	0.00076917
BT-22	120	3	0.00035939
BT-22	120	3	0.0190147
BT-22	120	3	0.0144226
BT-22	120	3	0.0107553
BT-22	120	3	0.00807049
BT-22	120	3	0.00448718
BT-22	120	3	0.0195359
BT-22	120	3	0.0194695
BT-22	120	3	0.00732802
BT-22	120	3	0.00651161
BT-22	120	3	0.00635434
BT-22	120	4	0.0377507
BT-22	120	4	0.00869079
BT-22	120	4	0.0101325
BT-22	120	4	0.0107566
BT-22	120	4	0.0103437
BT-22	120	4	0.0384619
BT-22	120	4	0.00215709
BT-22	120	4	0.00960118
BT-22	120	4	0.00027355
BT-22	120	4	0.00014198
BT-22	120	4	0.0191049
BT-22	120	4	0.0176882
BT-22	120	4	0.00413756
BT-22	120	4	0.00395774
BT-22	120	4	0.00151289
BT-22	120	4	0.0201957
BT-22	120	4	0.00495836
BT-22	120	4	0.00426977
BT-22	120	4	0.00166076
BT-22	120	4	0.0008832
BT-22	120	5	0.101926
BT-22	120	5	0.0430464
BT-22	120	5	0.00786686
BT-22	120	5	0.00430611
BT-22	120	5	0.00089385
BT-22	120	5	0.109698
BT-22	120	5	0.0237471
BT-22	120	5	0.00025977
BT-22	120	5	0.00012005
BT-22	120	5	0.00066704
BT-22	120	5	0.0309513
BT-22	120	5	0.00262943
BT-22	120	5	0.00127543
BT-22	120	5	0.00012443
BT-22	120	5	0.00017017
BT-22	120	5	0.0426592
BT-22	120	5	0.0100573
BT-22	120	5	0.00080425
BT-22	120	5	0.00045025
BT-22	120	5	0.00034185
BT-22	144	1	0.0290119
BT-22	144	1	0.0213146
BT-22	144	1	0.00605589
BT-22	144	1	0.00416738
BT-22	144	1	0.00205071
BT-22	144	1	0.0206047
BT-22	144	1	0.00688483
BT-22	144	1	0.0046237
BT-22	144	1	0.00184115
BT-22	144	1	0.00142761
BT-22	144	1	0.00764184
BT-22	144	1	0.00150759
BT-22	144	1	0.0004164
BT-22	144	1	0.0002149
BT-22	144	1	0.0002521
BT-22	144	1	0.00541171
BT-22	144	1	0.011918
BT-22	144	1	0.00380716
BT-22	144	1	0.00139785
BT-22	144	1	0.00108538
BT-22	144	2	0.0181539
BT-22	144	2	0.00651903
BT-22	144	2	0.00337254
BT-22	144	2	0.00174815
BT-22	144	2	0.00258949
BT-22	144	2	0.0227171
BT-22	144	2	0.00601249
BT-22	144	2	0.00376438
BT-22	144	2	0.00408244
BT-22	144	2	0.00092232
BT-22	144	2	0.0382591
BT-22	144	2	0.00160741
BT-22	144	2	0.0003141
BT-22	144	2	0.0003575
BT-22	144	2	0.0001157
BT-22	144	2	0.0736052
BT-22	144	2	0.0161842
BT-22	144	2	0.00176241
BT-22	144	2	0.00248905
BT-22	144	2	0.00383568
BT-22	144	3	0.0177974
BT-22	144	3	0.0143409
BT-22	144	3	0.00708199
BT-22	144	3	0.0128362
BT-22	144	3	0.00567087
BT-22	144	3	0.0310938
BT-22	144	3	0.0157762
BT-22	144	3	0.0173615
BT-22	144	3	0.004044
BT-22	144	3	0.00214805
BT-22	144	3	0.0207207
BT-22	144	3	0.0201528
BT-22	144	3	0.00918006
BT-22	144	3	0.00415994
BT-22	144	3	0.00327334
BT-22	144	3	0.0141245
BT-22	144	3	0.0112602
BT-22	144	3	0.00677385
BT-22	144	3	0.0035945
BT-22	144	3	0.00298939
BT-22	144	4	0.0768428
BT-22	144	4	0.00368006
BT-22	144	4	0.00105562
BT-22	144	4	0.00105066
BT-22	144	4	0.00066316
BT-22	144	4	0.00735788
BT-22	144	4	0.0074887
BT-22	144	4	0.00814838
BT-22	144	4	0.0006892
BT-22	144	4	0.00073384
BT-22	144	4	0.0110177
BT-22	144	4	0.0105558
BT-22	144	4	0.00678563
BT-22	144	4	0.00206249
BT-22	144	4	0.00053296
BT-22	144	4	0.0476881
BT-22	144	4	0.00058938
BT-22	144	4	0.00025086
BT-22	144	4	0.00037858
BT-22	144	4	0.00015352
BT-22	144	5	0.0729058
BT-22	144	5	0.00605031
BT-22	144	5	0.00334836
BT-22	144	5	0.0082172
BT-22	144	5	0.00554873
BT-22	144	5	0.0203729
BT-22	144	5	0.0182395
BT-22	144	5	0.00812978
BT-22	144	5	0.00766912
BT-22	144	5	0.00501244
BT-22	144	5	0.0306047
BT-22	144	5	0.0491017
BT-22	144	5	0.0267502
BT-22	144	5	0.00114489
BT-22	144	5	0.00604349
BT-22	144	5	0.0287279
BT-22	144	5	0.0114629
BT-22	144	5	0.0246105
BT-22	144	5	0.00473716
BT-22	144	5	0.00274139
BT-246	24	1	1e-06
BT-246	24	1	1e-06
BT-246	24	1	1e-06
BT-246	24	1	1e-06
BT-246	24	1	1e-06
BT-246	24	1	1e-06
BT-246	24	1	1e-06
BT-246	24	1	1e-06
BT-246	24	1	1e-06
BT-246	24	1	1e-06
BT-246	24	1	1e-06
BT-246	24	1	1e-06
BT-246	24	1	1e-06
BT-246	24	1	1e-06
BT-246	24	1	1e-06
BT-246	24	1	1e-06
BT-246	24	1	1e-06
BT-246	24	1	1e-06
BT-246	24	1	1e-06
BT-246	24	1	1e-06
BT-246	24	2	1e-06
BT-246	24	2	1e-06
BT-246	24	2	1e-06
BT-246	24	2	1e-06
BT-246	24	2	1e-06
BT-246	24	2	1e-06
BT-246	24	2	1e-06
BT-246	24	2	1e-06
BT-246	24	2	1e-06
BT-246	24	2	1e-06
BT-246	24	2	1e-06
BT-246	24	2	1e-06
BT-246	24	2	1e-06
BT-246	24	2	1e-06
BT-246	24	2	1e-06
BT-246	24	2	1e-06
BT-246	24	2	1e-06
BT-246	24	2	1e-06
BT-246	24	2	1e-06
BT-246	24	2	1e-06
BT-246	24	3	1e-06
BT-246	24	3	1e-06
BT-246	24	3	1e-06
BT-246	24	3	1e-06
BT-246	24	3	1e-06
BT-246	24	3	1e-06
BT-246	24	3	1e-06
BT-246	24	3	1e-06
BT-246	24	3	1e-06
BT-246	24	3	1e-06
BT-246	24	3	1e-06
BT-246	24	3	1e-06
BT-246	24	3	1e-06
BT-246	24	3	1e-06
BT-246	24	3	1e-06
BT-246	24	3	1e-06
BT-246	24	3	1e-06
BT-246	24	3	1e-06
BT-246	24	3	1e-06
BT-246	24	3	1e-06
BT-246	24	4	1e-06
BT-246	24	4	1e-06
BT-246	24	4	1e-06
BT-246	24	4	1e-06
BT-246	24	4	1e-06
BT-246	24	4	1e-06
BT-246	24	4	1e-06
BT-246	24	4	1e-06
BT-246	24	4	1e-06
BT-246	24	4	1e-06
BT-246	24	4	1e-06
BT-246	24	4	1e-06
BT-246	24	4	1e-06
BT-246	24	4	1e-06
BT-246	24	4	1e-06
BT-246	24	4	1e-06
BT-246	24	4	1e-06
BT-246	24	4	1e-06
BT-246	24	4	1e-06
BT-246	24	4	1e-06
BT-246	24	5	1e-06
BT-246	24	5	1e-06
BT-246	24	5	1e-06
BT-246	24	5	1e-06
BT-246	24	5	1e-06
BT-246	24	5	1e-06
BT-246	24	5	1e-06
BT-246	24	5	1e-06
BT-246	24	5	1e-06
BT-246	24	5	1e-06
BT-246	24	5	1e-06
BT-246	24	5	1e-06
BT-246	24	5	1e-06
BT-246	24	5	1e-06
BT-246	24	5	1e-06
BT-246	24	5	1e-06
BT-246	24	5	1e-06
BT-246	24	5	1e-06
BT-246	24	5	1e-06
BT-246	24	5	1e-06
BT-246	48	1	0.00849866
BT-246	48	1	1e-06
BT-246	48	1	1e-06
BT-246	48	1	1e-06
BT-246	48	1	1e-06
BT-246	48	1	0.00226913
BT-246	48	1	0.00789252
BT-246	48	1	0.00024088
BT-246	48	1	0.0003188
BT-246	48	1	6.9099e-05
BT-246	48	1	0.00161513
BT-246	48	1	1e-06
BT-246	48	1	1e-06
BT-246	48	1	1e-06
BT-246	48	1	1e-06
BT-246	48	1	1e-06
BT-246	48	1	1e-06
BT-246	48	1	1e-06
BT-246	48	1	1e-06
BT-246	48	1	1e-06
BT-246	48	2	0.0250608
BT-246	48	2	0.013476
BT-246	48	2	1e-06
BT-246	48	2	1e-06
BT-246	48	2	1e-06
BT-246	48	2	0.00277343
BT-246	48	2	0.00187219
BT-246	48	2	0.00156605
BT-246	48	2	0.00122249
BT-246	48	2	0.00124028
BT-246	48	2	0.0101128
BT-246	48	2	0.00676122
BT-246	48	2	0.00360105
BT-246	48	2	5.4988e-05
BT-246	48	2	0.00017462
BT-246	48	2	0.0350788
BT-246	48	2	0.0413187
BT-246	48	2	0.00054089
BT-246	48	2	0.00027462
BT-246	48	2	0.00019487
BT-246	48	3	0.181357
BT-246	48	3	0.009768
BT-246	48	3	0.00597593
BT-246	48	3	0.00292374
BT-246	48	3	1e-06
BT-246	48	3	0.011903
BT-246	48	3	0.00549985
BT-246	48	3	0.00515506
BT-246	48	3	0.00026481
BT-246	48	3	0.00037953
BT-246	48	3	0.0125202
BT-246	48	3	0.00456487
BT-246	48	3	0.00831522
BT-246	48	3	0.00750969
BT-246	48	3	0.00062494
BT-246	48	3	0.00996249
BT-246	48	3	0.0152754
BT-246	48	3	0.00381946
BT-246	48	3	0.00111881
BT-246	48	3	1e-06
BT-246	48	4	0.0472016
BT-246	48	4	0.0916679
BT-246	48	4	0.0339481
BT-246	48	4	0.0108398
BT-246	48	4	0.00601028
BT-246	48	4	0.0256198
BT-246	48	4	1e-06
BT-246	48	4	1e-06
BT-246	48	4	1e-06
BT-246	48	4	1e-06
BT-246	48	4	0.112851
BT-246	48	4	0.0261234
BT-246	48	4	0.00401639
BT-246	48	4	0.00031021
BT-246	48	4	1e-06
BT-246	48	4	0.0321879
BT-246	48	4	0.0185417
BT-246	48	4	1e-06
BT-246	48	4	1e-06
BT-246	48	4	1e-06
BT-246	48	5	0.00125071
BT-246	48	5	0.07738
BT-246	48	5	1e-06
BT-246	48	5	1e-06
BT-246	48	5	1e-06
BT-246	48	5	0.00392989
BT-246	48	5	0.00080224
BT-246	48	5	0.000755
BT-246	48	5	1e-06
BT-246	48	5	1e-06
BT-246	48	5	0.0131527
BT-246	48	5	0.00926186
BT-246	48	5	0.00015867
BT-246	48	5	0.00030714
BT-246	48	5	1e-06
BT-246	48	5	0.0068649
BT-246	48	5	0.00301577
BT-246	48	5	0.00600047
BT-246	48	5	0.00096727
BT-246	48	5	1e-06
BT-246	72	1	0.00538455
BT-246	72	1	0.00291609
BT-246	72	1	0.00080279
BT-246	72	1	0.00028866
BT-246	72	1	0.00026469
BT-246	72	1	0.00265745
BT-246	72	1	0.00289906
BT-246	72	1	0.00461808
BT-246	72	1	0.00218684
BT-246	72	1	0.00430645
BT-246	72	1	0.00176355
BT-246	72	1	0.00122671
BT-246	72	1	0.00178816
BT-246	72	1	0.00104377
BT-246	72	1	0.00068546
BT-246	72	1	0.0162904
BT-246	72	1	0.0119282
BT-246	72	1	0.00357783
BT-246	72	1	0.00552144
BT-246	72	1	0.0045468
BT-246	72	2	0.0437557
BT-246	72	2	0.0124625
BT-246	72	2	0.00302964
BT-246	72	2	0.00262717
BT-246	72	2	0.0013144
BT-246	72	2	0.0152338
BT-246	72	2	0.0175073
BT-246	72	2	0.0116279
BT-246	72	2	0.019114
BT-246	72	2	0.0110393
BT-246	72	2	0.0725887
BT-246	72	2	0.00156989
BT-246	72	2	0.00178816
BT-246	72	2	0.00044574
BT-246	72	2	0.00036752
BT-246	72	2	0.0243437
BT-246	72	2	0.0238434
BT-246	72	2	0.00292555
BT-246	72	2	0.00626519
BT-246	72	2	0.00167839
BT-246	72	3	0.0443752
BT-246	72	3	0.0184498
BT-246	72	3	0.0137608
BT-246	72	3	0.00714899
BT-246	72	3	0.00631566
BT-246	72	3	0.0354911
BT-246	72	3	0.00635982
BT-246	72	3	0.0111977
BT-246	72	3	0.00583875
BT-246	72	3	0.00343022
BT-246	72	3	0.0308633
BT-246	72	3	0.0195071
BT-246	72	3	0.00679257
BT-246	72	3	0.00415946
BT-246	72	3	0.00407872
BT-246	72	3	0.0294888
BT-246	72	3	0.0211813
BT-246	72	3	0.00733761
BT-246	72	3	0.00359928
BT-246	72	3	0.00157052
BT-246	72	4	0.0185829
BT-246	72	4	0.0112072
BT-246	72	4	0.0152672
BT-246	72	4	0.0190547
BT-246	72	4	0.0170152
BT-246	72	4	0.0207908
BT-246	72	4	0.00704616
BT-246	72	4	0.00599582
BT-246	72	4	0.00249091
BT-246	72	4	0.00197741
BT-246	72	4	0.0335936
BT-246	72	4	0.0160204
BT-246	72	4	0.0121875
BT-246	72	4	0.012443
BT-246	72	4	0.00718053
BT-246	72	4	0.0452495
BT-246	72	4	0.0298855
BT-246	72	4	0.0174587
BT-246	72	4	0.0211724
BT-246	72	4	0.00471712
BT-246	72	5	0.0161169
BT-246	72	5	0.0392844
BT-246	72	5	0.015001
BT-246	72	5	0.0198717
BT-246	72	5	0.0137841
BT-246	72	5	0.100984
BT-246	72	5	0.00950894
BT-246	72	5	0.00843652
BT-246	72	5	0.0077527
BT-246	72	5	0.00272053
BT-246	72	5	0.0654079
BT-246	72	5	0.0190617
BT-246	72	5	0.00943892
BT-246	72	5	0.0364607
BT-246	72	5	0.00459285
BT-246	72	5	1e-06
BT-246	72	5	1e-06
BT-246	72	5	1e-06
BT-246	72	5	1e-06
BT-246	72	5	1e-06
BT-246	96	1	0.00459847
BT-246	96	1	0.00527811
BT-246	96	1	0.00064473
BT-246	96	1	0.00030523
BT-246	96	1	0.00019437
BT-246	96	1	0.033729
BT-246	96	1	0.0156295
BT-246	96	1	0.00074111
BT-246	96	1	0.00027563
BT-246	96	1	0.00015343
BT-246	96	1	0.0343923
BT-246	96	1	0.00066489
BT-246	96	1	0.00040475
BT-246	96	1	0.00034995
BT-246	96	1	0.00099621
BT-246	96	1	0.00018681
BT-246	96	1	0.00028822
BT-246	96	1	5.769e-05
BT-246	96	1	9.6741e-05
BT-246	96	1	0.00020445
BT-246	96	2	0.00046585
BT-246	96	2	0.00024098
BT-246	96	2	0.00027374
BT-246	96	2	0.00020004
BT-246	96	2	0.00013768
BT-246	96	2	0.00160341
BT-246	96	2	0.00030082
BT-246	96	2	0.00013894
BT-246	96	2	0.00011564
BT-246	96	2	0.00021138
BT-246	96	2	0.00067434
BT-246	96	2	0.0006756
BT-246	96	2	0.00040286
BT-246	96	2	0.00037767
BT-246	96	2	0.00034932
BT-246	96	2	0.00170671
BT-246	96	2	0.00056978
BT-246	96	2	0.00040916
BT-246	96	2	0.00023783
BT-246	96	2	0.00028004
BT-246	96	3	0.00370279
BT-246	96	3	7.0916e-05
BT-246	96	3	5.202e-05
BT-246	96	3	7.2806e-05
BT-246	96	3	7.8475e-05
BT-246	96	3	0.0156295
BT-246	96	3	0.00795068
BT-246	96	3	0.00425015
BT-246	96	3	0.00121981
BT-246	96	3	0.00043247
BT-246	96	3	0.00220872
BT-246	96	3	0.00169033
BT-246	96	3	0.00059875
BT-246	96	3	0.00084126
BT-246	96	3	0.00057104
BT-246	96	3	0.012339
BT-246	96	3	0.00059497
BT-246	96	3	9.2962e-05
BT-246	96	3	0.00057608
BT-246	96	3	0.00022083
BT-246	96	4	0.00296016
BT-246	96	4	0.00448699
BT-246	96	4	0.00176151
BT-246	96	4	0.00159774
BT-246	96	4	0.00034365
BT-246	96	4	0.00088661
BT-246	96	4	0.00054144
BT-246	96	4	0.00071213
BT-246	96	4	0.00043751
BT-246	96	4	0.00054332
BT-246	96	4	0.0265365
BT-246	96	4	0.01262
BT-246	96	4	0.00202102
BT-246	96	4	0.00204558
BT-246	96	4	0.00036129
BT-246	96	4	0.00197693
BT-246	96	4	0.00084504
BT-246	96	4	0.00087212
BT-246	96	4	0.000469
BT-246	96	4	0.00044695
BT-246	96	5	0.00014776
BT-246	96	5	0.00017233
BT-246	96	5	0.00016603
BT-246	96	5	0.0001717
BT-246	96	5	7.8475e-05
BT-246	96	5	0.00045766
BT-246	96	5	0.00025421
BT-246	96	5	0.00024287
BT-246	96	5	0.00029389
BT-246	96	5	0.00019626
BT-246	96	5	0.00014965
BT-246	96	5	0.00010493
BT-246	96	5	7.2806e-05
BT-246	96	5	6.3358e-05
BT-246	96	5	5.328e-05
BT-246	96	5	0.0005956
BT-246	96	5	0.00032224
BT-246	96	5	0.00046522
BT-246	96	5	0.00032854
BT-246	96	5	9.4222e-05
BT-246	120	1	5.927e-05
BT-246	120	1	0.00013947
BT-246	120	1	6.303e-05
BT-246	120	1	0.00015012
BT-246	120	1	0.00038822
BT-246	120	1	0.00020025
BT-246	120	1	0.00010626
BT-246	120	1	0.00012318
BT-246	120	1	6.6162e-05
BT-246	120	1	0.00044523
BT-246	120	1	0.00033934
BT-246	120	1	0.00021779
BT-246	120	1	0.00014636
BT-246	120	1	9.4984e-05
BT-246	120	1	0.00013571
BT-246	120	1	0.00090325
BT-246	120	1	0.00011754
BT-246	120	1	0.00019837
BT-246	120	1	0.00020902
BT-246	120	1	0.00013759
BT-246	120	2	0.00085125
BT-246	120	2	0.00017017
BT-246	120	2	0.00026165
BT-246	120	2	0.00012506
BT-246	120	2	0.0001
BT-246	120	2	0.00012631
BT-246	120	2	0.00043082
BT-246	120	2	0.0001802
BT-246	120	2	0.0002723
BT-246	120	2	0.00010313
BT-246	120	2	0.00053546
BT-246	120	2	0.00029799
BT-246	120	2	0.00018458
BT-246	120	2	0.00015952
BT-246	120	2	0.00024411
BT-246	120	2	0.0002629
BT-246	120	2	0.00023283
BT-246	120	2	0.00030363
BT-246	120	2	0.00017644
BT-246	120	2	0.00023972
BT-246	120	3	0.00014762
BT-246	120	3	0.00014574
BT-246	120	3	0.00010564
BT-246	120	3	0.00016641
BT-246	120	3	0.00010188
BT-246	120	3	0.00021779
BT-246	120	3	0.00039636
BT-246	120	3	0.00061628
BT-246	120	3	0.00011002
BT-246	120	3	5.9897e-05
BT-246	120	3	0.00078734
BT-246	120	3	0.0001708
BT-246	120	3	0.00014887
BT-246	120	3	0.00020839
BT-246	120	3	0.00013195
BT-246	120	3	0.00065012
BT-246	120	3	0.00019273
BT-246	120	3	0.00015889
BT-246	120	3	0.00013884
BT-246	120	3	8.8092e-05
BT-246	120	4	0.00071528
BT-246	120	4	0.00048345
BT-246	120	4	0.00046403
BT-246	120	4	0.00017268
BT-246	120	4	0.00012506
BT-246	120	4	0.00289196
BT-246	120	4	0.00128984
BT-246	120	4	0.00049035
BT-246	120	4	0.00046716
BT-246	120	4	0.00039323
BT-246	120	4	0.00094962
BT-246	120	4	0.00063821
BT-246	120	4	0.00035877
BT-246	120	4	0.00077292
BT-246	120	4	0.00012631
BT-246	120	4	0.00017143
BT-246	120	4	0.00035
BT-246	120	4	0.00048345
BT-246	120	4	0.00063633
BT-246	120	4	0.00023972
BT-246	120	5	0.00091641
BT-246	120	5	0.00036503
BT-246	120	5	0.0001307
BT-246	120	5	0.00013133
BT-246	120	5	0.00012757
BT-246	120	5	0.00020025
BT-246	120	5	7.1802e-05
BT-246	120	5	5.3005e-05
BT-246	120	5	5.4258e-05
BT-246	120	5	7.4934e-05
BT-246	120	5	0.00126791
BT-246	120	5	0.00081741
BT-246	120	5	6.115e-05
BT-246	120	5	4.7992e-05
BT-246	120	5	4.1727e-05
BT-246	120	5	0.00097155
BT-246	120	5	0.00038884
BT-246	120	5	0.00038132
BT-246	120	5	0.00031741
BT-246	120	5	0.00011002
BT-246	144	1	5.2019e-05
BT-246	144	1	0.00017799
BT-246	144	1	3.8162e-05
BT-246	144	1	7.4064e-05
BT-246	144	1	0.00011879
BT-246	144	1	0.00020697
BT-246	144	1	4.194e-05
BT-246	144	1	8.9181e-05
BT-246	144	1	1e-06
BT-246	144	1	1e-06
BT-246	144	1	4.3201e-05
BT-246	144	1	1e-06
BT-246	144	1	1e-06
BT-246	144	1	1e-06
BT-246	144	1	1e-06
BT-246	144	1	0.00028885
BT-246	144	1	0.00010304
BT-246	144	1	1e-06
BT-246	144	1	1e-06
BT-246	144	1	1e-06
BT-246	144	2	0.00104657
BT-246	144	2	0.00024098
BT-246	144	2	9.548e-05
BT-246	144	2	0.0001402
BT-246	144	2	8.6032e-05
BT-246	144	2	0.00028003
BT-246	144	2	0.0001761
BT-246	144	2	0.00019689
BT-246	144	2	0.00010745
BT-246	144	2	8.4142e-05
BT-246	144	2	0.00081541
BT-246	144	2	0.00011438
BT-246	144	2	0.00015406
BT-246	144	2	9.422e-05
BT-246	144	2	0.00013642
BT-246	144	2	0.00076566
BT-246	144	2	0.00031845
BT-246	144	2	0.00019059
BT-246	144	2	0.00029389
BT-246	144	2	0.00025547
BT-246	144	3	0.00012949
BT-246	144	3	6.5246e-05
BT-246	144	3	7.9733e-05
BT-246	144	3	9.485e-05
BT-246	144	3	8.9811e-05
BT-246	144	3	0.00019941
BT-246	144	3	9.7999e-05
BT-246	144	3	8.4772e-05
BT-246	144	3	0.00014461
BT-246	144	3	9.485e-05
BT-246	144	3	0.00016728
BT-246	144	3	0.00025484
BT-246	144	3	7.5954e-05
BT-246	144	3	1e-06
BT-246	144	3	1e-06
BT-246	144	3	0.00012382
BT-246	144	3	0.00013075
BT-246	144	3	6.2097e-05
BT-246	144	3	4.761e-05
BT-246	144	3	1e-06
BT-246	144	4	0.00011879
BT-246	144	4	0.00011501
BT-246	144	4	8.0363e-05
BT-246	144	4	6.6506e-05
BT-246	144	4	0.0001465
BT-246	144	4	0.00014209
BT-246	144	4	0.00016854
BT-246	144	4	5.8947e-05
BT-246	144	4	5.2649e-05
BT-246	144	4	8.3512e-05
BT-246	144	4	0.00063464
BT-246	144	4	6.9025e-05
BT-246	144	4	0.00011438
BT-246	144	4	0.00011879
BT-246	144	4	0.0001043
BT-246	144	4	0.00018366
BT-246	144	4	8.2252e-05
BT-246	144	4	8.2252e-05
BT-246	144	4	0.00012949
BT-246	144	4	6.2727e-05
BT-246	144	5	0.000195
BT-246	144	5	6.9025e-05
BT-246	144	5	2.3045e-05
BT-246	144	5	0.00034239
BT-246	144	5	0.00012949
BT-246	144	5	0.00012634
BT-246	144	5	7.8473e-05
BT-246	144	5	4.887e-05
BT-246	144	5	0.0001213
BT-246	144	5	0.00057922
BT-246	144	5	1e-06
BT-246	144	5	1e-06
BT-246	144	5	1e-06
BT-246	144	5	1e-06
BT-246	144	5	1e-06
BT-246	144	5	0.00011312
BT-246	144	5	7.5324e-05
BT-246	144	5	0.00011312
BT-246	144	5	5.1389e-05
BT-246	144	5	0.00028444
BT-247	24	1	1e-06
BT-247	24	1	1e-06
BT-247	24	1	1e-06
BT-247	24	1	1e-06
BT-247	24	1	1e-06
BT-247	24	1	1e-06
BT-247	24	1	1e-06
BT-247	24	1	1e-06
BT-247	24	1	1e-06
BT-247	24	1	1e-06
BT-247	24	1	1e-06
BT-247	24	1	1e-06
BT-247	24	1	1e-06
BT-247	24	1	1e-06
BT-247	24	1	1e-06
BT-247	24	1	1e-06
BT-247	24	1	1e-06
BT-247	24	1	1e-06
BT-247	24	1	1e-06
BT-247	24	1	1e-06
BT-247	24	2	1e-06
BT-247	24	2	1e-06
BT-247	24	2	1e-06
BT-247	24	2	1e-06
BT-247	24	2	1e-06
BT-247	24	2	1e-06
BT-247	24	2	1e-06
BT-247	24	2	1e-06
BT-247	24	2	1e-06
BT-247	24	2	1e-06
BT-247	24	2	1e-06
BT-247	24	2	1e-06
BT-247	24	2	1e-06
BT-247	24	2	1e-06
BT-247	24	2	1e-06
BT-247	24	2	1e-06
BT-247	24	2	1e-06
BT-247	24	2	1e-06
BT-247	24	2	1e-06
BT-247	24	2	1e-06
BT-247	24	3	1e-06
BT-247	24	3	1e-06
BT-247	24	3	1e-06
BT-247	24	3	1e-06
BT-247	24	3	1e-06
BT-247	24	3	1e-06
BT-247	24	3	1e-06
BT-247	24	3	1e-06
BT-247	24	3	1e-06
BT-247	24	3	1e-06
BT-247	24	3	1e-06
BT-247	24	3	1e-06
BT-247	24	3	1e-06
BT-247	24	3	1e-06
BT-247	24	3	1e-06
BT-247	24	3	1e-06
BT-247	24	3	1e-06
BT-247	24	3	1e-06
BT-247	24	3	1e-06
BT-247	24	3	1e-06
BT-247	24	4	1e-06
BT-247	24	4	1e-06
BT-247	24	4	1e-06
BT-247	24	4	1e-06
BT-247	24	4	1e-06
BT-247	24	4	1e-06
BT-247	24	4	1e-06
BT-247	24	4	1e-06
BT-247	24	4	1e-06
BT-247	24	4	1e-06
BT-247	24	4	1e-06
BT-247	24	4	1e-06
BT-247	24	4	1e-06
BT-247	24	4	1e-06
BT-247	24	4	1e-06
BT-247	24	4	1e-06
BT-247	24	4	1e-06
BT-247	24	4	1e-06
BT-247	24	4	1e-06
BT-247	24	4	1e-06
BT-247	24	5	1e-06
BT-247	24	5	1e-06
BT-247	24	5	1e-06
BT-247	24	5	1e-06
BT-247	24	5	1e-06
BT-247	24	5	1e-06
BT-247	24	5	1e-06
BT-247	24	5	1e-06
BT-247	24	5	1e-06
BT-247	24	5	1e-06
BT-247	24	5	1e-06
BT-247	24	5	1e-06
BT-247	24	5	1e-06
BT-247	24	5	1e-06
BT-247	24	5	1e-06
BT-247	24	5	1e-06
BT-247	24	5	1e-06
BT-247	24	5	1e-06
BT-247	24	5	1e-06
BT-247	24	5	1e-06
BT-247	48	1	0.0126802
BT-247	48	1	0.0178164
BT-247	48	1	0.0099527
BT-247	48	1	0.00948447
BT-247	48	1	0.0172538
BT-247	48	1	0.026881
BT-247	48	1	0.0203333
BT-247	48	1	0.0135967
BT-247	48	1	0.0119632
BT-247	48	1	0.00978016
BT-247	48	1	0.0250231
BT-247	48	1	0.0366639
BT-247	48	1	0.00419823
BT-247	48	1	0.00356371
BT-247	48	1	0.00083369
BT-247	48	1	0.0490906
BT-247	48	1	0.0161785
BT-247	48	1	0.0279407
BT-247	48	1	0.00151073
BT-247	48	1	0.00112564
BT-247	48	2	0.0171012
BT-247	48	2	0.0240798
BT-247	48	2	0.0100396
BT-247	48	2	0.00494028
BT-247	48	2	0.00540226
BT-247	48	2	0.0186003
BT-247	48	2	0.0104297
BT-247	48	2	0.0121101
BT-247	48	2	0.0238228
BT-247	48	2	0.00019042
BT-247	48	2	0.0382599
BT-247	48	2	0.0193286
BT-247	48	2	0.0043989
BT-247	48	2	0.00355871
BT-247	48	2	0.00417885
BT-247	48	2	0.0124095
BT-247	48	2	0.0267541
BT-247	48	2	0.0097189
BT-247	48	2	0.00333553
BT-247	48	2	0.00235843
BT-247	48	3	0.0366677
BT-247	48	3	0.00587737
BT-247	48	3	0.00479587
BT-247	48	3	0.00185331
BT-247	48	3	0.00121878
BT-247	48	3	0.0409456
BT-247	48	3	0.0105241
BT-247	48	3	0.00109688
BT-247	48	3	0.00096498
BT-247	48	3	9.5397e-05
BT-247	48	3	0.00593614
BT-247	48	3	0.00340242
BT-247	48	3	0.00110063
BT-247	48	3	0.00082932
BT-247	48	3	0.00053362
BT-247	48	3	0.0336151
BT-247	48	3	0.0122457
BT-247	48	3	0.0282951
BT-247	48	3	0.0143593
BT-247	48	3	0.00633936
BT-247	48	4	0.0132035
BT-247	48	4	0.0177308
BT-247	48	4	0.00394067
BT-247	48	4	0.00330177
BT-247	48	4	0.00208774
BT-247	48	4	0.00864364
BT-247	48	4	0.00146134
BT-247	48	4	0.00056426
BT-247	48	4	0.00061927
BT-247	48	4	0.00014728
BT-247	48	4	0.0584428
BT-247	48	4	0.0473639
BT-247	48	4	0.0129046
BT-247	48	4	0.00476649
BT-247	48	4	0.0006449
BT-247	48	4	0.0452409
BT-247	48	4	0.0478115
BT-247	48	4	0.0162129
BT-247	48	4	0.0141212
BT-247	48	4	0.0123939
BT-247	48	5	0.00600365
BT-247	48	5	0.0205821
BT-247	48	5	0.0114418
BT-247	48	5	0.00810477
BT-247	48	5	0.00510407
BT-247	48	5	0.0062956
BT-247	48	5	0.0332613
BT-247	48	5	0.00177391
BT-247	48	5	0.001622
BT-247	48	5	0.0013832
BT-247	48	5	0.017185
BT-247	48	5	0.0135767
BT-247	48	5	0.0113843
BT-247	48	5	0.0128496
BT-247	48	5	0.0104003
BT-247	48	5	0.0296954
BT-247	48	5	0.0118856
BT-247	48	5	0.0164292
[truncated: 2,202 more rows]

## Sheet: Data for Fig. 2d
Mean particle size for evolving BT populations
Evolution treatment for pathogen	Transfer	Replicate population	Mean particle size
Coevolution	0		0.00132708
Coevolution	0		0.000435189
Coevolution	0		0.000765456
Coevolution	0		0.000943717
Coevolution	0		0.000804802
Coevolution	0		0.00158522
Coevolution	0		0.00573976
Coevolution	0		0.00212744
Coevolution	0		0.000582665
Coevolution	0		0.000559759
Coevolution	10	1	0.00254058
Coevolution	10	2	0.00347797
Coevolution	10	3	0.0031414
Coevolution	10	4	0.00533125
Coevolution	10	5	0.00808303
Coevolution	10	6	0.00223475
Coevolution	10	7	0.000306114
Coevolution	10	8	0.00463133
Coevolution	10	9	0.00593784
Coevolution	10	10	0.000718498
Coevolution	20	1	0.00248004
Coevolution	20	2	0.0097291
Coevolution	20	3	0.000433758
Coevolution	20	4	0.00368597
Coevolution	20	5	0.00160251
Coevolution	20	6	0.000678549
Coevolution	20	7	0.0108861
Coevolution	20	8	0.0041947
Coevolution	20	9	0.0059316
Coevolution	20	10	0.000633435
Coevolution	28	1	0.00236493
Coevolution	28	2	0.00020924
Coevolution	28	3	0.000263917
Coevolution	28	4	0.00225349
Coevolution	28	5	0.0119859
Coevolution	28	6	0.00286675
Coevolution	28	7	0.00379834
Coevolution	28	8	0.000292104
Coevolution	28	9	0.00435491
Coevolution	28	10	0.00192304
Control	0		0.000365241
Control	0		0.000712176
Control	0		0.00523927
Control	0		0.000691821
Control	0		0.00142428
Control	0		0.00040848
Control	0		0.000377822
Control	0		0.000540997
Control	0		0.000814706
Control	0		0.00137764
Control	10	1	0.0107871
Control	10	2	0.00636111
Control	10	3	0.0127054
Control	10	4	0.0152025
Control	10	5	0.0114232
Control	10	6	0.01759
Control	10	7	0.00745873
Control	10	8	0.0222152
Control	10	9	0.0155567
Control	10	10	0.0142802
Control	20	1	0.00901568
Control	20	2	0.01015
Control	20	3	0.00513016
Control	20	5	0.0117453
Control	20	6	0.0110315
Control	20	7	0.00314833
Control	20	9	0.0163294
Control	20	10	0.00385319
Control	28	1	0.0206175
Control	28	2	0.00486908
Control	28	3	0.00945325
Control	28	4	0.0153604
Control	28	5	0.00462207
Control	28	6	0.00842364
Control	28	7	0.0112061
Control	28	8	0.0121263
Control	28	9	0.0131944
Control	28	10	0.00984771
Adaptation	0		0.000747765
Adaptation	0		0.00120559
Adaptation	0		0.000453928
Adaptation	0		0.00035117
Adaptation	0		0.000611832
Adaptation	0		0.000775247
Adaptation	0		0.000816551
Adaptation	0		0.00132927
Adaptation	0		0.00143645
Adaptation	0		0.000419979
Adaptation	10	1	0.00670098
Adaptation	10	2	0.0118671
Adaptation	10	3	0.000497162
Adaptation	10	4	0.001331
Adaptation	10	5	0.00463324
Adaptation	10	6	0.00815247
Adaptation	10	8	0.0105317
Adaptation	10	9	0.0122501
Adaptation	10	10	0.00886971
Adaptation	20	3	0.0004029
Adaptation	20	4	0.00178634
Adaptation	20	6	0.0166254
Adaptation	20	9	0.000143757
Adaptation	20	10	0.00741488
Adaptation	28	3	0.00632397
Adaptation	28	4	0.0088825
Adaptation	28	6	0.00544582
Adaptation	28	9	0.00300293

## Sheet: Data for Fig. 2e, S7 Table
Competition experiment between biofilm- (B) and non-biofilm-forming (NB) clones				Legend
Competition treatment	Medium (NGM or PFM)	Competition index		B	Biofilm-forming clone
B vs B	NGM	0.77		NB	Non-biofilm-forming clone
B vs B	NGM	0.62		NGM	Nematode growth medium
B vs B	NGM	0.8		PFM	Peptone-free NGM
B vs B	NGM	-0.6
B vs B	NGM	0.72
B vs B	NGM	0.62
B vs B	NGM	-0.26
B vs B	NGM	0.54
B vs B	NGM	0.12
B vs B	NGM	0
B vs B	NGM	0
B vs B	NGM	0
B vs B	NGM	0.29
B vs B	NGM	0.09
B vs B	NGM	0.24
B vs B	NGM	-0.24
B vs B	NGM	-0.03
B vs B	NGM	-0.12
B vs B	NGM	0.21
B vs B	NGM	0.59
B vs B	NGM	0
B vs B	NGM	0.33
B vs B	NGM	0.06
B vs B	NGM	0.53
B vs B	NGM	0.27
B vs B	NGM	0
B vs B	NGM	0.09
B vs B	NGM	0.03
B vs B	NGM	0
B vs B	NGM	0.11
B vs B	NGM	0.05
B vs B	NGM	-0.71
B vs B	NGM	0.03
B vs B	NGM	0.26
B vs B	NGM	0.15
B vs B	NGM	0.27
B vs B	NGM	0.03
B vs B	NGM	0.35
B vs B	NGM	0.71
B vs B	NGM	0.27
B vs B	NGM	-0.06
B vs B	NGM	-0.44
B vs B	NGM	-0.9
B vs B	NGM	0.03
B vs NB	NGM	-1.31
B vs NB	NGM	-2.02
B vs NB	NGM	-1.45
B vs NB	NGM	-0.44
B vs NB	NGM	-1.7
B vs NB	NGM	-1.01
B vs NB	NGM	-1.19
B vs NB	NGM	-0.17
B vs NB	NGM	-1.84
B vs NB	NGM	-1.49
B vs NB	NGM	-1.81
B vs NB	NGM	-3.36
B vs NB	NGM	-0.17
B vs NB	NGM	-2.28
B vs NB	NGM	-2.4
B vs NB	NGM	0.27
B vs NB	NGM	-1.57
B vs NB	NGM	-0.47
B vs NB	NGM	-0.41
B vs NB	NGM	-1.52
B vs NB	NGM	0.09
B vs NB	NGM	-0.45
B vs NB	NGM	0.47
B vs NB	NGM	-0.92
B vs NB	NGM	0.56
B vs NB	NGM	1.33
B vs NB	NGM	2.43
B vs NB	NGM	1.04
B vs NB	NGM	1.37
B vs NB	NGM	1.37
B vs NB	NGM	-0.05
B vs NB	NGM	-0.41
B vs NB	NGM	-1.48
B vs NB	NGM	-0.62
B vs NB	NGM	-1.84
B vs NB	NGM	0.12
B vs NB	NGM	-1.07
B vs NB	NGM	-0.59
B vs NB	NGM	-1.37
B vs NB	NGM	-0.09
B vs NB	NGM	-0.77
B vs NB	NGM	-0.24
B vs NB	NGM	0.06
B vs NB	NGM	-1.28
B vs NB	NGM	-0.71
B vs NB	NGM	0.59
B vs NB	NGM	-0.38
B vs NB	NGM	-1.34
B vs NB	NGM	-0.86
B vs NB	NGM	-2.43
B vs NB	NGM	-0.27
B vs NB	NGM	-1.04
B vs NB	NGM	-0.48
B vs NB	NGM	-1.52
B vs NB	NGM	-1.73
B vs NB	NGM	-1.45
B vs NB	NGM	-1.66
B vs NB	NGM	-2.53
B vs NB	NGM	-2.79
NB vs NB	NGM	0.44
NB vs NB	NGM	-0.12
NB vs NB	NGM	0.33
NB vs NB	NGM	0.06
NB vs NB	NGM	0.42
NB vs NB	NGM	0
NB vs NB	NGM	-0.12
NB vs NB	NGM	-0.89
NB vs NB	NGM	0
NB vs NB	NGM	0
NB vs NB	NGM	0
NB vs NB	NGM	0.26
NB vs NB	NGM	0.15
NB vs NB	NGM	0.74
NB vs NB	NGM	0.83
NB vs NB	NGM	-0.06
NB vs NB	NGM	0.62
NB vs NB	NGM	-0.09
NB vs NB	NGM	0.54
NB vs NB	NGM	0.06
NB vs NB	NGM	-0.06
NB vs NB	NGM	0.47
NB vs NB	NGM	-0.03
NB vs NB	NGM	0.3
NB vs NB	NGM	0
NB vs NB	NGM	0.36
NB vs NB	NGM	0.32
NB vs NB	NGM	0.06
NB vs NB	NGM	0.21
NB vs NB	NGM	-0.41
NB vs NB	NGM	-1.63
NB vs NB	NGM	-1.19
NB vs NB	NGM	0.03
NB vs NB	NGM	0.21
NB vs NB	NGM	-0.44
NB vs NB	NGM	-0.02
NB vs NB	NGM	-0.36
NB vs NB	NGM	-0.59
NB vs NB	NGM	0
NB vs NB	NGM	0.03
NB vs NB	NGM	0.44
NB vs NB	NGM	0
NB vs NB	NGM	0.27
NB vs NB	NGM	-0.35
NB vs NB	NGM	0.41
B vs B	PFM	-0.13
B vs B	PFM	0.02
B vs B	PFM	-0.05
B vs B	PFM	-0.01
B vs B	PFM	-0.06
B vs B	PFM	-0.01
B vs B	PFM	0.14
B vs B	PFM	0.22
B vs B	PFM	-0.1
B vs B	PFM	0.13
B vs B	PFM	-0.08
B vs B	PFM	0.03
B vs B	PFM	0.07
B vs B	PFM	-0.01
B vs NB	PFM	-0.09
B vs NB	PFM	-0.13
B vs NB	PFM	0
B vs NB	PFM	-0.12
B vs NB	PFM	0.31
B vs NB	PFM	0.19
B vs NB	PFM	0.23
B vs NB	PFM	0.37
B vs NB	PFM	0.01
B vs NB	PFM	0.37
B vs NB	PFM	0.03
B vs NB	PFM	0.26
B vs NB	PFM	0.69
B vs NB	PFM	0.15
B vs NB	PFM	-0.15
B vs NB	PFM	0.07
B vs NB	PFM	0.26
B vs NB	PFM	0.22
B vs NB	PFM	0.31
B vs NB	PFM	-0.16
B vs NB	PFM	0.32
B vs NB	PFM	-0.15
B vs NB	PFM	0.09
NB vs NB	PFM	-0.03
NB vs NB	PFM	-0.01
NB vs NB	PFM	-0.03
NB vs NB	PFM	0.01
NB vs NB	PFM	0.18
NB vs NB	PFM	0.06
NB vs NB	PFM	0.16
NB vs NB	PFM	0.1
NB vs NB	PFM	0
NB vs NB	PFM	0.02
NB vs NB	PFM	-0.05
NB vs NB	PFM	-0.05
NB vs NB	PFM	0.01
NB vs NB	PFM	0.07
