# Supplementary material for: Host–Pathogen Coevolution: The Selective Advantage of Bacillus thuringiensis Virulence and Its Cry Toxin Genes
Source: PLoS Biol. 2015 Jun 4;13(6):e1002169. doi: 10.1371/journal.pbio.1002169 (PMC4456383; doi:10.1371/journal.pbio.1002169)
Supplement: S4 Data — The results are shown in Fig 4 and the statistical results given in S13 Table. (XLSX) [file pbio.1002169.s004.xlsx]

## Sheet: Data for Fig. 4
Treatment	Transfer	Replicate population	Absolute frequency of B. thuringiensis BT-679 cry toxin gene combinations (Cry35Aa4, Cry21Aa2)				Non-BT-679	Total
			35Aa4 + 21Aa2	Only 21Aa2	Only 35Aa4	None
Coevolution	12	1	18	0	0	0	2	20
Coevolution	12	2	11	1	6	2	0	20
Coevolution	12	3	12	1	5	1	1	20
Coevolution	12	4	12	0	8	0	0	20
Coevolution	12	5	14	0	5	0	1	20
Coevolution	12	6	9	6	5	0	0	20
Coevolution	12	7	10	2	7	1	0	20
Coevolution	12	8	11	1	7	1	0	20
Coevolution	12	9	13	1	5	1	0	20
Coevolution	12	10	10	4	2	4	0	20
Coevolution	20	1	9	1	10	0	0	20
Coevolution	20	2	14	0	6	0	0	20
Coevolution	20	3	10	2	7	1	0	20
Coevolution	20	4	19	0	1	0	0	20
Coevolution	20	5	8	0	12	0	0	20
Coevolution	20	6	12	0	8	0	0	20
Coevolution	20	7	18	0	1	0	1	20
Coevolution	20	8	12	0	5	0	3	20
Coevolution	20	9	17	0	3	0	0	20
Coevolution	20	10	16	0	4	0	0	20
Control	12	1	1	0	0	0	19	20
Control	12	2	0	0	0	0	20	20
Control	12	3	0	0	0	0	20	20
Control	12	4	0	0	3	2	15	20
Control	12	5	0	0	0	0	20	20
Control	12	6	0	0	0	0	20	20
Control	12	7	0	0	0	0	20	20
Control	12	8	0	0	0	0	20	20
Control	12	9	3	0	0	0	17	20
Control	12	10	0	0	0	0	20	20
Control	20	1	0	0	0	0	20	20
Control	20	2	0	0	0	0	20	20
Control	20	3	0	0	0	0	20	20
Control	20	4	0	0	0	0	20	20
Control	20	5	0	0	0	0	20	20
Control	20	6	0	0	0	0	20	20
Control	20	7	0	0	0	0	20	20
Control	20	9	0	0	0	0	20	20
Control	20	10	0	0	0	0	20	20
1-sided Adaptation	12	1	0	0	0	0	20	20
1-sided Adaptation	12	2	12	4	3	1	0	20
1-sided Adaptation	12	3	15	1	4	0	0	20
1-sided Adaptation	12	4	17	0	3	0	0	20
1-sided Adaptation	12	5	0	0	0	0	20	20
1-sided Adaptation	12	6	18	0	1	1	0	20
1-sided Adaptation	12	7	0	0	0	0	20	20
1-sided Adaptation	12	8	0	0	0	0	20	20
1-sided Adaptation	12	9	2	1	5	0	12	20
1-sided Adaptation	12	10	0	0	0	0	20	20
1-sided Adaptation	20	2	0	0	0	0	20	20
1-sided Adaptation	20	3	7	1	11	0	1	20
1-sided Adaptation	20	4	18	0	1	0	1	20
1-sided Adaptation	20	6	9	0	11	0	0	20
1-sided Adaptation	20	9	12	5	1	2	0	20
1-sided Adaptation	20	10	0	0	0	0	20	20
