# Supplementary material for: Host–Pathogen Coevolution: The Selective Advantage of Bacillus thuringiensis Virulence and Its Cry Toxin Genes
Source: PLoS Biol. 2015 Jun 4;13(6):e1002169. doi: 10.1371/journal.pbio.1002169 (PMC4456383; doi:10.1371/journal.pbio.1002169)
Supplement: S6 Data — The results are shown in Fig 6. The statistical analysis is given in S23 and S24 Tables. (XLSX) [file pbio.1002169.s006.xlsx]

## Sheet: Data for Fig. 6 left
Treatment	Killing (%)
Cry+	73.1707
Cry+	49.1228
Cry+	68.6275
Cry+	48.1481
Cry+	53.3333
Cry-	0
Cry-	0
Cry-	1.35135
Cry-	3.125
Cry-	0
Cry-_+21	8
Cry-_+21	25
Cry-_+21	13.6364
Cry-_+21	15.2174
Cry-_+21	9.09091
Cry-_+14	72.7273
Cry-_+14	46.1538
Cry-_+14	45.4545
Cry-_+14	61.7647
Cry-_+14	48.2759
Cry-_0	0
Cry-_0	0
Cry-_0	1.81818
Cry-_0	0
Cry-_0	6.12245

## Sheet: Data for Fig. 6 right
Treatment	Killing (%)
Cry-	16.6667
Cry-	18.1818
Cry-	5.12821
Cry-	0
Cry-	3.0303
Cry-	13.2075
Cry-	6.06061
Cry-	5.55556
Cry-	9.83607
Cry-	5
Cry-	8.57143
Cry-	12.9032
Cry-	4.34783
Cry-	10
Cry+	56.5217
Cry+	65.7895
Cry+	65.2174
Cry+	51.7857
Cry+	58.9744
Cry+	71.1864
Cry+	61.5385
Cry+	33.3333
Cry+	52.8571
Cry+	54.5455
Cry+	61.7021
Cry+	57.3529
Cry+	59.6774
Cry+	54.1667
Cry-_+EC21_high	27.2727
Cry-_+EC21_high	46.8085
Cry-_+EC21_high	26.4151
Cry-_+EC21_high	30.9524
Cry-_+EC21_high	36.7347
Cry-_+EC21_high	34.0909
Cry-_+EC21_high	33.3333
Cry-_+EC21_high	32.7869
Cry-_+EC21_high	55.5556
Cry-_+EC21_high	38.3333
Cry-_+EC21_high	43.3962
Cry-_+EC21_high	26
Cry-_+EC21_high	20.6897
Cry-_+EC21_high	49.2063
Cry-_+EC21_low	1.96078
Cry-_+EC21_low	4.34783
Cry-_+EC21_low	0
Cry-_+EC21_low	5.12821
Cry-_+EC21_low	1.85185
Cry-_+EC21_low	3.44828
Cry-_+EC21_low	5.55556
Cry-_+EC21_low	1.51515
Cry-_+EC21_low	4.6875
Cry-_+EC21_low	1.75439
Cry-_+EC21_low	3.63636
Cry-_+EC21_low	4.54545
Cry-_+EC21_low	8.33333
Cry-_+EC21_low	1.69492
EC21	0
EC21	0
EC21	0
EC21	0
EC21	0
EC21	3.38983
EC21	1.75439
EC21	0
EC21	1.53846
EC21	0
EC21	0
EC21	0
EC21	1.53846
EC0	0
EC0	0
EC0	0
EC0	0
EC0	1.20482
EC0	1.96078
EC0	0
EC0	1.92308
EC0	0
EC0	3.63636
EC0	2.04082
EC0	0
EC0	0
EC0	0
