# Supplementary material for: Host–Pathogen Coevolution: The Selective Advantage of Bacillus thuringiensis Virulence and Its Cry Toxin Genes
Source: PLoS Biol. 2015 Jun 4;13(6):e1002169. doi: 10.1371/journal.pbio.1002169 (PMC4456383; doi:10.1371/journal.pbio.1002169)
Supplement: S8 Data — (XLSX) [file pbio.1002169.s008.xlsx]

## Sheet: Data for S4 Fig
Frequency	Expected	BWA	MOSAIK	GSNAP
1	26632	219579	64235	42752
2	13566	42119	36444	21391
3	9085	26482	27600	17091
4	6945	23379	20693	15074
5	5687	23564	17696	14672
6	4954	26690	16426	16443
7	4469	29229	14339	22044
8	4224	37685	13625	34671
9	4278	46442	15250	61454
10	467092	51980	11817	125902
11	1678	40190	8471	53789
12	1407	30541	8268	18326
13	1368	24220	8706	10808
14	1328	21738	13079	10044
15	1340	23184	16044	12317
16	1382	22200	10108	8501
17	1503	25642	7825	9351
18	1788	33000	7952	18528
19	2478	43247	8658	71078
20	373979	49091	14150	118165
21	3519	39608	13963	51864
22	3722	32464	13594	31155
23	4063	25981	14560	19033
24	4604	23478	16562	14583
25	5281	21537	18729	13498
26	6539	22182	21895	14358
27	8544	25952	28613	16491
28	12646	47260	45367	21999
29	24940	NA	NA	NA
