# Supplementary material for: Host–Pathogen Coevolution: The Selective Advantage of Bacillus thuringiensis Virulence and Its Cry Toxin Genes
Source: PLoS Biol. 2015 Jun 4;13(6):e1002169. doi: 10.1371/journal.pbio.1002169 (PMC4456383; doi:10.1371/journal.pbio.1002169)
Supplement: S9 Data — (XLSX) [file pbio.1002169.s009.xlsx]

## Sheet: Data for S5 Fig
Evolution treatment	Replicate population	16S copy number	Phage copy number		Origin of transferred genetic elements	16S origin	Phage origin
Coevolution	1	0.989627	1.62656		Strain	MYBT50	MYBT50
Coevolution	2	1.22261	0.932174		Contig	2513251177	2513251040
Coevolution	4	1.54947	1.52968		Start Position	1	2660
Coevolution	5	1.4975	0.768719		End Position	1451	44121
Coevolution	6	1.4159	1.28287
Coevolution	7	1.02687	1.9604
Coevolution	8	1.18356	1.76099
Coevolution	9	1.19751	1.18327
Coevolution	10	1.16182	1.83439
Adaptation	2	0.641141	1.30781
Adaptation	3	0.672316	1.83992
Adaptation	4	0.689524	1.4
Adaptation	6	0.750929	1.94981
Coevolution	1	0.929508	4.94754
Coevolution	2	0.974926	3.25664
Coevolution	3	0.97712	1.78466
Coevolution	4	0.944345	4.56643
Coevolution	5	0.872408	3.65391
Coevolution	6	0.829606	1.13951
Coevolution	7	0.862144	3.16302
Coevolution	8	0.943662	3.0579
Coevolution	9	0.855319	2.90213
Coevolution	10	0.896893	3.36864
Adaptation	3	0.74	6.36667
Adaptation	4	0.343612	2.87225
Adaptation	6	0.663092	1.87757
Adaptation	9	0.610534	1.0395
