# Supplementary material for: Host–Pathogen Coevolution: The Selective Advantage of Bacillus thuringiensis Virulence and Its Cry Toxin Genes
Source: PLoS Biol. 2015 Jun 4;13(6):e1002169. doi: 10.1371/journal.pbio.1002169 (PMC4456383; doi:10.1371/journal.pbio.1002169)
Supplement: S8 Table — (XLSX) [file pbio.1002169.s022.xlsx]

## Sheet: Mapping statistics
Population Number	Replicate	Transfer	Treatment	Total Reads	Mapped	Paired in Sequencing	Read1	Read2	Properly Paired	With itself and Mate paired	Singletons	With Mate on a different Contig	With Mate mapped on a different Contig (mapping Quality >=5)	%Mapped	% of Mapped Reads Properly Paired
1	1	12	Coevolution	35998700	34790416	35168362	17584181	17584181	32916938	33369900	613518	431394	399857	0.966435	0.94615
2	2	12	Coevolution	43046348	41482301	42375758	21187879	21187879	39589112	40108346	726150	495208	458792	0.963666	0.954362
3	3	12	Coevolution	38889257	37538611	37536656	18768328	18768328	35506330	35689620	531892	165484	152093	0.965269	0.945862
4	4	12	Coevolution	51413807	49257665	50448560	25224280	25224280	46909404	47475746	849343	541090	501688	0.958063	0.952327
5	5	12	Coevolution	45085559	43382523	43091694	21545847	21545847	40200604	40683414	758074	462070	428351	0.962227	0.926654
6	6	12	Coevolution	49868656	48289460	48523422	24261711	24261711	45596834	46150480	828603	529076	491017	0.968333	0.94424
7	7	12	Coevolution	57403766	54389915	56511518	28255759	28255759	51986906	52590924	1096954	575322	532742	0.947497	0.955819
8	8	12	Coevolution	42397490	40950103	41432338	20716169	20716169	38730970	39175164	831803	424866	393715	0.965861	0.945809
9	9	12	Coevolution	42547333	41463606	42244870	21122435	21122435	39990404	40509166	660103	495938	458242	0.974529	0.96447
10	10	12	Coevolution	60712095	59009083	60296214	30148107	30148107	56809904	57625652	978989	780718	723190	0.971949	0.962732
1	1	20	Coevolution	46339578	45206210	45271564	22635782	22635782	42722686	43367730	790899	615130	571298	0.975542	0.945062
2	2	20	Coevolution	51602677	50260039	50443788	25221894	25221894	47499046	48233746	889450	701256	650782	0.973981	0.945066
3	3	20	Coevolution	54981678	53642088	53873868	26936934	26936934	50969500	51638368	917300	638036	591474	0.975636	0.950177
4	4	20	Coevolution	42406677	41322985	40738108	20369054	20369054	38493676	38972828	711929	455154	421666	0.974445	0.931532
5	5	20	Coevolution	46641352	45404228	44290510	22145255	22145255	41653716	42285218	809514	602376	559088	0.973476	0.917397
6	6	20	Coevolution	67922103	65977093	61244714	30622357	30622357	57145302	58164488	1243762	976422	905929	0.971364	0.866139
7	7	20	Coevolution	70081169	67586652	64016912	32008456	32008456	58949436	60105742	1520031	1107012	1027709	0.964405	0.872205
8	8	20	Coevolution	49752129	48220442	48755848	24377924	24377924	45704598	46284498	965592	551166	508083	0.969214	0.947826
9	9	20	Coevolution	72063659	69615191	67084976	33542488	33542488	62337862	63296914	1447984	914380	847171	0.966024	0.895463
10	10	20	Coevolution	53464829	51780443	51848990	25924495	25924495	48532940	49140114	1054079	578180	534730	0.968495	0.937283
1	21	12	Control	35391290	34605066	34744150	17372075	17372075	33337362	33539730	430770	185488	172139	0.977785	0.963367
2	22	12	Control	36224696	35398721	35508720	17754360	17754360	34065536	34254966	441342	171190	157592	0.977199	0.962338
3	23	12	Control	41221098	40361965	40650294	20325147	20325147	39041774	39324908	477930	260922	242857	0.979158	0.967291
4	24	12	Control	40287497	39394420	39550906	19775453	19775453	37924852	38179844	491981	234352	218041	0.977832	0.962696
5	25	12	Control	47904718	46844197	47410080	23705040	23705040	45354348	45757912	602890	379594	356294	0.977862	0.968196
6	26	12	Control	39226259	38392146	38610946	19305473	19305473	37083240	37316490	473143	216226	202738	0.978736	0.965907
7	27	12	Control	39020372	38159755	38302700	19151350	19151350	36618914	36976742	478990	335102	315781	0.977944	0.959621
8	28	12	Control	35263257	34514030	34656694	17328347	17328347	33194886	33511200	408034	292732	274912	0.978753	0.961779
9	29	12	Control	33066908	32397630	32490394	16245197	16245197	31178588	31441938	390661	241974	226775	0.97976	0.962372
10	30	12	Control	39566379	38698373	38648644	19324322	19324322	36858180	37317128	480293	432760	408799	0.978062	0.952448
1	21	20	Control	59686988	58091648	55271342	27635671	27635671	52704754	52870432	892443	140670	127666	0.973272	0.907269
2	22	20	Control	55835916	54715833	55647270	27823635	27823635	53707174	53853482	679618	117298	104633	0.97994	0.981566
3	23	20	Control	195603661	190797645	194677082	97338541	97338541	186762128	187302746	2592949	440062	393661	0.97543	0.978849
4	24	20	Control	101170411	99895905	100772934	50386467	50386467	98685446	98939372	614572	200698	178983	0.987402	0.987883
5	25	20	Control	55873209	54823933	53807278	26903639	26903639	51875318	52130076	668432	227238	211228	0.98122	0.946217
6	26	20	Control	63534389	62185621	62769730	31384865	31384865	60025358	60602678	833984	531664	498196	0.978771	0.965261
7	27	20	Control	42109865	41227791	41672530	20836265	20836265	39921188	40244786	554978	294088	274468	0.979053	0.968308
9	29	20	Control	47132977	46176287	46212758	23106379	23106379	44370756	44666814	606110	266652	248604	0.979702	0.960899
10	30	20	Control	41515014	40462459	41139738	20569869	20569869	39239204	39458084	637449	193116	177975	0.974646	0.969768
1	41	12	1-sided Adaptation	37603405	36909032	36952136	18476068	18476068	35761098	35876068	395062	95910	87039	0.981534	0.968898
2	42	12	1-sided Adaptation	48730397	47449477	47380160	23690080	23690080	44538452	45367980	756645	798080	743525	0.973714	0.93865
3	43	12	1-sided Adaptation	39567051	38560119	38915328	19457664	19457664	36636782	37306744	614527	642714	597029	0.974551	0.950121
4	44	12	1-sided Adaptation	39068764	38074718	38577234	19288617	19288617	36430030	36990110	603452	535240	494364	0.974557	0.956804
5	45	12	1-sided Adaptation	40514830	39730929	39689392	19844696	19844696	38354376	38487984	435173	113566	103982	0.980652	0.965353
6	46	12	1-sided Adaptation	40112773	39051589	39524612	19762306	19762306	37280988	37832448	643582	526384	486301	0.973545	0.95466
7	47	12	1-sided Adaptation	37240973	36456860	36877646	18438823	18438823	35432020	35661006	441149	208628	195108	0.978945	0.971889
8	48	12	1-sided Adaptation	44176847	43194616	43185458	21592729	21592729	41378516	41683536	539861	282642	265781	0.977766	0.957955
9	49	12	1-sided Adaptation	32542711	31790206	31895472	15947736	15947736	30384708	30720260	435527	319014	301924	0.976876	0.955788
10	50	12	1-sided Adaptation	43101882	42063611	42491232	21245616	21245616	40324008	40864074	602387	515746	488289	0.975911	0.958644
2	42	20	1-sided Adaptation	40300845	39219401	39682776	19841388	19841388	37584932	37957130	655487	344264	323770	0.973166	0.958325
3	43	20	1-sided Adaptation	40968393	38949277	40714694	20357347	20357347	37205370	37647090	1054786	415846	382014	0.950715	0.955226
4	44	20	1-sided Adaptation	31735379	30988751	31422806	15711403	15711403	30203688	30565536	284488	342768	316529	0.976473	0.974666
6	46	20	1-sided Adaptation	101095135	95653302	100824100	50412050	50412050	91343260	92701382	2688310	1288330	1185326	0.946171	0.954941
9	49	20	1-sided Adaptation	128943271	121590057	128005194	64002597	64002597	115555106	117175810	3496905	1536052	1404794	0.942973	0.950366
10	50	20	1-sided Adaptation	144385876	137360335	143260638	71630319	71630319	131985394	132949668	3311391	897000	842749	0.951342	0.96087
