# Supplementary material for: Host–Pathogen Coevolution: The Selective Advantage of Bacillus thuringiensis Virulence and Its Cry Toxin Genes
Source: PLoS Biol. 2015 Jun 4;13(6):e1002169. doi: 10.1371/journal.pbio.1002169 (PMC4456383; doi:10.1371/journal.pbio.1002169)
Supplement: S9 Table — Table is presented as an Excel file. (XLSX) [file pbio.1002169.s023.xlsx]

## Sheet: Estimation strain frequencies
Population Number	Replicate	Generation	Treatment	MYBT18246		MYBT18247		MYBT18679		MYBT22		MYBT50
				Total Mapped	Unique Mapped	Total Mapped	Unique Mapped	Total Mapped	Unique Mapped	Total Mapped	Unique Mapped	Total Mapped	Unique Mapped
1	1	12	Coevolution	1320155	125426	1632811	182068	33022735	30938311	1099811	124471	1872953	567804
2	2	12	Coevolution	1577863	282179	1887524	232400	39696852	37105559	1338682	158756	1776095	360201
3	3	12	Coevolution	5898553	487600	6032676	421611	6504845	4945686	27992721	20101873	7928484	1373000
4	4	12	Coevolution	2105836	524393	2313008	290976	46588450	43511927	1628408	194827	2400461	623437
5	5	12	Coevolution	1528064	164333	1932705	216112	41677182	39026885	1447282	208972	1808635	312901
6	6	12	Coevolution	2012833	513510	2219781	321077	45855216	42935260	1493310	175921	2107070	496174
7	7	12	Coevolution	1877504	252049	2325600	289538	51598180	48479650	1739108	273141	2506173	746384
8	8	12	Coevolution	1667058	423977	1808489	251237	38555115	36204405	1337964	226212	1852077	514654
9	9	12	Coevolution	1503517	347949	1683393	186333	39699663	37277524	1183541	109560	1634705	359972
10	10	12	Coevolution	1997018	362945	2345838	242915	56372491	52960830	1688319	165457	2555634	740106
1	1	20	Coevolution	1668212	418679	1850451	247413	42153884	39622765	1221194	120934	2724576	1404486
2	2	20	Coevolution	1873328	476054	2079523	283087	47308500	44457958	1364423	136225	2558316	1088245
3	3	20	Coevolution	2003249	499377	2225245	297090	51071774	48004388	1482032	147021	2266554	674164
4	4	20	Coevolution	1567215	424897	1709739	263734	38550787	36241317	1093318	107716	2363359	1176957
5	5	20	Coevolution	1745897	492721	1856073	264366	42567760	40051596	1211835	122369	2366648	1061808
6	6	20	Coevolution	2462327	656260	2872376	540233	62737977	59092695	1763422	179605	2440863	544207
7	7	20	Coevolution	2525841	655800	2799537	403910	63090480	59415916	1882794	250212	3319370	1357931
8	8	20	Coevolution	1871667	490287	2092184	320019	45067159	42322955	1403434	204641	2373968	943207
9	9	20	Coevolution	2681316	703761	2910038	393245	64919906	61079478	2210234	441558	3405168	1314173
10	10	20	Coevolution	1980719	520277	2100848	281266	48427302	45590471	1491179	191091	2720753	1162033
1	21	12	Control	8632920	415004	7938941	312078	2467498	1261104	21721323	14586009	15197105	5064799
2	22	12	Control	5953492	288973	6104411	271729	1523991	225526	31996683	22947915	7675500	892294
3	23	12	Control	7769655	369632	7665733	323038	1608344	181898	33845961	23945775	11306841	2372237
4	24	12	Control	9216023	439703	8644816	345229	1605923	255183	28061312	19272386	15516218	4742088
5	25	12	Control	16074388	744141	13926412	483071	2741199	1250123	17632802	9899779	32003094	12803487
6	26	12	Control	12800181	586723	11145546	388722	1984378	775081	15947237	9357008	25143231	9884547
7	27	12	Control	10209088	461668	9164358	342638	1726013	612017	22718539	15120916	18734624	6741524
8	28	12	Control	5741620	263419	5794754	251101	1236893	153439	31533122	22773448	7241116	796864
9	29	12	Control	5941120	277572	5807063	249928	1223239	255782	27744651	19910822	8328360	1606313
10	30	12	Control	8175599	367640	7724247	307547	1667640	492124	29771983	20934813	12922608	3497021
1	21	20	Control	8666380	580600	8995218	577806	2188494	354615	54237850	40309248	9853551	346417
2	22	20	Control	8656888	699294	8951473	687094	2097912	322362	50600114	37080535	9744704	411658
3	23	20	Control	30162462	2448707	31099119	2397040	7211245	1166397	176068942	129195008	33793706	1438853
4	24	20	Control	15084675	327656	15652461	350689	3594802	219961	97711286	70268885	17640250	235493
5	25	20	Control	8326218	490274	8617694	489235	1996431	256362	51801675	38072817	9508594	297386
6	26	20	Control	9573197	562179	9900780	561880	2258104	268892	58622684	42799095	10933661	345421
7	27	20	Control	6338186	379306	6554261	381763	1488209	179472	38823761	28376602	7240763	233617
9	29	20	Control	7102458	419995	7343337	417449	1665589	199573	43563258	31863246	8070796	252711
10	30	20	Control	6246983	415776	6457767	411663	1530649	255840	37684556	27593883	7064419	248231
1	41	12	1-sided Adaptation	5653230	262568	5829990	261482	1343599	187732	35137907	29132789	6398126	159772
2	42	12	1-sided Adaptation	1698971	405249	1825775	221359	45315411	42736777	1229325	120243	1887174	548610
3	43	12	1-sided Adaptation	1371091	318116	1483938	182718	36770101	34671910	984077	91475	1569714	495896
4	44	12	1-sided Adaptation	1362779	263726	1538533	179527	36349301	34239053	1017950	104054	1595844	444495
5	45	12	1-sided Adaptation	6062395	287795	6234682	284240	1403357	205229	37765758	27580218	6867191	188029
6	46	12	1-sided Adaptation	1238766	169674	1514992	170285	37211944	35044716	1038627	107806	1783428	663344
7	47	12	1-sided Adaptation	8426885	389272	7803247	308172	1211282	146633	26108959	18099964	14272518	4493209
8	48	12	1-sided Adaptation	12221449	554532	10872364	408191	1642184	398220	24111073	15791421	22980771	8567629
9	49	12	1-sided Adaptation	13694711	621193	11435358	403051	1507766	670580	4127193	261804	29097284	12546648
10	50	12	1-sided Adaptation	18611137	837926	1553486	506194	1189791	121428	5428847	218869	39440955	16903626
2	42	20	1-sided Adaptation	27632712	38450	27941902	63456	30605938	1195303	38419444	37899926	29749993	6821939
3	43	20	1-sided Adaptation	1613255	400882	1720989	243135	34774065	32647962	1184465	194572	2848430	1607328
4	44	20	1-sided Adaptation	1095758	290888	1134902	121212	29687264	27951162	765550	37015	1478064	615052
6	46	20	1-sided Adaptation	4086677	1066874	4473065	769674	86203387	80849889	2909535	467918	5810179	2801817
9	49	20	1-sided Adaptation	7401081	2150230	7953038	1857598	115202650	106706229	5183143	1172831	6546202	1626595
10	50	20	1-sided Adaptation	54707990	6015959	46243026	3612184	4408928	1071531	17121019	1546216	117829234	55226595
