# Supplementary material for: Host–Pathogen Coevolution: The Selective Advantage of Bacillus thuringiensis Virulence and Its Cry Toxin Genes
Source: PLoS Biol. 2015 Jun 4;13(6):e1002169. doi: 10.1371/journal.pbio.1002169 (PMC4456383; doi:10.1371/journal.pbio.1002169)
Supplement: S14 Table — Table is presented as an Excel file. (XLSX) [file pbio.1002169.s028.xlsx]

## Sheet: SNP_Shortindels Data + Analysis
							Transfer 12													Transfer 20														Gene Information									Uncorrected p-values					FDR corrected p-values (q-values)
							Coevolution replicate populations									One-sided adaptation pops				Coevolution replicate populations										One-sided adaptation pops													Linear Regression Analysis		ANOVA AlleleFrequency~Transfer+Treatment[Replicate]+Transfer*Treatment[Replicate]			Linear Regression Analysis
ContigNumber	ContigName	Position	VariationType	Reference	Variant	# pops with SNP	1	2	4	5	6	7	8	9	10	2	3	4	6	1	2	3	4	5	6	7	8	9	10	3	4	6	9	Location	Effect	Type	DNA change	AA change	GeneSize	Gene	Place	GeneAg	Killing Ability	Infection Load	Transfer	Treatment	Treatment*Transfer	Killing Ability	Infection Load
2513020848	Bti_contig00111_ace.1	11031	SNP	C	A	32	0	0	0	StrandBias	0	0	0	0	0	0	0	0	0	0	0	0	0	0	0.066	0	0	0.079	Non Covered	0	0	0	0	NON_SYNONYMOUS_CODING	MODERATE	MISSENSE	aCa/aAa	T88K	325	Bti_00011	CODING	Bti_00011	0.457025	0.472168	0.261546	0.395526	0.575508	0.999287	0.960845
2513020848	Bti_contig00111_ace.1	11034	SNP	G	A	31	0	0	0	StrandBias	0	0	0	0	0	0	0	StrandBias	0	0	0.062	0	0	0	0	0	0	0.052	StrandBias	0	0	0	0	NON_SYNONYMOUS_CODING	MODERATE	MISSENSE	aGa/aAa	R89K	325	Bti_00011	CODING	Bti_00011	0.687883	0.302761	0.297912	0.617972	0.839204	0.999287	0.960845
2513020848	Bti_contig00111_ace.1	36944	SNP	A	T	27	0	0	0	0	0	0	Non Covered	0	0	Non Covered	0.043	0.047	0.04	0	0	0	0	Non Covered	0.053	Non Covered	0.045	0.029	0	0	Non Covered	0.026	0.024	INTERGENIC	MODIFIER	NA	NA	NA	NA	NA	NA	NA	0.188642	0.200941	0.313321	0.0348532	0.00222591	0.999287	0.960845
2513020848	Bti_contig00111_ace.1	36947	SNP	T	A	33	0	0	0	0	0	0.033	0.051	0	0	0.059	0.048	0.045	0.048	0	0	Non Covered	0	0.053	0.055	0.042	0.046	0	0	0	0.061	0.026	0.026	INTERGENIC	MODIFIER	NA	NA	NA	NA	NA	NA	NA	0.635459	0.105904	0.645163	0.298646	0.106391	0.999287	0.960845
2513020848	Bti_contig00111_ace.1	36947	INDEL	AT	A	34	0.386	0.449	0.389	0.482	0.461	0.443	0.414	0.474	0.441	0.481	0.495	0.497	0.547	0.495	0.481	0.504	0.468	0.477	0.438	0.463	0.505	0.48	0.497	0.459	0.477	0.463	0.469	INTERGENIC	MODIFIER								0.11479	0.0382673	0.0947062	0.359146	0.00562354	0.999287	0.960845
2513020848	Bti_contig00111_ace.1	36958	INDEL	AT	A	32	0	0.206	0.265	0.271	0.216	0.184	0.168	0.158	0.146	0.19	0.245	0.189	0.208	0.179	0.157	0.158	0.159	0.151	0.162	0.125	0.209	0.189	0.187	0.189	0.171	0.189	0.236	INTERGENIC	MODIFIER								0.225831	0.770807	0.695363	0.437183	0.984317	0.999287	0.960845
2513020848	Bti_contig00111_ace.1	36965	INDEL	CT	C	34	0.784	0.717	0.669	0.532	0.673	0.679	0.622	0.729	0.749	0.695	0.635	0.695	0.644	0.687	0.708	0.701	0.731	0.724	0.7	0.732	0.687	0.676	0.678	0.659	0.69	0.667	0.639	INTERGENIC	MODIFIER								0.386969	0.543156	0.540254	0.329781	0.947569	0.999287	0.960845
2513020848	Bti_contig00111_ace.1	36965	SNP	T	C	25	Non Covered	Non Covered	0	0.376	0.23	0.2	0.231	Non Covered	Non Covered	0.227	0.268	0.225	0.255	Non Covered	0.191	0.187	Non Covered	0.18	0.202	0.16	0.235	0.228	0.227	Non Covered	0.197	0.229	0.267	INTERGENIC	MODIFIER	NA	NA	NA	NA	NA	NA	NA	0.108574	0.421011	0.495589	0.381472	0.911507	0.999287	0.960845
2513020848	Bti_contig00111_ace.1	44357	SNP	T	G	33	0	0	0	0	0	0	0	0	0	0	0	0.111	0	0	0	0	0	0	0	0.128	0	0	0	0	0	0	0.079	SYNONYMOUS_CODING	LOW	SILENT	ggT/ggG	G239	321	Bti_00050	CODING	Bti_00050	0.583301	0.189272	0.861015	0.212149	0.94964	0.999287	0.960845
2513020848	Bti_contig00111_ace.1	52770	SNP	A	C	31	0	0	Non Covered	0	0	0	0	0	0	0	0	0	0	0	0	0	0	0	StrandBias	0	0	0	0	0	0	0	0.044	NON_SYNONYMOUS_CODING	MODERATE	MISSENSE	gTt/gGt	V146G	513	Bti_00058	CODING	Bti_00058	0.505143	0.668518	0.410536	0.117403	0.584513	0.999287	0.960845
2513020848	Bti_contig00111_ace.1	54971	SNP	G	A	33	0	0.224	0	0	0.219	0	0	0	0	0	0	0	0	0	0	0	0	0	0	0	0	0.264	0.246	0	IndelCall	0	0	NON_SYNONYMOUS_CODING	MODERATE	MISSENSE	Gaa/Aaa	E214K	595	Bti_00060	CODING	Bti_00060	0.169007	0.568074	0.68699	0.133518	0.554114	0.999287	0.960845
2513020848	Bti_contig00111_ace.1	65895	INDEL	GT	G	34	0.94	0.932	0.971	0.926	0.945	0.948	0.943	0.967	0.961	0.948	0.954	0.96	0.955	0.952	0.958	0.942	0.958	0.963	0.942	0.949	0.954	0.951	0.943	0.935	0.953	0.916	0.922	INTERGENIC	MODIFIER								0.386488	0.592162	0.472638	0.0893603	0.00858135	0.999287	0.960845
2513020848	Bti_contig00111_ace.1	73547	SNP	A	C	34	0	0	0	0.114	0	0	0	0	0	0	0	0	0	0	0	0	0	0	0	0	0	0	0	0	0	0	0.112	SYNONYMOUS_CODING	LOW	SILENT	ggT/ggG	G390	539	Bti_00077	CODING	Bti_00077	0.739587	0.923829	0.808119	0.0741567	0.0688309	0.999287	0.985895
2513020848	Bti_contig00111_ace.1	73692	SNP	A	C	31	0	0	0	0	0	0.1	0	0	0	0	0	0	0	StrandBias	IndelCall	0	0	0	0	StrandBias	0	0	0	0	0	0	0	NON_SYNONYMOUS_CODING	MODERATE	MISSENSE	gTt/gGt	V342G	539	Bti_00077	CODING	Bti_00077	0.768892	0.664838	0.665114	0.966697	0.71182	0.999287	0.960845
2513020848	Bti_contig00111_ace.1	78856	SNP	A	C	34	0	0	0	0	0	0	0	0	0	0	0	0	0	0	0	0	0	0	0.094	0.074	0	0.087	0.079	0	0	0	0.05	NON_SYNONYMOUS_CODING	MODERATE	MISSENSE	tAc/tCc	Y145S	364	Bti_00081	CODING	Bti_00081	0.544537	0.318789	0.0811206	0.0192692	0.676559	0.999287	0.960845
2513020848	Bti_contig00111_ace.1	100999	INDEL	TA	T	33	0.338	0.28	0.192	0.321	0.275	0.284	0.294	0.345	0.345	0.327	0.345	0.372	0.313	0.272	0.359	0.331	0.343	0.336	0.321	0.357	0.378	0.316	0.308	0.295	0.324	0.279	0.279	INTERGENIC	MODIFIER								0.430197	0.407512	0.450555	0.21226	0.0445549	0.999287	0.960845
2513020848	Bti_contig00111_ace.1	101001	INDEL	AA	A	34	0.498	0.514	0.512	0.412	0.483	0.526	0.487	0.52	0.488	0.531	0.491	0.462	0.523	0.531	0.487	0.515	0.498	0.487	0.535	0.437	0.481	0.523	0.519	0.497	0.514	0.519	0.502	INTERGENIC	MODIFIER								0.199811	0.605365	0.404126	0.349049	0.831764	0.999287	0.960845
2513020848	Bti_contig00111_ace.1	101026	INDEL	CT	C	34	0.91	0.959	0.98	0.931	0.927	0.915	0.924	0.93	0.924	0.93	0.876	0.914	0.926	0.925	0.916	0.923	0.891	0.902	0.916	0.899	0.892	0.897	0.908	0.908	0.93	0.905	0.904	INTERGENIC	MODIFIER								0.993294	0.811736	0.0105333	0.371404	0.375328	0.999287	0.965576
2513020848	Bti_contig00111_ace.1	101029	SNP	A	G	34	0.29	0.287	0.273	0.385	0.309	0.291	0.298	0.364	0.365	0.297	0.325	0.276	0.347	0.294	0.319	0.35	0.349	0.337	0.341	0.374	0.296	0.295	0.334	0.23	0.332	0.22	0.229	INTERGENIC	MODIFIER	NA	NA	NA	NA	NA	NA	NA	0.827986	0.734931	0.34359	0.00725743	0.0825837	0.999287	0.960845
2513020848	Bti_contig00111_ace.1	101029	INDEL	GA	G	34	0.669	0.695	0.659	0.531	0.609	0.665	0.664	0.592	0.588	0.665	0.646	0.695	0.578	0.658	0.615	0.622	0.602	0.601	0.633	0.582	0.626	0.666	0.629	0.715	0.594	0.707	0.723	INTERGENIC	MODIFIER								0.965166	0.859127	0.595231	0.0405513	0.0980686	0.999287	0.975248
2513020848	Bti_contig00111_ace.1	107985	INDEL	CA	C	34	0.9	0.907	0.928	0.791	0.928	0.884	0.901	0.908	0.913	0.907	0.937	0.924	0.903	0.91	0.91	0.893	0.896	0.889	0.907	0.903	0.889	0.893	0.887	0.862	0.943	0.863	0.868	INTERGENIC	MODIFIER								0.974942	0.923304	0.415658	0.861983	0.329174	0.999287	0.985895
2513020848	Bti_contig00111_ace.1	128310	SNP	T	C	34	0	0	0	0	0	0	0	0	0	0	0	0	0	0	0	0	0	0	0.075	0	0	0	0	0	0	0	0.055	NON_SYNONYMOUS_CODING	MODERATE	MISSENSE	gAa/gGa	E515G	617	Bti_00126	CODING	Bti_00126	0.560194	0.638402	0.252423	0.257709	0.606136	0.999287	0.960845
2513020848	Bti_contig00111_ace.1	131348	SNP	A	C	33	0	StrandBias	0	0	0	0	0	0	0	0	0	0	0	0	0	0	0	0	0	0.054	0	0	0	0	0	0	0	SYNONYMOUS_CODING	LOW	SILENT	ggT/ggG	G17	313	Bti_00128	CODING	Bti_00128	0.199343	0.76328	0.0426396	0.203679	0.0514241	0.999287	0.960845
2513020848	Bti_contig00111_ace.1	138984	INDEL	A	AT	34	0.868	0.879	0.805	0.709	0.84	0.839	0.849	0.883	0.881	0.869	0.884	0.87	0.88	0.836	0.838	0.842	0.862	0.843	0.859	0.837	0.832	0.845	0.843	0.824	0.878	0.828	0.826	FRAME_SHIFT	HIGH		-/A	-190?	194	Bti_00139	CODING	Bti_00139	0.214767	0.656391	0.904879	0.688613	0.241561	0.999287	0.960845
2513020848	Bti_contig00111_ace.1	151094	INDEL	CA	C	34	0.854	0.886	0.877	0.827	0.83	0.878	0.827	0.871	0.854	0.866	0.878	0.894	0.846	0.882	0.876	0.882	0.86	0.865	0.88	0.902	0.879	0.891	0.898	0.854	0.879	0.863	0.86	FRAME_SHIFT	HIGH		-	-647	647	Bti_00149	CODING	Bti_00149	0.824336	0.915761	0.0313064	0.608014	0.722641	0.999287	0.985332
2513020848	Bti_contig00111_ace.1	194297	SNP	A	C	34	0	0	0	0	0	0	0	0	0	0	0	0	0	0	0	0	0	0	0	0.074	0	0.085	0	0	0	0	0	NON_SYNONYMOUS_CODING	MODERATE	MISSENSE	ttA/ttC	L87F	128	Bti_00191	CODING	Bti_00191	0.77187	0.451474	0.581655	0.879416	0.461494	0.999287	0.960845
2513020848	Bti_contig00111_ace.1	199203	SNP	A	C	34	0.141	0	0.137	0	0	0	0	0	0	0	0	0	0	0.155	0	0.124	0	0.125	0	0	0	0.13	0.123	0	0	0	0	SYNONYMOUS_CODING	LOW	SILENT	ggT/ggG	G213	363	Bti_00197	CODING	Bti_00197	0.0174235	0.399512	0.467346	0.0869542	0.661387	0.999287	0.960845
2513020848	Bti_contig00111_ace.1	242331	SNP	T	G	33	0	0	0	0	0.088	0.102	0	0	0	0	0	0	0	0	0	0	0	StrandBias	0	0.079	0	0	0	0	0	0	0	NON_SYNONYMOUS_CODING	MODERATE	MISSENSE	gTa/gGa	V147G	225	Bti_00242	CODING	Bti_00242	0.386295	0.598152	0.698072	0.880999	0.271149	0.999287	0.960845
2513020848	Bti_contig00111_ace.1	243952	SNP	A	C	33	0	0	0	StrandBias	0	0	0.077	0	0.057	0	0	0	0	0	0	0	0	0	0	0	0	0	0	0	0	0	0	SYNONYMOUS_CODING	LOW	SILENT	ggT/ggG	G152	251	Bti_00245	CODING	Bti_00245	0.78269	0.54807	0.0794559	0.148152	0.103128	0.999287	0.960845
2513020848	Bti_contig00111_ace.1	258283	SNP	A	C	30	StrandBias	0	0	0	StrandBias	0	0	0	0	0	0	0	0	0	0	0	0	0	StrandBias	0	0	0.051	0	0	0	0	0	INTERGENIC	MODIFIER	NA	NA	NA	NA	NA	NA	NA	0.495287	0.482645	0.391699	0.377011	0.323938	0.999287	0.960845
2513020848	Bti_contig00111_ace.1	262768	INDEL	TA	T	34	0.874	0.846	0.872	0.913	0.853	0.858	0.808	0.882	0.849	0.864	0.853	0.856	0.899	0.865	0.883	0.862	0.898	0.859	0.869	0.861	0.878	0.89	0.862	0.85	0.869	0.837	0.817	INTERGENIC	MODIFIER								0.828069	0.703563	0.613836	0.11093	0.103144	0.999287	0.960845
2513020848	Bti_contig00111_ace.1	264905	SNP	A	C	34	0	0	0	0	0.077	0.065	0	0	0	0	0	0	0	0	0.079	0	0.101	0	0.077	0.098	0	0.096	0.073	0	0	0	0	NON_SYNONYMOUS_CODING	MODERATE	MISSENSE	agA/agC	R59S	399	Bti_00267	CODING	Bti_00267	0.744453	0.188711	0.101092	0.351919	0.330712	0.999287	0.960845
2513020848	Bti_contig00111_ace.1	274706	SNP	A	C	30	0	0	StrandBias	StrandBias	0	0	0	0	0	0	0	0	0	0	0.085	0	0.086	0	0.11	0	0	0.1	0	0	0	0	0.04	SYNONYMOUS_CODING	LOW	SILENT	ggT/ggG	G253	424	Bti_00281	CODING	Bti_00281	0.493774	0.25125	0.0674342	0.836853	0.92769	0.999287	0.960845
2513020848	Bti_contig00111_ace.1	279140	SNP	G	A	34	0.099	0.115	0.144	0.077	0.117	0.115	0.057	0.177	0.153	0.134	0.145	0.12	0.098	0.162	0.126	0.144	0.141	0.141	0.145	0.138	0.059	0.127	0.121	0.115	0.138	0.079	0.081	SYNONYMOUS_CODING	LOW	SILENT	acG/acA	T181	1188	Bti_00286	CODING	Bti_00286	0.232784	0.465763	0.969007	0.150312	0.354563	0.999287	0.960845
2513020848	Bti_contig00111_ace.1	279144	SNP	T	G	33	0.114	0.125	0.146	0.079	0.135	0.131	0.066	0.195	0.169	0.14	0.155	0.144	0.098	0.188	0.151	0.155	0.149	0.164	0.165	0.157	0.086	0.149	0.141	0.126	0.144	0.103	0.111	NON_SYNONYMOUS_CODING	MODERATE	MISSENSE	Tct/Gct	S183A	1188	Bti_00286	CODING	Bti_00286	0.17273	0.297096	0.42966	0.19037	0.428735	0.999287	0.960845
2513020848	Bti_contig00111_ace.1	279155	SNP	C	T	33	0.122	0.143	0.166	0.086	0.154	0.154	0.083	0.233	0.189	0.158	0.178	0.168	0.119	0.209	0.158	0.187	0.162	0.184	0.183	0.169	0.096	0.171	0.167	0.163	0.172	0.123	0.127	SYNONYMOUS_CODING	LOW	SILENT	gcC/gcT	A186	1188	Bti_00286	CODING	Bti_00286	0.351287	0.473401	0.423164	0.411006	0.378044	0.999287	0.960845
2513020848	Bti_contig00111_ace.1	279239	SNP	G	A	22	0.125	0.141	0.144	0.14	0.148	CovFailed	0.142	CovFailed	CovFailed	0.147	0.168	0.166	0.117	CovFailed	CovFailed	CovFailed	0.158	0.156	CovFailed	0.143	0.113	0.142	CovFailed	0.136	0.166	0.13	0.124	SYNONYMOUS_CODING	LOW	SILENT	acG/acA	T214	1188	Bti_00286	CODING	Bti_00286	0.462658	0.605611	0.621885	0.404274	0.67042	0.999287	0.960845
2513020848	Bti_contig00111_ace.1	279242	SNP	C	T	23	0.077	0.081	0.075	0.105	0.086	CovFailed	0.063	CovFailed	CovFailed	0.09	0.074	0.116	0.092	CovFailed	0.101	CovFailed	0.063	0.098	CovFailed	0.058	0.072	0.076	CovFailed	0.094	0.135	0.068	0.062	SYNONYMOUS_CODING	LOW	SILENT	ggC/ggT	G215	1188	Bti_00286	CODING	Bti_00286	0.786346	0.00569365	0.832633	0.372682	0.470658	0.999287	0.604002
2513020848	Bti_contig00111_ace.1	279248	SNP	C	T	23	0.212	0.215	0.205	0.243	0.216	CovFailed	0.199	CovFailed	CovFailed	0.213	0.24	0.221	0.166	CovFailed	0.212	CovFailed	0.213	0.235	CovFailed	0.221	0.198	0.191	CovFailed	0.196	0.21	0.195	0.19	SYNONYMOUS_CODING	LOW	SILENT	acC/acT	T217	1188	Bti_00286	CODING	Bti_00286	0.0236283	0.439819	0.302086	0.0754624	0.769195	0.999287	0.960845
2513020848	Bti_contig00111_ace.1	279260	SNP	C	T	22	0.113	0.116	CovFailed	0.143	0.123	CovFailed	0.094	CovFailed	CovFailed	0.087	0.084	0.089	0.073	CovFailed	0.109	CovFailed	0.097	0.125	CovFailed	0.095	0.08	0.083	CovFailed	0.109	0.126	0.089	0.095	SYNONYMOUS_CODING	LOW	SILENT	ggC/ggT	G221	1188	Bti_00286	CODING	Bti_00286	0.0963966	0.781056	0.51973	0.109621	0.0372078	0.999287	0.960845
2513020848	Bti_contig00111_ace.1	279262	SNP	T	C	24	0.031	0.032	CovFailed	0.028	0.031	CovFailed	0	CovFailed	CovFailed	0.036	0	0	0	CovFailed	0.042	CovFailed	0.031	0.056	CovFailed	0.037	0.042	0.025	CovFailed	0	0.038	0.026	0.032	NON_SYNONYMOUS_CODING	MODERATE	MISSENSE	gTt/gCt	V222A	1188	Bti_00286	CODING	Bti_00286	0.256551	0.0857211	0.438768	0.395593	0.416435	0.999287	0.960845
2513020848	Bti_contig00111_ace.1	279275	SNP	A	G	32	0.075	0.076	0.069	0.109	0.088	0.065	0.053	CovFailed	CovFailed	0.1	0.073	0.122	0.089	0.073	0.104	0.083	0.075	0.087	0.069	0.059	0.055	0.071	0.077	0.08	0.149	0.062	0.071	SYNONYMOUS_CODING	LOW	SILENT	acA/acG	T226	1188	Bti_00286	CODING	Bti_00286	0.539717	0.00224462	0.612049	0.587281	0.688807	0.999287	0.478385
2513020848	Bti_contig00111_ace.1	279278	SNP	C	T	31	StrandBias	0.046	0.044	0.058	0.046	0.034	0	CovFailed	0.028	0.051	0	0.045	0.053	0.036	0.056	0.043	0.033	0.043	0.04	0.035	0.038	0.04	0.048	0.049	0.084	0.034	0	SYNONYMOUS_CODING	LOW	SILENT	ggC/ggT	G227	1188	Bti_00286	CODING	Bti_00286	0.768706	0.0380543	0.474542	0.41033	0.8038	0.999287	0.960845
2513020848	Bti_contig00111_ace.1	279285	INDEL	TGGACCTCAA	T	13	0	0	0	0.097	0	0.071	0.116	OtherIndelCall	0	0.082	0	0	0	OtherIndelCall	0	0.073	0	0	0.076	0	0	0.088	0	0	0	0.079	0.072	CODON_CHANGE_PLUS_CODON_DELETION	MODERATE		ggacctcaaggc/ggc	GPQG230G	1188	Bti_00286	CODING	Bti_00286	0.229976	0.455402	0.917678	0.169962	0.556547	0.999287	0.960845
2513020848	Bti_contig00111_ace.1	279287	SNP	A	G	28	StrandBias	0.123	0.125	0.117	0.107	0.116	0.06	0.129	0.1	0.142	0.096	0.165	StrandBias	0.116	0.181	0.129	0.123	0.122	0.101	0.103	StrandBias	0.108	0.124	StrandBias	0.205	0.104	0.094	SYNONYMOUS_CODING	LOW	SILENT	ggA/ggG	G230	1188	Bti_00286	CODING	Bti_00286	0.52977	0.0317877	0.473355	0.440543	0.582936	0.999287	0.960845
2513020848	Bti_contig00111_ace.1	279293	SNP	A	G	34	0.41	0.396	0.4	0.429	0.444	0.4	0.341	0.418	0.389	0.391	0.377	0.449	0.403	0.448	0.403	0.451	0.471	0.415	0.415	0.439	0.432	0.374	0.387	0.371	0.393	0.299	0.35	SYNONYMOUS_CODING	LOW	SILENT	caA/caG	Q232	1188	Bti_00286	CODING	Bti_00286	0.2665	0.21205	0.897023	0.00396887	0.0918724	0.999287	0.960845
2513020848	Bti_contig00111_ace.1	279296	SNP	C	T	34	0.164	0.21	0.181	0.109	0.171	0.166	0.131	0.164	0.164	0.144	0.127	0.107	0.082	0.121	0.129	0.162	0.119	0.154	0.157	0.17	0.124	0.136	0.163	0.157	0.236	0.153	0.153	SYNONYMOUS_CODING	LOW	SILENT	ggC/ggT	G233	1188	Bti_00286	CODING	Bti_00286	0.851639	0.378329	0.743132	0.769553	0.00604587	0.999287	0.960845
2513020848	Bti_contig00111_ace.1	279298	SNP	C	T	34	0.362	0.336	0.348	0.36	0.394	0.338	0.267	0.336	0.296	0.279	0.298	0.366	0.336	0.337	0.315	0.365	0.377	0.32	0.335	0.356	0.352	0.326	0.317	0.267	0.326	0.249	0.323	NON_SYNONYMOUS_CODING	MODERATE	MISSENSE	gCt/gTt	A234V	1188	Bti_00286	CODING	Bti_00286	0.81277	0.41711	0.676464	0.247332	0.617772	0.999287	0.960845
2513020848	Bti_contig00111_ace.1	279356	SNP	A	G	25	CovFailed	0	0.069	CovFailed	0	0.095	0	0	0.087	0	0	CovFailed	0	CovFailed	0	0	0	CovFailed	0.075	0.078	0	CovFailed	CovFailed	0	0	CovFailed	0	SYNONYMOUS_CODING	LOW	SILENT	acA/acG	T253	1188	Bti_00286	CODING	Bti_00286	0.0434353	0.352623	0.425041	0.2827	0.840409	0.999287	0.960845
2513020848	Bti_contig00111_ace.1	279365	SNP	T	C	33	0	0	0	0	0	0.107	0	0	0.069	0	0.093	0	0	0	0	0	0	0.07	0.086	0.072	CovFailed	0.092	0	0	0	0	0	SYNONYMOUS_CODING	LOW	SILENT	acT/acC	T256	1188	Bti_00286	CODING	Bti_00286	0.495141	0.158298	0.673187	0.164763	0.599095	0.999287	0.960845
2513020848	Bti_contig00111_ace.1	279464	SNP	T	G	33	0.903	0.911	0.876	0.906	0.88	0.863	0.862	0.841	0.89	0.909	0.841	0.888	0.832	0.913	0.929	0.898	0.912	0.894	0.909	0.855	0.883	0.842	0.862	0.842	0.961	0.816	0.85	SYNONYMOUS_CODING	LOW	SILENT	ggT/ggG	G289	1188	Bti_00286	CODING	Bti_00286	0.536046	0.439635	0.317452	0.00482624	0.920319	0.999287	0.960845
2513020848	Bti_contig00111_ace.1	279470	SNP	A	G	33	0.177	0.186	0.242	0.182	0.174	0.205	0.158	0.177	0.169	0.148	0.167	0.178	0.221	0.135	0.161	0.165	0.172	0.166	0.162	0.147	0.222	0.152	0.175	0.171	0.21	0.173	0.177	SYNONYMOUS_CODING	LOW	SILENT	acA/acG	T291	1188	Bti_00286	CODING	Bti_00286	0.136958	0.386041	0.661549	0.509078	0.931097	0.999287	0.960845
2513020848	Bti_contig00111_ace.1	279473	SNP	T	C	33	0.699	0.694	0.63	0.705	0.65	0.647	0.693	0.669	0.669	0.704	0.654	0.669	0.587	0.758	0.753	0.714	0.695	0.725	0.728	0.689	0.633	0.688	0.667	0.624	0.699	0.641	0.633	SYNONYMOUS_CODING	LOW	SILENT	ggT/ggC	G292	1188	Bti_00286	CODING	Bti_00286	0.0671879	0.328294	0.0877723	0.00155046	0.907631	0.999287	0.960845
2513020848	Bti_contig00111_ace.1	279479	SNP	T	C	33	0.16	0.166	0.197	0.13	0.157	0.173	0.156	0.113	0.145	0.112	0.144	0.124	0.183	0.118	0.13	0.14	0.149	0.133	0.134	0.124	0.181	0.11	0.152	0.159	0.165	0.152	0.163	SYNONYMOUS_CODING	LOW	SILENT	acT/acC	T294	1188	Bti_00286	CODING	Bti_00286	0.363563	0.562674	0.799964	0.454552	0.559168	0.999287	0.960845
2513020848	Bti_contig00111_ace.1	279485	SNP	C	T	33	0.23	0.215	0.269	0.205	0.216	0.235	0.206	0.194	0.209	0.188	0.211	0.192	0.253	0.161	0.176	0.187	0.198	0.189	0.193	0.199	0.21	0.195	0.211	0.218	0.208	0.208	0.207	SYNONYMOUS_CODING	LOW	SILENT	gcC/gcT	A296	1188	Bti_00286	CODING	Bti_00286	0.505303	0.693563	0.210125	0.414875	0.775358	0.999287	0.960845
2513020848	Bti_contig00111_ace.1	279488	SNP	T	C	34	0.05	0.035	0.049	0.061	0.037	0.042	0	0.054	0.035	0.041	0	0	0	0.035	0	0	0	0	0.038	0.06	0	0.046	0	0	0	0	0.027	SYNONYMOUS_CODING	LOW	SILENT	acT/acC	T297	1188	Bti_00286	CODING	Bti_00286	0.277609	0.0372073	0.192249	0.468532	0.101055	0.999287	0.960845
2513020848	Bti_contig00111_ace.1	279502	SNP	T	C	33	0.243	0.189	0.203	0.307	0.208	0.255	0.244	0.246	0.217	0.229	0.23	0.245	0.227	0.226	0.246	0.25	0.221	0.195	0.213	0.241	0.278	0.222	0.196	0.247	0.197	0.195	0.172	NON_SYNONYMOUS_CODING	MODERATE	MISSENSE	gTt/gCt	V302A	1188	Bti_00286	CODING	Bti_00286	0.965175	0.716451	0.145813	0.137805	0.358543	0.999287	0.960845
2513020848	Bti_contig00111_ace.1	279509	SNP	T	G	33	0.948	0.959	0.951	0.941	0.953	0.942	0.948	0.937	0.947	0.948	0.968	0.934	0.914	0.955	0.946	0.953	0.952	0.937	0.956	0.953	0.94	0.918	0.925	0.91	0.947	0.91	0.903	SYNONYMOUS_CODING	LOW	SILENT	ggT/ggG	G304	1188	Bti_00286	CODING	Bti_00286	0.204037	0.273226	0.372143	0.00140205	0.99071	0.999287	0.960845
2513020848	Bti_contig00111_ace.1	279515	SNP	A	G	33	0.061	0.057	0.065	0	0.059	0.061	0.063	0	0.043	0	0	0	0	0	0.037	0.038	0	0	0.044	0.038	0.052	0.032	0.044	0.05	0	0.045	0.064	SYNONYMOUS_CODING	LOW	SILENT	acA/acG	T306	1188	Bti_00286	CODING	Bti_00286	0.77319	0.137165	0.364493	0.28708	0.0109733	0.999287	0.960845
2513020848	Bti_contig00111_ace.1	279518	SNP	T	C	33	0.874	0.9	0.874	0.875	0.848	0.842	0.861	0.87	0.869	0.872	0.891	0.874	0.828	0.898	0.858	0.867	0.888	0.882	0.885	0.887	0.842	0.84	0.849	0.832	0.914	0.827	0.8	SYNONYMOUS_CODING	LOW	SILENT	ggT/ggC	G307	1188	Bti_00286	CODING	Bti_00286	0.118695	0.955485	0.426187	0.00124148	0.833758	0.999287	0.988559
2513020848	Bti_contig00111_ace.1	279524	SNP	T	C	34	0.071	0.061	0.065	0	0.064	0.066	0.063	0	0.041	0.047	0	0	0.07	0	0.04	0.045	0.044	0	0.046	0.034	0	0.034	0.048	0	0	0.048	0.068	SYNONYMOUS_CODING	LOW	SILENT	acT/acC	T309	1188	Bti_00286	CODING	Bti_00286	0.341235	0.660347	0.748724	0.669364	0.33282	0.999287	0.960845
2513020848	Bti_contig00111_ace.1	279530	SNP	C	T	31	0.167	0.162	0.186	0.161	0.184	0.205	0.182	0.15	0.149	0.124	0.116	0.129	CovFailed	0.104	0.113	0.141	0.128	0.144	0.123	0.106	CovFailed	0.14	0.152	0.171	0.176	0.174	0.17	SYNONYMOUS_CODING	LOW	SILENT	gcC/gcT	A311	1188	Bti_00286	CODING	Bti_00286	0.279081	0.953266	0.267416	0.159256	0.00246679	0.999287	0.988559
2513020848	Bti_contig00111_ace.1	279545	SNP	C	T	30	0.8	0.808	0.79	0.872	0.757	0.724	0.721	0.75	0.73	0.766	0.804	0.704	CovFailed	0.719	0.712	0.728	0.654	0.759	0.802	0.795	CovFailed	0.686	0.728	0.699	CovFailed	0.677	0.685	SYNONYMOUS_CODING	LOW	SILENT	ggC/ggT	G316	1188	Bti_00286	CODING	Bti_00286	0.237355	0.525921	0.0105514	0.13153	0.289418	0.999287	0.960845
2513020848	Bti_contig00111_ace.1	279547	SNP	C	T	32	0	0.064	StrandBias	0.052	0.078	0.088	0.083	0	0.06	0.088	0	0	0	0.073	0	0.078	0	0	0	0	0	0.081	0	0.099	0	0.065	0.082	NON_SYNONYMOUS_CODING	MODERATE	MISSENSE	gCt/gTt	A317V	1188	Bti_00286	CODING	Bti_00286	0.857949	0.924116	0.923433	0.901463	0.132488	0.999287	0.985895
2513020848	Bti_contig00111_ace.1	279653	SNP	T	C	33	0.165	0.275	0.248	0.179	0.22	0.257	0.294	0.234	0.247	0.25	0.204	0.258	0.185	0.226	0.21	0.197	0.217	0.205	0.256	0.262	0.282	0.285	0.223	0.297	0.2	0.173	0.214	SYNONYMOUS_CODING	LOW	SILENT	ggT/ggC	G352	1188	Bti_00286	CODING	Bti_00286	0.467688	0.537243	0.844184	0.386391	0.966359	0.999287	0.960845
2513020848	Bti_contig00111_ace.1	279668	SNP	G	A	33	0.449	0.398	0.388	0.347	0.391	0.318	0.332	0.287	0.324	0.35	0.326	0.317	0.399	0.371	0.356	0.367	0.345	0.339	0.355	0.308	0.373	0.315	0.364	0.273	0.305	0.387	0.37	SYNONYMOUS_CODING	LOW	SILENT	caG/caA	Q357	1188	Bti_00286	CODING	Bti_00286	0.580764	0.999162	0.53859	0.210676	0.0671884	0.999287	0.9998
2513020848	Bti_contig00111_ace.1	279671	SNP	T	C	33	0.374	0.442	0.441	0.419	0.42	0.429	0.388	0.447	0.46	0.445	0.479	0.441	0.405	0.436	0.442	0.457	0.416	0.48	0.492	0.46	0.388	0.446	0.441	0.37	0.524	0.338	0.338	SYNONYMOUS_CODING	LOW	SILENT	ggT/ggC	G358	1188	Bti_00286	CODING	Bti_00286	0.772833	0.935342	0.774766	0.0564661	0.238551	0.999287	0.988535
2513020848	Bti_contig00111_ace.1	279680	SNP	T	G	33	0.969	0.958	0.956	0.951	0.946	0.941	0.927	0.928	0.931	0.947	0.932	0.938	0.922	0.948	0.959	0.961	0.985	0.952	0.958	0.941	0.939	0.929	0.945	0.933	0.97	0.895	0.888	SYNONYMOUS_CODING	LOW	SILENT	ggT/ggG	G361	1188	Bti_00286	CODING	Bti_00286	0.305497	0.717656	0.476684	4.11195e-05	0.707137	0.999287	0.960845
2513020848	Bti_contig00111_ace.1	279686	SNP	A	G	33	0.328	0.258	0.25	0.334	0.334	0.279	0.408	0.269	0.265	0.302	0.237	0.25	0.351	0.271	0.268	0.279	0.271	0.262	0.282	0.275	0.342	0.276	0.258	0.346	0.238	0.254	0.269	SYNONYMOUS_CODING	LOW	SILENT	acA/acG	T363	1188	Bti_00286	CODING	Bti_00286	0.772047	0.672226	0.303531	0.898859	0.882641	0.999287	0.960845
2513020848	Bti_contig00111_ace.1	279689	SNP	T	C	33	0.444	0.454	0.45	0.354	0.426	0.437	0.352	0.486	0.449	0.477	0.467	0.457	0.361	0.463	0.458	0.473	0.495	0.493	0.491	0.454	0.363	0.439	0.451	0.421	0.543	0.448	0.461	SYNONYMOUS_CODING	LOW	SILENT	ggT/ggC	G364	1188	Bti_00286	CODING	Bti_00286	0.60305	0.749546	0.163662	0.815355	0.833666	0.999287	0.960845
2513020848	Bti_contig00111_ace.1	279695	SNP	T	C	33	0.164	0.119	0.082	0.173	0.167	0.099	0.157	0.098	0.126	0.148	0.117	0.116	0.156	0.126	0.124	0.13	0.117	0.127	0.14	0.112	0.131	0.116	0.124	0.103	0.122	0.12	0.096	SYNONYMOUS_CODING	LOW	SILENT	acT/acC	T366	1188	Bti_00286	CODING	Bti_00286	0.883852	0.266186	0.0890491	0.402866	0.513423	0.999287	0.960845
2513020848	Bti_contig00111_ace.1	279701	SNP	T	C	31	0	0.046	StrandBias	0	0.044	0.032	0	0.043	0.056	0.04	0	0.06	0	0.037	0.046	0	0.039	0.047	0.08	0.059	0.052	0.059	0.048	0	0	0	0	SYNONYMOUS_CODING	LOW	SILENT	gcT/gcC	A368	1188	Bti_00286	CODING	Bti_00286	0.714224	0.28722	0.712785	0.00284121	0.108133	0.999287	0.960845
2513020848	Bti_contig00111_ace.1	279704	SNP	T	C	28	0	0.038	0.033	StrandBias	0	StrandBias	0	0.046	0.035	0	0	0	0	0	0.036	0	StrandBias	0	0.039	0.044	0	StrandBias	StrandBias	0.08	0	0.048	0.045	SYNONYMOUS_CODING	LOW	SILENT	acT/acC	T369	1188	Bti_00286	CODING	Bti_00286	0.876855	0.256815	0.125413	0.691383	0.318955	0.999287	0.960845
2513020848	Bti_contig00111_ace.1	279713	SNP	A	G	34	0.131	0.139	0.146	0.13	0.176	0.129	0.169	0.111	0.125	0.13	0.106	0.099	0.134	0.168	0.124	0.142	0.165	0.124	0.096	0.134	0.103	0.127	0.118	0.122	0.13	0.133	0.152	SYNONYMOUS_CODING	LOW	SILENT	caA/caG	Q372	1188	Bti_00286	CODING	Bti_00286	0.357828	0.616788	0.696972	0.213411	0.0726444	0.999287	0.960845
2513020848	Bti_contig00111_ace.1	279716	SNP	C	T	33	0.161	0.173	0.147	0.265	0.209	0.177	0.19	0.188	0.18	0.183	0.167	0.182	0.119	0.15	0.15	0.158	0.162	0.159	0.216	0.193	0.136	0.176	0.174	0.25	0.168	0.214	0.178	SYNONYMOUS_CODING	LOW	SILENT	ggC/ggT	G373	1188	Bti_00286	CODING	Bti_00286	0.818343	0.992909	0.518317	0.920326	0.224165	0.999287	0.9998
2513020848	Bti_contig00111_ace.1	279718	SNP	T	C	33	0.134	0.113	0.128	0.139	0.184	0.143	0.169	0.163	0.14	0.114	0.113	0.132	0.129	0.12	0.11	0.108	0.151	0.114	0.116	0.119	0.089	0.112	0.127	0.204	0.123	0.175	0.17	NON_SYNONYMOUS_CODING	MODERATE	MISSENSE	gTt/gCt	V374A	1188	Bti_00286	CODING	Bti_00286	0.930386	0.953782	0.309296	0.0721799	0.0493134	0.999287	0.988559
2513020848	Bti_contig00111_ace.1	279725	SNP	T	G	33	0.967	0.968	0.948	0.958	0.954	0.932	0.945	0.926	0.934	0.964	0.916	0.932	0.931	0.955	0.94	0.961	0.959	0.976	0.956	0.94	0.937	0.926	0.923	0.887	0.976	0.929	0.919	SYNONYMOUS_CODING	LOW	SILENT	ggT/ggG	G376	1188	Bti_00286	CODING	Bti_00286	0.251351	0.855854	0.809701	0.0272257	0.732125	0.999287	0.974402
2513020848	Bti_contig00111_ace.1	279731	SNP	A	G	33	0.64	0.655	0.666	0.673	0.559	0.605	0.556	0.542	0.582	0.589	0.556	0.65	0.612	0.581	0.607	0.599	0.546	0.642	0.634	0.62	0.701	0.635	0.633	0.538	0.639	0.602	0.58	SYNONYMOUS_CODING	LOW	SILENT	acA/acG	T378	1188	Bti_00286	CODING	Bti_00286	0.878838	0.44226	0.532778	0.530207	0.15794	0.999287	0.960845
2513020848	Bti_contig00111_ace.1	279734	SNP	T	C	33	0.266	0.278	0.282	0.269	0.355	0.268	0.319	0.339	0.331	0.321	0.329	0.272	0.309	0.342	0.287	0.292	0.377	0.281	0.292	0.305	0.224	0.272	0.29	0.275	0.298	0.274	0.307	SYNONYMOUS_CODING	LOW	SILENT	ggT/ggC	G379	1188	Bti_00286	CODING	Bti_00286	0.869453	0.41701	0.396705	0.895895	0.221069	0.999287	0.960845
2513020848	Bti_contig00111_ace.1	279740	SNP	T	C	32	0	0	0	0	0	0	0	0	0	0	0	0	0	0	0	0.071	0	0	0	0	0	0.05	0	0	0	CovFailed	0.065	SYNONYMOUS_CODING	LOW	SILENT	acT/acC	T381	1188	Bti_00286	CODING	Bti_00286	0.183141	0.832922	0.137539	0.23541	0.538807	0.999287	0.971262
2513020848	Bti_contig00111_ace.1	280766	SNP	T	C	34	0	0	0	0.086	0.053	0	0	0	0	0	0	0	0	0	0	0	0	0	0	0	0	0	0	0	0	0	0.053	SYNONYMOUS_CODING	LOW	SILENT	acT/acC	T723	1188	Bti_00286	CODING	Bti_00286	0.985466	0.99262	0.309027	0.509782	0.12117	0.999287	0.9998
2513020848	Bti_contig00111_ace.1	280775	SNP	A	G	32	0.627	0.546	0.587	0.611	0.538	0.537	0.638	0.573	0.584	0.53	0.613	0.5	CovFailed	0.583	0.592	0.634	0.536	0.568	0.624	0.552	0.607	0.648	0.611	0.604	0.578	0.515	0.548	SYNONYMOUS_CODING	LOW	SILENT	caA/caG	Q726	1188	Bti_00286	CODING	Bti_00286	0.880298	0.141458	0.208407	0.0313397	0.700876	0.999287	0.960845
2513020848	Bti_contig00111_ace.1	280778	SNP	T	C	32	StrandBias	0.13	0.079	0.148	0.158	0.114	0	0.126	0.098	0.08	0.093	0.133	0	0.115	0.144	0.114	0.159	0.123	0.143	0.099	0.106	0.146	0.099	0.118	0.113	0.117	0.109	SYNONYMOUS_CODING	LOW	SILENT	ggT/ggC	G727	1188	Bti_00286	CODING	Bti_00286	0.588665	0.512913	0.0501559	0.198095	0.191086	0.999287	0.960845
2513020848	Bti_contig00111_ace.1	280780	SNP	T	C	32	0.065	0.131	0.066	0.104	0.084	0.085	0	0.09	0.084	0.131	0.074	0.079	0	0.091	0.065	0.079	0.076	0.091	0.079	0.091	0	0.046	0.077	0	0.13	0.083	0.089	NON_SYNONYMOUS_CODING	MODERATE	MISSENSE	gTt/gCt	V728A	1188	Bti_00286	CODING	Bti_00286	0.658941	0.764313	0.777243	0.466077	0.250396	0.999287	0.960845
2513020848	Bti_contig00111_ace.1	280787	SNP	T	G	33	0.965	0.955	0.957	0.946	0.964	0.938	0.925	0.937	0.929	0.933	0.928	0.895	0.917	0.95	0.929	0.956	0.96	0.954	0.969	0.948	0.941	0.928	0.945	0.901	0.976	0.927	0.928	SYNONYMOUS_CODING	LOW	SILENT	ggT/ggG	G730	1188	Bti_00286	CODING	Bti_00286	0.422774	0.144667	0.137185	0.06612	0.207324	0.999287	0.960845
2513020848	Bti_contig00111_ace.1	280793	SNP	G	A	33	0.41	0.404	0.411	0.47	0.501	0.416	0.371	0.434	0.365	0.438	0.359	0.388	0.34	0.362	0.392	0.348	0.432	0.434	0.389	0.39	0.316	0.379	0.377	0.38	0.435	0.422	0.415	SYNONYMOUS_CODING	LOW	SILENT	acG/acA	T732	1188	Bti_00286	CODING	Bti_00286	0.432086	0.46514	0.310054	0.522831	0.0454255	0.999287	0.960845
2513020848	Bti_contig00111_ace.1	280796	SNP	T	C	33	0.419	0.394	0.412	0.485	0.485	0.401	0.351	0.412	0.361	0.414	0.359	0.37	0.351	0.356	0.396	0.349	0.434	0.445	0.397	0.383	0.302	0.362	0.369	0.358	0.431	0.413	0.392	SYNONYMOUS_CODING	LOW	SILENT	ggT/ggC	G733	1188	Bti_00286	CODING	Bti_00286	0.220637	0.574246	0.238337	0.304635	0.0858164	0.999287	0.960845
2513020848	Bti_contig00111_ace.1	280805	SNP	T	C	33	0.042	0	0	0.064	StrandBias	0.033	0	0	0	0	0	0	0	0	0	0	0	0	0.044	0	0	0.033	0	0	0	0	0	SYNONYMOUS_CODING	LOW	SILENT	ggT/ggC	G736	1188	Bti_00286	CODING	Bti_00286	0.778373	0.622239	0.858474	0.19218	0.0434699	0.999287	0.960845
2513020848	Bti_contig00111_ace.1	280808	SNP	C	T	33	0.462	0.497	0.457	0.454	0.429	0.459	0.485	0.463	0.483	0.46	0.492	0.464	0.479	0.477	0.481	0.515	0.491	0.455	0.487	0.457	0.543	0.478	0.477	0.464	0.493	0.405	0.406	SYNONYMOUS_CODING	LOW	SILENT	gcC/gcT	A737	1188	Bti_00286	CODING	Bti_00286	0.11153	0.630329	0.693556	0.017044	0.0789171	0.999287	0.960845
2513020848	Bti_contig00111_ace.1	280811	SNP	T	C	34	0.196	0.2	0.157	0.211	0.184	0.17	0.188	0.197	0.176	0.159	0.169	0.158	0.218	0.186	0.19	0.247	0.229	0.193	0.208	0.142	0.229	0.185	0.219	0.169	0.217	0.146	0.14	SYNONYMOUS_CODING	LOW	SILENT	acT/acC	T738	1188	Bti_00286	CODING	Bti_00286	0.0710276	0.466335	0.460786	0.0314838	0.126654	0.999287	0.960845
2513020848	Bti_contig00111_ace.1	280820	SNP	A	G	34	0.229	0.268	0.256	0.249	0.195	0.247	0.249	0.208	0.265	0.259	0.265	0.252	0.212	0.226	0.24	0.238	0.199	0.229	0.224	0.262	0.27	0.248	0.218	0.241	0.264	0.237	0.234	SYNONYMOUS_CODING	LOW	SILENT	caA/caG	Q741	1188	Bti_00286	CODING	Bti_00286	0.868392	0.755103	0.642257	0.786449	0.647724	0.999287	0.960845
2513020848	Bti_contig00111_ace.1	280825	SNP	C	T	33	0.088	0.066	0.084	0.051	0.101	0.065	0.072	0.074	0.076	0.063	0.053	0.062	0.079	0.081	0.099	0.073	0.109	0.081	0.105	0.114	0.092	0.1	0.087	0.07	0	0.056	0.051	NON_SYNONYMOUS_CODING	MODERATE	MISSENSE	gCt/gTt	A743V	1188	Bti_00286	CODING	Bti_00286	0.204106	0.0772306	0.209026	0.01569	0.413247	0.999287	0.960845
2513020848	Bti_contig00111_ace.1	280829	SNP	A	G	34	0	0	0	0.059	0	0	0	0	0	0	0	0	0	0	0	0	0.041	0	0	0	0.05	0	0	0	0	0	0	SYNONYMOUS_CODING	LOW	SILENT	caA/caG	Q744	1188	Bti_00286	CODING	Bti_00286	0.539194	0.96282	0.368358	0.6495	0.569886	0.999287	0.988842
2513020848	Bti_contig00111_ace.1	280832	SNP	T	G	33	0.952	0.937	0.962	0.948	0.961	0.937	0.915	0.947	0.939	0.946	0.914	0.908	0.92	0.954	0.95	0.951	0.95	0.942	0.943	0.938	0.9	0.923	0.947	0.876	0.973	0.913	0.914	SYNONYMOUS_CODING	LOW	SILENT	ggT/ggG	G745	1188	Bti_00286	CODING	Bti_00286	0.420433	0.311423	0.902972	0.0765365	0.77523	0.999287	0.960845
2513020848	Bti_contig00111_ace.1	280838	SNP	G	A	33	0.918	0.935	0.927	0.932	0.932	0.93	0.917	0.935	0.927	0.899	0.935	0.903	0.929	0.938	0.946	0.935	0.927	0.92	0.929	0.905	0.907	0.912	0.93	0.902	0.95	0.904	0.892	SYNONYMOUS_CODING	LOW	SILENT	acG/acA	T747	1188	Bti_00286	CODING	Bti_00286	0.766428	0.5777	0.6573	0.109965	0.457197	0.999287	0.960845
2513020848	Bti_contig00111_ace.1	280841	SNP	C	T	33	0	0	0.039	0.043	0	0	0	0	0.039	0	0	0	0	0	0	0	0.054	0.055	0.047	0	0.064	0.043	0	0	0	0	0	SYNONYMOUS_CODING	LOW	SILENT	ggC/ggT	G748	1188	Bti_00286	CODING	Bti_00286	0.559292	0.262329	0.689529	0.0623616	0.908876	0.999287	0.960845
2513020848	Bti_contig00111_ace.1	280847	SNP	T	C	33	0	0	0	0.051	0	0	0	0	0	0	0	0	0	0	0	0	0	0.043	0	0	0	0	0	0	0	0	0	SYNONYMOUS_CODING	LOW	SILENT	acT/acC	T750	1188	Bti_00286	CODING	Bti_00286	0.0520104	0.923825	0.761713	0.69514	0.940252	0.999287	0.985895
2513020848	Bti_contig00111_ace.1	280856	SNP	A	G	34	0.63	0.671	0.699	0.641	0.739	0.647	0.626	0.602	0.608	0.537	0.583	0.528	0.575	0.592	0.647	0.567	0.545	0.636	0.59	0.567	0.578	0.55	0.574	0.516	0.878	0.614	0.558	SYNONYMOUS_CODING	LOW	SILENT	caA/caG	Q753	1188	Bti_00286	CODING	Bti_00286	0.941319	0.788721	0.550599	0.481391	0.144132	0.999287	0.960845
2513020848	Bti_contig00111_ace.1	280859	SNP	T	C	33	0.195	0.209	0.228	0.121	0.224	0.199	0.165	0.159	0.152	0.118	0.186	StrandBias	0.19	0.201	0.153	0.172	0.143	0.183	0.198	0.17	0.226	0.178	0.158	0.218	0.219	0.194	0.182	SYNONYMOUS_CODING	LOW	SILENT	ggT/ggC	G754	1188	Bti_00286	CODING	Bti_00286	0.586992	0.571284	0.384678	0.618331	0.693463	0.999287	0.960845
2513020848	Bti_contig00111_ace.1	280861	SNP	T	C	33	0.07	0	0.06	0	0.076	0	0.065	StrandBias	0.063	0	0	0	0	0.063	0	0	0.106	0	0.061	0.083	0	0.073	0.079	0	0	0	0	NON_SYNONYMOUS_CODING	MODERATE	MISSENSE	gTt/gCt	V755A	1188	Bti_00286	CODING	Bti_00286	0.325308	0.0359525	0.53738	0.000314853	0.82188	0.999287	0.960845
2513020848	Bti_contig00111_ace.1	281402	SNP	C	T	34	0.895	0.862	0.872	0.851	0.889	0.836	0.861	0.853	0.841	0.885	0.855	0.777	0.844	0.887	0.902	0.876	0.895	0.87	0.893	0.865	0.862	0.862	0.828	0.815	0.919	0.767	0.802	SYNONYMOUS_CODING	LOW	SILENT	gcC/gcT	A935	1188	Bti_00286	CODING	Bti_00286	0.369573	0.160166	0.23282	0.00542773	0.932986	0.999287	0.960845
2513020848	Bti_contig00111_ace.1	281408	SNP	G	A	33	0	0.04	0	0.067	0.045	0.035	0.048	0	0.041	0	0	0	0	0	0.046	0.045	0	0	StrandBias	0	0.046	0.046	0.035	0	0	0.041	0	SYNONYMOUS_CODING	LOW	SILENT	ggG/ggA	G937	1188	Bti_00286	CODING	Bti_00286	0.126606	0.463657	0.410172	0.154438	0.532488	0.999287	0.960845
2513020848	Bti_contig00111_ace.1	281526	SNP	T	A	28	0.055	0.069	0.076	0.071	0.055	0.067	0.059	CovFailed	CovFailed	0.09	0.087	0.084	0.052	0.069	0.053	0.06	0.05	0.075	CovFailed	0.075	0.049	0.063	0.075	0.069	0.069	0.081	0.08	NON_SYNONYMOUS_CODING	MODERATE	MISSENSE	Tct/Act	S977T	1188	Bti_00286	CODING	Bti_00286	0.378634	0.890032	0.916892	0.100514	0.438933	0.999287	0.981493
2513020848	Bti_contig00111_ace.1	281684	SNP	G	A	17	0.096	0.082	CovFailed	0.084	CovFailed	CovFailed	0.081	CovFailed	CovFailed	0.074	0.063	0.103	0.063	CovFailed	CovFailed	CovFailed	0.071	CovFailed	CovFailed	0.077	0.073	0.08	CovFailed	0.071	0.091	0.067	0.05	SYNONYMOUS_CODING	LOW	SILENT	acG/acA	T1029	1188	Bti_00286	CODING	Bti_00286	0.351676	0.248394	0.215928	0.17553	0.977098	0.999287	0.960845
2513020848	Bti_contig00111_ace.1	281687	SNP	T	C	19	0.072	0.063	CovFailed	0.071	0.057	CovFailed	0.058	CovFailed	CovFailed	0.052	0.037	0.068	0.037	0.06	CovFailed	CovFailed	0.052	CovFailed	CovFailed	0.06	0.043	0.048	CovFailed	0.039	0.062	0.046	0.036	SYNONYMOUS_CODING	LOW	SILENT	ggT/ggC	G1030	1188	Bti_00286	CODING	Bti_00286	0.139703	0.712543	0.120126	0.0614201	0.455549	0.999287	0.960845
2513020848	Bti_contig00111_ace.1	281693	SNP	T	C	23	0.059	0.053	0.056	0.066	0.065	CovFailed	0.047	CovFailed	CovFailed	0.066	0.048	0.06	0.042	0.052	CovFailed	0.064	0.053	CovFailed	CovFailed	0.051	0.049	0.064	CovFailed	0.052	0.062	0.047	0.044	SYNONYMOUS_CODING	LOW	SILENT	acT/acC	T1032	1188	Bti_00286	CODING	Bti_00286	0.853602	0.563654	0.490132	0.111256	0.758503	0.999287	0.960845
2513020848	Bti_contig00111_ace.1	281696	SNP	A	G	32	0.097	0.111	0.111	0.129	0.119	0.101	0.103	CovFailed	0.114	0.088	0.082	0.092	0.119	0.124	0.143	0.14	0.149	0.136	0.139	0.133	0.136	0.112	0.121	0.087	0.125	0.079	0.084	SYNONYMOUS_CODING	LOW	SILENT	ggA/ggG	G1033	1188	Bti_00286	CODING	Bti_00286	0.801921	0.668665	0.00182298	0.000944962	0.0835998	0.999287	0.960845
2513020848	Bti_contig00111_ace.1	281702	SNP	A	G	34	0.104	0.116	0.132	0.141	0.11	0.1	0.111	0.125	0.115	0.093	0.077	0.099	0.121	0.137	0.137	0.148	0.138	0.146	0.137	0.127	0.143	0.116	0.126	0.09	0.112	0.082	0.086	SYNONYMOUS_CODING	LOW	SILENT	caA/caG	Q1035	1188	Bti_00286	CODING	Bti_00286	0.414645	0.510785	0.0366875	0.00128935	0.123967	0.999287	0.960845
2513020848	Bti_contig00111_ace.1	281706	SNP	G	A	32	0.074	0.085	0.081	0.111	0.09	0.067	0.082	0.081	0.079	0.062	StrandBias	0.066	0.1	0.088	0.108	0.1	0.109	0.104	0.093	0.087	0.114	0.075	0.091	StrandBias	0.078	0.055	0.054	NON_SYNONYMOUS_CODING	MODERATE	MISSENSE	Gtt/Att	V1037I	1188	Bti_00286	CODING	Bti_00286	0.655133	0.875745	0.0740444	0.0169558	0.048765	0.999287	0.978491
2513020848	Bti_contig00111_ace.1	285070	INDEL	CA	C	34	0.882	0.907	0.897	0.88	0.865	0.848	0.8	0.87	0.857	0.869	0.88	0.887	0.833	0.88	0.89	0.863	0.865	0.878	0.876	0.89	0.894	0.874	0.864	0.857	0.892	0.862	0.865	INTERGENIC	MODIFIER								0.269704	0.750707	0.243633	0.196858	0.1399	0.999287	0.960845
2513020848	Bti_contig00111_ace.1	286128	INDEL	TA	T	34	0.949	0.905	0.951	0.883	0.931	0.925	0.944	0.934	0.93	0.923	0.9	0.928	0.913	0.867	0.887	0.892	0.911	0.929	0.884	0.886	0.894	0.863	0.866	0.872	0.955	0.888	0.889	INTERGENIC	MODIFIER								0.844529	0.768931	0.00379809	0.883154	0.647043	0.999287	0.960845
2513020848	Bti_contig00111_ace.1	286139	INDEL	AT	A	6	0	0	0	0	0	0	0	0	0	0	0	0	0	0	0	0	0	0	0.079	0	0	0.08	0.082	0	0	0	0	INTERGENIC	MODIFIER								0.245898	0.416642	0.0286243	0.000138892	0.0530833	0.999287	0.960845
2513020848	Bti_contig00111_ace.1	286145	INDEL	AT	A	32	0.143	0.119	OtherIndelCall	0.092	0.125	0.131	0.171	0.175	0.134	0.152	0.16	0.134	0.126	0.185	0.154	0.173	0.135	0.165	0.173	0.175	0.166	0.159	0.183	0.164	OtherIndelCall	0.144	0.149	INTERGENIC	MODIFIER								0.423235	0.0950139	0.00456647	0.32604	0.695427	0.999287	0.960845
2513020848	Bti_contig00111_ace.1	286146	INDEL	TA	T	34	0.741	0.725	0.799	0.811	0.757	0.73	0.719	0.695	0.703	0.696	0.716	0.721	0.742	0.571	0.606	0.605	0.668	0.621	0.585	0.596	0.597	0.63	0.607	0.667	0.922	0.685	0.668	INTERGENIC	MODIFIER								0.357306	0.183345	0.000846257	0.0129406	0.155686	0.999287	0.960845
2513020848	Bti_contig00111_ace.1	286216	INDEL	C	CT	34	0.855	0.879	0.794	0.839	0.859	0.856	0.878	0.867	0.874	0.849	0.86	0.897	0.88	0.869	0.872	0.873	0.88	0.862	0.883	0.867	0.92	0.866	0.885	0.828	0.861	0.82	0.821	FRAME_SHIFT	HIGH		-/A	-287?	288	Bti_00292	CODING	Bti_00292	0.100227	0.371198	0.934781	0.0689539	0.00348029	0.999287	0.960845
2513020848	Bti_contig00111_ace.1	290192	INDEL	AT	A	33	0.868	0.871	0.897	0.904	0.876	0.833	0.877	0.904	0.899	0.908	0.907	0.907	0.913	0.882	0.887	0.858	0.878	0.896	0.877	0.873	0.882	0.848	0.837	0.815	0.914	0.834	0.822	FRAME_SHIFT	HIGH		-	-180	198	Bti_00296	CODING	Bti_00296	0.676781	0.463057	0.00391301	0.326257	0.02281	0.999287	0.960845
2513020848	Bti_contig00111_ace.1	290192	SNP	T	A	20	StrandBias	StrandBias	0.043	0	0.04	0.081	StrandBias	0	0	0	0	0	0	0	StrandBias	StrandBias	StrandBias	StrandBias	StrandBias	StrandBias	0.029	0.039	0	0.068	0	0.074	0.07	NON_SYNONYMOUS_CODING	MODERATE	MISSENSE	Ata/Tta	I181L	198	Bti_00296	CODING	Bti_00296	0.8786	0.468524	0.161563	0.603084	0.115784	0.999287	0.960845
2513020848	Bti_contig00111_ace.1	301521	SNP	C	A	33	0.156	0	0	0	0	0	0	0	0	0	0	0	0	0	0	0	0	0	0.242	0.226	0	0	0	0	0	0	0	INTERGENIC	MODIFIER	NA	NA	NA	NA	NA	NA	NA	0.187648	0.597031	0.512504	0.607062	0.75369	0.999287	0.960845
2513020848	Bti_contig00111_ace.1	303022	SNP	A	C	31	StrandBias	0	0	StrandBias	0	0	0	0	0	0	0	0	0	0	0	0	0	StrandBias	0	0.056	0	0.063	0	0	0	0	0	SYNONYMOUS_CODING	LOW	SILENT	ggT/ggG	G188	315	Bti_00311	CODING	Bti_00311	0.503383	0.460128	0.283159	0.403189	0.624951	0.999287	0.960845
2513020848	Bti_contig00111_ace.1	305865	SNP	T	C	28	StrandBias	0	0	0	0.099	0.1	0	0	0	0	0	StrandBias	0	0	0	0	0	StrandBias	0	StrandBias	StrandBias	0	0	0	0	0	0.049	SYNONYMOUS_CODING	LOW	SILENT	ggA/ggG	G162	354	Bti_00315	CODING	Bti_00315	0.992705	0.630339	0.258454	0.688331	0.327975	0.999287	0.960845
2513020848	Bti_contig00111_ace.1	310645	SNP	G	A	34	0.195	0.206	0.233	0	0	0	0	0	0	0	0	0	0	0.242	0	0	0	0.256	0	0.207	0	0	0	0	0	0	0	SYNONYMOUS_CODING	LOW	SILENT	Cta/Tta	L74	335	Bti_00320	CODING	Bti_00320	8.36967e-06	0.288633	0.563965	0.0477598	0.0841551	0.0216532	0.960845
2513020848	Bti_contig00111_ace.1	329798	SNP	A	C	34	0	0	0	0	0	0	0	0	0.112	0.095	0	0.121	0.093	0	0	0	0	0.091	0	0.083	0	0.095	0	0	0	0	0	NON_SYNONYMOUS_CODING	MODERATE	MISSENSE	gTa/gGa	V334G	477	Bti_00341	CODING	Bti_00341	0.597126	0.0738328	0.668152	0.570906	0.188668	0.999287	0.960845
2513020848	Bti_contig00111_ace.1	332275	SNP	A	C	33	0	0	0	0	0	0	0	0	0	0	0	0	0	0	0.051	0	0	0	0.045	0	StrandBias	0	0	0	0	0	0	SYNONYMOUS_CODING	LOW	SILENT	ggT/ggG	G24	227	Bti_00343	CODING	Bti_00343	0.957614	0.429476	0.243646	0.400059	0.653253	0.999287	0.960845
2513020848	Bti_contig00111_ace.1	334069	SNP	C	A	33	0	0	0	0	0	0	0	0	0	0.078	0	0	0	0	StrandBias	0	0	0.077	0	0	0	0	0	0	0	0	0	NON_SYNONYMOUS_CODING	MODERATE	MISSENSE	ttG/ttT	L294F	469	Bti_00346	CODING	Bti_00346	0.0993904	0.870445	0.864338	0.566223	0.716679	0.999287	0.976709
2513020848	Bti_contig00111_ace.1	335283	SNP	G	T	34	0	0	0.118	0	0	0	0.09	0	0	0	0	0	0	0	0	0	0	0	0	0	0	0.072	0	0	0	0	0	NON_SYNONYMOUS_CODING	MODERATE	MISSENSE	Caa/Aaa	Q542K	574	Bti_00347	CODING	Bti_00347	0.733484	0.180419	0.30471	0.535832	0.700525	0.999287	0.960845
2513020848	Bti_contig00111_ace.1	341345	SNP	A	C	34	0	0	0	0	0	0	0	0	0	0	0	0	0	0	0	0	0.068	0	0	0	0	0	0	0	0	0	0	INTERGENIC	MODIFIER	NA	NA	NA	NA	NA	NA	NA	0.65757	NA	0.0547833	0.487748	0.182622	0.999287	NA
2513020848	Bti_contig00111_ace.1	348503	INDEL	C	CA	34	0.886	0.908	0.874	0.944	0.927	0.906	0.911	0.901	0.89	0.896	0.888	0.925	0.885	0.877	0.882	0.881	0.89	0.86	0.891	0.887	0.87	0.876	0.892	0.884	0.897	0.875	0.891	INTERGENIC	MODIFIER								0.171391	0.199532	0.0242665	0.897166	0.56392	0.999287	0.960845
2513020848	Bti_contig00111_ace.1	352871	SNP	A	C	32	StrandBias	0	0	0	0	0	0.082	0	0	0	StrandBias	0	0	0.073	0	0	0	0	0	0	0	0.073	0	0	0	0	0.065	NON_SYNONYMOUS_CODING	MODERATE	MISSENSE	Ttt/Gtt	F122V	186	Bti_00360	CODING	Bti_00360	0.728164	0.233859	0.485425	0.690808	0.590705	0.999287	0.960845
2513020848	Bti_contig00111_ace.1	403433	SNP	A	C	33	0	0.11	0	0	0.089	0	0	0	0	0	0	0	0	0	0	0	0	0	0.053	0	StrandBias	0	0	0	0	0	0	SYNONYMOUS_CODING	LOW	SILENT	ggT/ggG	G181	712	Bti_00404	CODING	Bti_00404	0.548343	0.89444	0.253159	0.485754	0.328765	0.999287	0.981493
2513020848	Bti_contig00111_ace.1	406436	SNP	A	C	33	0	0	0	0	StrandBias	0	0	0	0	0	0	0	0	0	0	0	0.066	0.066	0	0	0	0.07	0	0	0	0	0	SYNONYMOUS_CODING	LOW	SILENT	ggT/ggG	G3	307	Bti_00407	CODING	Bti_00407	0.434354	0.402094	0.176647	0.502699	0.748329	0.999287	0.960845
2513020848	Bti_contig00111_ace.1	417327	SNP	C	A	30	0	0.129	0	0	0	StrandBias	StrandBias	0	0	0	0	0	0	StrandBias	0	0	StrandBias	0	0	0	0	0	0	0	0	0.058	0	NON_SYNONYMOUS_CODING	MODERATE	MISSENSE	ttG/ttT	L190F	566	Bti_00416	CODING	Bti_00416	0.407522	0.962067	0.674835	0.39675	0.379439	0.999287	0.988559
2513020848	Bti_contig00111_ace.1	437116	SNP	A	C	34	0	0	0	0	0	0	0	0	0	0	0	0	0	0	0	0	0	0	0	0.083	0	0.064	0	0	0	0	0	SYNONYMOUS_CODING	LOW	SILENT	tgT/tgC	C247	296	Bti_00435	CODING	Bti_00435	0.560629	0.489486	0.261364	0.833068	0.792867	0.999287	0.960845
2513020848	Bti_contig00111_ace.1	458785	SNP	G	C	34	0	0	0	0	0	0	0	0	0	0	0	0	0	0	0	0	0	0	0	0	0	0	0	0	0	0.064	0	NON_SYNONYMOUS_CODING	MODERATE	MISSENSE	gCg/gGg	A243G	293	Bti_00459	CODING	Bti_00459	NA	NA	0.0325069	0.191649	0.0793687	NA	NA
2513020848	Bti_contig00111_ace.1	460627	SNP	A	C	31	0	0	0.212	0	0	0	0	0	0	0.112	0.1	0	0	0	0	0	StrandBias	StrandBias	0	0	0	0.071	0	0	0	0	0	SYNONYMOUS_CODING	LOW	SILENT	ggT/ggG	G376	657	Bti_00460	CODING	Bti_00460	0.315394	0.272806	0.159682	0.701384	0.315424	0.999287	0.960845
2513020848	Bti_contig00111_ace.1	463171	SNP	T	C	34	0	0	0	0.057	0	0	0	0	0	0	0	0	0	0	0	0.082	0	0	0	0.081	0.069	0.08	0	0	0	0	0	SYNONYMOUS_CODING	LOW	SILENT	ggA/ggG	G146	362	Bti_00462	CODING	Bti_00462	0.66028	0.985343	0.190811	0.188024	0.692293	0.999287	0.998788
2513020848	Bti_contig00111_ace.1	464357	SNP	A	C	34	0	0	0	0	0	0	0	0	0	0	0	0	0	0	0	0	0.073	0	0.068	0	0	0	0	0	0	0	0	SYNONYMOUS_CODING	LOW	SILENT	ggT/ggG	G197	444	Bti_00463	CODING	Bti_00463	0.646192	0.77525	0.264538	0.57887	0.789453	0.999287	0.960845
2513020848	Bti_contig00111_ace.1	466375	SNP	A	C	34	0.115	0	0	0	0	0	0	0	0	0	0	0	0.127	0	0	0	0	0.102	0.092	0	0	0.095	0	0	0	0	0	NON_SYNONYMOUS_CODING	MODERATE	MISSENSE	gTt/gGt	V3G	156	Bti_00465	CODING	Bti_00465	0.399556	0.684708	0.887755	0.976394	0.15048	0.999287	0.960845
2513020848	Bti_contig00111_ace.1	478465	SNP	T	G	34	0	0	0	0	0	0	0	0	0	0	0	0	0	0.074	0	0.064	0.063	0	0.055	0.063	0	0.063	0	0	0	0	0	SYNONYMOUS_CODING	LOW	SILENT	ggT/ggG	G35	174	Bti_00475	CODING	Bti_00475	0.432389	0.820922	0.00210929	0.0550406	0.204077	0.999287	0.966729
2513020848	Bti_contig00111_ace.1	492503	SNP	T	G	32	0	0	0	0	0	StrandBias	0	0	0	0	0	0	StrandBias	0.125	0.091	0	0	0	0	0	0.089	0.093	0.068	0	0	0	0.063	SYNONYMOUS_CODING	LOW	SILENT	gtA/gtC	V66	427	Bti_00489	CODING	Bti_00489	0.9481	0.229327	0.0552272	0.765518	0.889448	0.999287	0.960845
2513020848	Bti_contig00111_ace.1	499447	INDEL	A	AT	34	0.914	0.896	0.878	0.9	0.902	0.898	0.899	0.893	0.925	0.903	0.892	0.9	0.906	0.911	0.895	0.899	0.912	0.91	0.909	0.886	0.889	0.915	0.921	0.871	0.899	0.87	0.878	FRAME_SHIFT	HIGH		-/A	-201?	203	Bti_00499	CODING	Bti_00499	0.994346	0.948113	0.218614	0.0379217	0.150066	0.999287	0.988559
2513020848	Bti_contig00111_ace.1	500451	SNP	T	C	30	0	0	0	StrandBias	0	0	0	0	0.06	0	0	0	0	0	0	StrandBias	0	0	StrandBias	0	0	0	0	0	0	0	0	NON_SYNONYMOUS_CODING	MODERATE	MISSENSE	gAt/gGt	D119G	156	Bti_00501	CODING	Bti_00501	0.94373	0.895225	0.77706	0.97648	0.488284	0.999287	0.981493
2513020848	Bti_contig00111_ace.1	528993	SNP	C	T	34	0	0	0	0	0	0	0	0	0	0	0	0	0	0	0.059	0	0	0	0.06	0	0	0	0	0	0	0	0	SYNONYMOUS_CODING	LOW	SILENT	gaG/gaA	E205	393	Bti_00528	CODING	Bti_00528	0.987203	0.44824	0.255727	0.414109	0.662926	0.999287	0.960845
2513020848	Bti_contig00111_ace.1	529222	SNP	A	C	33	0	0	0	0.045	0	0	0	0	0	0	0	StrandBias	0	0	0	0	0.077	0	0.067	0	0	0.073	0	0	0	0	0.057	NON_SYNONYMOUS_CODING	MODERATE	MISSENSE	gTt/gGt	V129G	393	Bti_00528	CODING	Bti_00528	0.323179	0.578184	0.2572	0.771387	0.79245	0.999287	0.960845
2513020848	Bti_contig00111_ace.1	541610	SNP	C	T	31	0	0	0	0	0	StrandBias	0	0	0.03	0	0	0	StrandBias	0	0	0	0	0	0.04	0.053	0	0.033	0	0	0	0	0	SYNONYMOUS_CODING	LOW	SILENT	gaG/gaA	E222	1202	Bti_00537	CODING	Bti_00537	0.737045	0.518482	0.474976	0.159414	0.828712	0.999287	0.960845
2513020848	Bti_contig00111_ace.1	541979	SNP	G	A	33	0.052	0.033	0.061	0.065	0.068	0.072	StrandBias	0.037	0.029	0	0.036	0.041	0.041	0.042	0.045	0.066	0.094	0.059	0.063	0.053	0.071	0.061	0.054	0.069	0	0.022	0.041	SYNONYMOUS_CODING	LOW	SILENT	ttC/ttT	F99	1202	Bti_00537	CODING	Bti_00537	0.473937	0.414142	0.782629	0.0702011	0.6544	0.999287	0.960845
2513020848	Bti_contig00111_ace.1	541985	SNP	A	G	33	0	0	0	0.046	0.045	0	0	0	0	0	0	0	0	0	0	0.047	0.063	0.039	0.044	0.031	0.048	0.037	0.033	StrandBias	0	0	0	SYNONYMOUS_CODING	LOW	SILENT	cgT/cgC	R97	1202	Bti_00537	CODING	Bti_00537	0.980462	0.877173	0.0245907	0.070636	0.510395	0.999287	0.978651
2513020848	Bti_contig00111_ace.1	541988	SNP	G	A	33	0	0	0	0.049	0.043	0	0	0	0	0	0	0	0	0.026	0	0.048	0.062	0.04	0.043	0.031	0.047	0.037	0.034	StrandBias	0	0	0	SYNONYMOUS_CODING	LOW	SILENT	taC/taT	Y96	1202	Bti_00537	CODING	Bti_00537	0.613607	0.833728	0.0124708	0.0408192	0.541242	0.999287	0.971262
2513020848	Bti_contig00111_ace.1	542009	SNP	T	C	34	0	0	0	0	0	0	0	0	0	0	0	0.077	0	0	0	0	0.076	0.077	0.055	0.047	0	0	0.061	0.103	0	0	0	SYNONYMOUS_CODING	LOW	SILENT	ggA/ggG	G89	1202	Bti_00537	CODING	Bti_00537	0.228625	0.152771	0.02373	0.925271	0.551426	0.999287	0.960845
2513020848	Bti_contig00111_ace.1	542012	SNP	G	A	34	0	0	0	0	0	0	0	0	0	0	0	0.078	0	0	0	0	0.077	0.075	0.06	0.046	0	0	0.059	0.107	0	0	0	SYNONYMOUS_CODING	LOW	SILENT	aaC/aaT	N88	1202	Bti_00537	CODING	Bti_00537	0.245392	0.146118	0.0242768	0.933977	0.539716	0.999287	0.960845
2513020848	Bti_contig00111_ace.1	542018	SNP	G	A	34	0	0	0	0	0	0	0.091	0	0	0	0	0.097	0	0.09	0	0	0.087	0	0.076	0.067	0	0.075	0	0	0	0.121	0.127	SYNONYMOUS_CODING	LOW	SILENT	ttC/ttT	F86	1202	Bti_00537	CODING	Bti_00537	0.848441	0.876261	0.103767	0.103401	0.90152	0.999287	0.978491
2513020848	Bti_contig00111_ace.1	542024	SNP	T	C	34	0	0	0	0	0.109	0	0.098	0	0	0	0	0	0	0	0	0.094	0.1	0	0	0.077	0	0.085	0	0.117	0	0.139	0.141	SYNONYMOUS_CODING	LOW	SILENT	gcA/gcG	A84	1202	Bti_00537	CODING	Bti_00537	0.638417	0.925092	0.233069	0.0999273	0.179624	0.999287	0.985895
2513020848	Bti_contig00111_ace.1	542030	SNP	T	G	34	0	0	0	0	0.107	0	0.093	0	0	0	0	0	0	0	0	0.094	0.112	0	0	0.076	0	0.096	0	0.12	0	0.14	0.146	SYNONYMOUS_CODING	LOW	SILENT	gtA/gtC	V82	1202	Bti_00537	CODING	Bti_00537	0.60453	0.938347	0.207595	0.10036	0.203591	0.999287	0.988559
2513020848	Bti_contig00111_ace.1	542048	SNP	T	C	33	0.169	0	0.219	0	0.152	0.19	0.132	0.165	0	0.168	0	0	0.149	0	0	0.127	0.156	0	0	0.112	0	0.144	CovFailed	0.15	0	0.198	0.205	SYNONYMOUS_CODING	LOW	SILENT	aaA/aaG	K76	1202	Bti_00537	CODING	Bti_00537	0.544425	0.49689	0.14988	0.243696	0.437348	0.999287	0.960845
2513020848	Bti_contig00111_ace.1	542175	SNP	G	A	29	0	0	0	0	StrandBias	0.042	0	0	0	0	0	0	0	0	0.046	StrandBias	0	0	0.054	0.086	0	0.046	StrandBias	0	0	StrandBias	0	NON_SYNONYMOUS_CODING	MODERATE	MISSENSE	gCc/gTc	A34V	1202	Bti_00537	CODING	Bti_00537	0.737799	0.32051	0.0688059	0.0442246	0.127363	0.999287	0.960845
2513020848	Bti_contig00111_ace.1	542719	SNP	A	C	32	0	0	0	0	0	0	0	0	0	0	0	0	0	0	0	0	StrandBias	0	0	0.04	0	0.056	0	0	0	0	0	SYNONYMOUS_CODING	LOW	SILENT	ggT/ggG	G50	120	Bti_00539	CODING	Bti_00539	0.907237	0.440421	0.201446	0.451337	0.648712	0.999287	0.960845
2513020848	Bti_contig00111_ace.1	549869	SNP	G	T	33	0	0	0.098	0	0	0	0	0	0	0	0.084	0	0	0	0	0	0	0	0.135	0	0	0	0	StrandBias	0	0	0	NON_SYNONYMOUS_CODING	MODERATE	MISSENSE	aCa/aAa	T3K	111	Bti_00549	CODING	Bti_00549	0.537372	0.341948	0.445125	0.926215	0.235635	0.999287	0.960845
2513020848	Bti_contig00111_ace.1	551552	SNP	C	T	33	0	0	0	0	0	0	IndelCall	0	0	0	0	0	0	0	0	0	0.053	0	0	0	0	0	0	0	0	0	0	INTERGENIC	MODIFIER	NA	NA	NA	NA	NA	NA	NA	0.654174	NA	0.461918	0.675305	0.834306	0.999287	NA
2513020848	Bti_contig00111_ace.1	552160	SNP	A	T	31	0	0	0	IndelCall	0	0	0	0	0	0	0	IndelCall	0	0	0	0	0.056	IndelCall	0	0	0.03	0	0	0	0	0	0.023	NON_SYNONYMOUS_CODING	MODERATE	MISSENSE	aaT/aaA	N159K	160	Bti_00555	CODING	Bti_00555	0.32711	0.671787	0.237743	0.960623	0.992163	0.999287	0.960845
2513020848	Bti_contig00111_ace.1	572011	INDEL	TA	T	34	0.408	0.396	0.546	0.267	0.365	0.335	0.431	0.439	0.484	0.443	0.451	0.491	0.444	0.439	0.436	0.455	0.488	0.458	0.455	0.409	0.427	0.466	0.416	0.346	0.399	0.393	0.365	INTERGENIC	MODIFIER								0.669243	0.865984	0.806098	0.638116	0.098407	0.999287	0.976148
2513020848	Bti_contig00111_ace.1	572013	INDEL	AA	A	34	0.444	0.483	0.355	0.556	0.508	0.486	0.466	0.429	0.392	0.421	0.413	0.404	0.428	0.441	0.455	0.435	0.407	0.413	0.421	0.457	0.456	0.392	0.436	0.466	0.507	0.422	0.459	INTERGENIC	MODIFIER								0.497338	0.570273	0.568455	0.974611	0.411304	0.999287	0.960845
2513020848	Bti_contig00111_ace.1	572043	INDEL	AG	A	34	0.836	0.85	0.777	0.924	0.884	0.89	0.901	0.854	0.865	0.888	0.888	0.857	0.861	0.866	0.868	0.845	0.878	0.856	0.867	0.868	0.872	0.867	0.888	0.845	0.887	0.827	0.832	INTERGENIC	MODIFIER								0.23319	0.813744	0.865881	0.203313	0.539052	0.999287	0.965576
2513020848	Bti_contig00111_ace.1	572043	SNP	G	T	34	0.089	0.07	0.124	0.057	0.051	0.04	0	0.056	0.063	0.038	0.056	0.061	0.073	0.06	0.051	0.057	0.063	0.061	0.069	0.058	0.055	0.059	0.048	0	0.071	0.064	0.051	INTERGENIC	MODIFIER	NA	NA	NA	NA	NA	NA	NA	0.388152	0.879875	0.692968	0.559396	0.486497	0.999287	0.980377
2513020848	Bti_contig00111_ace.1	584753	SNP	A	C	33	0	0	0	0	0	0	0	0	0	0	0	0	0	0	0.116	0.089	0	0	0.109	0	StrandBias	0	0	0	0	0	0	SYNONYMOUS_CODING	LOW	SILENT	ggT/ggG	G774	1148	Bti_00609	CODING	Bti_00609	0.654655	0.904199	0.130087	0.185655	0.446467	0.999287	0.981702
2513020848	Bti_contig00111_ace.1	587393	INDEL	GT	G	34	0.622	0.552	0.519	0.593	0.603	0.62	0.612	0.698	0.627	0.606	0.651	0.66	0.653	0.657	0.638	0.679	0.682	0.647	0.655	0.657	0.67	0.66	0.627	0.657	0.658	0.627	0.611	FRAME_SHIFT	HIGH		-	-400	400	Bti_00610	CODING	Bti_00610	0.45395	0.449582	0.00618113	0.722536	0.00204365	0.999287	0.960845
2513020848	Bti_contig00111_ace.1	587405	INDEL	GT	G	34	0.454	0.455	0.41	0.392	0.438	0.425	0.428	0.46	0.477	0.487	0.469	0.495	0.466	0.475	0.491	0.505	0.512	0.482	0.492	0.47	0.469	0.506	0.489	0.396	0.498	0.428	0.407	FRAME_SHIFT	HIGH		-	-396	400	Bti_00610	CODING	Bti_00610	0.436571	0.439138	0.014258	0.130292	0.0124303	0.999287	0.960845
2513020848	Bti_contig00111_ace.1	587411	SNP	A	T	33	0.449	0.436	0.428	0.435	0.423	0.414	0.409	0.466	0.452	0.465	0.457	0.498	0.475	0.475	0.492	0.501	0.497	0.452	0.483	0.474	0.496	0.486	0.473	0.386	0.488	0.413	0.411	NON_SYNONYMOUS_CODING	MODERATE	MISSENSE	aTa/aAa	I394K	400	Bti_00610	CODING	Bti_00610	0.342705	0.293761	0.010877	0.150514	0.00726497	0.999287	0.960845
2513020848	Bti_contig00111_ace.1	587412	SNP	T	A	33	0.441	0.432	0.423	0.422	0.418	0.417	0.403	0.461	0.443	0.464	0.452	0.495	0.478	0.473	0.487	0.5	0.492	0.452	0.48	0.463	0.485	0.489	0.474	0.376	0.49	0.397	0.409	NON_SYNONYMOUS_CODING	MODERATE	MISSENSE	Ata/Tta	I394L	400	Bti_00610	CODING	Bti_00610	0.275121	0.256447	0.0137567	0.155444	0.00281774	0.999287	0.960845
2513020848	Bti_contig00111_ace.1	587416	SNP	A	T	33	0.446	0.418	0.366	0.421	0.405	0.425	0.43	0.487	0.461	0.472	0.455	0.491	0.483	0.47	0.492	0.516	0.502	0.435	0.501	0.472	0.493	0.496	0.469	0.394	0.498	0.422	0.428	NON_SYNONYMOUS_CODING	MODERATE	MISSENSE	agT/agA	S392R	400	Bti_00610	CODING	Bti_00610	0.0586972	0.301733	0.00801537	0.457991	0.0076996	0.999287	0.960845
2513020848	Bti_contig00111_ace.1	587418	INDEL	CT	C	10	0	0.473	0.493	0	0.457	0.46	0.495	0	0	0	0	0	0	0	0	0	0	0	0	0	0	0	0	0.486	0	0.439	0.444	FRAME_SHIFT	HIGH		-	-391	400	Bti_00610	CODING	Bti_00610	0.916941	0.552158	0.0970361	0.27532	0.0164257	0.999287	0.960845
2513020848	Bti_contig00111_ace.1	587418	SNP	T	C	33	0.469	0.434	0.367	0.447	0.421	0.448	0.441	0.488	0.474	0.493	0.472	0.502	0.513	0.487	0.507	0.527	0.518	0.445	0.513	0.493	0.516	0.506	0.478	0.412	0.513	0.438	0.451	NON_SYNONYMOUS_CODING	MODERATE	MISSENSE	Agt/Ggt	S392G	400	Bti_00610	CODING	Bti_00610	0.0557494	0.186302	0.0107614	0.645495	0.00654867	0.999287	0.960845
2513020848	Bti_contig00111_ace.1	600063	INDEL	TA	T	34	0.803	0.835	0.845	0.72	0.83	0.826	0.808	0.798	0.796	0.797	0.792	0.788	0.801	0.703	0.708	0.737	0.766	0.744	0.74	0.758	0.752	0.72	0.761	0.707	0.888	0.752	0.708	FRAME_SHIFT	HIGH		-	-277	276	Bti_00625	CODING	Bti_00625	0.261804	0.57452	0.00733946	0.987886	0.772734	0.999287	0.960845
2513020848	Bti_contig00111_ace.1	600064	INDEL	AA	A	4	0	0	0	0	0	0	0	0	0	0	0	0	0	0	0	0	0	0	0	0	0	0.073	0	0.101	0	OtherIndelCall	0.073	INTERGENIC	MODIFIER								0.693538	0.903235	0.0681647	0.0456068	0.15269	0.999287	0.981493
2513020848	Bti_contig00111_ace.1	600756	SNP	A	C	34	0	0.172	0	0	0	0.181	0	0	0	0.159	0.134	0	0.113	0	0.073	0	0.132	0	0.109	0	0.114	0.086	0	0	0	0	0.145	INTERGENIC	MODIFIER	NA	NA	NA	NA	NA	NA	NA	0.0330955	0.694505	0.437258	0.318184	0.830913	0.999287	0.960845
2513020848	Bti_contig00111_ace.1	603851	INDEL	GA	G	34	0.815	0.772	0.797	0.747	0.773	0.753	0.804	0.875	0.86	0.882	0.84	0.855	0.841	0.82	0.836	0.833	0.855	0.844	0.849	0.836	0.851	0.855	0.817	0.693	0.878	0.672	0.714	INTERGENIC	MODIFIER								0.585981	0.948054	0.534948	0.0227171	0.00295613	0.999287	0.988559
2513020848	Bti_contig00111_ace.1	603854	INDEL	AA	A	2	0	0	OtherIndelCall	0	0	0	0	0	0	0	0	0	0	0	0	0	0	0	0	0	0	0	0	OtherIndelCall	0	0.097	0.08	INTERGENIC	MODIFIER								0.521225	0.704019	0.0701868	8.2754e-06	0.0048588	0.999287	0.960845
2513020848	Bti_contig00111_ace.1	603888	SNP	A	T	34	0.917	0.918	0.96	0.886	0.916	0.885	0.909	0.891	0.901	0.918	0.904	0.924	0.925	0.926	0.932	0.922	0.909	0.914	0.927	0.904	0.931	0.938	0.913	0.883	0.927	0.9	0.887	INTERGENIC	MODIFIER	NA	NA	NA	NA	NA	NA	NA	0.710099	0.719876	0.299992	0.299244	0.107417	0.999287	0.960845
2513020848	Bti_contig00111_ace.1	603889	SNP	T	A	34	0.905	0.912	0.971	0.875	0.919	0.889	0.909	0.889	0.903	0.916	0.901	0.922	0.929	0.914	0.927	0.914	0.911	0.914	0.923	0.905	0.932	0.93	0.917	0.883	0.924	0.901	0.885	INTERGENIC	MODIFIER	NA	NA	NA	NA	NA	NA	NA	0.863388	0.757423	0.431588	0.544682	0.0709792	0.999287	0.960845
2513020848	Bti_contig00111_ace.1	607957	SNP	A	C	34	0	0	0	0	0.11	0	0.143	0	0	0	0	0.125	0	0.103	0	0	0.11	0	0	0.109	0	0.101	0	0	0	0	0.089	SYNONYMOUS_CODING	LOW	SILENT	ggT/ggG	G278	371	Bti_00636	CODING	Bti_00636	0.587392	0.754429	0.58656	0.898388	0.667219	0.999287	0.960845
2513020848	Bti_contig00111_ace.1	610172	INDEL	T	TA	34	0.826	0.843	0.859	0.917	0.846	0.808	0.802	0.872	0.868	0.86	0.895	0.843	0.889	0.884	0.865	0.829	0.848	0.861	0.852	0.844	0.844	0.858	0.868	0.798	0.91	0.801	0.794	INTERGENIC	MODIFIER								0.909077	0.791022	0.700906	0.456525	0.110978	0.999287	0.960845
2513020848	Bti_contig00111_ace.1	620627	INDEL	C	CT	33	0.846	0.846	0.867	0.992	0.841	0.871	0.841	0.901	0.899	0.88	0.914	0.927	0.901	0.895	0.921	0.898	0.907	0.912	0.919	0.901	0.875	0.907	0.88	0.863	0.897	0.87	0.87	INTERGENIC	MODIFIER								0.816435	0.413804	0.721867	0.792592	0.0786472	0.999287	0.960845
2513020848	Bti_contig00111_ace.1	628009	INDEL	GT	G	34	0.888	0.854	0.932	0.877	0.864	0.855	0.849	0.944	0.938	0.943	0.938	0.929	0.944	0.921	0.919	0.929	0.919	0.94	0.924	0.921	0.924	0.928	0.911	0.835	0.946	0.819	0.851	FRAME_SHIFT	HIGH		-	-439	460	Bti_00658	CODING	Bti_00658	0.910564	0.753656	0.735577	0.150454	0.00147998	0.999287	0.960845
2513020848	Bti_contig00111_ace.1	628009	SNP	T	A	34	0.052	0.067	0	0.047	0.054	0.067	0.061	0	0	0	0	0	0	0	0	0	0	0	0.025	0	0	0	0.028	0.077	0	0.061	0.054	SYNONYMOUS_CODING	LOW	SILENT	atA/atT	I439	460	Bti_00658	CODING	Bti_00658	0.786008	0.822303	0.386038	0.504056	0.0012954	0.999287	0.967908
2513020848	Bti_contig00111_ace.1	628010	SNP	A	T	34	0.052	0.06	0	0.044	0.052	0.06	0.064	0	0	0	0	0	0	0	0	0	0	0	0	0	0	0	0	0.067	0	0.062	0.052	NON_SYNONYMOUS_CODING	MODERATE	MISSENSE	aTa/aAa	I439K	460	Bti_00658	CODING	Bti_00658	0.970181	0.861195	0.21965	0.270831	0.000404869	0.999287	0.975248
2513020848	Bti_contig00111_ace.1	629419	INDEL	GA	G	33	0.918	0.912	0.929	0.92	0.943	0.943	0.918	0.942	0.926	0.922	0.94	0.928	0.92	0.954	0.931	0.937	0.943	0.916	0.927	0.924	0.925	0.929	0.921	0.932	0.939	0.937	0.934	INTERGENIC	MODIFIER								0.96399	0.612557	0.341011	0.84527	0.243937	0.999287	0.960845
2513020848	Bti_contig00111_ace.1	630908	SNP	A	C	34	0.09	0	0.111	0.066	0	0.104	0	0	0	0	0	0.128	0	0.087	0	0	0	0	0.102	0.075	0.095	0	0.072	0.113	0	0	0	INTERGENIC	MODIFIER	NA	NA	NA	NA	NA	NA	NA	0.12791	0.488168	0.960108	0.644549	0.839518	0.999287	0.960845
2513020848	Bti_contig00111_ace.1	640440	SNP	A	C	33	0.138	0	0	0	0	0	0	0	0	0	0	StrandBias	0	0	0	0	0	0	0	0	0	0	0	0	0	0	0	NON_SYNONYMOUS_CODING	MODERATE	MISSENSE	gAc/gCc	D79A	249	Bti_00671	CODING	Bti_00671	0.190013	0.831068	0.224236	0.246484	0.0803797	0.999287	0.971041
2513020848	Bti_contig00111_ace.1	649926	SNP	C	A	34	0	0	0	0	0	0	0	0	0	0	0	0	0	0	0	0	0	0	0	0.067	0	0.053	0	0	0	0	0.033	STOP_GAINED	HIGH	NONSENSE	taC/taA	Y250*	586	Bti_00679	CODING	Bti_00679	0.789143	0.418394	0.163855	0.535729	0.73773	0.999287	0.960845
2513020848	Bti_contig00111_ace.1	659458	SNP	T	C	34	0	0	0	0.093	0	0	0	0	0	0	0	0	0	0	0	0	0	0	0	0	0	0	0	0	0	0	0	SYNONYMOUS_CODING	LOW	SILENT	ggA/ggG	G74	391	Bti_00689	CODING	Bti_00689	0.807279	0.803083	0.531287	0.55397	0.814459	0.999287	0.960845
2513020848	Bti_contig00111_ace.1	661125	SNP	A	C	33	0	0	0	0	0	0	0	StrandBias	0	0	0	0	0	0	0	0	0	0	0	0.078	0	0	0	0	0	0	0	NON_SYNONYMOUS_CODING	MODERATE	MISSENSE	Aca/Cca	T98P	205	Bti_00692	CODING	Bti_00692	0.198793	0.685451	0.234587	0.366296	0.665499	0.999287	0.960845
2513020848	Bti_contig00111_ace.1	668925	SNP	A	G	33	0	0	0	0	StrandBias	0	0	0	0.071	0	0	0	0	0	0	0	0	0	0	0	0	0	0	0	0	0	0.048	SYNONYMOUS_CODING	LOW	SILENT	ggA/ggG	G247	392	Bti_00702	CODING	Bti_00702	0.673118	0.702062	0.895796	0.255111	0.340472	0.999287	0.960845
2513020848	Bti_contig00111_ace.1	669543	INDEL	TA	T	33	0.816	0.818	0.803	0.879	0.807	0.824	0.776	0.867	0.875	0.852	0.876	0.88	0.873	0.869	0.861	0.836	0.892	0.829	0.848	0.849	0.859	0.859	0.86	0.804	0.915	0.791	0.784	INTERGENIC	MODIFIER								0.31485	0.169095	0.954544	0.523086	0.00922496	0.999287	0.960845
2513020848	Bti_contig00111_ace.1	691058	INDEL	T	TA	25	0	0.09	OtherIndelCall	OtherIndelCall	OtherIndelCall	0.103	0.11	OtherIndelCall	0.08	0.101	0.108	0.115	0.129	0.086	0.09	0.098	0.101	0.112	0.092	0.084	0.122	0.082	0	OtherIndelCall	0	0.096	0.095	INTERGENIC	MODIFIER								0.998794	0.706024	0.550942	0.729705	0.127179	0.999287	0.960845
2513020848	Bti_contig00111_ace.1	693625	SNP	G	T	33	StrandBias	0	0	0	0	0	0	0	0	0	0	0	0	0	0	0	0	0	0	0	0.095	0	0	0.08	0	0	0	NON_SYNONYMOUS_CODING	MODERATE	MISSENSE	Gta/Tta	V163L	288	Bti_00732	CODING	Bti_00732	0.739684	0.750345	0.299759	0.99443	0.996099	0.999287	0.960845
2513020848	Bti_contig00111_ace.1	694286	SNP	A	C	34	0	0	0	0	0	0	0	0	0	0	0	0	0	0	0	0	0.101	0.104	0	0.085	0	0.082	0	0	0	0	0	SYNONYMOUS_CODING	LOW	SILENT	ggT/ggG	G185	267	Bti_00733	CODING	Bti_00733	0.115652	0.385062	0.0928761	0.365183	0.639277	0.999287	0.960845
2513020848	Bti_contig00111_ace.1	699015	SNP	C	A	27	StrandBias	0	0	StrandBias	StrandBias	StrandBias	0	0	StrandBias	0	StrandBias	0	0	0	0.056	0.069	0	0	0.056	0.073	0	0	0	0	0	0	0	NON_SYNONYMOUS_CODING	MODERATE	MISSENSE	Gtt/Ttt	V79F	140	Bti_00739	CODING	Bti_00739	0.623696	0.883791	0.0613138	0.203576	0.453366	0.999287	0.981493
2513020848	Bti_contig00111_ace.1	714559	SNP	T	G	32	0.132	0.197	0.19	0	0.174	0	0	0	0.112	0.122	0	0	0.08	0	0	0	0.071	0.068	0.053	0.052	StrandBias	0.05	0	0	0	0	0.06	SYNONYMOUS_CODING	LOW	SILENT	acA/acC	T158	434	Bti_00757	CODING	Bti_00757	0.504515	0.604918	0.0211531	0.53476	0.0883906	0.999287	0.960845
2513020848	Bti_contig00111_ace.1	717717	SNP	A	C	27	StrandBias	0	0	0	0	0	0	0	0	0	0	0.11	0	0	0	0	StrandBias	0	0.062	StrandBias	0	StrandBias	StrandBias	StrandBias	0	0	0	SYNONYMOUS_CODING	LOW	SILENT	ggT/ggG	G162	247	Bti_00760	CODING	Bti_00760	0.906559	0.028695	0.749117	0.799023	0.243174	0.999287	0.960845
2513020848	Bti_contig00111_ace.1	730854	SNP	A	C	34	0	0	0	0	0	0.071	0	0	0	0	0	0	0	0	0	0	0	0.11	0.121	0	0	0.113	0	0	0	0	0	SYNONYMOUS_CODING	LOW	SILENT	ggT/ggG	G12	287	Bti_00776	CODING	Bti_00776	0.469582	0.330991	0.334337	0.366745	0.866432	0.999287	0.960845
2513020848	Bti_contig00111_ace.1	734047	SNP	T	G	34	0.146	0	0	0	0	0	0	0	0	0.184	0	0	0.201	0.139	0	0.176	0.179	0	0.172	0.159	0.141	0.148	0	0	0	0	0	SYNONYMOUS_CODING	LOW	SILENT	ggT/ggG	G60	370	Bti_00782	CODING	Bti_00782	0.88789	0.413948	0.0920304	0.337688	0.196081	0.999287	0.960845
2513020848	Bti_contig00111_ace.1	741861	SNP	A	C	34	0.131	0	0	0	0.14	0.13	0.115	0	0	0.088	0	0	0	0	0	0	0	0	0.077	0.088	0	0	0	0	0	0	0	NON_SYNONYMOUS_CODING	MODERATE	MISSENSE	gTt/gGt	V119G	242	Bti_00791	CODING	Bti_00791	0.453967	0.423154	0.407523	0.535527	0.33409	0.999287	0.960845
2513020848	Bti_contig00111_ace.1	746422	SNP	C	T	31	0	0	0	0	0.027	CovFailed	CovFailed	0	0	0	0	0	0	0	0	0	0	0	0	0	0	0	0	StrandBias	0	0.059	0.035	NON_SYNONYMOUS_CODING	MODERATE	MISSENSE	gGa/gAa	G693E	783	Bti_00796	CODING	Bti_00796	0.692423	0.707138	0.41688	0.00457022	0.0587222	0.999287	0.960845
2513020848	Bti_contig00111_ace.1	746440	SNP	C	G	31	0	0	0	0.025	0.026	CovFailed	StrandBias	0	0	0	0	0	0	0	0	0	0	0	0	0	0	0	0	StrandBias	0	0.062	0.034	NON_SYNONYMOUS_CODING	MODERATE	MISSENSE	gGt/gCt	G687A	783	Bti_00796	CODING	Bti_00796	0.814527	0.868386	0.697531	0.0121202	0.0419679	0.999287	0.976148
2513020848	Bti_contig00111_ace.1	757631	SNP	C	T	34	0	0.081	0	0	0	0	0	0	0	0.071	0	0	0	0.094	0	0	0	0	0.087	0	0	0	0.065	0	0	0	0	NON_SYNONYMOUS_CODING	MODERATE	MISSENSE	aGa/aAa	R39K	264	Bti_00807	CODING	Bti_00807	0.82191	0.724458	0.27933	0.36135	0.198555	0.999287	0.960845
2513020848	Bti_contig00111_ace.1	758964	SNP	C	G	34	0	0	0	0	0	0	0	0	0	0	0	0	0	0	0	0	0	0	0	0.067	0	0	0	0	0	0	0	SYNONYMOUS_CODING	LOW	SILENT	ggC/ggT	G30	279	Bti_00809	CODING	Bti_00809	0.185016	0.757533	0.450596	0.943286	0.964183	0.999287	0.960845
2513020848	Bti_contig00111_ace.1	759442	SNP	G	A	33	0	0	0	0	0	0.051	0	0	0	0	0	0	0	0	0	0.1	0	0	0	0	0.083	0	0	0	0	0	0	NON_SYNONYMOUS_CODING	MODERATE	MISSENSE	Gaa/Aaa	E190K	279	Bti_00809	CODING	Bti_00809	0.187739	0.623561	0.386866	0.386331	0.929276	0.999287	0.960845
2513020848	Bti_contig00111_ace.1	778195	INDEL	T	TCC	21	0.176	0.14	0	0	0.129	0.097	0.126	0.182	0.17	0.19	0.174	0.153	0.163	0	0	0.11	0	0	0.086	0	0.094	0	0.092	0	0	0.109	0.104	FRAME_SHIFT	HIGH		-/GG	-174?	234	Bti_00832	CODING	Bti_00832	0.0583573	0.656106	0.00104354	0.104501	0.967949	0.999287	0.960845
2513020848	Bti_contig00111_ace.1	794478	SNP	T	C	34	0	0	0	0	0	0	0.035	0	0	0	0	0	0	0	0	0	0	0	0	0	0	0	0	0	0	0	0.09	NON_SYNONYMOUS_CODING	MODERATE	MISSENSE	gAa/gGa	E103G	276	Bti_00846	CODING	Bti_00846	0.424703	0.550282	0.635462	0.000617535	0.027393	0.999287	0.960845
2513020848	Bti_contig00111_ace.1	802850	SNP	A	C	30	0	0	0	0	0	0	0	0	0	0	0	0	0	StrandBias	0	StrandBias	StrandBias	0.058	0.041	0	0	StrandBias	0	0	0	0	0	SYNONYMOUS_CODING	LOW	SILENT	ggT/ggG	G44	296	Bti_00852	CODING	Bti_00852	0.0221163	0.605527	0.211273	0.446861	0.640627	0.999287	0.960845
2513020848	Bti_contig00111_ace.1	808974	SNP	A	C	34	0.127	0	0	0	0.125	0	0	0.145	0	0.124	0	0	0	0	0	0.121	0	0	0	0.089	0	0	0.099	0	0	0	0	NON_SYNONYMOUS_CODING	MODERATE	MISSENSE	ttA/ttC	L8F	64	Bti_00860	CODING	Bti_00860	0.879999	0.49328	0.958609	0.552723	0.698106	0.999287	0.960845
2513020848	Bti_contig00111_ace.1	822000	SNP	C	A	34	0	0	0	0	0	0	0	0	0	0	0	0	0	0	0	0	0	0	0.082	0	0	0.064	0	0	0	0	0	NON_SYNONYMOUS_CODING	MODERATE	MISSENSE	tGt/tTt	C140F	236	Bti_00881	CODING	Bti_00881	0.5321	0.50002	0.26456	0.891135	0.8476	0.999287	0.960845
2513020848	Bti_contig00111_ace.1	830427	SNP	C	T	34	0	0	0.099	0	0	0	0	0	0	0	0	0	0	0	0	0	0	0	0	0	0	0	0	0	0	0	0.056	NON_SYNONYMOUS_CODING	MODERATE	MISSENSE	Gaa/Aaa	E54K	197	Bti_00894	CODING	Bti_00894	0.496227	0.33558	0.562262	0.471097	0.118695	0.999287	0.960845
2513020848	Bti_contig00111_ace.1	840330	SNP	G	T	33	0	0	0	0	0	0	StrandBias	0	0	0	0	0	0	0	0	0.107	0	0	0.08	0	0	0.075	0.074	0	0	0	0	NON_SYNONYMOUS_CODING	MODERATE	MISSENSE	tGt/tTt	C440F	560	Bti_00905	CODING	Bti_00905	0.158483	0.933012	0.108038	0.337045	0.62084	0.999287	0.987833
2513020848	Bti_contig00111_ace.1	866560	SNP	A	C	34	0	0	0.109	0.116	0.107	0	0	0	0	0	0	0	0	0	0	0	0	0	0.102	0	0.102	0	0	0	0	0	0	NON_SYNONYMOUS_CODING	MODERATE	MISSENSE	gTt/gGt	V51G	209	Bti_00939	CODING	Bti_00939	0.752124	0.512555	0.655249	0.540766	0.727467	0.999287	0.960845
2513020848	Bti_contig00111_ace.1	869788	SNP	T	C	29	IndelCall	0	IndelCall	IndelCall	0	0	0	0	0	0	0	0	0	IndelCall	0	0	IndelCall	0	0	0	0	0.051	0	0	0	0	0.028	SYNONYMOUS_CODING	LOW	SILENT	ggA/ggG	G637	784	Bti_00945	CODING	Bti_00945	0.406658	0.395895	0.297162	0.201352	0.552784	0.999287	0.960845
2513020848	Bti_contig00111_ace.1	870583	SNP	A	C	33	0.114	0	0	0	0	0	0	0	0	0.099	0	0	0	0	StrandBias	0	0	0	0	0.064	0	0.053	0	0	0	0	0	SYNONYMOUS_CODING	LOW	SILENT	ggT/ggG	G372	784	Bti_00945	CODING	Bti_00945	0.307618	0.648045	0.740808	0.282356	0.360762	0.999287	0.960845
2513020848	Bti_contig00111_ace.1	888991	INDEL	C	CT	34	0.84	0.854	0.855	0.789	0.887	0.866	0.861	0.895	0.93	0.901	0.882	0.912	0.874	0.883	0.882	0.88	0.856	0.877	0.881	0.902	0.89	0.884	0.894	0.824	0.889	0.821	0.813	FRAME_SHIFT	HIGH		-/A	-435?	461	Bti_00965	CODING	Bti_00965	0.674145	0.82092	0.780673	0.00762168	0.00882762	0.999287	0.966729
2513020848	Bti_contig00111_ace.1	890877	SNP	T	G	34	0	0	0	0.11	0	0	0	0	0	0	0	0	0	0	0	0	0	0	0.052	0	0	0.044	0	0	0	0	0	NON_SYNONYMOUS_CODING	MODERATE	MISSENSE	agT/agG	S134R	246	Bti_00966	CODING	Bti_00966	0.89838	0.883583	0.746593	0.641547	0.825194	0.999287	0.981493
2513020848	Bti_contig00111_ace.1	903087	SNP	A	C	34	0	0	0	0	0	0	0	0	0	0	0	0	0	0.148	0	0	0	0	0.147	0	0	0	0	0	0	0	0.085	NON_SYNONYMOUS_CODING	MODERATE	MISSENSE	gTg/gGg	V71G	117	Bti_00979	CODING	Bti_00979	0.278246	0.566856	0.181245	0.807923	0.8665	0.999287	0.960845
2513020848	Bti_contig00111_ace.1	908688	SNP	T	G	32	0	0	0	0.101	0	0	0	0	0	0	0	0	0	0	0.072	0	StrandBias	0	0.077	0.055	StrandBias	0.074	0	0	0	0	0	NON_SYNONYMOUS_CODING	MODERATE	MISSENSE	gAc/gCc	D16A	97	Bti_00984	CODING	Bti_00984	0.92126	0.426042	0.0802911	0.381035	0.362885	0.999287	0.960845
2513020848	Bti_contig00111_ace.1	916235	SNP	A	C	34	0	0	0	0	0	0	0	0.094	0	0	0	0.104	0.096	0	0.147	0	0	0.141	0.161	0.129	0	0.119	0	0	0	0	0	SYNONYMOUS_CODING	LOW	SILENT	ggT/ggG	G21	611	Bti_00991	CODING	Bti_00991	0.460788	0.926106	0.378257	0.912271	0.0446422	0.999287	0.985895
2513020848	Bti_contig00111_ace.1	927541	SNP	G	T	34	0	0	0	0	0	0	0	0.1	0	0	0	0	0	0	0	0	0	0	0	0.144	0	0	0	0	0	0	0.048	NON_SYNONYMOUS_CODING	MODERATE	MISSENSE	aaC/aaA	N68K	773	Bti_01002	CODING	Bti_01002	0.753488	0.168822	0.805413	0.425983	0.860172	0.999287	0.960845
2513020848	Bti_contig00111_ace.1	929644	SNP	G	A	34	0	0	0	0	0	0	0.11	0	0	0	0	0	0	0.093	0.091	0.095	0	0	0.096	0	0	0.099	0	0	0	0	0	NON_SYNONYMOUS_CODING	MODERATE	MISSENSE	Gaa/Aaa	E197K	275	Bti_01005	CODING	Bti_01005	0.933313	0.46079	0.200142	0.239123	0.300395	0.999287	0.960845
2513020848	Bti_contig00111_ace.1	937355	SNP	C	A	32	0	0	0	0	0	0	0	0	0	0	0	0	0	0	0	0	0	StrandBias	0	0	0	0	0	StrandBias	0	0.047	0	NON_SYNONYMOUS_CODING	MODERATE	MISSENSE	Gta/Tta	V61L	237	Bti_01016	CODING	Bti_01016	NA	NA	0.40511	0.20693	0.677414	NA	NA
2513020848	Bti_contig00111_ace.1	941650	INDEL	GT	G	34	0.957	0.965	0.962	0.967	0.926	0.94	0.944	0.932	0.943	0.938	0.93	0.919	0.94	0.934	0.935	0.933	0.936	0.928	0.895	0.925	0.935	0.919	0.932	0.91	0.926	0.927	0.928	INTERGENIC	MODIFIER								0.766911	0.469294	0.00381087	0.277116	0.107999	0.999287	0.960845
2513020848	Bti_contig00111_ace.1	941681	INDEL	CT	C	34	0.957	0.964	0.972	0.96	0.951	0.952	0.954	0.952	0.954	0.949	0.945	0.951	0.944	0.946	0.962	0.928	0.93	0.942	0.932	0.932	0.943	0.939	0.952	0.922	0.948	0.938	0.922	INTERGENIC	MODIFIER								0.692224	0.334434	0.0566312	0.150939	0.288842	0.999287	0.960845
2513020848	Bti_contig00111_ace.1	954790	SNP	T	G	34	0	0	0	0	0.098	0	0	0	0	0	0	0	0	0	0	0	0	0	0	0	0	0	0	0	0	0	0	NON_SYNONYMOUS_CODING	MODERATE	MISSENSE	gTt/gGt	V450G	584	Bti_01037	CODING	Bti_01037	0.780073	NA	0.868654	0.182908	0.493547	0.999287	NA
2513020848	Bti_contig00111_ace.1	970539	SNP	T	C	34	0	0	0	0	0	0	0	0	0	0	0	0	0	0	0	0.062	0	0	0.093	0	0	0	0	0	0	0.043	0	SYNONYMOUS_CODING	LOW	SILENT	ggA/ggG	G3	216	Bti_01056	CODING	Bti_01056	0.567699	0.67925	0.194372	0.909729	0.937306	0.999287	0.960845
2513020848	Bti_contig00111_ace.1	979776	SNP	A	C	34	0	0	0	0	0	0	0.171	0	0	0.146	0.16	0	0	0	0.149	0	0.163	0	0.146	0.116	0.12	0.11	0	0	0	0	0	SYNONYMOUS_CODING	LOW	SILENT	ggT/ggG	G737	880	Bti_01067	CODING	Bti_01067	0.596495	0.133146	0.741268	0.448575	0.473936	0.999287	0.960845
2513020848	Bti_contig00111_ace.1	982934	SNP	T	C	34	0.088	0	0.084	0	0	0	0	0	0	0	0	0	0	0	0	0	0	0.089	0	0	0	0	0	0	0	0	0	SYNONYMOUS_CODING	LOW	SILENT	ggA/ggG	G325	355	Bti_01070	CODING	Bti_01070	0.000577465	0.336433	0.408804	0.212965	0.225739	0.248984	0.960845
2513020848	Bti_contig00111_ace.1	991026	SNP	A	C	33	0	0	0.19	0	0	0.198	0	0	0	0	0	0	0	0	0	0	0	0	0	0	0	StrandBias	0	0	0	0	0	NON_SYNONYMOUS_CODING	MODERATE	MISSENSE	aaA/aaC	K2N	428	Bti_01079	CODING	Bti_01079	0.640152	0.348974	0.271198	0.897424	0.624145	0.999287	0.960845
2513020848	Bti_contig00111_ace.1	997490	SNP	T	A	34	0	0.066	0	0	0.092	0	0	0	0	0.085	0	0	0	0	0	0	0	0	0	0	0	0	0	0	0	0	0	NON_SYNONYMOUS_CODING	MODERATE	MISSENSE	ttA/ttT	L40F	476	Bti_01083	CODING	Bti_01083	0.690209	0.817829	0.215534	0.663003	0.065189	0.999287	0.965576
2513020848	Bti_contig00111_ace.1	997499	SNP	T	C	33	0	0	0	0	0.118	0	0	0	0	0.1	0	0	0	0	0	0	0	0	0	0	0	0	0	StrandBias	0	0	0	SYNONYMOUS_CODING	LOW	SILENT	ggA/ggG	G37	476	Bti_01083	CODING	Bti_01083	0.953713	0.751815	0.143786	0.84782	0.729735	0.999287	0.960845
2513020848	Bti_contig00111_ace.1	1019162	SNP	A	G	24	0	CovFailed	CovFailed	CovFailed	CovFailed	CovFailed	CovFailed	CovFailed	CovFailed	0	0	0	0	CovFailed	0.029	0.039	0.055	0	0.028	0	0.054	0	0	0.046	0	0	0	SYNONYMOUS_CODING	LOW	SILENT	aaT/aaC	N490	655	Bti_01107	CODING	Bti_01107	0.49127	0.925809	0.0701885	0.238976	0.657572	0.999287	0.985895
2513020848	Bti_contig00111_ace.1	1019738	SNP	C	T	25	0.05	CovFailed	CovFailed	CovFailed	CovFailed	CovFailed	CovFailed	CovFailed	CovFailed	0	0	StrandBias	0.053	0.04	0.056	0.065	0.047	0.049	0.032	0	0.07	0.046	0.046	0.071	0	0.051	0.052	SYNONYMOUS_CODING	LOW	SILENT	ggG/ggA	G298	655	Bti_01107	CODING	Bti_01107	0.786456	0.783291	0.246672	0.607024	0.946045	0.999287	0.960845
2513020848	Bti_contig00111_ace.1	1019777	SNP	T	C	28	0	0	0	CovFailed	CovFailed	CovFailed	CovFailed	StrandBias	StrandBias	0	0	0	0	0.032	0.036	0.051	0.051	0	0	0	0.037	0.035	0.03	0.037	0	0.036	0.033	SYNONYMOUS_CODING	LOW	SILENT	ggA/ggG	G285	655	Bti_01107	CODING	Bti_01107	0.307244	0.58567	0.00752346	0.996847	0.981951	0.999287	0.960845
2513020848	Bti_contig00111_ace.1	1019836	SNP	T	C	31	0.058	0	0	0	0.055	0	CovFailed	CovFailed	CovFailed	0.04	0.043	0.045	0.036	0	0.036	0.04	0	0.031	0.039	0.042	0.043	0.039	0.039	0.035	0.045	0.041	0.039	NON_SYNONYMOUS_CODING	MODERATE	MISSENSE	Ata/Gta	I266V	655	Bti_01107	CODING	Bti_01107	0.544066	0.316557	0.530093	0.234484	0.594237	0.999287	0.960845
2513020848	Bti_contig00111_ace.1	1019840	SNP	A	C	29	0.065	0.049	CovFailed	0	0.058	CovFailed	CovFailed	CovFailed	CovFailed	0.048	0.05	0.048	0.042	0	0.047	0.047	0.032	0.035	0.05	0.05	0.047	0.045	0.046	0.039	0.049	0.045	0.044	SYNONYMOUS_CODING	LOW	SILENT	ccT/ccG	P264	655	Bti_01107	CODING	Bti_01107	0.171179	0.899623	0.586417	0.540424	0.548542	0.999287	0.981493
2513020848	Bti_contig00111_ace.1	1019852	SNP	G	A	29	0.064	0.046	CovFailed	0	0.056	CovFailed	CovFailed	CovFailed	CovFailed	0.051	0.044	0.048	0.036	0	0.046	0.043	0.032	0.037	0.054	0.051	0.042	0.042	0.045	0.038	0.046	0.043	0.045	SYNONYMOUS_CODING	LOW	SILENT	aaC/aaT	N260	655	Bti_01107	CODING	Bti_01107	0.295459	0.990373	0.562635	0.525321	0.560842	0.999287	0.999401
2513020848	Bti_contig00111_ace.1	1019855	SNP	T	C	29	0.055	0.042	CovFailed	0	0.044	CovFailed	CovFailed	CovFailed	CovFailed	0.041	0.041	0.038	0.031	0	0.034	0.04	0	0.037	0.05	0.048	0.033	0.035	0.038	0	0.039	0.036	0.035	SYNONYMOUS_CODING	LOW	SILENT	ggA/ggG	G259	655	Bti_01107	CODING	Bti_01107	0.556037	0.653984	0.593536	0.363182	0.633033	0.999287	0.960845
2513020848	Bti_contig00111_ace.1	1019873	SNP	C	T	29	0.055	0.04	CovFailed	0	0.055	CovFailed	CovFailed	CovFailed	CovFailed	0.036	0.036	0.034	0.034	0.031	0.033	0.039	0	0.035	0.045	0.046	0.039	0.039	0.033	0	0.031	0.043	0.047	SYNONYMOUS_CODING	LOW	SILENT	gtG/gtA	V253	655	Bti_01107	CODING	Bti_01107	0.899349	0.279023	0.67563	0.3094	0.554643	0.999287	0.960845
2513020848	Bti_contig00111_ace.1	1020449	SNP	A	C	31	0	0	0	0	0	0	0	0	0	0	0	StrandBias	0	0	0	0	0	0	0.074	0.055	0	0.049	0	0	0	0	0	SYNONYMOUS_CODING	LOW	SILENT	ggT/ggG	G61	655	Bti_01107	CODING	Bti_01107	0.843782	0.532455	0.151679	0.444251	0.78402	0.999287	0.960845
2513020848	Bti_contig00111_ace.1	1020763	INDEL	TA	T	34	0.859	0.857	0.858	0.941	0.869	0.852	0.818	0.869	0.861	0.867	0.879	0.894	0.877	0.905	0.88	0.902	0.901	0.918	0.911	0.896	0.889	0.888	0.891	0.849	0.887	0.849	0.846	INTERGENIC	MODIFIER								0.281897	0.413119	0.0908411	0.118783	0.0979151	0.999287	0.960845
2513020848	Bti_contig00111_ace.1	1028107	SNP	A	C	32	0	0	0	0	0	0	0	0	0	0	0	StrandBias	0	StrandBias	0	0	0	0	0	0	0	0	0	0	0	0.052	0	SYNONYMOUS_CODING	LOW	SILENT	ggT/ggA	G604	636	Bti_01115	CODING	Bti_01115	NA	NA	0.418327	0.159001	0.534074	NA	NA
2513020848	Bti_contig00111_ace.1	1043458	SNP	A	C	27	StrandBias	0	0.051	0	0.054	0	StrandBias	0	0.042	0	0	0	StrandBias	0	0	0	0	0	0	StrandBias	StrandBias	0	0	0	0	0	0	NON_SYNONYMOUS_CODING	MODERATE	MISSENSE	gTa/gGa	V151G	283	Bti_01132	CODING	Bti_01132	0.344668	0.439822	0.126304	0.887651	0.46221	0.999287	0.960845
2513020848	Bti_contig00111_ace.1	1053164	INDEL	C	CGG	19	0	0.087	0	0	0	0	0.091	0	0	0.089	0	0.082	0	0.112	0.106	0.117	0.097	0.1	0.108	0.092	0.138	0.102	0.087	0	0	OtherIndelCall	0.068	FRAME_SHIFT	HIGH		-/GG	-92?	231	Bti_01139	CODING	Bti_01139	0.972542	0.772407	0.000490003	0.234953	0.418991	0.999287	0.960845
2513020848	Bti_contig00111_ace.1	1055129	SNP	C	T	33	0	0	0	0.5	0	0	0	0	0	0	0	0	0	0	0	0	0	0	0	0	0	0	0	0	0	CovFailed	0	SYNONYMOUS_CODING	LOW	SILENT	gaG/gaA	E33	91	Bti_01140	CODING	Bti_01140	0.807279	0.803083	0.31246	0.862608	0.721321	0.999287	0.960845
2513020848	Bti_contig00111_ace.1	1055215	SNP	C	A	31	0.155	0.193	0.236	0.25	0.201	0.172	0.215	0.17	0.087	0.098	0	0	0.132	0.151	0.143	0.182	CovFailed	0.148	0.093	0.073	0.189	0.128	0.119	0.208	CovFailed	0.148	0.148	NON_SYNONYMOUS_CODING	MODERATE	MISSENSE	Gct/Tct	A5S	91	Bti_01140	CODING	Bti_01140	0.962117	0.269221	0.914943	0.265785	0.0165202	0.999287	0.960845
2513020848	Bti_contig00111_ace.1	1055219	SNP	A	G	32	0.136	0.179	0.219	0.236	0.196	0.15	0.204	0.151	0.065	0.091	0	0	0.123	0.13	0.131	0.168	CovFailed	0.136	0.087	0.07	0.18	0.115	0.117	0.188	CovFailed	0.12	0.125	SYNONYMOUS_CODING	LOW	SILENT	agT/agC	S3	91	Bti_01140	CODING	Bti_01140	0.988813	0.305831	0.790502	0.17911	0.0826079	0.999287	0.960845
2513020848	Bti_contig00111_ace.1	1055223	SNP	T	C	33	0.124	0.153	0.198	0.173	0.174	0.124	0.174	0.117	0.055	0.07	0.057	0.067	0.111	0.114	0.124	0.158	0.173	0.116	0.09	0.076	0.175	0.117	0.105	0.167	0.106	0.103	0.112	NON_SYNONYMOUS_CODING	MODERATE	MISSENSE	gAc/gGc	D2G	91	Bti_01140	CODING	Bti_01140	0.942034	0.538872	0.914398	0.205279	0.199088	0.999287	0.960845
2513020848	Bti_contig00111_ace.1	1055243	SNP	C	T	34	0.098	0.1	0.152	0.163	0.128	0.105	0.152	0.105	0.061	0.094	0.063	0.066	0.093	0.114	0.1	0.123	0.124	0.117	0.112	0.135	0.146	0.13	0.087	0.108	0.124	0.075	0.084	INTERGENIC	MODIFIER	NA	NA	NA	NA	NA	NA	NA	0.509027	0.32113	0.833047	0.047038	0.799561	0.999287	0.960845
2513020848	Bti_contig00111_ace.1	1056282	SNP	G	A	30	0.122	0.12	0.077	0.096	0.178	0.137	0.136	0.136	0.122	0.118	0.143	0.126	0.118	0.156	0.153	0.148	0.186	CovFailed	CovFailed	0.195	0.155	0.169	0.12	0	0	0	CovFailed	INTERGENIC	MODIFIER	NA	NA	NA	NA	NA	NA	NA	0.7123	0.100411	0.933172	0.00155001	0.00255616	0.999287	0.960845
2513020848	Bti_contig00111_ace.1	1056294	SNP	A	G	25	0.124	0.132	0.065	0.169	0.144	0.134	0.133	0.138	0.138	CovFailed	0	0.153	0.133	0.167	0.152	0.143	0.161	CovFailed	CovFailed	0.197	0.146	0.17	CovFailed	0	0	0	CovFailed	INTERGENIC	MODIFIER	NA	NA	NA	NA	NA	NA	NA	0.815651	0.620989	0.99766	0.00144242	0.0111111	0.999287	0.960845
2513020848	Bti_contig00111_ace.1	1063582	SNP	T	C	32	0	0	0	0.12	0	0.091	StrandBias	0	0	0	0	0	0	0	0	0	0	0	0	0	0	0.045	0	StrandBias	0	0	0	INTERGENIC	MODIFIER	NA	NA	NA	NA	NA	NA	NA	0.792756	0.828633	0.342405	0.878398	0.671079	0.999287	0.970312
2513020848	Bti_contig00111_ace.1	1089528	INDEL	G	GT	34	0.846	0.872	0.89	0.868	0.866	0.882	0.842	0.881	0.879	0.882	0.859	0.867	0.895	0.878	0.859	0.878	0.864	0.872	0.868	0.868	0.85	0.869	0.876	0.815	0.854	0.805	0.811	INTERGENIC	MODIFIER								0.934241	0.950264	0.0444599	0.000902564	0.00506366	0.999287	0.988559
2513020848	Bti_contig00111_ace.1	1128546	SNP	C	A	33	0	0	0	0	0.094	0	0	0	0	0	0	0	0	0	0	0.056	0	0	0	0.06	0	0.042	StrandBias	0	0	0	0.041	STOP_GAINED	HIGH	NONSENSE	taC/taA	Y254*	658	Bti_01215	CODING	Bti_01215	0.945116	0.982748	0.638285	0.733326	0.812506	0.999287	0.998788
2513020848	Bti_contig00111_ace.1	1146678	SNP	T	C	33	0	0	0	0	0	0.103	0	0	0	0	0	0	0	0	0	0.09	0.087	0.079	0	0.11	0.103	0.079	0.087	0	0	0	0.08	NON_SYNONYMOUS_CODING	MODERATE	MISSENSE	Att/Gtt	I67V	399	Bti_01236	CODING	Bti_01236	0.657202	0.463648	0.0644957	0.639173	0.919729	0.999287	0.960845
2513020848	Bti_contig00111_ace.1	1170530	SNP	T	G	34	0	0	0	0	0	0	0	0	0	0	0	0	0	0	0	0	0	0	0	0.059	0	0	0	0	0	0	0.025	NON_SYNONYMOUS_CODING	MODERATE	MISSENSE	cAc/cCc	H107P	344	Bti_01259	CODING	Bti_01259	0.346006	0.657828	0.303026	0.555619	0.793335	0.999287	0.960845
2513020848	Bti_contig00111_ace.1	1172280	INDEL	G	GA	34	0.844	0.814	0.86	0.905	0.851	0.829	0.871	0.874	0.858	0.874	0.89	0.882	0.829	0.889	0.869	0.868	0.878	0.845	0.892	0.868	0.857	0.892	0.842	0.802	0.876	0.815	0.81	INTERGENIC	MODIFIER								0.685644	0.62549	0.944056	0.0289586	0.329312	0.999287	0.960845
2513020848	Bti_contig00111_ace.1	1177930	SNP	A	G	34	0	0	0	0	0.071	0	0	0	0	0	0	0	0	0	0	0	0.065	0	0	0.075	0	0.056	0.055	0	0	0	0	NON_SYNONYMOUS_CODING	MODERATE	MISSENSE	gTc/gCc	V36A	599	Bti_01270	CODING	Bti_01270	0.965136	0.429159	0.0763154	0.279789	0.991283	0.999287	0.960845
2513020848	Bti_contig00111_ace.1	1185103	SNP	T	C	33	0.119	0	0	0	0	0	0	0	0	0	0	0	0	0	0	0	0	0	0	0	0	0.108	0	0	0	0	0	SYNONYMOUS_CODING	LOW	SILENT	ggA/ggG	G41	645	Bti_01279	CODING	Bti_01279	0.632815	0.478036	0.782085	0.628829	0.13212	0.999287	0.960845
2513020848	Bti_contig00111_ace.1	1197217	SNP	G	T	32	0	0	0	0	0	0	0	0	0	0	0	0	StrandBias	0.066	0	0.057	0	0.058	0	0.045	0	0	0	0	0	0	0	NON_SYNONYMOUS_CODING	MODERATE	MISSENSE	aCc/aAc	T516N	587	Bti_01292	CODING	Bti_01292	0.00190736	0.797075	0.0480372	0.0536218	0.281614	0.625705	0.960845
2513020848	Bti_contig00111_ace.1	1202261	INDEL	T	TTCC	14	0	0	0	0	0	0	0	0	0	0	0	OtherIndelCall	0	0.083	0.121	0.108	0.124	0.133	0.109	0.114	0.133	0.096	0.115	0	0	0.077	OtherIndelCall	CODON_INSERTION	MODERATE		-/GGA	-277G	430	Bti_01298	CODING	Bti_01298	0.525292	0.458862	1.44557e-06	0.000551917	0.0289323	0.999287	0.960845
2513020848	Bti_contig00111_ace.1	1207479	SNP	A	C	33	0	0	0	0.075	0	0	0	0	0	0	0	0	0	0	0	0	0	0	0.133	0	0	0.119	0	0.073	0	0	0	SYNONYMOUS_CODING	LOW	SILENT	ggT/ggG	G74	129	Bti_01302	CODING	Bti_01302	0.765817	0.864364	0.0335013	0.362658	0.188626	0.999287	0.975474
2513020848	Bti_contig00111_ace.1	1208391	SNP	T	C	32	0	0	0	0.096	0	0	0	0	0	0	0	0	0	0	0	0	0	0	0	0	0	0.051	0	0	0	0	0	SYNONYMOUS_CODING	LOW	SILENT	ggA/ggG	G421	585	Bti_01303	CODING	Bti_01303	0.887147	0.911467	0.503062	0.929103	0.597499	0.999287	0.985271
2513020848	Bti_contig00111_ace.1	1214437	SNP	A	C	33	0	0	0	0	0	0	0	0	0	0	0	0	0	0	StrandBias	0	0	0	0.053	0.061	0	0	0	0	0	0	0	SYNONYMOUS_CODING	LOW	SILENT	ggT/ggG	G91	412	Bti_01308	CODING	Bti_01308	0.37935	0.635273	0.25485	0.615673	0.802854	0.999287	0.960845
2513020848	Bti_contig00111_ace.1	1241273	SNP	G	T	31	StrandBias	0	0	0	StrandBias	0	0	0	0	0	0	0	0	0	0	0	0	0	0.096	0.082	0	0	0	0	0	0	0	NON_SYNONYMOUS_CODING	MODERATE	MISSENSE	Caa/Aaa	Q7K	277	Bti_01344	CODING	Bti_01344	0.411217	0.661964	0.259713	0.703224	0.885478	0.999287	0.960845
2513020848	Bti_contig00111_ace.1	1256717	SNP	G	T	34	0	0	0.13	0.153	0	0.14	0	0	0	0	0	0	0	0	0	0	0	0	0.229	0	0	0	0.206	0	0	0	0	INTERGENIC	MODIFIER	NA	NA	NA	NA	NA	NA	NA	0.767098	0.459675	0.652904	0.286262	0.902674	0.999287	0.960845
2513020848	Bti_contig00111_ace.1	1256723	SNP	G	T	33	StrandBias	0	0	0.073	0	0.063	0	0	0	0	0	0	0	0	0	0	0	0	0.073	0.074	0	0.057	0.06	0	0	0	0	INTERGENIC	MODIFIER	NA	NA	NA	NA	NA	NA	NA	0.973167	0.428748	0.734024	0.138613	0.66137	0.999287	0.960845
2513020848	Bti_contig00111_ace.1	1259184	SNP	G	A	33	0.116	0.047	0	0	0	0	0	0	0	0	0	0	0	0.528	0	0	0.124	0.797	0	0	0.408	0	0.056	0	0	0.555	0	SYNONYMOUS_CODING	LOW	SILENT	gaC/gaT	D57	212	Bti_01362	CODING	Bti_01362	0.00193492	0.461007	0.0854182	0.745214	0.997373	0.625705	0.960845
2513020848	Bti_contig00111_ace.1	1264549	SNP	T	G	34	0	0	0	0	0	0	0	0	0	0	0	0	0	0	0	0	0	0	0.051	0.045	0	0	0	0	0	0	0	INTERGENIC	MODIFIER	NA	NA	NA	NA	NA	NA	NA	0.457934	0.668544	0.267013	0.628869	0.807596	0.999287	0.960845
2513020848	Bti_contig00111_ace.1	1273506	SNP	G	T	34	0	0	0	0	0	0	0	0	0	0	0	0	0	0	0	0	0	0	0	0	0	0	0.072	0	0	0	0	NON_SYNONYMOUS_CODING	MODERATE	MISSENSE	aCa/aAa	T307K	484	Bti_01381	CODING	Bti_01381	0.338768	0.727688	0.0258792	0.101811	0.0140665	0.999287	0.960845
2513020848	Bti_contig00111_ace.1	1288244	SNP	G	A	34	0	0	0	0	0	0	0	0	0	0	0	0	0	0	0	0	0	0	0	0.154	0	0	0	0	0	0	0	INTERGENIC	MODIFIER	NA	NA	NA	NA	NA	NA	NA	0.185016	0.757533	0.433274	0.291788	0.803261	0.999287	0.960845
2513020848	Bti_contig00111_ace.1	1291417	INDEL	A	AC	33	0.925	0.942	0.953	0.959	0.948	0.924	0.924	0.928	CovFailed	0.929	0.922	0.931	0.931	0.934	0.929	0.935	0.928	0.921	0.914	0.923	0.934	0.929	0.923	0.906	0.937	0.897	0.889	FRAME_SHIFT	HIGH		-/G	-170?	190	Bti_01403	CODING	Bti_01403	0.825899	0.675153	0.0172781	0.00407205	0.843337	0.999287	0.960845
2513020848	Bti_contig00111_ace.1	1291576	SNP	C	T	29	0	0.038	CovFailed	0.055	0.043	0.029	CovFailed	CovFailed	CovFailed	0.04	0.045	0.048	0.055	0.052	0.031	0.041	0.047	0.04	0.035	0.032	0.037	0.036	0.042	0	0	StrandBias	0.027	SYNONYMOUS_CODING	LOW	SILENT	gcG/gcA	A117	190	Bti_01403	CODING	Bti_01403	0.884141	0.843598	0.515624	0.192232	0.0825899	0.999287	0.971335
2513020848	Bti_contig00111_ace.1	1291606	SNP	T	C	27	0.065	0.072	CovFailed	CovFailed	0.071	CovFailed	CovFailed	CovFailed	CovFailed	0.073	0.091	0.08	0.091	0.09	0.077	0.082	0.078	0.075	0.061	0.082	0.068	0.084	0.084	0.068	0	0.047	0.053	SYNONYMOUS_CODING	LOW	SILENT	gaA/gaG	E107	190	Bti_01403	CODING	Bti_01403	0.313733	0.570549	0.19453	0.0513114	0.0633271	0.999287	0.960845
2513020848	Bti_contig00111_ace.1	1291612	SNP	T	C	28	0.051	0.049	CovFailed	CovFailed	0.041	CovFailed	CovFailed	CovFailed	CovFailed	0.054	0.078	0.053	0.053	0.063	0.056	0.057	0.054	0.053	0.042	0.07	0.038	0.066	0.067	0.036	0	0.036	0.041	SYNONYMOUS_CODING	LOW	SILENT	gcA/gcG	A105	190	Bti_01403	CODING	Bti_01403	0.236713	0.151232	0.47711	0.0536784	0.403494	0.999287	0.960845
2513020848	Bti_contig00111_ace.1	1291714	SNP	C	T	34	0	0.065	0	0	0.07	0.068	0.056	0.08	0.05	0.073	0.057	0.064	0.053	0	0.059	0.032	0.04	0	0.049	0	0.06	0.037	0	0	0.043	0.035	0.045	SYNONYMOUS_CODING	LOW	SILENT	gaG/gaA	E71	190	Bti_01403	CODING	Bti_01403	0.000566819	0.873493	0.100916	0.442891	0.692276	0.248984	0.977974
2513020848	Bti_contig00111_ace.1	1291720	SNP	C	T	34	0.115	0.098	0.114	0	0.1	0.099	0.115	0.128	0.08	0.107	0.106	0.123	0.096	0.079	0.114	0.077	0.091	0.078	0.071	0.04	0.106	0.069	0.057	0.059	0.076	0.069	0.067	SYNONYMOUS_CODING	LOW	SILENT	gcG/gcA	A69	190	Bti_01403	CODING	Bti_01403	0.574813	0.678771	0.036414	0.694675	0.60104	0.999287	0.960845
2513020848	Bti_contig00111_ace.1	1291744	SNP	T	C	32	StrandBias	0.033	0.055	0	StrandBias	0.038	0	0.071	0.053	0.066	0.058	0.055	0.044	0	0.046	0.03	0	0.04	0.032	0	0	0.034	0	0	0	0.037	0.039	SYNONYMOUS_CODING	LOW	SILENT	caA/caG	Q61	190	Bti_01403	CODING	Bti_01403	0.7475	0.662106	0.00755985	0.530589	0.493057	0.999287	0.960845
2513020848	Bti_contig00111_ace.1	1291745	SNP	T	C	34	0.072	0.083	0.071	0.086	0.064	0.066	0	0.065	0.052	0.058	0.066	0.076	0.07	0.066	0.077	0.064	0.095	0.077	0.042	0.039	0.067	0.06	0.069	0.04	0.046	0.049	0.039	NON_SYNONYMOUS_CODING	MODERATE	MISSENSE	cAa/cGa	Q61R	190	Bti_01403	CODING	Bti_01403	0.690577	0.666275	0.587794	0.138012	0.0451783	0.999287	0.960845
2513020848	Bti_contig00111_ace.1	1291747	SNP	T	C	32	StrandBias	0.033	0.052	0	StrandBias	0.037	0	0.062	0.053	0.068	0.052	0.064	0.049	0	0.046	0.032	0	0.041	0.029	0	0	0.034	0	0	0	0.038	0.039	SYNONYMOUS_CODING	LOW	SILENT	caA/caG	Q60	190	Bti_01403	CODING	Bti_01403	0.73931	0.94787	0.00727816	0.47864	0.449091	0.999287	0.988559
2513020848	Bti_contig00111_ace.1	1291750	SNP	T	C	33	0.101	0.094	0.11	0.115	0.075	0.085	0.088	0.107	0.088	0.105	0.109	0.115	0.107	0.079	0.105	0.089	0.097	0.104	0.059	0.057	0.074	0.081	0.075	StrandBias	0.052	0.066	0.064	SYNONYMOUS_CODING	LOW	SILENT	gaA/gaG	E59	190	Bti_01403	CODING	Bti_01403	0.461826	0.707796	0.00106373	0.303576	0.041317	0.999287	0.960845
2513020848	Bti_contig00111_ace.1	1291922	SNP	C	T	33	0	0	0	StrandBias	0.099	0	0	0	0	0	0	0	0	0	0	0	0	0	0	0	0.095	0.05	0	0	0	0	0.051	NON_SYNONYMOUS_CODING	MODERATE	MISSENSE	cGg/cAg	R2Q	190	Bti_01403	CODING	Bti_01403	0.362801	0.450644	0.792447	0.397455	0.547037	0.999287	0.960845
2513020848	Bti_contig00111_ace.1	1291934	SNP	C	T	32	0.867	0.865	0.898	0.828	0.788	0.848	0.782	0.843	0.881	0.901	0.819	0.811	0.857	0.844	0.831	0.818	0.781	0.776	0.881	0.783	0.831	0.809	0.795	0.792	CovFailed	0.773	0.82	SYNONYMOUS_CODING	LOW	SILENT	gtG/gtA	V471	483	Bti_01404	CODING	Bti_01404	0.66175	0.801518	0.0120503	0.6894	0.964241	0.999287	0.960845
2513020848	Bti_contig00111_ace.1	1291944	SNP	A	G	33	0	0	0	0.08	0.077	0	0.079	0	0	0	0	0	0	0	0	0.051	0.072	0.054	0	0.035	0.094	0.051	0.061	0	0	0.044	0	NON_SYNONYMOUS_CODING	MODERATE	MISSENSE	cTa/cCa	L468P	483	Bti_01404	CODING	Bti_01404	0.74465	0.541454	0.481215	0.298618	0.975387	0.999287	0.960845
2513020848	Bti_contig00111_ace.1	1291954	SNP	C	T	33	0	0	StrandBias	0.068	0.062	0	0.062	0	0	0	0	0	0	0	0	0	0.048	0	0	0	0.066	0.037	0	0	0	0.035	0	NON_SYNONYMOUS_CODING	MODERATE	MISSENSE	Gca/Aca	A465T	483	Bti_01404	CODING	Bti_01404	0.512407	0.470027	0.674299	0.653392	0.650483	0.999287	0.960845
2513020848	Bti_contig00111_ace.1	1291958	SNP	C	T	33	0.883	0.892	0.904	0.86	0.863	0.862	0.802	0.884	0.892	0.884	0.826	0.852	0.857	0.854	0.861	0.845	0.828	0.831	0.856	0.784	0.839	0.803	0.82	0.831	0.968	0.826	0.85	SYNONYMOUS_CODING	LOW	SILENT	gcG/gcA	A463	483	Bti_01404	CODING	Bti_01404	0.45926	0.438736	0.219358	0.451534	0.294194	0.999287	0.960845
2513020848	Bti_contig00111_ace.1	1291980	SNP	A	G	32	0	0	0.026	0.025	0	0.029	0	0.056	0.042	0.037	0	0.043	0.053	0	0.051	0.045	StrandBias	0.044	0	0	0.051	0.035	0	0	0.052	0	0	NON_SYNONYMOUS_CODING	MODERATE	MISSENSE	cTa/cCa	L456P	483	Bti_01404	CODING	Bti_01404	0.158378	0.265021	0.409171	0.977881	0.0681145	0.999287	0.960845
2513020848	Bti_contig00111_ace.1	1291988	SNP	T	C	31	0	StrandBias	0.024	StrandBias	0.029	0.027	0	0.064	0.048	0.046	0.046	0.061	0.055	0.037	0.051	0.052	0.077	0.057	0.026	0	0.052	0.037	0.038	0	0.064	0	0	SYNONYMOUS_CODING	LOW	SILENT	gcA/gcG	A453	483	Bti_01404	CODING	Bti_01404	0.169175	0.281368	0.358753	0.512279	0.0176489	0.999287	0.960845
2513020848	Bti_contig00111_ace.1	1291990	SNP	C	T	30	0	StrandBias	0.022	StrandBias	0.029	0	0	0.06	0.044	0.048	0.042	0.056	0.052	0	0.049	0.046	0.068	0.039	0	0	0.042	0.035	0.035	0	0.062	0	StrandBias	NON_SYNONYMOUS_CODING	MODERATE	MISSENSE	Gca/Aca	A453T	483	Bti_01404	CODING	Bti_01404	0.0192282	0.232787	0.343903	0.86868	0.110925	0.999287	0.960845
2513020848	Bti_contig00111_ace.1	1291996	SNP	C	T	32	0	StrandBias	0	StrandBias	0.032	0.027	0	0.059	0.045	0.042	0.042	0.061	0.054	0.038	0.041	0.055	0.081	0.043	0	0	0.044	0.032	0.036	0	0.065	0	0	NON_SYNONYMOUS_CODING	MODERATE	MISSENSE	Gcg/Acg	A451T	483	Bti_01404	CODING	Bti_01404	0.0984022	0.107906	0.351416	0.76427	0.0134911	0.999287	0.960845
2513020848	Bti_contig00111_ace.1	1292006	SNP	C	T	28	0.035	StrandBias	0	StrandBias	0.036	0.035	0.032	0.051	CovFailed	0.038	0.04	0.059	0.049	0.044	0.052	0.054	0.068	0.051	StrandBias	0.029	0.048	0.041	0.044	0.039	0.062	0.037	0.028	SYNONYMOUS_CODING	LOW	SILENT	gtG/gtT	V447	483	Bti_01404	CODING	Bti_01404	0.154398	0.0507869	0.819075	0.934278	0.11063	0.999287	0.960845
2513020848	Bti_contig00111_ace.1	1292017	SNP	A	G	30	0	StrandBias	0	0	StrandBias	0.027	0	0.056	CovFailed	0.042	0.056	0.063	0.038	0.047	0.034	StrandBias	0.052	0.036	0.03	0.029	0	0.047	0.054	0.04	0.042	0.038	0.031	NON_SYNONYMOUS_CODING	MODERATE	MISSENSE	Tca/Cca	S444P	483	Bti_01404	CODING	Bti_01404	0.405139	0.307283	0.658504	0.522564	0.0973582	0.999287	0.960845
2513020848	Bti_contig00111_ace.1	1292018	SNP	T	C	29	0	StrandBias	0	StrandBias	0.031	0.031	0.033	0.058	CovFailed	0.039	0.059	0.063	0.04	0.047	0.034	StrandBias	0.054	0.035	0.033	0.031	0.036	0.054	0.06	0.048	0.043	0.038	0.034	SYNONYMOUS_CODING	LOW	SILENT	gaA/gaG	E443	483	Bti_01404	CODING	Bti_01404	0.0634311	0.33017	0.868054	0.16665	0.0682826	0.999287	0.960845
2513020848	Bti_contig00111_ace.1	1292030	SNP	C	T	32	0.044	0.044	0.025	0.049	0.037	0.033	0.031	0.048	CovFailed	0.057	0.049	0.059	0.058	0.045	0.038	0.039	0.048	0	0.035	0.029	0.039	0.028	0.047	0.073	0.047	0.054	0.038	SYNONYMOUS_CODING	LOW	SILENT	gcG/gcA	A439	483	Bti_01404	CODING	Bti_01404	0.0500294	0.0134865	0.099275	0.232527	0.359071	0.999287	0.960845
2513020848	Bti_contig00111_ace.1	1292061	INDEL	T	TGGC	25	0.237	CovFailed	CovFailed	CovFailed	CovFailed	CovFailed	CovFailed	CovFailed	CovFailed	0.259	0.289	0.249	0.217	0.235	0.232	0.23	0.192	0.249	0.231	0.223	0.209	0.218	0.215	0.199	0.247	0.23	0.239	CODON_INSERTION	MODERATE		-/GCC	-429A	483	Bti_01404	CODING	Bti_01404	0.393149	0.795747	0.0715287	0.563386	0.608498	0.999287	0.960845
2513020848	Bti_contig00111_ace.1	1292066	SNP	C	T	22	0.262	CovFailed	CovFailed	CovFailed	CovFailed	CovFailed	CovFailed	CovFailed	CovFailed	0.277	0.319	0.272	0.236	CovFailed	0.244	0.239	0.207	0.263	0.248	0.246	0.226	0.232	CovFailed	0.213	0.271	0.252	0.255	SYNONYMOUS_CODING	LOW	SILENT	gcG/gcA	A427	483	Bti_01404	CODING	Bti_01404	0.476507	0.793159	0.116812	0.771099	0.556843	0.999287	0.960845
2513020848	Bti_contig00111_ace.1	1292132	SNP	C	T	11	CovFailed	CovFailed	0	CovFailed	CovFailed	CovFailed	CovFailed	CovFailed	CovFailed	0.04	0	0	0.037	CovFailed	CovFailed	0.058	CovFailed	0.031	CovFailed	CovFailed	0.061	CovFailed	CovFailed	CovFailed	0.038	0.032	0.027	SYNONYMOUS_CODING	LOW	SILENT	acG/acA	T405	483	Bti_01404	CODING	Bti_01404	0.214011	0.84203	0.0862684	0.812577	0.474582	0.999287	0.971335
2513020848	Bti_contig00111_ace.1	1292134	SNP	T	C	12	CovFailed	CovFailed	0	CovFailed	CovFailed	CovFailed	CovFailed	CovFailed	CovFailed	0.039	0	0	0.04	CovFailed	CovFailed	0.059	CovFailed	0.031	CovFailed	CovFailed	0.062	CovFailed	CovFailed	0.034	0.034	0.031	0.027	NON_SYNONYMOUS_CODING	MODERATE	MISSENSE	Acg/Gcg	T405A	483	Bti_01404	CODING	Bti_01404	0.21081	0.804604	0.0704434	0.726881	0.370797	0.999287	0.960845
2513020848	Bti_contig00111_ace.1	1292140	SNP	C	T	12	CovFailed	CovFailed	CovFailed	CovFailed	CovFailed	CovFailed	CovFailed	CovFailed	CovFailed	0.173	0.197	0.151	0.17	CovFailed	CovFailed	0.131	CovFailed	0.146	CovFailed	CovFailed	0.149	CovFailed	CovFailed	0.117	0.134	0.13	0.129	NON_SYNONYMOUS_CODING	MODERATE	MISSENSE	Gcg/Acg	A403T	483	Bti_01404	CODING	Bti_01404	0.990692	0.62455	0.00289063	0.341023	0.635063	0.999287	0.960845
2513020848	Bti_contig00111_ace.1	1292150	SNP	C	T	11	CovFailed	CovFailed	CovFailed	CovFailed	CovFailed	CovFailed	CovFailed	CovFailed	CovFailed	0.18	0.196	0.16	0.177	CovFailed	CovFailed	0.165	CovFailed	0.145	CovFailed	CovFailed	0.184	CovFailed	CovFailed	0.13	0.138	0.125	0.128	SYNONYMOUS_CODING	LOW	SILENT	gtG/gtA	V399	483	Bti_01404	CODING	Bti_01404	0.548774	0.758924	0.00889834	0.0361766	0.800541	0.999287	0.960845
2513020848	Bti_contig00111_ace.1	1292160	SNP	A	G	14	CovFailed	CovFailed	CovFailed	StrandBias	CovFailed	CovFailed	CovFailed	CovFailed	CovFailed	CovFailed	0	0.036	0.045	CovFailed	CovFailed	0.033	CovFailed	0.034	CovFailed	CovFailed	0.047	CovFailed	CovFailed	0	0.054	0.028	0.021	NON_SYNONYMOUS_CODING	MODERATE	MISSENSE	cTa/cCa	L396P	483	Bti_01404	CODING	Bti_01404	0.340558	0.334862	0.983951	0.834205	0.235714	0.999287	0.960845
2513020848	Bti_contig00111_ace.1	1292170	SNP	C	T	11	CovFailed	CovFailed	CovFailed	CovFailed	CovFailed	CovFailed	CovFailed	CovFailed	CovFailed	CovFailed	0.034	0.042	0.048	CovFailed	0.04	CovFailed	CovFailed	0.04	CovFailed	CovFailed	0.057	CovFailed	CovFailed	0	0.058	0.032	0.026	NON_SYNONYMOUS_CODING	MODERATE	MISSENSE	Gca/Aca	A393T	483	Bti_01404	CODING	Bti_01404	0.352795	0.803817	0.879304	0.789922	0.161834	0.999287	0.960845
2513020848	Bti_contig00111_ace.1	1292174	SNP	C	T	11	CovFailed	CovFailed	CovFailed	CovFailed	CovFailed	CovFailed	CovFailed	CovFailed	CovFailed	CovFailed	0.18	0.136	0.128	CovFailed	0.12	CovFailed	CovFailed	0.114	CovFailed	CovFailed	0.117	CovFailed	CovFailed	0.093	0.107	0.098	0.1	SYNONYMOUS_CODING	LOW	SILENT	gcG/gcA	A391	483	Bti_01404	CODING	Bti_01404	0.974273	0.841219	0.00205604	0.076654	0.127036	0.999287	0.971335
2513020848	Bti_contig00111_ace.1	1292196	SNP	A	G	16	0.048	CovFailed	CovFailed	CovFailed	CovFailed	CovFailed	CovFailed	CovFailed	CovFailed	0.062	0.074	0.075	0.091	CovFailed	0.041	CovFailed	0.044	0.065	CovFailed	0.049	0.056	CovFailed	CovFailed	0.051	CovFailed	0.045	0.028	NON_SYNONYMOUS_CODING	MODERATE	MISSENSE	cTa/cCa	L384P	483	Bti_01404	CODING	Bti_01404	0.788962	0.0492155	0.0184038	0.924696	0.0168555	0.999287	0.960845
2513020848	Bti_contig00111_ace.1	1292206	SNP	C	T	18	0.031	CovFailed	CovFailed	0	CovFailed	StrandBias	StrandBias	CovFailed	CovFailed	0.041	0.042	0.06	0.06	CovFailed	0.03	CovFailed	0.028	0.04	CovFailed	0	0.033	CovFailed	CovFailed	0	0.051	0.025	0	NON_SYNONYMOUS_CODING	MODERATE	MISSENSE	Gca/Aca	A381T	483	Bti_01404	CODING	Bti_01404	0.386343	0.0976099	0.229501	0.6542	0.0974112	0.999287	0.960845
2513020848	Bti_contig00111_ace.1	1293995	SNP	A	C	34	0	0	0	0	0	0.057	0	0	0	0	0	0	0	0	0	0	0	0	0.047	0	0	0	0	0	0	0	0	NON_SYNONYMOUS_CODING	MODERATE	MISSENSE	gTt/gGt	V155G	318	Bti_01405	CODING	Bti_01405	0.650631	0.621702	0.750529	0.671513	0.903107	0.999287	0.960845
2513020848	Bti_contig00111_ace.1	1297320	SNP	T	G	32	0	0	0	0	0.056	0.048	StrandBias	0	0	0	0	0	0	0	0	0	0	0.063	0	0	0	0	0	StrandBias	0	0	0	NON_SYNONYMOUS_CODING	MODERATE	MISSENSE	aAc/aCc	N36T	169	Bti_01410	CODING	Bti_01410	0.0904714	0.567939	0.642912	0.16748	0.58174	0.999287	0.960845
2513020848	Bti_contig00111_ace.1	1309707	SNP	A	C	34	0	0	0	0	0	0	0	0	0	0	0	0	0	0.076	0	0	0	0	0	0	0	0.08	0	0	0	0	0	NON_SYNONYMOUS_CODING	MODERATE	MISSENSE	gTg/gGg	V61G	550	Bti_01422	CODING	Bti_01422	0.332918	0.449947	0.265121	0.596106	0.800919	0.999287	0.960845
2513020848	Bti_contig00111_ace.1	1312503	SNP	A	C	33	0.073	0	0	0	0	0	0	0	0	0	0	StrandBias	0	0	0	0.11	0	0	0.097	0.09	0	0.076	0	0	0	0	0	NON_SYNONYMOUS_CODING	MODERATE	MISSENSE	tAc/tCc	Y279S	478	Bti_01424	CODING	Bti_01424	0.768338	0.744725	0.0593586	0.292902	0.204344	0.999287	0.960845
2513020848	Bti_contig00111_ace.1	1317408	SNP	A	C	30	IndelCall	0	0	0	0	0	0	0	0	0	0	0	0	0	0	0	0	StrandBias	0.036	0.034	0	0.056	0	0	0	0	0	SYNONYMOUS_CODING	LOW	SILENT	ggT/ggG	G65	285	Bti_01432	CODING	Bti_01432	0.794162	0.382526	0.0043507	0.0828811	0.0343609	0.999287	0.960845
2513020848	Bti_contig00111_ace.1	1320902	SNP	C	G	34	0	0	0	0	0	0	0	0	0	0.048	0	0	0	0	0	0.052	0	0	0	0	0	0	0	0	0	0	0	NON_SYNONYMOUS_CODING	MODERATE	MISSENSE	gCg/gGg	A66G	161	Bti_01438	CODING	Bti_01438	0.452615	0.282882	0.88274	0.348296	0.842089	0.999287	0.960845
2513020848	Bti_contig00111_ace.1	1329516	SNP	A	G	33	0	0	0.037	0.068	0.033	0	CovFailed	0	0	0	0	0	0.034	0.032	0	0.027	0	0	0	0	0	0	0	0	0	0	0	NON_SYNONYMOUS_CODING	MODERATE	MISSENSE	Aac/Gac	N148D	768	Bti_01447	CODING	Bti_01447	0.393247	0.420119	0.462609	0.74355	0.800351	0.999287	0.960845
2513020848	Bti_contig00111_ace.1	1329522	SNP	C	T	32	0.035	StrandBias	0.045	0.081	0.041	0	0.04	CovFailed	0	0.028	0	0.032	0.039	0.04	0.032	0.032	0.029	0.031	0	0	0.035	0	0	0	0	0	0.024	NON_SYNONYMOUS_CODING	MODERATE	MISSENSE	Ccg/Tcg	P150S	768	Bti_01447	CODING	Bti_01447	0.316022	0.643817	0.164937	0.483903	0.714864	0.999287	0.960845
2513020848	Bti_contig00111_ace.1	1329563	SNP	G	T	29	0.045	StrandBias	0.032	0.084	0.034	StrandBias	0.035	StrandBias	CovFailed	0.044	0	0.042	0.041	0.032	0.037	0.04	0.031	0.039	0	0.025	0	CovFailed	0.032	0	0	0.025	0.028	NON_SYNONYMOUS_CODING	MODERATE	MISSENSE	gaG/gaT	E163D	768	Bti_01447	CODING	Bti_01447	0.432925	0.667141	0.0785526	0.281005	0.894488	0.999287	0.960845
2513020848	Bti_contig00111_ace.1	1329746	SNP	C	G	32	0	0.029	0.038	0	0.029	0.032	0.039	0.036	0.031	0.032	0.04	0.035	0.039	0.052	0.04	0.039	0.045	0.036	0.029	0.026	0.042	0.029	0.036	0	0	0.029	0	SYNONYMOUS_CODING	LOW	SILENT	tcC/tcG	S224	768	Bti_01447	CODING	Bti_01447	0.883428	0.401566	0.546949	0.0236035	0.01294	0.999287	0.960845
2513020848	Bti_contig00111_ace.1	1330643	SNP	T	G	33	StrandBias	0	0	0	0	0	0	0	0	0	0	0	0	0	0.055	0	0	0	0	0	0	0.065	0.053	0	0	0	0	SYNONYMOUS_CODING	LOW	SILENT	ggT/ggG	G523	768	Bti_01447	CODING	Bti_01447	0.385737	0.261213	0.172483	0.401955	0.63339	0.999287	0.960845
2513020848	Bti_contig00111_ace.1	1340604	SNP	C	A	34	0	0.092	0	0	0	0	0	0	0	0	0	0.074	0	0	0	0	0	0	0.07	0	0	0	0	0	0	0	0	NON_SYNONYMOUS_CODING	MODERATE	MISSENSE	Gta/Tta	V346L	407	Bti_01457	CODING	Bti_01457	0.453402	0.156906	0.358479	0.634088	0.461921	0.999287	0.960845
2513020848	Bti_contig00111_ace.1	1349147	SNP	A	C	34	0	0	0	0	0	0	0	0	0	0	0	0	0	0.089	0	0	0	0.067	0	0	0	0	0	0	0	0	0	NON_SYNONYMOUS_CODING	MODERATE	MISSENSE	aAc/aCc	N180T	190	Bti_01466	CODING	Bti_01466	0.000111019	0.589518	0.255443	0.454449	0.612215	0.143603	0.960845
2513020848	Bti_contig00111_ace.1	1352520	SNP	G	A	34	0	0	0.061	0	0.084	0	0	0	0	0	0	0	0	0	0	0	0	0.132	0	0	0	0	0	0	0	0.06	0	SYNONYMOUS_CODING	LOW	SILENT	aaG/aaA	K272	433	Bti_01470	CODING	Bti_01470	0.00368463	0.437182	0.851097	0.650012	0.882106	0.803949	0.960845
2513020848	Bti_contig00111_ace.1	1355845	SNP	A	T	32	0	0	0	0	0	0	0	0	0	0.071	0	StrandBias	0	0	0	0	0	0	0.072	0	0	0.046	0	StrandBias	0	0	0.046	INTERGENIC	MODIFIER	NA	NA	NA	NA	NA	NA	NA	0.402683	0.895275	0.577785	0.4817	0.636073	0.999287	0.981493
2513020848	Bti_contig00111_ace.1	1357410	INDEL	C	CGGG	24	0.091	0	0.09	0.115	OtherIndelCall	OtherIndelCall	0.094	0	0.079	0.086	0.096	0.09	0.112	0.14	0.111	0.131	0.189	0.131	0.14	0.109	0.116	0.135	0.172	0	0	0.105	0.073	CODON_INSERTION	MODERATE		ggg/gGGGgg	G304GG	380	Bti_01476	CODING	Bti_01476	0.378992	0.70569	0.306276	0.0380766	0.0944738	0.999287	0.960845
2513020848	Bti_contig00111_ace.1	1366286	SNP	A	G	34	0	0	0	0.09	0.06	0	0	0	0	0	0.105	0	0.108	0	0.098	0	0.095	0.085	0.087	0.072	0	0	0.093	0	0	0	0	NON_SYNONYMOUS_CODING	MODERATE	MISSENSE	Att/Gtt	I38V	54	Bti_01490	CODING	Bti_01490	0.600445	0.922237	0.786418	0.745562	0.0852887	0.999287	0.985895
2513020848	Bti_contig00111_ace.1	1368249	SNP	G	T	34	0	0	0	0	0.087	0	0	0	0	0	0	0	0	0	0	0	0	0	0	0	0	0	0	0	0	0	0.055	STOP_GAINED	HIGH	NONSENSE	taC/taA	Y207*	406	Bti_01492	CODING	Bti_01492	0.882712	0.698222	0.605903	0.259462	0.204492	0.999287	0.960845
2513020848	Bti_contig00111_ace.1	1370649	SNP	A	G	33	0	0	0	0	0	0	0	0	0	0	0	0	0.062	0	0	0	StrandBias	0	0.054	0.057	0	0	0	0	0	0	0	SYNONYMOUS_CODING	LOW	SILENT	ggA/ggG	G3	564	Bti_01495	CODING	Bti_01495	0.944708	0.320134	0.952944	0.46098	0.0549991	0.999287	0.960845
2513020848	Bti_contig00111_ace.1	1390510	SNP	T	C	32	0	0	0	0	0	0.065	0	0	0.062	0	0	0	0	0	0	0	0	0	StrandBias	0	StrandBias	0	0	0	0	0	0	SYNONYMOUS_CODING	LOW	SILENT	ggA/ggG	G175	268	Bti_01521	CODING	Bti_01521	0.685565	0.654468	0.11777	0.221719	0.186397	0.999287	0.960845
2513020848	Bti_contig00111_ace.1	1396521	SNP	A	C	33	0	0	0	0	0.081	0	0	0	0	0	0	0	0	0	0	0	0	StrandBias	0	0	0	0	0.05	0	0	0	0.063	NON_SYNONYMOUS_CODING	MODERATE	MISSENSE	gTt/gGt	V79G	221	Bti_01527	CODING	Bti_01527	0.599206	0.58188	0.25777	0.332378	0.244072	0.999287	0.960845
2513020848	Bti_contig00111_ace.1	1396905	SNP	A	C	34	0	0	0	0	0	0	0	0	0	0	0	0	0	0	0	0	0	0.109	0	0.097	0	0.103	0	0	0	0	0	INTERGENIC	MODIFIER	NA	NA	NA	NA	NA	NA	NA	0.0471648	0.374443	0.154459	0.405956	0.639993	0.999287	0.960845
2513020848	Bti_contig00111_ace.1	1409433	INDEL	A	AT	34	0.881	0.851	0.909	0.824	0.844	0.881	0.858	0.896	0.918	0.928	0.89	0.899	0.908	0.896	0.917	0.918	0.877	0.9	0.888	0.914	0.903	0.883	0.906	0.866	0.887	0.854	0.864	INTERGENIC	MODIFIER								0.779405	0.834149	0.351682	0.675983	0.0198293	0.999287	0.971262
2513020848	Bti_contig00111_ace.1	1415821	SNP	A	G	33	0	0	0	0	0	0.1	0	0	0	0	0	0	0	0	0	0	0.118	0.151	0.133	0.109	0	0.125	0	StrandBias	0	0	0	SYNONYMOUS_CODING	LOW	SILENT	ttT/ttC	F560	620	Bti_01551	CODING	Bti_01551	0.223606	0.340617	0.106548	0.126918	0.706934	0.999287	0.960845
2513020848	Bti_contig00111_ace.1	1416598	SNP	A	C	34	0	0	0	0	0.067	0	0.065	0	0.069	0	0	0	0.078	0	0	0	0	0.113	0.112	0	0	0	0.09	0	0	0	0	SYNONYMOUS_CODING	LOW	SILENT	ggT/ggG	G301	620	Bti_01551	CODING	Bti_01551	0.651478	0.972246	0.679965	0.148683	0.188744	0.999287	0.993069
2513020848	Bti_contig00111_ace.1	1416910	SNP	T	G	34	0	0.067	0	0.088	0	0	0	0.059	0	0	0	0	0	0.071	0.082	0.081	0	0.107	0.096	0.095	0.093	0	0.067	0	0	0	0.061	SYNONYMOUS_CODING	LOW	SILENT	ggA/ggC	G197	620	Bti_01551	CODING	Bti_01551	0.353447	0.211234	0.189742	0.36121	0.961658	0.999287	0.960845
2513020848	Bti_contig00111_ace.1	1421979	SNP	T	C	34	0	0	0	0	0.042	0	0	0	0	0	0	0	0	0	0	0	0	0	0	0	0	0.052	0	0	0	0	0	SYNONYMOUS_CODING	LOW	SILENT	ggA/ggG	G143	204	Bti_01556	CODING	Bti_01556	0.672919	0.480326	0.953243	0.47781	0.868078	0.999287	0.960845
2513020848	Bti_contig00111_ace.1	1423695	SNP	T	G	32	0	0	0	0	0	0	0	0	0	StrandBias	0	0	0	0	0	0	StrandBias	0	0.037	0.066	0	0	0	0	0	0	0	SYNONYMOUS_CODING	LOW	SILENT	ggT/ggG	G170	188	Bti_01558	CODING	Bti_01558	0.31846	0.694737	0.294171	0.634796	0.813785	0.999287	0.960845
2513020848	Bti_contig00111_ace.1	1428015	SNP	G	T	31	0	0	0	0	0.086	0.076	0	0	0	CovFailed	0	0.077	0.073	0.089	0	0	0.077	0.063	0.068	0.078	0	0.088	0.066	0.083	0	0.071	CovFailed	INTERGENIC	MODIFIER	NA	NA	NA	NA	NA	NA	NA	0.346146	0.246223	0.0804792	0.47037	0.595339	0.999287	0.960845
2513020848	Bti_contig00111_ace.1	1451764	SNP	C	T	32	0	StrandBias	0	0	0	0.045	0	0	0	0	StrandBias	0	0	0	0.063	0	0	0.062	0	0.035	0	0.052	0	0	0	0	0	NON_SYNONYMOUS_CODING	MODERATE	MISSENSE	Gaa/Aaa	E129K	481	Bti_01584	CODING	Bti_01584	0.167768	0.167879	0.353252	0.354471	0.832767	0.999287	0.960845
2513020848	Bti_contig00111_ace.1	1458625	SNP	C	A	34	0	0	0.088	0	0	0	0.089	0	0	0	0	0	0	0.083	0	0	0	0	0.073	0.08	0	0.074	0.063	0	0	0	0	NON_SYNONYMOUS_CODING	MODERATE	MISSENSE	aCa/aAa	T55K	243	Bti_01590	CODING	Bti_01590	0.204261	0.113556	0.575408	0.19428	0.979621	0.999287	0.960845
2513020848	Bti_contig00111_ace.1	1463017	SNP	C	A	31	0	0	0	0	StrandBias	0	0	0	0	StrandBias	0	0	0	StrandBias	0	0.055	0	0	0.044	0	0	0	0	0	0	0	0	NON_SYNONYMOUS_CODING	MODERATE	MISSENSE	gGt/gTt	G415V	802	Bti_01595	CODING	Bti_01595	0.549261	0.475961	0.285556	0.403755	0.626745	0.999287	0.960845
2513020848	Bti_contig00111_ace.1	1463768	SNP	G	A	34	0	0	0	0	0.068	0	0	0	0	0	0	0	0	0	0	0	0	0	0.057	0	0	0	0	0	0	0	0	NON_SYNONYMOUS_CODING	MODERATE	MISSENSE	Ctt/Ttt	L165F	802	Bti_01595	CODING	Bti_01595	0.922061	0.77525	0.907588	0.89871	0.936046	0.999287	0.960845
2513020848	Bti_contig00111_ace.1	1465638	SNP	A	C	34	0	0	0	0	0.049	0	0	0	0	0	0	0	0	0.112	0	0.097	0	0.103	0.08	0.081	0	0.096	0	0	0	0	0	SYNONYMOUS_CODING	LOW	SILENT	ggT/ggG	G24	476	Bti_01596	CODING	Bti_01596	0.018988	0.681498	0.0473912	0.0936671	0.452155	0.999287	0.960845
2513020848	Bti_contig00111_ace.1	1471475	SNP	A	C	34	0	0.068	0.065	0	0	0	0	0	0	0.09	0	0.094	0	0	0	0	0	0.099	0.103	0	0.111	0.095	0	0	0	0	0	NON_SYNONYMOUS_CODING	MODERATE	MISSENSE	ttA/ttC	L158F	1407	Bti_01601	CODING	Bti_01601	0.861304	0.838683	0.960524	0.672184	0.204871	0.999287	0.971335
2513020848	Bti_contig00111_ace.1	1479554	SNP	A	T	34	0	0	0	0.102	0.027	0	0	0	0	0	0	0	0	0	0	0.025	0	0	0	0	0.036	0	0	0	0	0	0	INTERGENIC	MODIFIER	NA	NA	NA	NA	NA	NA	NA	0.854278	0.702803	0.428642	0.644055	0.774312	0.999287	0.960845
2513020848	Bti_contig00111_ace.1	1479558	SNP	T	A	34	0	0	0	0.102	0	0	0	0	0	0	0	0	0	0	0	0	0	0	0	0	0.028	0	0	0	0	0	0	INTERGENIC	MODIFIER	NA	NA	NA	NA	NA	NA	NA	0.986082	0.884363	0.420353	0.805514	0.746379	0.999287	0.981493
2513020848	Bti_contig00111_ace.1	1479563	SNP	G	C	33	0.067	0.032	0.052	0.155	0.047	0.059	0.077	0.038	0.034	0.03	0	0	0.037	0.051	0.053	0.063	0.067	0.041	0.035	0.046	0.075	0.036	0.044	0.045	0.053	0.025	0.022	INTERGENIC	MODIFIER	NA	NA	NA	NA	NA	NA	NA	0.747223	0.606892	0.636791	0.120158	0.650756	0.999287	0.960845
2513020848	Bti_contig00111_ace.1	1479641	INDEL	TTGCGACTTCA	T	4	OtherIndelCall	0	OtherIndelCall	0	0	OtherIndelCall	0	OtherIndelCall	OtherIndelCall	0	0	0	0	0	0	0	OtherIndelCall	0	0	OtherIndelCall	0.102	0	0.079	0	0	0.079	OtherIndelCall	INTERGENIC	MODIFIER								0.206921	0.403752	0.252871	0.310557	0.619561	0.999287	0.960845
2513020848	Bti_contig00111_ace.1	1480380	SNP	T	A	20	StrandBias	0	StrandBias	0.057	StrandBias	StrandBias	StrandBias	0	0	StrandBias	0	0	0	StrandBias	StrandBias	0.065	StrandBias	0.038	StrandBias	StrandBias	0.107	0.063	StrandBias	0	0	0.058	0.067	INTERGENIC	MODIFIER	NA	NA	NA	NA	NA	NA	NA	0.844421	0.377444	0.00882182	0.490366	0.648155	0.999287	0.960845
2513020848	Bti_contig00111_ace.1	1480385	SNP	G	A	28	StrandBias	0	0.088	0.077	0.094	0.088	0	0	0	StrandBias	0	0	0	0.07	0.071	0.095	0.083	StrandBias	0.051	0.057	0.138	0.086	0.08	0.127	0	0.087	0.093	INTERGENIC	MODIFIER	NA	NA	NA	NA	NA	NA	NA	0.384528	0.461746	0.00518291	0.696529	0.317031	0.999287	0.960845
2513020848	Bti_contig00111_ace.1	1480563	SNP	A	G	32	0.095	0.113	0.129	0	0.16	0.092	StrandBias	0.148	0.111	0.127	0.085	0.088	0.121	0.144	0.143	0.166	0.187	0.156	0.15	0.137	0.236	0.169	0.171	0.25	0	0.161	0.161	INTERGENIC	MODIFIER	NA	NA	NA	NA	NA	NA	NA	0.972902	0.323025	0.0140236	0.72921	0.887362	0.999287	0.960845
2513020848	Bti_contig00111_ace.1	1480652	SNP	A	T	33	0.226	0.227	0.203	0.145	0.2	0.221	0.261	0.245	0.278	0.247	0.269	0.248	0.202	0.204	0.189	0.193	0.178	0.226	0.232	0.236	0.152	0.204	0.165	0.215	0.126	0.228	0.23	INTERGENIC	MODIFIER	NA	NA	NA	NA	NA	NA	NA	0.328095	0.383735	0.0232654	0.708758	0.548677	0.999287	0.960845
2513020848	Bti_contig00111_ace.1	1480657	SNP	T	A	33	0.254	0.247	0.22	0.166	0.213	0.241	0.279	0.259	0.29	0.252	0.272	0.255	0.217	0.209	0.198	0.205	0.185	0.232	0.233	0.232	0.16	0.216	0.18	0.223	0.136	0.246	0.244	INTERGENIC	MODIFIER	NA	NA	NA	NA	NA	NA	NA	0.423974	0.343822	0.00798014	0.637198	0.442454	0.999287	0.960845
2513020848	Bti_contig00111_ace.1	1480663	SNP	T	C	33	0.251	0.245	0.2	0.156	0.198	0.233	0.255	0.262	0.291	0.257	0.267	0.257	0.201	0.209	0.194	0.194	0.177	0.234	0.241	0.247	0.143	0.213	0.184	0.205	0.162	0.247	0.244	INTERGENIC	MODIFIER	NA	NA	NA	NA	NA	NA	NA	0.422161	0.379973	0.0510753	0.581835	0.464983	0.999287	0.960845
2513020848	Bti_contig00111_ace.1	1480737	SNP	G	A	33	0.263	0.267	0.259	0.247	0.235	0.224	0.232	0.297	0.318	0.269	0.271	0.329	0.246	0.255	0.225	0.254	0.261	0.261	0.245	0.237	0.222	0.277	0.265	0.289	0	0.276	0.26	INTERGENIC	MODIFIER	NA	NA	NA	NA	NA	NA	NA	0.38781	0.553295	0.298691	0.722636	0.650077	0.999287	0.960845
2513020848	Bti_contig00111_ace.1	1481222	INDEL	AT	A	23	0.105	0.097	0.079	0.106	0	0.069	0	CovFailed	0.112	0.099	0.117	0.085	0.086	0.087	0.08	0	0	0.099	0.096	CovFailed	0	0.09	0.074	0	0.084	0.074	0.077	INTERGENIC	MODIFIER								0.302018	0.60371	0.301492	0.797981	0.210811	0.999287	0.960845
2513020848	Bti_contig00111_ace.1	1483590	SNP	G	A	27	0	CovFailed	StrandBias	0	CovFailed	CovFailed	CovFailed	0	0	0	0	0	0	0	0	0	0	0	0	0	0	0	0	0.136	0	0.125	0.109	INTERGENIC	MODIFIER	NA	NA	NA	NA	NA	NA	NA	0.962682	0.720267	0.0539103	0.000242285	0.0150096	0.999287	0.960845
2513020848	Bti_contig00111_ace.1	1484186	SNP	C	T	32	0	0	0	0	0	0	0	0	0	0	0	0	0	0	0	0	0	0	CovFailed	0	0	CovFailed	0	0.068	0	0.055	0.066	INTERGENIC	MODIFIER	NA	NA	NA	NA	NA	NA	NA	0.859963	0.727351	0.0348791	0.00026388	0.0200336	0.999287	0.960845
2513020848	Bti_contig00111_ace.1	1484604	SNP	G	A	18	StrandBias	StrandBias	0.25	CovFailed	StrandBias	0.134	StrandBias	CovFailed	0	0	0	0	0	0.088	0.093	CovFailed	CovFailed	0	StrandBias	0.133	CovFailed	StrandBias	0.112	0.092	0	0.117	0.115	INTERGENIC	MODIFIER	NA	NA	NA	NA	NA	NA	NA	0.462909	0.0553677	0.246849	0.679231	0.182261	0.999287	0.960845
2513020848	Bti_contig00111_ace.1	1484825	SNP	G	T	22	0	0	0	0	0.348	0	0.333	0	0	0	CovFailed	0	0	StrandBias	CovFailed	0	0	0	CovFailed	0.24	CovFailed	CovFailed	StrandBias	StrandBias	0	0.176	0.18	INTERGENIC	MODIFIER	NA	NA	NA	NA	NA	NA	NA	0.727223	0.322698	0.657701	0.170237	0.347497	0.999287	0.960845
2513020848	Bti_contig00111_ace.1	1485675	SNP	A	G	32	0	0	0	0	0	0	0	0	0	0	0	0	0	0	0	0	0	0	0	StrandBias	0	0	0	0	0	0.07	StrandBias	INTERGENIC	MODIFIER	NA	NA	NA	NA	NA	NA	NA	NA	NA	0.282554	0.00781651	0.0140277	NA	NA
2513020848	Bti_contig00111_ace.1	1485780	SNP	T	C	26	0.058	0	StrandBias	0	0	0	0	StrandBias	0.051	0	0.067	0	0	StrandBias	0.085	0.094	0.116	0	0.08	0.072	0.094	0.067	StrandBias	0.079	0	StrandBias	0.048	INTERGENIC	MODIFIER	NA	NA	NA	NA	NA	NA	NA	0.926586	0.167877	0.0019069	0.490545	0.781894	0.999287	0.960845
2513020848	Bti_contig00111_ace.1	1487361	SNP	G	A	34	0	0	0	0	0	0	0	0.073	0	0	0	0	0	0	0	0	0.079	0	0	0	0	0	0	0	0	0	0	NON_SYNONYMOUS_CODING	MODERATE	MISSENSE	Gaa/Aaa	E109K	331	Bti_01632	CODING	Bti_01632	0.307103	0.072319	0.882464	0.670632	0.461976	0.999287	0.960845
2513020848	Bti_contig00111_ace.1	1490262	SNP	C	G	34	0	0.066	0	0.048	0	0	0	0	0	0	0	0	0	0	0	0	0	0.057	0	0	0	0	0	0	0	0	0	NON_SYNONYMOUS_CODING	MODERATE	MISSENSE	gCc/gGc	A32G	77	Bti_01635	CODING	Bti_01635	0.282113	0.897457	0.414435	0.345201	0.402448	0.999287	0.981493
2513020848	Bti_contig00111_ace.1	1512946	SNP	A	C	32	0	0	0	0.05	0	0	0	0	0	0	0	0	0	StrandBias	0	0	0	0	0.044	0	0	0.057	0	StrandBias	0	0	0	NON_SYNONYMOUS_CODING	MODERATE	MISSENSE	Tgg/Ggg	W22G	168	Bti_01662	CODING	Bti_01662	0.775211	0.674523	0.700592	0.538663	0.840524	0.999287	0.960845
2513020848	Bti_contig00111_ace.1	1516203	SNP	A	C	34	0	0	0.076	0	0	0	0	0	0	0	0	0	0	0	0	0	0	0	0.093	0	0	0	0	0	0	0	0	SYNONYMOUS_CODING	LOW	SILENT	atA/atC	I95	158	Bti_01665	CODING	Bti_01665	0.541183	0.43291	0.947963	0.690164	0.886301	0.999287	0.960845
2513020848	Bti_contig00111_ace.1	1517494	SNP	T	G	32	0	0	0	0	0	0	StrandBias	0	0	0	0	0	StrandBias	0.066	0	0	0	0	0	0.06	0.07	0	0	0	0	0.036	0	SYNONYMOUS_CODING	LOW	SILENT	ggT/ggG	G308	415	Bti_01666	CODING	Bti_01666	0.186283	0.597632	0.148577	0.832529	0.936881	0.999287	0.960845
2513020848	Bti_contig00111_ace.1	1538279	SNP	T	G	32	0	0	0	0	0	0	0	0	0	0	0.108	0	0	0	0	0	0	0	0.064	0	StrandBias	0	0	StrandBias	0	0	0.058	SYNONYMOUS_CODING	LOW	SILENT	ggT/ggG	G51	323	Bti_01694	CODING	Bti_01694	0.783277	0.411038	0.954486	0.266335	0.668227	0.999287	0.960845
2513020848	Bti_contig00111_ace.1	1552258	SNP	T	G	32	0	0	0	0	0	0	0	0	0	0	0	0	0	0	StrandBias	0	0	StrandBias	0	0.039	0	0	0	0	0	0	0	NON_SYNONYMOUS_CODING	MODERATE	MISSENSE	tAc/tCc	Y141S	406	Bti_01710	CODING	Bti_01710	0.0995225	0.72363	0.416634	0.312131	0.818938	0.999287	0.960845
2513020848	Bti_contig00111_ace.1	1563478	SNP	T	G	32	0	0	0	StrandBias	0	StrandBias	0	0	0	0	0	0	0	0	0	0	0	0.05	0	0.052	0	0	0	0	0	0.054	0	NON_SYNONYMOUS_CODING	MODERATE	MISSENSE	gaA/gaC	E22D	87	Bti_01727	CODING	Bti_01727	0.00349126	0.596671	0.210793	0.910042	0.97377	0.803949	0.960845
2513020848	Bti_contig00111_ace.1	1567356	SNP	T	G	33	0.144	0.169	0.137	0	0.144	0	0.118	0	0.135	0	0	0	0.126	0	0	0.088	0	0.092	0.11	0.08	0.11	0.1	0.073	0	0	0	0	SYNONYMOUS_CODING	LOW	SILENT	gcA/gcC	A54	337	Bti_01732	CODING	Bti_01732	0.827202	0.667973	0.296862	0.170457	0.564387	0.999287	0.960845
2513020848	Bti_contig00111_ace.1	1569133	SNP	C	A	33	0	0	0	0	0.086	0	0	StrandBias	0	0	0	0	0	0.072	0	0	0	0	0.072	0.07	0	0	0	0	0	0	0	NON_SYNONYMOUS_CODING	MODERATE	MISSENSE	tGt/tTt	C33F	61	Bti_01735	CODING	Bti_01735	0.0708505	0.461575	0.644376	0.405119	0.819631	0.999287	0.960845
2513020848	Bti_contig00111_ace.1	1572590	INDEL	G	GAA	24	0.128	OtherIndelCall	OtherIndelCall	OtherIndelCall	OtherIndelCall	OtherIndelCall	OtherIndelCall	OtherIndelCall	0.111	0.089	0.108	0.106	0.106	0.084	0.091	0.088	0.102	0.091	0.077	0.093	0.1	0.101	0.096	OtherIndelCall	0.092	0.1	0.084	INTERGENIC	MODIFIER								0.975668	0.644614	0.0053681	0.946858	0.74929	0.999287	0.960845
2513020848	Bti_contig00111_ace.1	1572591	INDEL	C	CAA	34	0.396	0.423	0.473	0.342	0.434	0.369	0.371	0.543	0.467	0.513	0.453	0.452	0.493	0.464	0.502	0.489	0.456	0.455	0.462	0.458	0.433	0.438	0.476	0.356	0.554	0.375	0.365	INTERGENIC	MODIFIER								0.435206	0.799629	0.515103	0.65207	0.0528103	0.999287	0.960845
2513020848	Bti_contig00111_ace.1	1572599	INDEL	A	AAA	2	OtherIndelCall	0	OtherIndelCall	0	0	0.101	0	0	0	0	OtherIndelCall	0	0	0	0	0	0	0	OtherIndelCall	OtherIndelCall	0	0	0	0	OtherIndelCall	0	0.065	INTERGENIC	MODIFIER								0.56601	0.550593	0.565372	0.27312	0.28133	0.999287	0.960845
2513020848	Bti_contig00111_ace.1	1578651	SNP	C	G	34	0	0	0	0	0.07	0	0	0	0.071	0	0	0	0	0	0	0	0	0	0	0	0	0.053	0	0	0	0	0	INTERGENIC	MODIFIER	NA	NA	NA	NA	NA	NA	NA	0.826462	0.557481	0.300248	0.160431	0.588154	0.999287	0.960845
2513020848	Bti_contig00111_ace.1	1586493	INDEL	T	TC	12	0	0	0	0	0	0	0	0	0	0	0	0	0	0	0	0.083	0	0	0.072	0.079	0.099	0.1	0.091	0	0	0.07	0.07	FRAME_SHIFT	HIGH		-/G	-274?	438	Bti_01753	CODING	Bti_01753	0.15257	0.558453	2.48994e-05	1.89864e-05	0.0101375	0.999287	0.960845
2513020848	Bti_contig00111_ace.1	1588574	INDEL	GT	G	30	0.922	0.938	CovFailed	0.943	0.924	0.926	CovFailed	CovFailed	CovFailed	0.912	0.923	0.894	0.932	0.928	0.924	0.949	0.949	0.935	0.933	0.927	0.931	0.919	0.918	0.924	0.935	0.916	0.911	FRAME_SHIFT	HIGH		-	-111	126	Bti_01757	CODING	Bti_01757	0.954633	0.593038	0.439219	0.0750995	0.846496	0.999287	0.960845
2513020848	Bti_contig00111_ace.1	1588575	SNP	C	T	30	StrandBias	StrandBias	0	0.048	0.041	0	0	CovFailed	CovFailed	0.053	0.034	0.056	0.03	0.028	0.032	0	0	0	0.026	0.037	0	0.036	0	0	0	0.041	0.035	NON_SYNONYMOUS_CODING	MODERATE	MISSENSE	cGa/cAa	R4Q	164	Bti_01756	CODING	Bti_01756	0.830475	0.395494	0.523648	0.515237	0.934703	0.999287	0.960845
2513020848	Bti_contig00111_ace.1	1594483	SNP	C	G	34	0	0	0	0	0.052	0.048	0.054	0	0	0	0	0	0	0	0	0	0	0	0	0	0	0	0	0	0	0	0	NON_SYNONYMOUS_CODING	MODERATE	MISSENSE	Gct/Cct	A197P	236	Bti_01765	CODING	Bti_01765	0.783921	0.456958	0.0428865	0.363037	0.258801	0.999287	0.960845
2513020848	Bti_contig00111_ace.1	1596576	SNP	G	A	34	0	0	0	0	0.339	0.31	0	0	0	0	0	0	0	0	0	0	0.202	0	0	0	0	0	0	0	0	0	0	SYNONYMOUS_CODING	LOW	SILENT	ttC/ttT	F112	204	Bti_01768	CODING	Bti_01768	0.79418	0.696929	0.413277	0.847535	0.604689	0.999287	0.960845
2513020848	Bti_contig00111_ace.1	1601203	SNP	C	A	33	0	0	0	0	0	0	0	0	0	0	0	0	0	0	0	0.062	StrandBias	0	0.056	0.047	0	0.082	0	0	0	0	0	NON_SYNONYMOUS_CODING	MODERATE	MISSENSE	cCa/cAa	P118Q	300	Bti_01773	CODING	Bti_01773	0.612122	0.890289	0.0881508	0.332408	0.601167	0.999287	0.981493
2513020848	Bti_contig00111_ace.1	1601465	SNP	T	G	34	0	0	0	0.191	0.162	0	0.21	0	0	0	0	0	0	0	0	0	0	0	0	0.21	0	0.201	0	0	0	0	0	SYNONYMOUS_CODING	LOW	SILENT	ggT/ggG	G205	300	Bti_01773	CODING	Bti_01773	0.718479	0.442915	0.634318	0.514264	0.881872	0.999287	0.960845
2513020848	Bti_contig00111_ace.1	1601716	SNP	G	A	34	0.135	0	0	0	0	0	0	0	0	0	0	0	0	0	0	0	0	0	0	0.115	0	0	0	0	0	0	0	NON_SYNONYMOUS_CODING	MODERATE	MISSENSE	aGg/aAg	R289K	300	Bti_01773	CODING	Bti_01773	0.0497999	0.663729	0.75116	0.453443	0.222382	0.999287	0.960845
2513020848	Bti_contig00111_ace.1	1608763	INDEL	TTA	T	34	0.173	0.209	0.239	0.236	0.193	0.173	0.166	0.136	0.131	0.101	0.134	0.11	0.114	0.112	0.136	0.126	0.147	0.114	0.115	0.119	0.133	0.144	0.113	0.108	0.138	0.113	0.121	INTERGENIC	MODIFIER								0.807112	0.226315	0.00065248	0.0431393	0.00314557	0.999287	0.960845
2513020848	Bti_contig00111_ace.1	1623002	SNP	G	T	31	0	0	0	0	0	0	0	0	0	IndelCall	0	0	0	0.06	0	0	0	0	0.041	IndelCall	0	0	0	0	0	0	0.027	INTERGENIC	MODIFIER	NA	NA	NA	NA	NA	NA	NA	0.138052	0.586896	0.214902	0.74671	0.839066	0.999287	0.960845
2513020848	Bti_contig00111_ace.1	1629437	SNP	A	C	33	0	0	0	0	0	0	IndelCall	0	0	0	0	0	0	0	0	0.036	0	0	0	0	0	0	0.042	0	0	0	0	SYNONYMOUS_CODING	LOW	SILENT	ggT/ggG	G703	869	Bti_01801	CODING	Bti_01801	0.215777	0.648398	0.0168789	0.123866	0.02741	0.999287	0.960845
2513020848	Bti_contig00111_ace.1	1642895	INDEL	CT	C	34	0.923	0.941	0.891	0.939	0.922	0.915	0.951	0.921	0.945	0.938	0.93	0.943	0.935	0.951	0.942	0.945	0.953	0.935	0.945	0.942	0.935	0.923	0.929	0.945	0.928	0.923	0.929	INTERGENIC	MODIFIER								0.980672	0.124438	0.0741936	0.59882	0.0794149	0.999287	0.960845
2513020848	Bti_contig00111_ace.1	1642907	INDEL	GA	G	34	0.949	0.953	0.974	0.985	0.946	0.946	0.938	0.953	0.935	0.959	0.944	0.925	0.932	0.93	0.917	0.942	0.946	0.926	0.905	0.921	0.94	0.926	0.929	0.935	0.94	0.94	0.939	INTERGENIC	MODIFIER								0.818356	0.614172	0.000407347	0.905233	0.0227827	0.999287	0.960845
2513020848	Bti_contig00111_ace.1	1645905	SNP	A	C	34	0	0	0.07	0	0	0	0	0	0	0.08	0	0	0	0	0.103	0	0	0.12	0.126	0.094	0.124	0	0	0	0	0.062	0	SYNONYMOUS_CODING	LOW	SILENT	ggT/ggG	G77	352	Bti_01814	CODING	Bti_01814	0.125392	0.23604	0.18573	0.480249	0.781941	0.999287	0.960845
2513020848	Bti_contig00111_ace.1	1653643	SNP	A	C	33	0.052	0	0.045	0	0	0	0	0	0	0	0	0	0	0	0	0	0	0	0.063	0.056	0	0	0.061	0	0	0.04	0	SYNONYMOUS_CODING	LOW	SILENT	ggT/ggG	G48	144	Bti_01825	CODING	Bti_01825	0.270578	0.32618	0.534123	0.904372	0.370312	0.999287	0.960845
2513020848	Bti_contig00111_ace.1	1659473	SNP	T	C	34	0	0	0	0	0.104	0.097	0	0	0	0	0	0	0.091	0	0	0	0	0	0.113	0	0	0.135	0	0	0	0	0.122	SYNONYMOUS_CODING	LOW	SILENT	ggA/ggG	G169	512	Bti_01832	CODING	Bti_01832	0.180437	0.91144	0.932371	0.116133	0.956867	0.999287	0.985271
2513020848	Bti_contig00111_ace.1	1666457	SNP	A	C	33	StrandBias	0	0	0	0	0	0	0	0	0	0	0	0	0	0	0	0	0.051	0	0	0	0	0	0	0	0	0	NON_SYNONYMOUS_CODING	MODERATE	MISSENSE	Aca/Cca	T156P	209	Bti_01838	CODING	Bti_01838	0.00372918	0.65618	0.0475123	0.364336	0.100319	0.803949	0.960845
2513020848	Bti_contig00111_ace.1	1666955	SNP	A	C	34	0.11	0	0.117	0.114	0	0.1	0	0	0	0	0	0.08	0	0	0	0	0	0	0	0	0	0	0	0.079	0	0	0	INTERGENIC	MODIFIER	NA	NA	NA	NA	NA	NA	NA	0.169577	0.496271	0.0679366	0.505488	0.163645	0.999287	0.960845
2513020848	Bti_contig00111_ace.1	1674130	INDEL	CGT	C	34	0.83	0.84	0.859	0.722	0.813	0.815	0.801	0.853	0.88	0.901	0.883	0.846	0.897	0.888	0.882	0.86	0.856	0.858	0.869	0.879	0.864	0.877	0.883	0.78	0.886	0.769	0.786	INTERGENIC	MODIFIER								0.83883	0.992511	0.228261	0.312793	0.00282627	0.999287	0.9998
2513020848	Bti_contig00111_ace.1	1674130	SNP	G	T	34	0.099	0.114	0.068	0.218	0.118	0.1	0.141	0.089	0.078	0.053	0.056	0.094	0.063	0.076	0.066	0.086	0.082	0.09	0.079	0.08	0.078	0.082	0.06	0.125	0.064	0.147	0.149	INTERGENIC	MODIFIER	NA	NA	NA	NA	NA	NA	NA	0.869023	0.966811	0.263825	0.410428	0.00836573	0.999287	0.989349
2513020848	Bti_contig00111_ace.1	1674138	SNP	A	T	34	0.758	0.77	0.748	0.737	0.765	0.744	0.764	0.815	0.768	0.793	0.792	0.78	0.804	0.784	0.74	0.783	0.782	0.78	0.799	0.777	0.776	0.76	0.776	0.699	0.777	0.691	0.711	INTERGENIC	MODIFIER	NA	NA	NA	NA	NA	NA	NA	0.51044	0.862631	0.356183	0.0917813	0.00248571	0.999287	0.975248
2513020848	Bti_contig00111_ace.1	1674139	SNP	T	A	34	0.803	0.822	0.776	0.753	0.814	0.792	0.81	0.828	0.801	0.822	0.813	0.806	0.821	0.81	0.764	0.804	0.807	0.822	0.833	0.811	0.812	0.799	0.804	0.761	0.798	0.777	0.78	INTERGENIC	MODIFIER	NA	NA	NA	NA	NA	NA	NA	0.637515	0.861227	0.431602	0.257727	0.0811539	0.999287	0.975248
2513020848	Bti_contig00111_ace.1	1677883	SNP	A	C	27	StrandBias	StrandBias	0	StrandBias	StrandBias	0	0	0	0	0	0	0	0	0	0.081	0	StrandBias	0	0	0	0	0	0	StrandBias	0	0.038	0.038	SYNONYMOUS_CODING	LOW	SILENT	ggT/ggG	G211	308	Bti_01847	CODING	Bti_01847	0.93787	0.44884	0.160845	0.228028	0.274068	0.999287	0.960845
2513020848	Bti_contig00111_ace.1	1682031	SNP	T	G	34	0	0	0	0	0	0	0	0	0.034	0	0	0	0	0	0	0	0	0.047	0.053	0	0	0.05	0	0	0	0	0	SYNONYMOUS_CODING	LOW	SILENT	atA/atC	I158	808	Bti_01849	CODING	Bti_01849	0.415621	0.36968	0.351692	0.260823	0.800174	0.999287	0.960845
2513020848	Bti_contig00111_ace.1	1695742	SNP	A	G	34	0.462	0	0	0.59	0.46	0.528	0.561	0	0	0.457	0	0.423	0.418	0.451	0.431	0.441	0.459	0.412	0.444	0.409	0.43	0.4	0.448	0.415	0.446	0	0.434	INTERGENIC	MODIFIER	NA	NA	NA	NA	NA	NA	NA	0.867778	0.128823	0.138648	0.865079	0.645346	0.999287	0.960845
2513020848	Bti_contig00111_ace.1	1695759	SNP	C	T	34	0.432	0.396	0.484	0	0.435	0.346	0.322	0.372	0.36	0.396	0.43	0.436	0.429	0.377	0.417	0.41	0.391	0.436	0.418	0.431	0.416	0.43	0.389	0.425	0.437	0.392	0.395	INTERGENIC	MODIFIER	NA	NA	NA	NA	NA	NA	NA	0.764285	0.810701	0.221136	0.674384	0.500336	0.999287	0.965576
2513020848	Bti_contig00111_ace.1	1697659	SNP	T	G	34	0	0	0	0	0	0	0	0	0	0	0	0	0	0	0	0	0	0	0	0.063	0	0	0	0	0	0	0	SYNONYMOUS_CODING	LOW	SILENT	ggT/ggG	G115	338	Bti_01868	CODING	Bti_01868	0.185016	0.757533	0.039005	0.204781	0.0470686	0.999287	0.960845
2513020848	Bti_contig00111_ace.1	1704917	SNP	A	C	34	0	0	0	0	0	0	0	0	0	0	0	0	0	0	0	0	0	0	0	0.091	0	0.101	0	0	0	0	0	NON_SYNONYMOUS_CODING	MODERATE	MISSENSE	Ttt/Gtt	F204V	268	Bti_01878	CODING	Bti_01878	0.752246	0.453937	0.253092	0.379565	0.590152	0.999287	0.960845
2513020848	Bti_contig00111_ace.1	1719881	SNP	G	A	33	0	0	0.214	0.231	0	0	0	0	0	0	0	0	0	0	0	0	0	0	0	0	0	0	0	0	IndelCall	0	0	NON_SYNONYMOUS_CODING	MODERATE	MISSENSE	tCt/tTt	S24F	32	Bti_01893	CODING	Bti_01893	0.344916	0.739874	0.130307	0.682852	0.377797	0.999287	0.960845
2513020848	Bti_contig00111_ace.1	1726392	SNP	T	G	34	0	0	0	0	0.063	0	0	0	0	0	0	0	0	0	0	0	0.099	0	0.107	0.081	0	0	0	0	0	0	0	NON_SYNONYMOUS_CODING	MODERATE	MISSENSE	aAc/aCc	N487T	571	Bti_01905	CODING	Bti_01905	0.722411	0.672022	0.0922403	0.523741	0.829691	0.999287	0.960845
2513020848	Bti_contig00111_ace.1	1733771	SNP	T	C	33	0.055	0	0	0	0	0	0	0	0	0	0	0	0	0	0	0	0	0	0.079	0	0	0.066	0	0	0	0	0	SYNONYMOUS_CODING	LOW	SILENT	ggA/ggG	G311	325	Bti_01911	CODING	Bti_01911	0.942953	0.443202	0.471277	0.709887	0.648521	0.999287	0.960845
2513020848	Bti_contig00111_ace.1	1739963	SNP	A	C	34	0.087	0	0	0	0.119	0	0	0	0	0	0	0	0	0.169	0	0	0.14	0	0.157	0.14	0.169	0.163	0	0	0	0.08	0	SYNONYMOUS_CODING	LOW	SILENT	ggT/ggG	G344	449	Bti_01916	CODING	Bti_01916	0.358874	0.286148	0.0110055	0.0576805	0.194225	0.999287	0.960845
2513020848	Bti_contig00111_ace.1	1755308	INDEL	T	TGG	12	0	OtherIndelCall	0	0	0	OtherIndelCall	0	0	0.07	0	0	0	OtherIndelCall	0	0.078	0.079	0.085	OtherIndelCall	0.073	0.087	0.096	0.086	0.083	OtherIndelCall	0	0.067	0	FRAME_SHIFT	HIGH		-/GG	-177?	393	Bti_01928	CODING	Bti_01928	0.243949	0.659853	0.028029	0.0199821	0.420111	0.999287	0.960845
2513020848	Bti_contig00111_ace.1	1755310	SNP	T	G	32	0.075	0	0	0.093	0	0	0.094	0	0	0	0	0.076	0	0	0	0	0	0	0	StrandBias	0	0	0.074	StrandBias	0	0	0.052	NON_SYNONYMOUS_CODING	MODERATE	MISSENSE	Ttt/Gtt	F178V	393	Bti_01928	CODING	Bti_01928	0.950226	0.499817	0.943066	0.796644	0.518567	0.999287	0.960845
2513020848	Bti_contig00111_ace.1	1768202	SNP	A	C	32	0.086	0.077	0.089	0.094	0.12	0.081	0	0	0	0.056	0	0	0	0	StrandBias	0	0	0	0	0.045	0	0	StrandBias	0	0	0	0	NON_SYNONYMOUS_CODING	MODERATE	MISSENSE	gTg/gGg	V535G	666	Bti_01943	CODING	Bti_01943	0.335378	0.454737	0.0019554	0.036694	0.000775833	0.999287	0.960845
2513020848	Bti_contig00111_ace.1	1805411	SNP	A	C	34	0.056	0	0	0	0	0	0	0	0.054	0	0	0	0	0	0	0.067	0	0	0.069	0.057	0	0.067	0	0	0	0	0	SYNONYMOUS_CODING	LOW	SILENT	ggT/ggG	G65	132	Bti_01974	CODING	Bti_01974	0.807618	0.802947	0.160807	0.0662852	0.539066	0.999287	0.960845
2513020848	Bti_contig00111_ace.1	1815321	SNP	A	C	33	0	0	0	0	0	0	0	0	0	0	0	0	0	0	0	0	0	0	0.062	0.053	0	CovFailed	0	0	0	0	0	SYNONYMOUS_CODING	LOW	SILENT	ggT/ggG	G184	482	Bti_01984	CODING	Bti_01984	0.499763	0.640593	0.253494	0.585775	0.766505	0.999287	0.960845
2513020848	Bti_contig00111_ace.1	1817130	SNP	A	C	34	0.128	0.131	0.13	0.207	0.131	0	0	0	0	0	0	0	0.117	0	0	0	0	0.139	0.133	0.102	0.133	0.119	0.09	0	0	0	0	SYNONYMOUS_CODING	LOW	SILENT	ggT/ggG	G174	330	Bti_01986	CODING	Bti_01986	0.341836	0.656379	0.249932	0.16946	0.253788	0.999287	0.960845
2513020848	Bti_contig00111_ace.1	1819864	INDEL	A	AC	2	0	0	0	0	0	0	OtherIndelCall	0	0	0	0	0	0	0	0	0	0.367	0	0	0.546	0	0	0	0	0	0	OtherIndelCall	FRAME_SHIFT	HIGH		-/G	-338?	385	Bti_01989	CODING	Bti_01989	0.440312	0.731579	0.234903	0.771933	0.803732	0.999287	0.960845
2513020848	Bti_contig00111_ace.1	1841399	SNP	T	C	34	0	0	0	0	0	0	0	0	0	0	0	0	0	0	0	0	0	0	0	0.092	0.114	0	0	0	0	0	0.055	SYNONYMOUS_CODING	LOW	SILENT	ggA/ggG	G201	235	Bti_02011	CODING	Bti_02011	0.85181	0.542142	0.173892	0.440027	0.679071	0.999287	0.960845
2513020848	Bti_contig00111_ace.1	1864558	SNP	T	G	33	0	0	0	0.12	0	0	0.112	0	0	0.104	0	0.083	0	0	0	0	0.079	0.068	0.067	0.062	0	0.069	0.058	0	0	0	0	NON_SYNONYMOUS_CODING	MODERATE	MISSENSE	tAc/tCc	Y339S	469	Bti_02034	CODING	Bti_02034	0.805636	0.715804	0.803474	0.645123	0.264795	0.999287	0.960845
2513020848	Bti_contig00111_ace.1	1877034	INDEL	C	CG	8	0	0	OtherIndelCall	0	OtherIndelCall	OtherIndelCall	0	OtherIndelCall	0	0	0	0	0	0.08	0	0.074	0.083	0	0.082	0	0.087	0	0	0	0	OtherIndelCall	0	FRAME_SHIFT	HIGH		-/G	-33?	128	Bti_02049	CODING	Bti_02049	0.928072	0.773505	0.0495374	0.0820408	0.563285	0.999287	0.960845
2513020848	Bti_contig00111_ace.1	1887861	SNP	T	C	34	0	0	0	0.094	0	0	0	0	0	0	0	0	0	0.113	0	0	0	0	0.108	0	0	0	0	0	0	0	0.121	SYNONYMOUS_CODING	LOW	SILENT	ggA/ggG	G191	321	Bti_02062	CODING	Bti_02062	0.430378	0.654588	0.423166	0.654385	0.566935	0.999287	0.960845
2513020848	Bti_contig00111_ace.1	1891427	SNP	A	C	34	0	0	0	0	0	0	0.06	0	0	0	0	0	0	0	0	0	0.108	0	0.104	0.097	0.109	0.11	0	0	0	0	0	SYNONYMOUS_CODING	LOW	SILENT	ggT/ggG	G61	122	Bti_02065	CODING	Bti_02065	0.499269	0.277674	0.0323795	0.0146217	0.343789	0.999287	0.960845
2513020848	Bti_contig00111_ace.1	1891601	SNP	A	C	32	0	0	0	0	0	0	0	StrandBias	0	StrandBias	0	0	0	0	0	0.047	0	0	0	0	0	0.055	0	0	0	0	0.027	SYNONYMOUS_CODING	LOW	SILENT	ggT/ggG	G3	122	Bti_02065	CODING	Bti_02065	0.167783	0.964202	0.226298	0.796211	0.93141	0.999287	0.988983
2513020848	Bti_contig00111_ace.1	1895838	INDEL	C	CA	9	0	0.086	0.118	0	0	0	0.106	0.081	0.096	0	0	0	0	0.078	0	0	0.094	0	0	OtherIndelCall	0	0	0	0	0	0	OtherIndelCall	FRAME_SHIFT	HIGH		-/T	-303?	379	Bti_02070	CODING	Bti_02070	0.675651	0.0722442	0.466864	0.0825352	0.861474	0.999287	0.960845
2513020848	Bti_contig00111_ace.1	1906957	SNP	A	C	33	0.197	0.235	0	0	0.197	0.185	0	0	0	0.148	0	0	0.163	0.135	0.145	0.094	0	0.101	0.108	0.111	0.129	0.108	0	0	IndelCall	0.12	0.123	NON_SYNONYMOUS_CODING	MODERATE	MISSENSE	tAc/tCc	Y656S	892	Bti_02077	CODING	Bti_02077	0.875476	0.924967	0.31307	0.292263	0.419402	0.999287	0.985895
2513020848	Bti_contig00111_ace.1	1909723	SNP	T	C	34	0	0	0	0	0	0	0	0	0	0	0	0	0.101	0.106	0	0	0	0	0	0.093	0	0	0	0	0	0	0	NON_SYNONYMOUS_CODING	MODERATE	MISSENSE	gAg/gGg	E136G	200	Bti_02080	CODING	Bti_02080	0.14124	0.382591	0.748829	0.722272	0.0223781	0.999287	0.960845
2513020848	Bti_contig00111_ace.1	1911184	SNP	C	A	34	0	0	0	0	0	0	0	0	0	0	0	0	0	0	0	0	0.095	0	0.092	0	0	0	0	0	0	0	0	NON_SYNONYMOUS_CODING	MODERATE	MISSENSE	Gtg/Ttg	V23L	374	Bti_02081	CODING	Bti_02081	0.648635	0.77525	0.264375	0.581092	0.790982	0.999287	0.960845
2513020848	Bti_contig00111_ace.1	1913809	SNP	C	G	34	0	0	0.283	0	0	0	0.183	0	0	0.143	0	0	0	0	0	0	0	0	0.107	0.14	0	0	0.171	0	0	0	0	SYNONYMOUS_CODING	LOW	SILENT	ggC/ggG	G256	264	Bti_02084	CODING	Bti_02084	0.56316	0.24908	0.432681	0.495655	0.571766	0.999287	0.960845
2513020848	Bti_contig00111_ace.1	1915564	SNP	T	C	34	0	0.05	0	0.044	0	0	0.067	0	0	0	0	0	0	0	0	0.082	0	0	0.079	0	0	0.073	0	0	0	0	0.04	NON_SYNONYMOUS_CODING	MODERATE	MISSENSE	Tcc/Ccc	S317P	3138	Bti_02085	CODING	Bti_02085	0.148731	0.868795	0.918681	0.146975	0.845559	0.999287	0.976148
2513020848	Bti_contig00111_ace.1	1938162	INDEL	G	GT	34	0.863	0.893	0.907	0.895	0.869	0.904	0.876	0.893	0.898	0.913	0.924	0.9	0.934	0.905	0.88	0.892	0.897	0.886	0.884	0.886	0.879	0.886	0.909	0.8	0.918	0.814	0.815	INTERGENIC	MODIFIER								0.529339	0.581518	0.0153554	0.0499354	0.00128079	0.999287	0.960845
2513020848	Bti_contig00111_ace.1	1939026	SNP	A	C	34	0	0.055	0	0.061	0.053	0	0	0	0	0	0	0.071	0	0.108	0.1	0	0	0	0.103	0.085	0	0	0	0	0	0	0	SYNONYMOUS_CODING	LOW	SILENT	atA/atC	I276	643	Bti_02101	CODING	Bti_02101	0.103304	0.834309	0.285608	0.153952	0.52592	0.999287	0.971262
2513020848	Bti_contig00111_ace.1	1950543	SNP	G	T	34	0.077	0	0	0.086	0.067	0	0.063	0	0.046	0	0	0	0	0	0	0	0	0	0	0	0	0	0	0	0	0	0	STOP_GAINED	HIGH	NONSENSE	taC/taA	Y276*	323	Bti_02114	CODING	Bti_02114	0.401799	0.705902	0.323553	0.475737	0.255046	0.999287	0.960845
2513020848	Bti_contig00111_ace.1	1956260	SNP	C	T	34	0	0	0	0	0	0	0	0	0	0	0	0	0	0	0	0	0	0	0.082	0	0	0.076	0	0	0	0	0	NON_SYNONYMOUS_CODING	MODERATE	MISSENSE	aGa/aAa	R190K	330	Bti_02121	CODING	Bti_02121	0.505933	0.480406	0.316495	0.980556	0.91236	0.999287	0.960845
2513020848	Bti_contig00111_ace.1	1959586	SNP	A	C	33	0	0	StrandBias	0	0	0	0	0	0	0	0	0	0	0	0	0	0	0.059	0	0	0.048	0.052	0	0	0	0	0	NON_SYNONYMOUS_CODING	MODERATE	MISSENSE	Aca/Cca	T38P	97	Bti_02124	CODING	Bti_02124	0.40161	0.32544	0.17073	0.377235	0.610184	0.999287	0.960845
2513020848	Bti_contig00111_ace.1	1975220	SNP	T	G	31	StrandBias	0	0.052	0	0.039	0	0	0	0	0	0	0	0	0	0	0	0	0	0	0	0	0	0	0	0	0	0	SYNONYMOUS_CODING	LOW	SILENT	ggT/ggG	G17	274	Bti_02141	CODING	Bti_02141	0.214475	0.391155	0.123239	0.665537	0.275585	0.999287	0.960845
2513020848	Bti_contig00111_ace.1	1977775	SNP	A	C	31	0	0	0	0	0	0	0	0	0	0	0	0	0	0.052	StrandBias	0	StrandBias	0	0	0.05	0	0.051	0	StrandBias	0	0	0	SYNONYMOUS_CODING	LOW	SILENT	ggT/ggG	G592	692	Bti_02145	CODING	Bti_02145	0.103418	0.428191	0.113021	0.452307	0.607578	0.999287	0.960845
2513020848	Bti_contig00111_ace.1	1984151	SNP	A	C	34	0	0	0	0.085	0.083	0	0	0	0	0.129	0.134	0	0.11	0	0.11	0.111	0.128	0	0.141	0.12	0.125	0	0.09	0	0	0	0	SYNONYMOUS_CODING	LOW	SILENT	ggT/ggG	G438	464	Bti_02150	CODING	Bti_02150	0.345228	0.786721	0.721019	0.443537	0.0668267	0.999287	0.960845
2513020848	Bti_contig00111_ace.1	1995278	SNP	A	G	34	0	0	0.075	0.077	0.069	0	0	0	0	0	0	0	0	0.093	0.115	0	0	0	0.101	0.089	0	0.1	0	0	0	0.071	0	SYNONYMOUS_CODING	LOW	SILENT	ggA/ggG	G183	485	Bti_02158	CODING	Bti_02158	0.0848625	0.167294	0.116653	0.260051	0.580868	0.999287	0.960845
2513020848	Bti_contig00111_ace.1	2002826	SNP	T	G	34	0	0	0	0	0	0	0	0	0	0.089	0	0	0	0	0	0	0	0	0	0.09	0	0.105	0	0	0	0	0	NON_SYNONYMOUS_CODING	MODERATE	MISSENSE	gTg/gGg	V801G	1038	Bti_02163	CODING	Bti_02163	0.937949	0.623426	0.714111	0.79792	0.320117	0.999287	0.960845
2513020848	Bti_contig00111_ace.1	2005994	SNP	C	T	34	0.099	0.132	0	0	0	0	0	0	0	0	0	0	0	0	0	0	0.072	0	0.093	0.082	0	0	0.067	0.074	0	0	0.074	SYNONYMOUS_STOP	LOW	SILENT	taG/taA	*231	230	Bti_02166	CODING	Bti_02166	0.998162	0.77184	0.848971	0.499396	0.0861128	0.999287	0.960845
2513020848	Bti_contig00111_ace.1	2012914	SNP	A	C	33	IndelCall	0	0.05	0	0	0	0	0	0	0	0	0	0	0	0	0	0	0	0.091	0.077	0	0.106	0	0	0	0	0	NON_SYNONYMOUS_CODING	MODERATE	MISSENSE	gTt/gGt	V55G	522	Bti_02172	CODING	Bti_02172	0.609385	0.277227	0.334954	0.351862	0.578515	0.999287	0.960845
2513020848	Bti_contig00111_ace.1	2016763	INDEL	A	AC	6	0	0	0	OtherIndelCall	0	0	0	OtherIndelCall	0	0	0	0	0	0	0.074	0.072	0	0	0.067	0	0	0.074	0	0	0	0	0	FRAME_SHIFT	HIGH		-/G	-86?	196	Bti_02176	CODING	Bti_02176	0.385708	0.62258	0.012444	0.0874617	0.185674	0.999287	0.960845
2513020848	Bti_contig00111_ace.1	2038811	INDEL	A	AC	9	0	0.084	0	0	0.067	0	0	0.1	0.075	0	0	0.092	0.082	0	0	0	0	0	0	0	0.082	0	0	0	0	0	0	FRAME_SHIFT	HIGH		-/G	-19?	453	Bti_02199	CODING	Bti_02199	0.0770497	0.27651	0.178043	0.715846	0.291927	0.999287	0.960845
2513020848	Bti_contig00111_ace.1	2046826	INDEL	CA	C	33	0.562	0.56	0.579	0.593	0.553	0.595	0.585	0.565	0.646	0.656	0.614	0.561	0.599	0.62	0.663	0.654	0.619	0.626	0.624	0.622	0.624	0.648	0.66	0.624	0.604	0.615	0.621	FRAME_SHIFT	HIGH		-	-187	200	Bti_02209	CODING	Bti_02209	0.764544	0.650539	0.000159319	0.601757	0.277296	0.999287	0.960845
2513020848	Bti_contig00111_ace.1	2046843	INDEL	TA	T	34	0.792	0.799	0.849	0.67	0.815	0.749	0.744	0.816	0.828	0.835	0.798	0.834	0.811	0.846	0.802	0.823	0.792	0.822	0.815	0.822	0.807	0.849	0.805	0.804	0.855	0.821	0.775	FRAME_SHIFT	HIGH		-	-193	200	Bti_02209	CODING	Bti_02209	0.619563	0.573961	0.147169	0.998067	0.327614	0.999287	0.960845
2513020848	Bti_contig00111_ace.1	2048213	SNP	A	C	34	0	0	0	0	0.104	0	0.081	0	0	0	0	0	0	0	0	0	0	0	0	0	0	0	0.146	0.071	0	0	0	SYNONYMOUS_CODING	LOW	SILENT	ggT/ggG	G93	253	Bti_02211	CODING	Bti_02211	0.616266	0.848062	0.895205	0.426588	0.914551	0.999287	0.972159
2513020848	Bti_contig00111_ace.1	2050194	SNP	G	C	32	0.101	0	0	0	0	0	0	0	0	0	0	0	0	StrandBias	0	0	0	StrandBias	0.044	0.063	0	0.07	0	0	0	0	0	NON_SYNONYMOUS_CODING	MODERATE	MISSENSE	gCt/gGt	A62G	239	Bti_02213	CODING	Bti_02213	0.0293902	0.387325	0.734264	0.341204	0.227527	0.999287	0.960845
2513020848	Bti_contig00111_ace.1	2064748	SNP	T	G	30	0	0	0	0	0	0	0	0	0	0	0	0	CovFailed	0	0	0.086	0.082	0	0.068	0.056	0.053	0.07	CovFailed	0	0	0	0	SYNONYMOUS_CODING	LOW	SILENT	ggT/ggG	G688	823	Bti_02225	CODING	Bti_02225	0.234857	0.875387	0.00159522	0.00477561	0.00624675	0.999287	0.978491
2513020848	Bti_contig00111_ace.1	2064994	SNP	T	G	25	0	0.058	0	StrandBias	0	0	StrandBias	0	0	StrandBias	0	0	0	StrandBias	0	0	StrandBias	0	StrandBias	0	StrandBias	0	0	0	0	0	0	SYNONYMOUS_CODING	LOW	SILENT	ggT/ggC	G770	823	Bti_02225	CODING	Bti_02225	0.414573	0.967763	0.290495	0.426585	0.261148	0.999287	0.989926
2513020848	Bti_contig00111_ace.1	2074940	SNP	T	C	34	0	0	0	0	0	0	0	0	0	0	0	0	0	0	0	0	0	0.057	0.052	0.056	0	0	0	0	0	0	0	SYNONYMOUS_CODING	LOW	SILENT	acT/acC	T109	295	Bti_02235	CODING	Bti_02235	0.0152489	0.528068	0.159101	0.495637	0.735184	0.999287	0.960845
2513020848	Bti_contig00111_ace.1	2082798	SNP	T	G	33	0	0	0	0	0	0	0	0	0	0	0	0	0	0	0	0	0	0.084	0	0	0.087	0.096	0	StrandBias	0	0	0	SYNONYMOUS_CODING	LOW	SILENT	ggT/ggG	G396	562	Bti_02246	CODING	Bti_02246	0.668095	0.392227	0.141239	0.373031	0.582592	0.999287	0.960845
2513020848	Bti_contig00111_ace.1	2087986	INDEL	TC	T	2	0	0	0	0	0	0	0	0	0	0	0	0	0	0	0	0	0.108	0	0	0.135	0	0	0	0	0	0	0	INTERGENIC	MODIFIER								0.447797	0.757533	0.2701	0.645829	0.829825	0.999287	0.960845
2513020848	Bti_contig00111_ace.1	2104499	SNP	T	G	31	0	0	StrandBias	0	0	0	0	0	StrandBias	0	0	0	0	0	0	0.041	0	0	0.037	0.038	0	0	0	0	0	0.021	0	SYNONYMOUS_CODING	LOW	SILENT	ggT/ggG	G104	292	Bti_02274	CODING	Bti_02274	0.780682	0.764345	0.0128033	0.500914	0.153736	0.999287	0.960845
2513020848	Bti_contig00111_ace.1	2110768	SNP	C	A	33	0.074	0.119	0.111	0.121	0	0.083	0	0	0	0	0	0	0	0	0	0	0	0	0	0	0	0	0	StrandBias	0	0.065	0.072	NON_SYNONYMOUS_CODING	MODERATE	MISSENSE	aCa/aAa	T49K	1176	Bti_02282	CODING	Bti_02282	0.708761	0.571628	0.20761	0.113794	0.000382744	0.999287	0.960845
2513020848	Bti_contig00111_ace.1	2110961	SNP	A	G	33	0	0.058	0	0	0	0	0	0	0	0	0	0	0	0	0	0	StrandBias	0	0	0	0	0.045	0	0	0	0	0	SYNONYMOUS_CODING	LOW	SILENT	ggA/ggG	G113	1176	Bti_02282	CODING	Bti_02282	0.239919	0.667503	0.737401	0.664748	0.243022	0.999287	0.960845
2513020848	Bti_contig00111_ace.1	2122322	SNP	T	G	33	0	0	0	0	0.041	0	StrandBias	0	0	0	0	0.065	0	0	0	0	0	0	0.084	0.079	0	0.088	0	0	0	0	0	SYNONYMOUS_CODING	LOW	SILENT	ggT/ggG	G457	823	Bti_02293	CODING	Bti_02293	0.89351	0.70165	0.636704	0.584612	0.412474	0.999287	0.960845
2513020848	Bti_contig00111_ace.1	2126124	SNP	G	T	32	0	StrandBias	0	0	0	0	0	0	0	0	0	0	0	0	0	0	0	0	0	0.041	0	0.056	0	0	0	0	0	NON_SYNONYMOUS_CODING	MODERATE	MISSENSE	gGt/gTt	G138V	633	Bti_02296	CODING	Bti_02296	0.910035	0.451941	0.230832	0.446505	0.642201	0.999287	0.960845
2513020848	Bti_contig00111_ace.1	2130399	SNP	T	G	33	0	0	0	StrandBias	0	0.043	0	0	0	0	0	0	0	0	0	0	0	0	0	0.064	0	0	0	0	0	0.05	0	SYNONYMOUS_CODING	LOW	SILENT	ggT/ggG	G259	307	Bti_02299	CODING	Bti_02299	0.387124	0.646252	0.674645	0.781641	0.799623	0.999287	0.960845
2513020848	Bti_contig00111_ace.1	2145482	SNP	G	A	33	0	0	0	0	0	0	0	0	0	0	StrandBias	0	0	0	0	0	0	0.08	0.097	0.086	0	0.077	0	0	0	0	0	NON_SYNONYMOUS_CODING	MODERATE	MISSENSE	aGa/aAa	R255K	354	Bti_02315	CODING	Bti_02315	0.127191	0.33243	0.0118221	0.0265099	0.0949345	0.999287	0.960845
2513020848	Bti_contig00111_ace.1	2176715	INDEL	TA	T	34	0.13	0.124	0.185	0.196	0.152	0.138	0.151	0.209	0.225	0.204	0.19	0.161	0.216	0.178	0.17	0.162	0.192	0.168	0.189	0.162	0.193	0.159	0.181	0.165	0.222	0.164	0.166	INTERGENIC	MODIFIER								0.248972	0.640944	0.710277	0.399707	0.0957885	0.999287	0.960845
2513020848	Bti_contig00111_ace.1	2176716	INDEL	AA	A	34	0.635	0.633	0.583	0.602	0.612	0.607	0.598	0.604	0.589	0.631	0.629	0.665	0.622	0.642	0.64	0.642	0.601	0.643	0.642	0.624	0.592	0.638	0.614	0.612	0.644	0.574	0.561	INTERGENIC	MODIFIER								0.343075	0.0456856	0.638373	0.0331071	0.043649	0.999287	0.960845
2513020848	Bti_contig00111_ace.1	2176731	INDEL	AG	A	34	0.939	0.94	0.917	0.928	0.919	0.934	0.941	0.923	0.926	0.938	0.946	0.956	0.925	0.923	0.923	0.909	0.916	0.936	0.904	0.914	0.893	0.918	0.903	0.927	0.917	0.898	0.911	INTERGENIC	MODIFIER								0.216468	0.29755	0.000808408	0.133276	0.354968	0.999287	0.960845
2513020848	Bti_contig00111_ace.1	2176741	INDEL	TC	T	32	0.159	0.142	0.133	0	0.132	0.112	0.125	0.186	0.143	0.17	0.171	0.137	0.144	0.141	0.162	0.156	0.146	0.178	0.169	0.132	0.12	0.133	0.155	0.119	0.176	0.154	0.131	INTERGENIC	MODIFIER								0.926774	0.606842	0.393102	0.848214	0.532978	0.999287	0.960845
2513020848	Bti_contig00111_ace.1	2176741	SNP	C	G	34	0.781	0.806	0.792	0.887	0.811	0.822	0.806	0.758	0.8	0.784	0.782	0.791	0.81	0.785	0.753	0.761	0.778	0.749	0.761	0.783	0.804	0.759	0.734	0.803	0.785	0.751	0.771	INTERGENIC	MODIFIER	NA	NA	NA	NA	NA	NA	NA	0.932221	0.231335	0.00814645	0.910397	0.753774	0.999287	0.960845
2513020848	Bti_contig00111_ace.1	2176742	SNP	G	A	34	0.71	0.725	0.698	0.824	0.734	0.783	0.761	0.702	0.737	0.698	0.709	0.724	0.734	0.708	0.694	0.699	0.684	0.688	0.7	0.707	0.737	0.702	0.653	0.729	0.721	0.688	0.695	INTERGENIC	MODIFIER	NA	NA	NA	NA	NA	NA	NA	0.727609	0.403333	0.0132114	0.829519	0.623941	0.999287	0.960845
2513020848	Bti_contig00111_ace.1	2176743	SNP	A	G	34	0.707	0.743	0.709	0.824	0.738	0.8	0.752	0.702	0.754	0.712	0.717	0.748	0.734	0.735	0.721	0.728	0.714	0.717	0.724	0.734	0.751	0.731	0.692	0.748	0.721	0.708	0.718	INTERGENIC	MODIFIER	NA	NA	NA	NA	NA	NA	NA	0.88544	0.338244	0.19301	0.480497	0.945727	0.999287	0.960845
2513020848	Bti_contig00111_ace.1	2176744	SNP	G	T	34	0.674	0.711	0.693	0.799	0.724	0.761	0.744	0.666	0.713	0.689	0.67	0.692	0.691	0.702	0.676	0.689	0.654	0.68	0.682	0.686	0.717	0.684	0.631	0.689	0.706	0.665	0.662	INTERGENIC	MODIFIER	NA	NA	NA	NA	NA	NA	NA	0.912874	0.607253	0.0371217	0.438227	0.587122	0.999287	0.960845
2513020848	Bti_contig00111_ace.1	2177386	SNP	T	G	33	0	0	0	0	0	0	0	0	0	0	StrandBias	0	0	0.088	0	0	0	0	0	0.065	0	0.064	0.06	0	0	0	0	SYNONYMOUS_CODING	LOW	SILENT	ggT/ggG	G95	102	Bti_02345	CODING	Bti_02345	0.19288	0.346521	0.109951	0.37403	0.659263	0.999287	0.960845
2513020848	Bti_contig00111_ace.1	2180446	INDEL	G	GA	33	0.894	0.888	0.882	0.938	0.912	0.876	0.871	0.905	0.905	0.913	0.885	0.91	0.906	0.886	0.908	0.896	0.904	0.904	0.906	0.891	0.894	0.899	0.876	0.86	0.916	0.851	0.856	FRAME_SHIFT	HIGH		-/A	-72?	81	Bti_02351	CODING	Bti_02351	0.885286	0.257903	0.458278	0.12699	0.2536	0.999287	0.960845
2513020848	Bti_contig00111_ace.1	2186688	SNP	T	G	29	0	CovFailed	0	0	0.073	0.08	0	0	0	0	0	0	0	0	CovFailed	0	0	0	CovFailed	0	0	CovFailed	0	0	0	0	0	SYNONYMOUS_CODING	LOW	SILENT	ggT/ggG	G137	433	Bti_02366	CODING	Bti_02366	0.825551	0.656149	0.292138	0.123981	0.196581	0.999287	0.960845
2513020848	Bti_contig00111_ace.1	2201730	INDEL	GGATTA	G	33	0.887	0.902	0.94	0.894	0.915	0.886	0.906	0.873	0.898	0.905	0.932	0.902	0.904	0.905	0.886	0.869	0.892	0.879	0.912	0.88	0.863	0.892	0.887	0.888	0.933	0.902	0.86	INTERGENIC	MODIFIER								0.593762	0.517402	0.213393	0.483655	0.906564	0.999287	0.960845
2513020848	Bti_contig00111_ace.1	2201747	SNP	T	C	33	0.873	0.901	0.914	0.807	0.92	0.904	0.895	0.863	0.86	0.884	0.863	0.905	0.848	0.86	0.852	0.858	0.857	0.86	0.856	0.792	0.826	0.837	0.835	0.799	0.974	0.842	0.821	INTERGENIC	MODIFIER	NA	NA	NA	NA	NA	NA	NA	0.56812	0.411246	0.133402	0.150506	0.505036	0.999287	0.960845
2513020848	Bti_contig00111_ace.1	2201749	SNP	T	A	33	0.885	0.916	0.919	0.841	0.908	0.909	0.909	0.903	0.893	0.908	0.908	0.914	0.884	0.907	0.896	0.909	0.935	0.911	0.888	0.881	0.872	0.847	0.866	0.835	0.979	0.864	0.83	INTERGENIC	MODIFIER	NA	NA	NA	NA	NA	NA	NA	0.942248	0.507518	0.473297	0.0713148	0.322728	0.999287	0.960845
2513020848	Bti_contig00111_ace.1	2201849	SNP	C	T	26	0	0	0	0.436	CovFailed	CovFailed	0.526	0	0	CovFailed	0	0	0	0	0	0.68	0	CovFailed	CovFailed	0	CovFailed	0	0	0	0	0	0.419	INTERGENIC	MODIFIER	NA	NA	NA	NA	NA	NA	NA	0.404093	0.79799	0.847132	0.954597	0.504471	0.999287	0.960845
2513020848	Bti_contig00111_ace.1	2206113	SNP	A	G	34	0	0	0	0	0	0.926	0	0	0	0	0	0	0	0	0.92	0	0	0	0	0	0	0	0	0	0	0	0	INTERGENIC	MODIFIER	NA	NA	NA	NA	NA	NA	NA	0.850903	0.402601	0.838614	0.610386	0.561994	0.999287	0.960845
2513020848	Bti_contig00111_ace.1	2206286	SNP	A	T	33	0.966	0.957	0.975	0.975	0.968	0.954	0.954	0.957	0.955	0.965	0.976	0.97	0.968	0.959	0.963	0.961	0.975	0.973	0.972	0.949	0.952	0.958	0.966	0.919	0.982	0.92	0.913	INTERGENIC	MODIFIER	NA	NA	NA	NA	NA	NA	NA	0.680756	0.625743	0.480485	0.0197717	0.0595317	0.999287	0.960845
2513020848	Bti_contig00111_ace.1	2206290	SNP	G	A	33	0.977	0.98	0.975	0.969	0.977	0.967	0.97	0.976	0.985	0.982	0.975	0.979	0.972	0.974	0.98	0.977	0.987	0.974	0.984	0.967	0.972	0.969	0.98	0.956	0.991	0.943	0.942	INTERGENIC	MODIFIER	NA	NA	NA	NA	NA	NA	NA	0.669055	0.598295	0.925462	0.00703979	0.16112	0.999287	0.960845
2513020848	Bti_contig00111_ace.1	2216668	SNP	T	G	32	0	0	0	0	0	0.046	StrandBias	0	0	0	0	0	0	0.053	0	0	0.06	0	0.062	0.054	0	0	CovFailed	0	0	0	0	SYNONYMOUS_CODING	LOW	SILENT	ggT/ggG	G190	654	Bti_02408	CODING	Bti_02408	0.320581	0.442574	0.253594	0.252786	0.607168	0.999287	0.960845
2513020848	Bti_contig00111_ace.1	2219157	SNP	T	G	32	0	0	0	StrandBias	0	0	0	0	StrandBias	0	0	0	0	0	0	0	0	0	0.067	0	0	0	0	0	0	0.033	0	NON_SYNONYMOUS_CODING	MODERATE	MISSENSE	cAc/cCc	H57P	168	Bti_02410	CODING	Bti_02410	0.866402	0.786795	0.347953	0.963129	0.990516	0.999287	0.960845
2513020848	Bti_contig00111_ace.1	2236642	SNP	T	G	34	0	0	0	0	0	0	0	0	0	0	0	0	0	0	0	0.045	0	0	0.055	0	0	0	0	0	0	0	0.035	NON_SYNONYMOUS_CODING	MODERATE	MISSENSE	gTc/gGc	V137G	173	Bti_02430	CODING	Bti_02430	0.36786	0.763349	0.178064	0.837816	0.940546	0.999287	0.960845
2513020848	Bti_contig00111_ace.1	2238944	SNP	G	T	31	0	0	0	StrandBias	0	0	0	0	0	0	0	0	StrandBias	StrandBias	0	0	0	0	0.04	0.052	0	0	0.049	0	0	0	0	INTERGENIC	MODIFIER	NA	NA	NA	NA	NA	NA	NA	0.762214	0.674548	0.174349	0.29925	0.585599	0.999287	0.960845
2513020848	Bti_contig00111_ace.1	2239552	SNP	C	G	31	0	0	0.06	0	0.064	0	0	0	0	0	0	0	0	0	0	0	0	0	StrandBias	0	0	0	StrandBias	0	0	0	0	NON_SYNONYMOUS_CODING	MODERATE	MISSENSE	Cga/Gga	R176G	299	Bti_02433	CODING	Bti_02433	0.344626	0.392298	0.41211	0.814883	0.651375	0.999287	0.960845
2513020848	Bti_contig00111_ace.1	2243738	SNP	A	G	33	0	0	0	0	0	0	0	0	0	StrandBias	0	0	0	0	0	0.065	0	0	0	0	0	0.051	0	0	0	0	0	SYNONYMOUS_CODING	LOW	SILENT	ctT/ctC	L153	543	Bti_02437	CODING	Bti_02437	0.282802	0.619975	0.290977	0.655943	0.83547	0.999287	0.960845
2513020848	Bti_contig00111_ace.1	2266687	SNP	C	A	34	0	0	0	0.117	0	0	0	0	0	0	0	0	0	0.145	0	0	0	0	0	0	0	0	0	0	0	0	0.132	STOP_GAINED	HIGH	NONSENSE	taC/taA	Y320*	566	Bti_02464	CODING	Bti_02464	0.251715	0.750386	0.670809	0.463693	0.396195	0.999287	0.960845
2513020848	Bti_contig00111_ace.1	2266705	SNP	G	A	34	0	0	0	0.117	0.145	0	0	0	0.117	0	0	0	0	0	0	0	0	0	0.117	0	0	0.126	0	0.139	0	0.109	0	SYNONYMOUS_CODING	LOW	SILENT	aaG/aaA	K326	566	Bti_02464	CODING	Bti_02464	0.944787	0.943955	0.951458	0.732212	0.464383	0.999287	0.988559
2513020848	Bti_contig00111_ace.1	2272528	SNP	C	G	34	0	0	0.082	0.076	0.092	0.091	0	0	0	0	0.113	0	0	0	0	0	0	0	0.057	0	0	0	0	0	0	0.063	0	SYNONYMOUS_CODING	LOW	SILENT	ggC/ggG	G117	321	Bti_02469	CODING	Bti_02469	0.557147	0.292987	0.120938	0.771278	0.636034	0.999287	0.960845
2513020848	Bti_contig00111_ace.1	2273952	SNP	A	C	32	0	0	0	0	0	0	0	0	0	StrandBias	0	0	0	0.078	0	0	0.065	0	0.069	0	0	0.072	0.062	0	IndelCall	0	0	SYNONYMOUS_CODING	LOW	SILENT	ggT/ggG	G34	290	Bti_02470	CODING	Bti_02470	0.969418	0.455234	0.0543967	0.323616	0.594837	0.999287	0.960845
2513020848	Bti_contig00111_ace.1	2274024	SNP	A	C	34	0	0	0	0	0	0	0	0	0	0.054	0	0	0	0	0	0.062	0	0	0	0.076	0	0	0	0	0	0	0	SYNONYMOUS_CODING	LOW	SILENT	ggT/ggG	G10	290	Bti_02470	CODING	Bti_02470	0.722924	0.554145	0.0934519	0.431239	0.0963908	0.999287	0.960845
2513020848	Bti_contig00111_ace.1	2274701	SNP	A	G	29	CovFailed	0	StrandBias	0	0.031	CovFailed	0	0	0.042	0.04	0.072	0.043	0	CovFailed	0.032	0	0	0.03	0.026	0.039	0	0.034	0.026	0	0.029	CovFailed	0	SYNONYMOUS_CODING	LOW	SILENT	tcA/tcG	S16	35	Bti_02472	CODING	Bti_02472	0.101905	0.831995	0.613636	0.810531	0.84533	0.999287	0.971233
2513020848	Bti_contig00111_ace.1	2274725	SNP	A	G	32	0.04	0	StrandBias	0	0.031	0.033	0	0	0.047	0.042	0.072	0.048	0	0.035	0.036	0.024	0	0.036	0.025	0.038	0	0.031	0.029	0	0.032	CovFailed	0	SYNONYMOUS_CODING	LOW	SILENT	acA/acG	T24	35	Bti_02472	CODING	Bti_02472	0.0572975	0.996718	0.732591	0.571492	0.759529	0.999287	0.9998
2513020848	Bti_contig00111_ace.1	2278178	SNP	A	C	33	0	StrandBias	0	0	0	0	0	0	0	0.043	0	0	0.056	0	0	0	0.061	0	0	0.054	0	0.069	0.062	0	0	0	0	NON_SYNONYMOUS_CODING	MODERATE	MISSENSE	cAc/cCc	H231P	390	Bti_02477	CODING	Bti_02477	0.22338	0.73683	0.483208	0.828902	0.0577487	0.999287	0.960845
2513020848	Bti_contig00111_ace.1	2294523	SNP	T	G	32	0	0	0	0	0	0	StrandBias	0	0	0	0	0	0	0	0	0.058	0	0	0.069	0	0	0.056	0.055	0	0	StrandBias	0.021	NON_SYNONYMOUS_CODING	MODERATE	MISSENSE	gTg/gGg	V10G	152	Bti_02491	CODING	Bti_02491	0.131303	0.816403	0.075401	0.52038	0.73164	0.999287	0.965576
2513020848	Bti_contig00111_ace.1	2301068	SNP	T	C	33	0.07	0.08	0.071	0	0.119	0.084	0.088	0	0.044	0.063	0	0	0.075	0	0.08	0.131	0.093	0.074	0.076	0.07	0.155	0.075	0.085	0.095	0.08	0.063	0.066	INTERGENIC	MODIFIER	NA	NA	NA	NA	NA	NA	NA	0.21635	0.837951	0.148509	0.446981	0.48656	0.999287	0.971335
2513020848	Bti_contig00111_ace.1	2321701	INDEL	CA	C	33	0.929	0.935	0.953	0.917	0.94	0.929	0.931	0.925	0.899	0.917	0.922	0.938	0.921	0.877	0.913	0.908	0.893	0.911	0.898	0.902	0.895	0.897	0.913	0.863	0.942	0.886	0.899	INTERGENIC	MODIFIER								0.471995	0.739754	0.00623993	0.767511	0.675331	0.999287	0.960845
2513020848	Bti_contig00111_ace.1	2322214	SNP	C	T	34	0	0	0.097	0.099	0.127	0	0.102	0	0	0.135	0	0.135	0	0	0.058	0	0	0.087	0.075	0.067	0	0.072	0.074	0	0	0	0	NON_SYNONYMOUS_CODING	MODERATE	MISSENSE	tCt/tTt	S96F	319	Bti_02530	CODING	Bti_02530	0.299399	0.740057	0.454335	0.535628	0.918239	0.999287	0.960845
2513020848	Bti_contig00111_ace.1	2322536	SNP	C	A	33	0	0	0.055	0	0.062	0	0.056	0	0	0	0.058	0	0	0	0	0.075	0	0	0	0	0	0.072	0.071	0	0	0	0.049	STOP_GAINED	HIGH	NONSENSE	taC/taA	Y203*	319	Bti_02530	CODING	Bti_02530	0.359843	0.361972	0.846408	0.657338	0.669843	0.999287	0.960845
2513020848	Bti_contig00111_ace.1	2331845	INDEL	CT	C	34	0.935	0.902	0.92	0.888	0.912	0.911	0.923	0.935	0.933	0.945	0.935	0.915	0.933	0.932	0.932	0.949	0.936	0.945	0.921	0.946	0.942	0.914	0.928	0.862	0.943	0.875	0.866	FRAME_SHIFT	HIGH		-	-571	570	Bti_02539	CODING	Bti_02539	0.658608	0.728897	0.414296	0.00429489	0.00624725	0.999287	0.960845
2513020848	Bti_contig00111_ace.1	2331845	SNP	T	A	33	0.03	0.034	StrandBias	0.041	0.044	0.038	0.031	0	0	0	0	0	0	0	0	0	0	0	0	0	0	0.02	0.022	0.064	0	0.068	0.068	STOP_LOST	HIGH	MISSENSE	tAg/tTg	*571L	570	Bti_02539	CODING	Bti_02539	0.812566	0.759805	0.504732	0.0178637	0.000542125	0.999287	0.960845
2513020848	Bti_contig00111_ace.1	2331846	SNP	A	T	33	0	0.039	0.034	0.041	0.043	0.04	0	0	0	0	0	0	0	0	0	0	0	0	0	0	0	StrandBias	0	0.065	0	0.065	0.068	STOP_LOST	HIGH	MISSENSE	Tag/Aag	*571K	570	Bti_02539	CODING	Bti_02539	0.912235	0.949129	0.346581	0.0152501	0.00200285	0.999287	0.988559
2513020848	Bti_contig00111_ace.1	2333171	SNP	T	G	34	0	0	0	0	0	0	0	0	0	0.115	0	0	0	0	0.161	0.119	0.099	0	0.138	0	0	0	0.115	0	0	0	0	NON_SYNONYMOUS_CODING	MODERATE	MISSENSE	aAc/aCc	N129T	570	Bti_02539	CODING	Bti_02539	0.322315	0.90273	0.167718	0.168584	0.538163	0.999287	0.981493
2513020848	Bti_contig00111_ace.1	2341801	INDEL	GT	G	5	0	0	0	0	0	0	0	0	0	0	0	0	0	CovFailed	0	0.142	0	CovFailed	0.18	0.217	0	0.191	0	0	0	0	0.125	INTERGENIC	MODIFIER								0.762686	0.649295	0.0527971	0.767417	0.871309	0.999287	0.960845
2513020848	Bti_contig00111_ace.1	2346595	SNP	T	G	33	0	0	0	0.037	0	0	0	StrandBias	0	0	0	0	0	0.049	0.037	0	0.053	0	0	0	0	0	0	0	0	0	0	SYNONYMOUS_CODING	LOW	SILENT	ggT/ggG	G120	161	Bti_02551	CODING	Bti_02551	0.272141	0.493664	0.404436	0.0490289	0.353115	0.999287	0.960845
2513020848	Bti_contig00111_ace.1	2346982	SNP	G	T	34	0	0	0	0	0	0	0	0	0	0	0	0	0	0	0	0.1	0	0	0	0	0	0.098	0.106	0	0	0	0	STOP_GAINED	HIGH	NONSENSE	Gaa/Taa	E89*	383	Bti_02552	CODING	Bti_02552	0.131957	0.95225	0.14956	0.330731	0.562846	0.999287	0.988559
2513020848	Bti_contig00111_ace.1	2366184	SNP	T	G	34	0.105	0	0	0	0	0	0	0	0	0.129	0	0	0.116	0	0	0	0	0	0.093	0	0.075	0.074	0	0	0	0	0	SYNONYMOUS_CODING	LOW	SILENT	ggT/ggG	G644	669	Bti_02568	CODING	Bti_02568	0.440485	0.53341	0.344415	0.590225	0.282261	0.999287	0.960845
2513020848	Bti_contig00111_ace.1	2368257	INDEL	CA	C	34	0.882	0.899	0.866	0.838	0.896	0.902	0.895	0.907	0.898	0.908	0.926	0.904	0.919	0.914	0.911	0.909	0.906	0.913	0.908	0.903	0.903	0.907	0.918	0.872	0.925	0.883	0.88	FRAME_SHIFT	HIGH		-	-227	233	Bti_02570	CODING	Bti_02570	0.32118	0.737187	0.20035	0.981977	0.00682294	0.999287	0.960845
2513020848	Bti_contig00111_ace.1	2368373	INDEL	A	AT	33	0.878	0.883	0.849	0.579	0.844	0.851	0.799	0.834	0.871	0.886	0.871	0.892	0.859	0.88	0.884	0.871	0.87	0.851	0.856	0.866	0.853	0.873	0.855	0.83	0.852	0.853	0.853	INTERGENIC	MODIFIER								0.944523	0.860072	0.240493	0.809915	0.42605	0.999287	0.975248
2513020848	Bti_contig00111_ace.1	2378135	SNP	C	T	30	0.051	0	0	0.076	0	0.034	0.035	0	StrandBias	StrandBias	0.065	0.046	0.04	0.095	0.062	0.038	0.115	0.107	0.048	0.108	0.071	0.102	0.101	0.084	0	0.029	0	SYNONYMOUS_CODING	LOW	SILENT	aaG/aaA	K26	353	Bti_02582	CODING	Bti_02582	0.0732296	0.799756	0.000490866	0.0405939	0.0162926	0.999287	0.960845
2513020848	Bti_contig00111_ace.1	2378141	SNP	A	G	30	0.055	0	0	0	0	0.034	0.037	0	StrandBias	StrandBias	0.065	0.05	0.041	0.097	0.062	0.038	0.119	0.106	0.048	0.107	0.069	0.103	0.102	0.084	0	0.029	0	SYNONYMOUS_CODING	LOW	SILENT	acT/acC	T24	353	Bti_02582	CODING	Bti_02582	0.100397	0.769816	5.98223e-05	0.0530494	0.00386184	0.999287	0.960845
2513020848	Bti_contig00111_ace.1	2378147	SNP	G	A	31	0.064	0	0	0	0	0.034	0.04	0	StrandBias	0.042	0.065	0.048	0.043	0.098	0.062	0.039	0.121	0.11	0.051	0.113	0.069	0.105	0.101	0.085	0	0.028	0.023	SYNONYMOUS_CODING	LOW	SILENT	gaC/gaT	D22	353	Bti_02582	CODING	Bti_02582	0.0804338	0.678249	4.6504e-05	0.127743	0.00572271	0.999287	0.960845
2513020848	Bti_contig00111_ace.1	2378180	SNP	C	T	26	0.103	StrandBias	0	0	0.066	0.076	0.078	StrandBias	0.055	0.051	0.084	0.085	0.099	CovFailed	0.11	0.09	CovFailed	0.18	0.071	0.127	CovFailed	CovFailed	0.158	CovFailed	0.147	0.061	0.04	SYNONYMOUS_CODING	LOW	SILENT	acG/acA	T11	353	Bti_02582	CODING	Bti_02582	0.623474	0.686021	0.0115706	0.647513	0.0651065	0.999287	0.960845
2513020848	Bti_contig00111_ace.1	2378186	SNP	G	T	28	0.103	StrandBias	0	0	0.064	0.071	0.077	StrandBias	0.054	0.046	0.076	0.078	0.1	CovFailed	0.108	0.085	CovFailed	0.175	0.07	0.116	0.167	0.141	0.146	CovFailed	0.138	0.058	0.037	SYNONYMOUS_CODING	LOW	SILENT	cgC/cgA	R9	353	Bti_02582	CODING	Bti_02582	0.921109	0.999682	0.00274658	0.446478	0.0264425	0.999287	0.9998
2513020848	Bti_contig00111_ace.1	2378219	SNP	T	C	34	0	0	0	0	0	0	0	0	0	0	0	0	0	0	0	0	0.034	0.07	0.032	0.052	0	0.041	0	0	0	0	0	INTERGENIC	MODIFIER	NA	NA	NA	NA	NA	NA	NA	0.0405791	0.369785	0.00887464	0.115288	0.169566	0.999287	0.960845
2513020848	Bti_contig00111_ace.1	2378234	SNP	A	T	32	0	0	0	0	0	0	0	0	0	0	0	0	0	0.039	StrandBias	0	0.055	0.073	0.042	0.066	0.028	0.051	0.04	0.034	0	StrandBias	0	INTERGENIC	MODIFIER	NA	NA	NA	NA	NA	NA	NA	0.04651	0.314872	8.56479e-08	0.00968022	0.0909598	0.999287	0.960845
2513020848	Bti_contig00111_ace.1	2378249	SNP	C	A	32	0.032	0	0	0	0	0	0	0	0	0	0.038	0	0.031	0.053	0.043	0	0.073	0.086	0.055	0.097	0.043	0.069	0.054	0.047	0	StrandBias	0	INTERGENIC	MODIFIER	NA	NA	NA	NA	NA	NA	NA	0.0377689	0.337687	6.43649e-06	0.0824377	0.0218082	0.999287	0.960845
2513020848	Bti_contig00111_ace.1	2378259	SNP	A	G	32	0.031	0	0	0	0	0.031	0.039	0	0	0	0.046	0	0.037	0.058	0.048	0	0.098	0.097	0.064	0.115	0.059	0.082	0.062	0.064	0.03	StrandBias	0	INTERGENIC	MODIFIER	NA	NA	NA	NA	NA	NA	NA	0.114211	0.35598	1.31307e-05	0.168144	0.0459949	0.999287	0.960845
2513020848	Bti_contig00111_ace.1	2378265	SNP	G	T	31	0.045	0	0.034	0	0.042	0.042	0.063	0	0	0	0.06	0.03	0.049	0.067	0.055	0.03	0.124	0.117	0.071	0.135	0.087	0.095	0.081	0.093	0.037	StrandBias	0	INTERGENIC	MODIFIER	NA	NA	NA	NA	NA	NA	NA	0.0860289	0.636132	3.47211e-05	0.145319	0.0716809	0.999287	0.960845
2513020848	Bti_contig00111_ace.1	2378315	SNP	T	C	23	0.094	0.047	0.057	0.111	0.071	0.076	0.123	0.05	0.071	0.053	0.117	0.084	0.114	CovFailed	0.14	0.079	CovFailed	CovFailed	0.093	CovFailed	0.175	CovFailed	CovFailed	CovFailed	0.158	0.061	0.043	INTERGENIC	MODIFIER	NA	NA	NA	NA	NA	NA	NA	0.575808	0.536478	0.10874	0.512836	0.118967	0.999287	0.960845
2513020848	Bti_contig00111_ace.1	2378322	SNP	C	T	22	0.089	0.049	0	0.111	0.065	0.066	0.122	0.049	0.071	0.052	0.108	0.079	0.112	CovFailed	0.133	0.075	CovFailed	CovFailed	0.088	CovFailed	CovFailed	CovFailed	CovFailed	CovFailed	0.153	0.058	0.04	INTERGENIC	MODIFIER	NA	NA	NA	NA	NA	NA	NA	0.445933	0.256112	0.285481	0.857197	0.157727	0.999287	0.960845
2513020848	Bti_contig00111_ace.1	2378329	SNP	G	T	23	0.086	0.051	0	0.119	0.066	0.065	0.122	0.047	0.07	0.05	0.111	0.081	0.113	CovFailed	0.133	0.076	CovFailed	CovFailed	0.083	CovFailed	CovFailed	CovFailed	CovFailed	CovFailed	0.156	0.059	0.04	INTERGENIC	MODIFIER	NA	NA	NA	NA	NA	NA	NA	0.442621	0.227669	0.249792	0.881269	0.147476	0.999287	0.960845
2513020848	Bti_contig00111_ace.1	2378350	SNP	T	C	25	0.075	0.047	0	0.12	0.06	0.059	0.102	0.049	0.065	0.05	0.099	0.081	0.1	CovFailed	0.123	0.075	0.216	0.175	0.077	CovFailed	0.155	CovFailed	CovFailed	CovFailed	0.145	0.057	0.038	INTERGENIC	MODIFIER	NA	NA	NA	NA	NA	NA	NA	0.766807	0.492149	0.0113903	0.333798	0.0996697	0.999287	0.960845
2513020848	Bti_contig00111_ace.1	2381636	SNP	C	T	33	0	0	0	0	0	StrandBias	0	0	0	0	0	0	0	0	0.031	0.029	0.096	0.061	0.044	0.124	0	0.089	0.046	0	0	0	0	SYNONYMOUS_CODING	LOW	SILENT	gaC/gaT	D39	62	Bti_02588	CODING	Bti_02588	0.474641	0.347618	5.60701e-05	0.0359645	0.171301	0.999287	0.960845
2513020848	Bti_contig00111_ace.1	2381639	SNP	T	C	33	0	0	0	0	0	StrandBias	0	0	0	0	0	0	0	0	0.031	0.032	0.12	0.062	0.044	0.121	0	0.09	0.049	0	0	0	0	SYNONYMOUS_CODING	LOW	SILENT	ttT/ttC	F40	62	Bti_02588	CODING	Bti_02588	0.563214	0.353007	6.13722e-05	0.0412179	0.188502	0.999287	0.960845
2513020848	Bti_contig00111_ace.1	2381672	SNP	T	C	34	0	0	0	0	0	0	0	0	0	0	0	0	0	0	0.029	0.038	0.134	0.061	0.041	0.112	0	0.082	0.051	0	0	0	0	SYNONYMOUS_CODING	LOW	SILENT	taT/taC	Y51	62	Bti_02588	CODING	Bti_02588	0.600127	0.404393	3.78239e-05	0.0486828	0.210481	0.999287	0.960845
2513020848	Bti_contig00111_ace.1	2381702	SNP	G	A	34	0	0	0	0	0	0	0	0	0	0	0	0	0	0	0	0	0.048	0.036	0.022	0.061	0	0.051	0	0	0	0	0	SYNONYMOUS_CODING	LOW	SILENT	gaG/gaA	E61	62	Bti_02588	CODING	Bti_02588	0.249152	0.361083	0.00187003	0.32644	0.534203	0.999287	0.960845
2513020848	Bti_contig00111_ace.1	2381935	SNP	A	G	34	0	0	0	0	0	0	0	0	0	0	0	0	0	0	0	0	0.092	0	0	0	0	0	0	0	0	0	0	INTERGENIC	MODIFIER	NA	NA	NA	NA	NA	NA	NA	0.65757	NA	0.173408	0.665273	0.693275	0.999287	NA
2513020848	Bti_contig00111_ace.1	2381964	SNP	G	A	33	0	0	0	0	0	0	0	0	0	0	0	0	0	0	0	0	0.09	0	0	0	0	0	0	0	0	0	StrandBias	INTERGENIC	MODIFIER	NA	NA	NA	NA	NA	NA	NA	0.640302	NA	0.200785	0.72448	0.681697	0.999287	NA
2513020848	Bti_contig00111_ace.1	2383120	SNP	C	T	34	0	0	0	0	0	0	0	0	0	0	0	0	0	0	0	0	0.142	0	0	0	0	0	0.041	0	0	0	0	NON_SYNONYMOUS_CODING	MODERATE	MISSENSE	cCt/cTt	P113L	268	Bti_02590	CODING	Bti_02590	0.484644	0.727688	0.186478	0.695791	0.768259	0.999287	0.960845
2513020848	Bti_contig00111_ace.1	2383775	SNP	G	A	34	0	0	0	0	0	0	0	0	0	0	0	0	0	0	0	0	0.118	0	0	0	0	0	0.038	0	0	0	0.022	NON_SYNONYMOUS_CODING	MODERATE	MISSENSE	cGc/cAc	R79H	287	Bti_02591	CODING	Bti_02591	0.396203	0.612892	0.0556399	0.966374	0.990745	0.999287	0.960845
2513020848	Bti_contig00111_ace.1	2383797	SNP	G	T	34	0	0	0	0	0	0	0	0	0	0	0	0	0	0	0	0	0.123	0	0	0	0	0	0.04	0	0	0	0.021	NON_SYNONYMOUS_CODING	MODERATE	MISSENSE	atG/atT	M86I	287	Bti_02591	CODING	Bti_02591	0.400197	0.618356	0.0482853	0.942007	0.969457	0.999287	0.960845
2513020848	Bti_contig00111_ace.1	2383947	SNP	G	A	30	IndelCall	IndelCall	0	0	IndelCall	0	0	0	0	0	0	0	0	0	0	0	0.107	0	0	0	0	0	0.03	IndelCall	0	0	0	SYNONYMOUS_CODING	LOW	SILENT	gaG/gaA	E136	287	Bti_02591	CODING	Bti_02591	0.545799	0.763373	0.202082	0.675893	0.73065	0.999287	0.960845
2513020848	Bti_contig00111_ace.1	2384045	SNP	G	T	33	0	0	0	0	0	0	0	0	0	IndelCall	0	0	0	0	0	0	0.111	0	0	0	0	0	0	0	0	0	0.023	NON_SYNONYMOUS_CODING	MODERATE	MISSENSE	cGg/cTg	R169L	287	Bti_02591	CODING	Bti_02591	0.557183	0.712968	0.0595283	0.924346	0.997645	0.999287	0.960845
2513020848	Bti_contig00111_ace.1	2384122	SNP	T	C	34	0	0	0	0	0	0	0	0	0	0	0	0	0	0	0	0	0.118	0	0	0	0	0	0.045	0	0	0	0	SYNONYMOUS_CODING	LOW	SILENT	Ttg/Ctg	L195	287	Bti_02591	CODING	Bti_02591	0.443771	0.727688	0.143014	0.701102	0.691038	0.999287	0.960845
2513020848	Bti_contig00111_ace.1	2384180	SNP	T	G	34	0	0	0	0	0	0	0	0	0	0	0	0	0	0	0	0	0.132	0	0	0	0	0	0.036	0	0	0	0	NON_SYNONYMOUS_CODING	MODERATE	MISSENSE	tTc/tGc	F214C	287	Bti_02591	CODING	Bti_02591	0.492445	0.727688	0.15868	0.70293	0.727663	0.999287	0.960845
2513020848	Bti_contig00111_ace.1	2384396	SNP	C	T	34	0	0	0	0	0	0	0	0	0	0	0	0	0	0	0	0	0.101	0	0	0	0	0	0.059	0	0	0	0.022	NON_SYNONYMOUS_CODING	MODERATE	MISSENSE	aCg/aTg	T286M	287	Bti_02591	CODING	Bti_02591	0.310138	0.63912	0.0276829	0.806067	0.792954	0.999287	0.960845
2513020848	Bti_contig00111_ace.1	2384503	SNP	G	A	32	0	0	0	IndelCall	0	0	0	0	0	0	0	0	0	0	0	0	0.101	0	0	0	0	0	0.041	0	0	0	0	SYNONYMOUS_CODING	LOW	SILENT	aaG/aaA	K29	95	Bti_02592	CODING	Bti_02592	0.450526	0.741263	0.144053	0.553577	0.583204	0.999287	0.960845
2513020848	Bti_contig00111_ace.1	2384810	SNP	A	G	23	IndelCall	IndelCall	0	0	IndelCall	IndelCall	IndelCall	0	0	0	0	IndelCall	0	IndelCall	IndelCall	0	0.084	0	IndelCall	0	0	0	0	0	0	IndelCall	0	NON_SYNONYMOUS_CODING	MODERATE	MISSENSE	gAg/gGg	E37G	88	Bti_02593	CODING	Bti_02593	0.75605	NA	0.112811	0.558495	0.859072	0.999287	NA
2513020848	Bti_contig00111_ace.1	2384969	SNP	A	G	34	0	0	0	0	0	0	0	0	0	0	0	0	0	0	0	0	0.09	0	0	0	0	0	0	0	0	0	0	INTERGENIC	MODIFIER	NA	NA	NA	NA	NA	NA	NA	0.65757	NA	0.165992	0.57012	0.610094	0.999287	NA
2513020848	Bti_contig00111_ace.1	2384978	SNP	C	T	32	0	0	0	0	IndelCall	0	0	0	0	0	0	0	0	0	0	0	0.087	0	0	0	0	IndelCall	0	0	0	0	0	INTERGENIC	MODIFIER	NA	NA	NA	NA	NA	NA	NA	0.65269	NA	0.182222	0.623911	0.667115	0.999287	NA
2513020848	Bti_contig00111_ace.1	2385003	SNP	A	G	34	0	0	0	0	0	0	0	0	0	0	0	0	0	0	0	0	0.079	0	0	0	0	0	0.029	0	0	0	0	INTERGENIC	MODIFIER	NA	NA	NA	NA	NA	NA	NA	0.4496	0.727688	0.116412	0.738225	0.823794	0.999287	0.960845
2513020848	Bti_contig00111_ace.1	2385012	SNP	A	G	34	0	0	0	0	0	0	0	0	0	0	0	0	0	0	0	0	0.08	0	0	0	0	0	0.029	0	0	0	0	NON_SYNONYMOUS_CODING	MODERATE	MISSENSE	Aga/Gga	R3G	53	Bti_02594	CODING	Bti_02594	0.45151	0.727688	0.32034	0.698693	0.858665	0.999287	0.960845
2513020848	Bti_contig00111_ace.1	2385165	SNP	T	C	34	0	0	0	0	0	0	0	0	0	0	0	0	0	0	0	0	0.116	0	0	0	0	0	0.024	0	0	0	0	STOP_LOST	HIGH	MISSENSE	Tag/Cag	*54Q	53	Bti_02594	CODING	Bti_02594	0.526851	0.727688	0.170998	0.628643	0.696597	0.999287	0.960845
2513020848	Bti_contig00111_ace.1	2385205	SNP	G	T,A	34	0	0	0	0	0	0	0	0	0	0	0	0	0	0	0	0	0.117	0	0	0	0	0	0	0	0	0	0	INTERGENIC	MODIFIER	NA	NA	NA	NA	NA	NA	NA	0.65757	NA	0.0946439	0.695541	0.928484	0.999287	NA
2513020848	Bti_contig00111_ace.1	2385236	SNP	T	C	34	0	0	0	0	0	0	0	0	0	0	0	0	0	0	0	0	0.132	0	0	0	0	0	0.028	0	0	0	0	SYNONYMOUS_CODING	LOW	SILENT	aaT/aaC	N10	269	Bti_02595	CODING	Bti_02595	0.523985	0.727688	0.0620402	0.697292	0.90057	0.999287	0.960845
2513020848	Bti_contig00111_ace.1	2385249	SNP	A	G	34	0	0	0	0	0	0	0	0	0	0	0	0	0	0	0	0	0.125	0	0	0	0	0	0.028	0	0	0	0	NON_SYNONYMOUS_CODING	MODERATE	MISSENSE	Ata/Gta	I15V	269	Bti_02595	CODING	Bti_02595	0.517554	0.727688	0.0580434	0.696573	0.89734	0.999287	0.960845
2513020848	Bti_contig00111_ace.1	2385268	SNP	G	A	34	0	0	0	0	0	0	0	0	0	0	0	0	0	0	0	0	0.131	0	0	0	0	0	0.029	0	0	0	0	NON_SYNONYMOUS_CODING	MODERATE	MISSENSE	gGt/gAt	G21D	269	Bti_02595	CODING	Bti_02595	0.518965	0.727688	0.0604026	0.68631	0.869088	0.999287	0.960845
2513020848	Bti_contig00111_ace.1	2385320	SNP	A	C	34	0	0	0	0	0	0	0	0	0	0	0	0	0	0	0	0	0.128	0	0	0	0	0	0.036	0	0	0	0	SYNONYMOUS_CODING	LOW	SILENT	tcA/tcC	S38	269	Bti_02595	CODING	Bti_02595	0.488264	0.727688	0.159665	0.605061	0.66584	0.999287	0.960845
2513020848	Bti_contig00111_ace.1	2385461	SNP	T	C	34	0	0	0	0	0	0	0	0	0	0	0	0	0	0	0	0	0.125	0.035	0	0.057	0	0.039	0.049	0	0	0	0	SYNONYMOUS_CODING	LOW	SILENT	ctT/ctC	L85	269	Bti_02595	CODING	Bti_02595	0.825114	0.362042	0.00348976	0.304652	0.387827	0.999287	0.960845
2513020848	Bti_contig00111_ace.1	2385470	SNP	A	G	33	0	0	0	0	0	0	0	0	0	0	0	0	0	0	0	0	CovFailed	0.035	0	0.053	0	0.039	0	0	0	0	0	SYNONYMOUS_CODING	LOW	SILENT	gcA/gcG	A88	269	Bti_02595	CODING	Bti_02595	0.0714951	0.403627	0.0285185	0.15141	0.164992	0.999287	0.960845
2513020848	Bti_contig00111_ace.1	2385484	SNP	G	A	33	0	0	0	0	0	0	0	0	0	0	0	0	0	0	0	0	CovFailed	0.034	0	0.056	0	0.038	0.046	0	0	0	0	NON_SYNONYMOUS_CODING	MODERATE	MISSENSE	aGa/aAa	R93K	269	Bti_02595	CODING	Bti_02595	0.314235	0.361716	0.000502421	0.146433	0.134987	0.999287	0.960845
2513020848	Bti_contig00111_ace.1	2385497	SNP	T	A	33	0	0	0	0	0	0	0	0	0	0	0	0	0	0	0	0	CovFailed	0.034	0	0.051	0	0.036	0	0	0	0	0	NON_SYNONYMOUS_CODING	MODERATE	MISSENSE	gaT/gaA	D97E	269	Bti_02595	CODING	Bti_02595	0.0640836	0.407326	0.0266967	0.148509	0.155926	0.999287	0.960845
2513020848	Bti_contig00111_ace.1	2385923	SNP	T	C	33	0	0	0	0	0	0	0	0	0	0	0	0	0	0	0	0	CovFailed	0	0	0	0	0	0	0	0	0	0	SYNONYMOUS_CODING	LOW	SILENT	cgT/cgC	R239	269	Bti_02595	CODING	Bti_02595	NA	NA	0.016734	0.948942	0.851455	NA	NA
2513020848	Bti_contig00111_ace.1	2385960	SNP	C	T	31	0	0	0	IndelCall	0	0	IndelCall	0	0	0	0	0	0	0	0	0	CovFailed	0	0	0	0	0	0.026	0	0	0	0	SYNONYMOUS_CODING	LOW	SILENT	Cta/Tta	L252	269	Bti_02595	CODING	Bti_02595	0.35489	0.724755	0.0140543	0.997463	0.9621	0.999287	0.960845
2513020848	Bti_contig00111_ace.1	2386233	SNP	C	T	34	0	0	0.038	0	0	0	0	0	0	0	0	0	0	0	0	0	0.136	0	0	0	0	0	0.032	0	0	0	0	NON_SYNONYMOUS_CODING	MODERATE	MISSENSE	Ggt/Agt	G38S	67	Bti_02596	CODING	Bti_02596	0.74474	0.364956	0.119027	0.648975	0.963308	0.999287	0.960845
2513020848	Bti_contig00111_ace.1	2386239	SNP	T	C	34	0	0	0.042	0	0	0	0	0	0	0	0	0	0	0	0	0	0.135	0	0	0	0	0	0.031	0	0	0	0	NON_SYNONYMOUS_CODING	MODERATE	MISSENSE	Aat/Gat	N36D	67	Bti_02596	CODING	Bti_02596	0.777131	0.356209	0.128006	0.642608	0.96667	0.999287	0.960845
2513020848	Bti_contig00111_ace.1	2386247	SNP	C	T	34	0	0	0.047	0	0	0	0	0	0	0	0	0	0	0	0	0	0.13	0	0	0	0	0	0.028	0	0	0	0	NON_SYNONYMOUS_CODING	MODERATE	MISSENSE	gGt/gAt	G33D	67	Bti_02596	CODING	Bti_02596	0.832396	0.347216	0.145592	0.627511	0.975099	0.999287	0.960845
2513020848	Bti_contig00111_ace.1	2386272	SNP	T	C	33	0	0	0.055	0	0	IndelCall	0	0	0	0	0	0	0	0	0	0	0.137	0	0	0	0	0	0.025	0	0	0	0	NON_SYNONYMOUS_CODING	MODERATE	MISSENSE	Att/Gtt	I25V	67	Bti_02596	CODING	Bti_02596	0.873149	0.34045	0.201443	0.622137	0.979928	0.999287	0.960845
2513020848	Bti_contig00111_ace.1	2386348	SNP	T	G	34	0	0	0	0	0	0	0	0	0	0	0	0	0	0	0	0	0.15	0	0	0	0	0	0.033	0	0	0	0.019	INTERGENIC	MODIFIER	NA	NA	NA	NA	NA	NA	NA	0.463737	0.61319	0.153587	0.906937	0.844897	0.999287	0.960845
2513020848	Bti_contig00111_ace.1	2386410	SNP	C	T	34	0	0	0	0	0	0	0	0	0	0	0	0	0	0	0	0	0.116	0	0	0	0	0	0.034	0	0	0	0	INTERGENIC	MODIFIER	NA	NA	NA	NA	NA	NA	NA	0.482552	0.727688	0.180472	0.622118	0.713562	0.999287	0.960845
2513020848	Bti_contig00111_ace.1	2386446	SNP	G	T	34	0	0	0	0	0	0	0	0	0	0	0	0	0	0	0	0	0.125	0	0	0	0	0	0.032	0	0	0	0	INTERGENIC	MODIFIER	NA	NA	NA	NA	NA	NA	NA	0.500834	0.727688	0.184793	0.712846	0.776414	0.999287	0.960845
2513020848	Bti_contig00111_ace.1	2386450	SNP	T	C	33	0	0	0	0	0	0	0	0	0	0	0	0	0	0	0	0	0.121	0	0	0	IndelCall	0	0.032	0	0	0	0	INTERGENIC	MODIFIER	NA	NA	NA	NA	NA	NA	NA	0.467014	0.721087	0.304832	0.735148	0.851472	0.999287	0.960845
2513020848	Bti_contig00111_ace.1	2386466	SNP	A	C,G	33	0	0	0	0	IndelCall	0	0	0	0	0	0	0	0	0	0	0	0.1	0	0	0	0	0	0.028	0	0	0	0	INTERGENIC	MODIFIER	NA	NA	NA	NA	NA	NA	NA	0.505818	0.727688	0.334108	0.754783	0.863418	0.999287	0.960845
2513020848	Bti_contig00111_ace.1	2386468	SNP	C	A	34	0	0	0	0	0	0	0	0	0	0	0	0	0	0	0	0	0.098	0	0	0	0	0	0.026	0	0	0	0	INTERGENIC	MODIFIER	NA	NA	NA	NA	NA	NA	NA	0.496137	0.727688	0.314374	0.745232	0.854135	0.999287	0.960845
2513020848	Bti_contig00111_ace.1	2386521	SNP	C	A	34	0	0	0	0	0	0	0	0	0	0	0	0	0	0	0	0	0.086	0	0	0	0	0	0.029	0	0	0	0	INTERGENIC	MODIFIER	NA	NA	NA	NA	NA	NA	NA	0.462352	0.727688	0.117102	0.684787	0.617255	0.999287	0.960845
2513020848	Bti_contig00111_ace.1	2386549	SNP	A	G	33	0	0	0	0	0	IndelCall	0	0	0	0	0	0	0	0	0	0	0.075	0	0	0	0	0	0.031	0	0	0	0	INTERGENIC	MODIFIER	NA	NA	NA	NA	NA	NA	NA	0.425667	0.720196	0.117238	0.67346	0.578202	0.999287	0.960845
2513020848	Bti_contig00111_ace.1	2386632	SNP	G	A	33	0	0	0	0	0	IndelCall	0	0	0	0	0	0	0	0	0	0	0.119	0	0	0	0	0	0	0	0	0	0.019	INTERGENIC	MODIFIER	NA	NA	NA	NA	NA	NA	NA	0.572418	0.691384	0.0768429	0.819823	0.930461	0.999287	0.960845
2513020848	Bti_contig00111_ace.1	2386745	SNP	G	A	34	0	0	0	0	0	0	0	0	0	0	0	0	0	0	0	0	0.096	0	0	0	0	0	0	0	0	0	0	INTERGENIC	MODIFIER	NA	NA	NA	NA	NA	NA	NA	0.65757	NA	0.209233	0.677157	0.7688	0.999287	NA
2513020848	Bti_contig00111_ace.1	2386806	SNP	A	G	34	0	0	0	0	0	0	0	0	0	0	0	0	0	0	0	0	0.086	0	0	0	0	0	0	0	0	0	0	SYNONYMOUS_CODING	LOW	SILENT	gcA/gcG	A3	46	Bti_02597	CODING	Bti_02597	0.65757	NA	0.158423	0.65766	0.652381	0.999287	NA
2513020848	Bti_contig00111_ace.1	2386812	SNP	A	G	34	0	0	0	0	0	0	0	0	0	0	0	0	0	0	0	0	0.085	0	0	0	0	0	0	0	0	0	0	SYNONYMOUS_CODING	LOW	SILENT	agA/agG	R5	46	Bti_02597	CODING	Bti_02597	0.65757	NA	0.165325	0.661401	0.67196	0.999287	NA
2513020848	Bti_contig00111_ace.1	2386817	SNP	C	T	34	0	0	0	0	0	0	0	0	0	0	0	0	0	0	0	0	0.087	0	0	0	0	0	0	0	0	0	0	NON_SYNONYMOUS_CODING	MODERATE	MISSENSE	cCa/cTa	P7L	46	Bti_02597	CODING	Bti_02597	0.65757	NA	0.188354	0.671172	0.728361	0.999287	NA
2513020848	Bti_contig00111_ace.1	2386841	SNP	C	T	31	0	0	0	0	IndelCall	0	0	0	0	0	0	0	0	0	0	0	0.1	0	IndelCall	0	IndelCall	0	0	0	0	0	0	NON_SYNONYMOUS_CODING	MODERATE	MISSENSE	aCa/aTa	T15I	46	Bti_02597	CODING	Bti_02597	0.645262	NA	0.211708	0.646989	0.739101	0.999287	NA
2513020848	Bti_contig00111_ace.1	2386847	SNP	G	A	33	0	0	0	0	IndelCall	0	0	0	0	0	0	0	0	0	0	0	0.104	0	0	0	0	0	0	0	0	0	0	NON_SYNONYMOUS_CODING	MODERATE	MISSENSE	aGg/aAg	R17K	46	Bti_02597	CODING	Bti_02597	0.671712	NA	0.24261	0.690225	0.802198	0.999287	NA
2513020848	Bti_contig00111_ace.1	2386999	SNP	T	G	33	0	0	0	0	0	IndelCall	0	0	0	0	0	0	0	0	0	0	0.129	0	0	0	0	0	0.034	0	0	0	0	NON_SYNONYMOUS_CODING	MODERATE	MISSENSE	Tcg/Gcg	S9A	161	Bti_02598	CODING	Bti_02598	0.490931	0.720196	0.197265	0.637393	0.727447	0.999287	0.960845
2513020848	Bti_contig00111_ace.1	2387031	SNP	G	A	34	0	0	0	0	0	0	0	0	0	0	0	0	0	0	0	0	0.124	0	0	0	0	0	0.035	0	0	0	0	SYNONYMOUS_CODING	LOW	SILENT	aaG/aaA	K19	161	Bti_02598	CODING	Bti_02598	0.487773	0.727688	0.0727893	0.738053	0.920632	0.999287	0.960845
2513020848	Bti_contig00111_ace.1	2387032	SNP	A	G	34	0	0	0	0	0	0	0	0	0	0	0	0	0	0	0	0	0.124	0	0	0	0	0	0.034	0	0	0	0	NON_SYNONYMOUS_CODING	MODERATE	MISSENSE	Ata/Gta	I20V	161	Bti_02598	CODING	Bti_02598	0.491721	0.727688	0.0682517	0.737953	0.922324	0.999287	0.960845
2513020848	Bti_contig00111_ace.1	2387315	SNP	G	A	34	0	0	0	0	0	0	0	0	0	0	0	0	0	0	0	0	0.23	0	0	0	0	0	0.086	0	0	0	0.029	NON_SYNONYMOUS_CODING	MODERATE	MISSENSE	gGc/gAc	G114D	161	Bti_02598	CODING	Bti_02598	0.396982	0.645246	0.0506666	0.902662	0.909808	0.999287	0.960845
2513020848	Bti_contig00111_ace.1	2387322	SNP	T	C	34	0	0	0	0	0	0	0	0	0	0	0	0	0	0	0	0	0.236	0	0	0	0	0	0.081	0	0	0	0.027	SYNONYMOUS_CODING	LOW	SILENT	tgT/tgC	C116	161	Bti_02598	CODING	Bti_02598	0.413031	0.645942	0.0576055	0.897211	0.919641	0.999287	0.960845
2513020848	Bti_contig00111_ace.1	2387387	SNP	T	C	34	0	0	0	0	0	0	0	0	0	0	0	0	0	0	0	0	0.16	0	0	0	0	0	0	0	0	0	0	NON_SYNONYMOUS_CODING	MODERATE	MISSENSE	gTa/gCa	V138A	161	Bti_02598	CODING	Bti_02598	0.65757	NA	0.0746698	0.698044	0.939921	0.999287	NA
2513020848	Bti_contig00111_ace.1	2387840	SNP	C	T	34	0	0	0	0	0	0	0	0	0	0	0	0	0	0	0	0	0.125	0	0	0	0	0	0	0	0	0	0	SYNONYMOUS_CODING	LOW	SILENT	caC/caT	H128	180	Bti_02599	CODING	Bti_02599	0.65757	NA	0.24958	0.683229	0.822984	0.999287	NA
2513020848	Bti_contig00111_ace.1	2388560	SNP	T	A	26	0.047	0.033	CovFailed	0.029	0.031	0.034	0.04	0.047	0.036	StrandBias	0	0.049	0	StrandBias	0.056	0.038	0	0.055	0.036	0.051	0	0.037	0.051	0	0	StrandBias	0.027	SYNONYMOUS_CODING	LOW	SILENT	ggT/ggA	G76	234	Bti_02600	CODING	Bti_02600	0.0818299	0.157465	0.419791	0.231836	0.723482	0.999287	0.960845
2513020848	Bti_contig00111_ace.1	2388561	SNP	C	G	28	0.04	0.032	CovFailed	0.026	0.032	0.033	0.037	0	0.037	StrandBias	0	0	0	0	0.052	0.037	0	0.056	0	0.052	0	0.038	0.05	0	0	StrandBias	0	NON_SYNONYMOUS_CODING	MODERATE	MISSENSE	Cca/Gca	P77A	234	Bti_02600	CODING	Bti_02600	0.154577	0.167921	0.626118	0.0605317	0.722981	0.999287	0.960845
2513020848	Bti_contig00111_ace.1	2388593	SNP	T	G	29	0.042	0.041	CovFailed	0	0.036	0	0	0	0	0	0	0	0	StrandBias	0	0	0	0.049	0	0.03	0	0	0.039	0	0	StrandBias	0	SYNONYMOUS_CODING	LOW	SILENT	acT/acG	T87	234	Bti_02600	CODING	Bti_02600	0.00776203	0.422488	0.733391	0.254798	0.325079	0.999287	0.960845
2513020848	Bti_contig00111_ace.1	2389305	SNP	T	G	34	0	0	0.141	0	0.101	0	0	0	0	0	0	0	0	0.059	0	0	0	0	0	0	0	0	0	0	0	0	0	INTERGENIC	MODIFIER	NA	NA	NA	NA	NA	NA	NA	0.0602313	0.34772	0.231767	0.467097	0.60055	0.999287	0.960845
2513020848	Bti_contig00111_ace.1	2392540	SNP	T	G	34	0	0	0	0	0	0	0	0	0	0	0	0	0	0	0	0	0	0	0	0	0.051	0.065	0	0	0	0	0.029	SYNONYMOUS_CODING	LOW	SILENT	ggT/ggG	G75	141	Bti_02604	CODING	Bti_02604	0.151816	0.365679	0.161653	0.218431	0.459651	0.999287	0.960845
2513020848	Bti_contig00111_ace.1	2392585	SNP	T	C	34	0	0	0	0	0	0	0	0	0	0	0	0	0	0	0	0	0.104	0	0	0	0	0	0	0	0	0	0	SYNONYMOUS_CODING	LOW	SILENT	acT/acC	T90	141	Bti_02604	CODING	Bti_02604	0.65757	NA	0.227021	0.680597	0.796245	0.999287	NA
2513020848	Bti_contig00111_ace.1	2392616	SNP	T	G	33	0	0	0	0	0	0	0	0	0	0	0	0	0	0	0	0	0.092	0	0	0	0	0	0	0	0	0	0	NON_SYNONYMOUS_CODING	MODERATE	MISSENSE	Tcc/Gcc	S101A	141	Bti_02604	CODING	Bti_02604	0.65757	NA	0.197274	0.674019	0.746797	0.999287	NA
2513020848	Bti_contig00111_ace.1	2392618	SNP	C	T	33	0	0	0	0	0	0	0	0	0	0	0	0	0	0	0	0	0.093	0	0	0	0	0	0	0	0	0	0	SYNONYMOUS_CODING	LOW	SILENT	tcC/tcT	S101	141	Bti_02604	CODING	Bti_02604	0.65757	NA	0.198996	0.674516	0.750152	0.999287	NA
2513020848	Bti_contig00111_ace.1	2392624	SNP	A	G	34	0	0	0	0	0	0	0	0	0	0	0	0	0	0	0	0	0.088	0	0	0	0	0	0	0	0	0	0	SYNONYMOUS_CODING	LOW	SILENT	ggA/ggG	G103	141	Bti_02604	CODING	Bti_02604	0.65757	NA	0.195414	0.673463	0.743101	0.999287	NA
2513020848	Bti_contig00111_ace.1	2394387	SNP	T	C	33	0	0	0	0	0	0	0	0	0	0	0	0	0	0	0	0	CovFailed	0	0	0	0	0	0.055	0	0	0	0	SYNONYMOUS_CODING	LOW	SILENT	caT/caC	H550	574	Bti_02605	CODING	Bti_02605	0.33769	0.727688	0.0116403	0.461628	0.29546	0.999287	0.960845
2513020848	Bti_contig00111_ace.1	2394508	SNP	T	G	34	0	0	0	0	0	0	0	0	0	0	0	0	0	0	0	0	0.184	0	0	0	0	0	0.057	0	0	0	0	NON_SYNONYMOUS_CODING	MODERATE	MISSENSE	Tta/Gta	L11V	390	Bti_02606	CODING	Bti_02606	0.474718	0.727688	0.0924905	0.713649	0.875536	0.999287	0.960845
2513020848	Bti_contig00111_ace.1	2395132	SNP	T	C	33	0	0	0	0	0	0	0	0	0	0	0	0	0	0	0	0	CovFailed	0	0	0	0	0	0.046	0	0	0	0.02	SYNONYMOUS_CODING	LOW	SILENT	Ttg/Ctg	L219	390	Bti_02606	CODING	Bti_02606	0.232767	0.629656	0.00246498	0.306368	0.218409	0.999287	0.960845
2513020848	Bti_contig00111_ace.1	2395542	SNP	G	A	31	0	0	0	IndelCall	0	0	0	0	0	0	0	0	0	0	0	0	CovFailed	0	0	0	0	0	0.051	0	0	0	0	SYNONYMOUS_CODING	LOW	SILENT	ggG/ggA	G355	390	Bti_02606	CODING	Bti_02606	0.352509	0.741263	0.0209612	0.0693161	0.0142685	0.999287	0.960845
2513020848	Bti_contig00111_ace.1	2395599	SNP	C	T	34	0	0	0	0	0	0	0	0	0	0	0	0	0	0	0	0	0.128	0	0	0	0	0	0.034	0	0	0	0	SYNONYMOUS_CODING	LOW	SILENT	acC/acT	T374	390	Bti_02606	CODING	Bti_02606	0.495978	0.727688	0.176583	0.623379	0.706909	0.999287	0.960845
2513020848	Bti_contig00111_ace.1	2395605	SNP	C	T	32	0	IndelCall	IndelCall	0	0	0	0	0	0	0	0	0	0	0	0	0	0.11	0	0	0	0	0	0.03	0	0	0	0	SYNONYMOUS_CODING	LOW	SILENT	atC/atT	I376	390	Bti_02606	CODING	Bti_02606	0.502047	0.707349	0.200497	0.635914	0.710903	0.999287	0.960845
2513020848	Bti_contig00111_ace.1	2395891	SNP	G	T	33	0	0	0.039	0	IndelCall	0	0	0	0	0	0	0	0	0	0	0	0.196	0	0	0	0	0	0.043	0	0	0	0	NON_SYNONYMOUS_CODING	MODERATE	MISSENSE	aGg/aTg	R80M	88	Bti_02607	CODING	Bti_02607	0.699744	0.390985	0.176952	0.637266	0.949832	0.999287	0.960845
2513020848	Bti_contig00111_ace.1	2396331	SNP	A	C	33	0	0.083	0.079	0	0.094	0	0.062	0	0	0.101	0	0.113	0	0	0.08	0	0.076	0.074	0.098	0.081	0	0.083	0.077	0	0	0	0	SYNONYMOUS_CODING	LOW	SILENT	acA/acC	T141	193	Bti_02608	CODING	Bti_02608	0.633004	0.989916	0.270571	0.369189	0.503616	0.999287	0.999401
2513020848	Bti_contig00111_ace.1	2396572	SNP	T	A	32	IndelCall	0	0.026	0	0	0	IndelCall	0	0	0	0	0	0	0	0	0	0.184	0	0	0	0	0	0.042	0	0	0	0.02	NON_SYNONYMOUS_CODING	MODERATE	MISSENSE	aaT/aaA	N27K	438	Bti_02609	CODING	Bti_02609	0.616243	0.356468	0.119924	0.858313	0.971966	0.999287	0.960845
2513020848	Bti_contig00111_ace.1	2396644	SNP	C	T	34	0	0	0	0	0	0	0	0	0	0	0	0	0	0	0	0	0.182	0	0	0	0	0	0.034	0	0	0	0.022	SYNONYMOUS_CODING	LOW	SILENT	acC/acT	T51	438	Bti_02609	CODING	Bti_02609	0.483255	0.607228	0.0601718	0.906555	0.976447	0.999287	0.960845
2513020848	Bti_contig00111_ace.1	2397409	SNP	G	A	33	0	0	0	0	0	0	0	0	0	0	0	0	0	0	0	0	CovFailed	0	0	0	0	0	0.055	0	0	0	0.021	SYNONYMOUS_CODING	LOW	SILENT	aaG/aaA	K306	438	Bti_02609	CODING	Bti_02609	0.239284	0.637663	0.00308966	0.426631	0.315345	0.999287	0.960845
2513020848	Bti_contig00111_ace.1	2397514	SNP	G	A	33	0	0	0	0	0	0	0	0	0	0	0	0	0	0	0	0	CovFailed	0	0	0	0	0	0.044	0	0	0	0	SYNONYMOUS_CODING	LOW	SILENT	caG/caA	Q341	438	Bti_02609	CODING	Bti_02609	0.33769	0.727688	0.0065227	0.535182	0.236293	0.999287	0.960845
2513020848	Bti_contig00111_ace.1	2397607	SNP	T	C	32	0	0	0	0	0	0	0	0	0	0	0	0	0	0	0	0	CovFailed	0	0	0	0	0	CovFailed	0	0	0	0	SYNONYMOUS_CODING	LOW	SILENT	ttT/ttC	F372	438	Bti_02609	CODING	Bti_02609	NA	NA	0.0107171	0.960225	0.575972	NA	NA
2513020848	Bti_contig00111_ace.1	2398701	SNP	T	G	33	0	0	0	0	0	0	0	0	0	0	0	0	0	0	0	0	CovFailed	0	0	0	0	0	0.034	0	0	0	0	NON_SYNONYMOUS_CODING	MODERATE	MISSENSE	gaT/gaG	D91E	110	Bti_02612	CODING	Bti_02612	0.33769	0.727688	0.00764625	0.983939	0.901318	0.999287	0.960845
2513020848	Bti_contig00111_ace.1	2398725	SNP	G	C	33	IndelCall	0	0	0	0	0	0	0	0	0	0	0	0	0	0	0	0.176	0	0	0	0	0	0.036	0	0	0	0	NON_SYNONYMOUS_CODING	MODERATE	MISSENSE	gaG/gaC	E99D	110	Bti_02612	CODING	Bti_02612	0.563426	0.723611	0.0655765	0.735161	0.916481	0.999287	0.960845
2513020848	Bti_contig00111_ace.1	2400771	SNP	C	A	34	0	0	0	0	0	0	0	0	0	0	0	0	0	0	0	0	0.161	0	0	0	0	0	0.047	0	0	0	0	NON_SYNONYMOUS_CODING	MODERATE	MISSENSE	aCc/aAc	T9N	1174	Bti_02617	CODING	Bti_02617	0.483114	0.727688	0.133589	0.657959	0.647141	0.999287	0.960845
2513020848	Bti_contig00111_ace.1	2401425	SNP	T	C	34	0	0	0	0	0	0	0	0	0	0	0	0	0	0	0	0	0.107	0	0	0	0	0	0	0	0	0	0	NON_SYNONYMOUS_CODING	MODERATE	MISSENSE	aTg/aCg	M227T	1174	Bti_02617	CODING	Bti_02617	0.65757	NA	0.226179	0.680464	0.795079	0.999287	NA
2513020848	Bti_contig00111_ace.1	2401430	SNP	T	G	34	0	0	0	0	0	0	0	0	0	0	0	0	0	0	0	0	0.115	0	0	0	0	0	0	0	0	0	0	NON_SYNONYMOUS_CODING	MODERATE	MISSENSE	Tta/Gta	L229V	1174	Bti_02617	CODING	Bti_02617	0.65757	NA	0.232208	0.681359	0.803151	0.999287	NA
2513020848	Bti_contig00111_ace.1	2401670	SNP	C	G	32	0	0	0	0	IndelCall	0	0	IndelCall	0	0	0	0	0	0	0	0	0.108	0	0	0	0	0	0.027	0	0	0	0	NON_SYNONYMOUS_CODING	MODERATE	MISSENSE	Caa/Gaa	Q309E	1174	Bti_02617	CODING	Bti_02617	0.489565	0.655054	0.167548	0.61075	0.628219	0.999287	0.960845
2513020848	Bti_contig00111_ace.1	2401684	SNP	A	G	34	0	0	0	0	0	0	0	0	0	0	0	0	0	0	0	0	0.102	0	0	0	0	0	0	0	0	0	0	SYNONYMOUS_CODING	LOW	SILENT	aaA/aaG	K313	1174	Bti_02617	CODING	Bti_02617	0.65757	NA	0.208615	0.677013	0.767735	0.999287	NA
2513020848	Bti_contig00111_ace.1	2403079	SNP	T	G	34	0	0	0	0.056	0	0	0	0	0	0	0	0	0	0	0	0	0	0	0	0	0	0	0	0	0	0	0.034	SYNONYMOUS_CODING	LOW	SILENT	ggT/ggG	G778	1174	Bti_02617	CODING	Bti_02617	0.869512	0.990131	0.590534	0.358867	0.163693	0.999287	0.999401
2513020848	Bti_contig00111_ace.1	2403145	SNP	T	C	34	0	0	0	0	0	0	0	0	0	0	0	0	0	0	0	0	0.135	0	0	0	0	0	0.039	0	0	0	0	SYNONYMOUS_CODING	LOW	SILENT	acT/acC	T800	1174	Bti_02617	CODING	Bti_02617	0.484569	0.727688	0.0596296	0.689985	0.889761	0.999287	0.960845
2513020848	Bti_contig00111_ace.1	2403952	SNP	G	A	34	0	0	0.032	0	0	0	0	0	0	0	0	0	0	0	0	0	0.145	0	0	0	0	0	0.046	0	0	0	0.02	SYNONYMOUS_CODING	LOW	SILENT	acG/acA	T1069	1174	Bti_02617	CODING	Bti_02617	0.577193	0.367537	0.105293	0.867781	0.951474	0.999287	0.960845
2513020848	Bti_contig00111_ace.1	2404910	SNP	G	T	33	0	0	0	0	0	0	IndelCall	0	0	0	0	0	0	0	0	0	0.124	0	0	0	0	0	0.036	0	0	0	0	NON_SYNONYMOUS_CODING	MODERATE	MISSENSE	Gca/Tca	A214S	227	Bti_02618	CODING	Bti_02618	0.481569	0.711211	0.164715	0.708464	0.714541	0.999287	0.960845
2513020848	Bti_contig00111_ace.1	2405026	SNP	A	G	31	0	0	0	IndelCall	0	IndelCall	0	0	0	0	0	0	0	0	0	0	0.115	0	0	0	0	0	0.034	0	0	0	CovFailed	NON_SYNONYMOUS_CODING	MODERATE	MISSENSE	Aac/Gac	N26D	801	Bti_02619	CODING	Bti_02619	0.472389	0.726018	0.167773	0.79589	0.679541	0.999287	0.960845
2513020848	Bti_contig00111_ace.1	2405124	SNP	T	C	34	0	0	0	0	0	0	0	0	0	0	0	0	0	0	0	0	0.104	0	0	0	0	0	0.03	0	0	0	0.024	SYNONYMOUS_CODING	LOW	SILENT	atT/atC	I58	801	Bti_02619	CODING	Bti_02619	0.395583	0.59872	0.030873	0.996443	0.988729	0.999287	0.960845
2513020848	Bti_contig00111_ace.1	2405646	SNP	G	A	34	0	0	0	0	0	0	0	0	0	0	0	0	0	0	0	0	0.132	0	0	0	0	0	0.041	0	0	0	0	SYNONYMOUS_CODING	LOW	SILENT	ccG/ccA	P232	801	Bti_02619	CODING	Bti_02619	0.474338	0.727688	0.0560795	0.708602	0.927103	0.999287	0.960845
2513020848	Bti_contig00111_ace.1	2406240	SNP	A	G	33	0	0	0	0	0	0	IndelCall	0	0	0	0	0	0	0	0	0	0.097	0	0	0	0	0	0.035	0	0	0	0	SYNONYMOUS_CODING	LOW	SILENT	ggA/ggG	G430	801	Bti_02619	CODING	Bti_02619	0.45013	0.711211	0.0282503	0.730902	0.914909	0.999287	0.960845
2513020848	Bti_contig00111_ace.1	2406634	SNP	G	A	34	0	0	0	0	0	0	0	0	0	0	0	0	0	0	0	0	0.16	0	0	0	0	0	0.042	0	0	0	0	NON_SYNONYMOUS_CODING	MODERATE	MISSENSE	Gcg/Acg	A562T	801	Bti_02619	CODING	Bti_02619	0.497546	0.727688	0.0730054	0.729905	0.922707	0.999287	0.960845
2513020848	Bti_contig00111_ace.1	2406736	SNP	T	C	34	0	0	0	0	0	0	0	0	0	0	0	0	0	0	0	0	0.117	0	0	0	0	0	0.05	0	0	0	0.019	SYNONYMOUS_CODING	LOW	SILENT	Ttg/Ctg	L596	801	Bti_02619	CODING	Bti_02619	0.366397	0.637957	0.0461351	0.959367	0.962591	0.999287	0.960845
2513020848	Bti_contig00111_ace.1	2406746	SNP	A	G	34	0	0	0	0	0	0	0	0	0	0	0	0	0	0	0	0	0.107	0	0	0	0	0	0.039	0	0	0	0	NON_SYNONYMOUS_CODING	MODERATE	MISSENSE	aAa/aGa	K599R	801	Bti_02619	CODING	Bti_02619	0.450682	0.727688	0.319909	0.698523	0.858554	0.999287	0.960845
2513020848	Bti_contig00111_ace.1	2406748	SNP	G	A	34	0	0	0	0	0	0	0	0	0	0	0	0	0	0	0	0	0.107	0	0	0	0	0	0.039	0	0	0	0	NON_SYNONYMOUS_CODING	MODERATE	MISSENSE	Gcc/Acc	A600T	801	Bti_02619	CODING	Bti_02619	0.450682	0.727688	0.15311	0.687248	0.706163	0.999287	0.960845
2513020848	Bti_contig00111_ace.1	2406750	SNP	C	A	34	0	0	0	0	0	0	0	0	0	0	0	0	0	0	0	0	0.108	0	0	0	0	0	0.038	0	0	0	0	SYNONYMOUS_CODING	LOW	SILENT	gcC/gcA	A600	801	Bti_02619	CODING	Bti_02619	0.45601	0.727688	0.322689	0.699547	0.859218	0.999287	0.960845
2513020848	Bti_contig00111_ace.1	2406759	SNP	G	T	34	0	0	0	0	0	0	0	0	0	0	0	0	0	0	0	0	0.124	0	0	0	0	0	0.039	0	0	0	0	SYNONYMOUS_CODING	LOW	SILENT	gcG/gcT	A603	801	Bti_02619	CODING	Bti_02619	0.472538	0.727688	0.159938	0.692671	0.723562	0.999287	0.960845
2513020848	Bti_contig00111_ace.1	2407733	SNP	T	C	33	0	0	0	0	0	IndelCall	0	0	0	0	0	0	0	0	0	0	0.092	0	0	0	0	0	0	0	0	0	0	SYNONYMOUS_CODING	LOW	SILENT	atT/atC	I133	449	Bti_02620	CODING	Bti_02620	0.650917	NA	0.20232	0.592322	0.660324	0.999287	NA
2513020848	Bti_contig00111_ace.1	2407835	SNP	G	C	33	0	0	0	0	0	0	IndelCall	0	0	0	0	0	0	0	0	0	0.111	0	0	0	0	0	0.036	0	0	0	0	NON_SYNONYMOUS_CODING	MODERATE	MISSENSE	aaG/aaC	K167N	449	Bti_02620	CODING	Bti_02620	0.465884	0.711211	0.145445	0.733135	0.830723	0.999287	0.960845
2513020848	Bti_contig00111_ace.1	2408410	SNP	G	A	32	0	0	0	0	0	0	0	0	0	0	0	0	IndelCall	0	0	0	0.155	0	0	0	0	0	0.033	0	0	0	0	NON_SYNONYMOUS_CODING	MODERATE	MISSENSE	aGt/aAt	S359N	449	Bti_02620	CODING	Bti_02620	0.486962	0.77789	0.0965959	0.647574	0.980285	0.999287	0.960845
2513020848	Bti_contig00111_ace.1	2408420	SNP	T	C	33	0	0	0	0	IndelCall	0	0	0	0	0	0	0	0	0	0	0	0.148	0	0	0	0	0	0.037	0	0	0	0	SYNONYMOUS_CODING	LOW	SILENT	tcT/tcC	S362	449	Bti_02620	CODING	Bti_02620	0.520686	0.727688	0.183262	0.713623	0.828705	0.999287	0.960845
2513020848	Bti_contig00111_ace.1	2408600	SNP	G	T	33	0	0	0	IndelCall	0	0	0	0	0	0	0	0	0	0	0	0	0.128	0	0	0	0	0	0.032	0	0	0	0	SYNONYMOUS_CODING	LOW	SILENT	gtG/gtT	V422	449	Bti_02620	CODING	Bti_02620	0.519739	0.741263	0.0742361	0.710831	0.911941	0.999287	0.960845
2513020848	Bti_contig00111_ace.1	2408663	SNP	T	C	34	0	0	0	0	0	0	0	0	0	0	0	0	0	0	0	0	0.142	0	0	0	0	0	0.031	0	0	0	0	SYNONYMOUS_CODING	LOW	SILENT	atT/atC	I443	449	Bti_02620	CODING	Bti_02620	0.52062	0.727688	0.0678592	0.726476	0.925144	0.999287	0.960845
2513020848	Bti_contig00111_ace.1	2408673	SNP	G	A	34	0	0	0	0	0	0	0	0	0	0	0	0	0	0	0	0	0.144	0	0	0	0	0	0.029	0	0	0	0	NON_SYNONYMOUS_CODING	MODERATE	MISSENSE	Gtg/Atg	V447M	449	Bti_02620	CODING	Bti_02620	0.529898	0.727688	0.0724294	0.710809	0.934201	0.999287	0.960845
2513020848	Bti_contig00111_ace.1	2408690	SNP	A	G	34	0	0	0	0	0	0	0	0	0	0	0	0	0	0	0	0	0.133	0	0	0	0	0	0.031	0	0	0	0	INTERGENIC	MODIFIER	NA	NA	NA	NA	NA	NA	NA	0.512719	0.727688	0.071664	0.704758	0.922825	0.999287	0.960845
2513020848	Bti_contig00111_ace.1	2408715	SNP	C	T	34	0	0	0	0	0	0	0	0	0	0	0	0	0	0	0	0	0.147	0	0	0	0	0	0.037	0	0	0	0	INTERGENIC	MODIFIER	NA	NA	NA	NA	NA	NA	NA	0.50303	0.727688	0.0854402	0.703015	0.918484	0.999287	0.960845
2513020848	Bti_contig00111_ace.1	2408743	SNP	G	T	34	0	0	0	0	0	0	0	0	0	0	0	0	0	0	0	0	0.136	0	0	0	0	0	0.031	0	0	0	0	INTERGENIC	MODIFIER	NA	NA	NA	NA	NA	NA	NA	0.515448	0.727688	0.0742849	0.713516	0.933284	0.999287	0.960845
2513020848	Bti_contig00111_ace.1	2408790	SNP	A	G	31	0	0	0	IndelCall	0	0	IndelCall	0	0	0	0	0	0	0	0	0	0.125	0	0	0	0	0	0.03	IndelCall	0	0	0	INTERGENIC	MODIFIER	NA	NA	NA	NA	NA	NA	NA	0.546751	0.758252	0.383062	0.733351	0.879751	0.999287	0.960845
2513020848	Bti_contig00111_ace.1	2408834	SNP	C	T	34	0	0	0	0	0	0	0	0	0	0	0	0	0	0	0	0	0.12	0	0	0	0	0	0.032	0	0	0	0	INTERGENIC	MODIFIER	NA	NA	NA	NA	NA	NA	NA	0.495457	0.727688	0.0753197	0.735882	0.919054	0.999287	0.960845
2513020848	Bti_contig00111_ace.1	2409021	SNP	G	T	34	0	0	0	0	0	0	0	0	0	0	0	0	0	0	0	0	0.111	0	0	0	0	0	0.038	0	0	0	0	SYNONYMOUS_CODING	LOW	SILENT	gtG/gtT	V57	74	Bti_02621	CODING	Bti_02621	0.460109	0.727688	0.0412802	0.762995	0.939154	0.999287	0.960845
2513020848	Bti_contig00111_ace.1	2409065	SNP	T	G	30	0	0	0	0	IndelCall	IndelCall	IndelCall	0	0	0	0	0	0	0	0	0	0.099	0	IndelCall	0	0	0	0	0	0	0	0	NON_SYNONYMOUS_CODING	MODERATE	MISSENSE	gTc/gGc	V72G	74	Bti_02621	CODING	Bti_02621	0.662559	NA	0.203223	0.542004	0.650161	0.999287	NA
2513020848	Bti_contig00111_ace.1	2409430	SNP	G	T	34	0	0	0	0	0	0	0	0	0	0	0	0	0	0	0	0	0.145	0	0	0	0	0	0.04	0	0	0	0.019	NON_SYNONYMOUS_CODING	MODERATE	MISSENSE	tGg/tTg	W3L	70	Bti_02623	CODING	Bti_02623	0.435414	0.624267	0.068215	0.923189	0.991183	0.999287	0.960845
2513020848	Bti_contig00111_ace.1	2411718	SNP	T	C	33	0	0	0	0	0	0	0	0	0	0	0	0	0	0	0	0	0.111	0	0	0	0	0	CovFailed	0	0	0	0	NON_SYNONYMOUS_CODING	MODERATE	MISSENSE	atA/atG	I62M	65	Bti_02627	CODING	Bti_02627	0.630681	NA	0.207205	0.73374	0.805862	0.999287	NA
2513020848	Bti_contig00111_ace.1	2411904	SNP	A	T	34	0	0	0	0	0	0	0	0	0	0	0	0	0	0	0	0	0.123	0	0	0	0	0	0.026	0	0	0	0	INTERGENIC	MODIFIER	NA	NA	NA	NA	NA	NA	NA	0.524389	0.727688	0.0593601	0.731562	0.918448	0.999287	0.960845
2513020848	Bti_contig00111_ace.1	2411905	SNP	G	T	34	0	0	0	0	0	0	0	0	0	0	0	0	0	0	0	0	0.125	0	0	0	0	0	0.026	0	0	0	0	INTERGENIC	MODIFIER	NA	NA	NA	NA	NA	NA	NA	0.526244	0.727688	0.0585748	0.732055	0.92369	0.999287	0.960845
2513020848	Bti_contig00111_ace.1	2411913	SNP	C	T	33	0	0	0	IndelCall	0	0	0	0	0	0	0	0	0	0	0	0	0.133	0	0	0	0	0	0	0	0	0	0	INTERGENIC	MODIFIER	NA	NA	NA	NA	NA	NA	NA	0.670821	NA	0.0906384	0.687799	0.918218	0.999287	NA
2513020848	Bti_contig00111_ace.1	2412004	SNP	A	G	33	0	0	0	0	0	0	0	0	0	0	0	0	0	0	0	0	0.104	0	0	0	0	0	0.029	0	0	0	0	INTERGENIC	MODIFIER	NA	NA	NA	NA	NA	NA	NA	0.489437	0.727688	0.291661	0.719259	0.878226	0.999287	0.960845
2513020848	Bti_contig00111_ace.1	2412005	SNP	A	G	34	0	0	0	0	0	0	0	0	0	0	0	0	0	0	0	0	0.102	0	0	0	0	0	0.028	0	0	0	0	INTERGENIC	MODIFIER	NA	NA	NA	NA	NA	NA	NA	0.491565	0.727688	0.34183	0.702682	0.860792	0.999287	0.960845
2513020848	Bti_contig00111_ace.1	2412017	SNP	G	A	34	0	0	0	0	0	0	0	0	0	0	0	0	0	0	0	0	0.095	0	0	0	0	0	0.029	0	0	0	0	INTERGENIC	MODIFIER	NA	NA	NA	NA	NA	NA	NA	0.476817	0.727688	0.333771	0.702107	0.860697	0.999287	0.960845
2513020848	Bti_contig00111_ace.1	2412019	SNP	T	G	34	0	0	0	0	0	0	0	0	0	0	0	0	0	0	0	0	0.093	0	0	0	0	0	0.03	0	0	0	0	INTERGENIC	MODIFIER	NA	NA	NA	NA	NA	NA	NA	0.468869	0.727688	0.329496	0.701386	0.86033	0.999287	0.960845
2513020848	Bti_contig00111_ace.1	2412045	SNP	T	G	34	0	0	0	0	0	0	0	0	0	0	0	0	0	0	0	0	0.102	0	0	0	0	0	0.036	0	0	0	0	INTERGENIC	MODIFIER	NA	NA	NA	NA	NA	NA	NA	0.455546	0.727688	0.322446	0.699464	0.859165	0.999287	0.960845
2513020848	Bti_contig00111_ace.1	2412095	SNP	G	A	34	0	0	0	0	0	0	0	0	0	0	0	0	0	0	0	0	0.095	0	0	0	0	0	0.027	0	0	0	0	INTERGENIC	MODIFIER	NA	NA	NA	NA	NA	NA	NA	0.486826	0.727688	0.162558	0.607338	0.672989	0.999287	0.960845
2513020848	Bti_contig00111_ace.1	2412097	SNP	A	G	34	0	0	0	0	0	0	0	0	0	0	0	0	0	0	0	0	0.096	0	0	0	0	0	0.026	0	0	0	0	INTERGENIC	MODIFIER	NA	NA	NA	NA	NA	NA	NA	0.493383	0.727688	0.342835	0.702689	0.860754	0.999287	0.960845
2513020848	Bti_contig00111_ace.1	2412368	SNP	A	G	34	0	0	0.029	0	0	0	0	0	0	0	0	0	0	0	0	0	0.135	0	0	0	0	0	0.032	0	0	0	0	INTERGENIC	MODIFIER	NA	NA	NA	NA	NA	NA	NA	0.685859	0.391079	0.108309	0.663102	0.969289	0.999287	0.960845
2513020848	Bti_contig00111_ace.1	2413006	SNP	A	G	34	0	0	0	0	0	0	0	0	0	0	0	0	0	0	0	0	0.113	0	0	0	0	0	0.032	0	0	0	0	INTERGENIC	MODIFIER	NA	NA	NA	NA	NA	NA	NA	0.487322	0.727688	0.0569523	0.706041	0.922528	0.999287	0.960845
2513020848	Bti_contig00111_ace.1	2413007	SNP	C	T	33	IndelCall	0	0	0	0	0	0	0	0	0	0	0	0	0	0	0	0.078	0	0	0	0	0	0.027	0	0	0	0	INTERGENIC	MODIFIER	NA	NA	NA	NA	NA	NA	NA	0.493424	0.723611	0.344446	0.701685	0.873948	0.999287	0.960845
2513020848	Bti_contig00111_ace.1	2413020	SNP	T	G	34	0	0	0	0	0	0	0	0	0	0	0	0	0	0	0	0	0.084	0	0	0	0	0	0.034	0	0	0	0	INTERGENIC	MODIFIER	NA	NA	NA	NA	NA	NA	NA	0.434566	0.727688	0.0233847	0.789579	0.961472	0.999287	0.960845
2513020848	Bti_contig00111_ace.1	2413037	SNP	A	C	34	0	0	0	0	0	0	0	0	0	0	0	0	0	0	0	0	0.083	0	0	0	0	0	0.036	0	0	0	0	INTERGENIC	MODIFIER	NA	NA	NA	NA	NA	NA	NA	0.423772	0.727688	0.018909	0.798074	0.935647	0.999287	0.960845
2513020848	Bti_contig00111_ace.1	2413039	SNP	G	A	33	0	0	0	IndelCall	0	0	0	0	0	0	0	0	0	0	0	0	0.085	0.029	0	0	0	0	0.038	0	0	0	0	INTERGENIC	MODIFIER	NA	NA	NA	NA	NA	NA	NA	0.984808	0.595478	0.0138799	0.687011	0.893684	0.999287	0.960845
2513020848	Bti_contig00111_ace.1	2413045	SNP	C	T	34	0	0	0	0	0	0	0	0	0	0	0	0	0	0	0	0	0.077	0.029	0	0	0	0	0.035	0	0	0	0	INTERGENIC	MODIFIER	NA	NA	NA	NA	NA	NA	NA	0.938088	0.573384	0.00999821	0.602365	0.892114	0.999287	0.960845
2513020848	Bti_contig00111_ace.1	2413046	SNP	G	A	34	0	0	0	0	0	0	0	0	0	0	0	0	0	0	0	0	0.078	0.029	0	0	0	0	0.039	0	0	0	0	INTERGENIC	MODIFIER	NA	NA	NA	NA	NA	NA	NA	0.977575	0.578483	0.0105836	0.598467	0.887917	0.999287	0.960845
2513020848	Bti_contig00111_ace.1	2413134	SNP	T	C	34	0	0	0	0	0	0	0	0	0	0	0	0	0	0	0	0	0.094	0	0	0	0	0	0.032	0	0	0	0.021	NON_SYNONYMOUS_CODING	MODERATE	MISSENSE	aAa/aGa	K66R	75	Bti_02628	CODING	Bti_02628	0.377525	0.606561	0.07823	0.911412	0.645344	0.999287	0.960845
2513020848	Bti_contig00111_ace.1	2413352	SNP	C	T	34	0	0	0	0	0	0	0	0	0	0	0	0	0	0.055	0.034	0	0.052	0.067	0.043	0.105	0	0.071	0.042	0	0	0	0	INTERGENIC	MODIFIER	NA	NA	NA	NA	NA	NA	NA	0.035644	0.210562	3.96728e-05	0.0410638	0.194888	0.999287	0.960845
2513020848	Bti_contig00111_ace.1	2413368	SNP	C	A	34	0.046	0	0	0	0	0.029	0.036	0	0	0.026	0.035	0	0	0.068	0.043	0	0.074	0.089	0.064	0.131	0	0.094	0.051	0	0	0	0	INTERGENIC	MODIFIER	NA	NA	NA	NA	NA	NA	NA	0.0187202	0.0889847	0.001905	0.0289067	0.214484	0.999287	0.960845
2513020848	Bti_contig00111_ace.1	2413375	SNP	T	C	34	0.051	0	0	0	0	0.03	0.039	0	0	0.03	0.035	0	0.032	0.074	0.049	0	0.083	0.093	0.065	0.137	0.027	0.101	0.053	0	0	0	0	INTERGENIC	MODIFIER	NA	NA	NA	NA	NA	NA	NA	0.0398266	0.148977	0.00136588	0.0393276	0.0691051	0.999287	0.960845
2513020848	Bti_contig00111_ace.1	2413398	SNP	A	G	33	0.052	0	0	0	0	0.036	0.049	0	0	0.031	0.037	0	0.045	0.09	0.065	0.033	0.113	0.104	0.061	0.14	0.043	0.108	0.072	0.033	0	StrandBias	0	INTERGENIC	MODIFIER	NA	NA	NA	NA	NA	NA	NA	0.0637911	0.25865	2.46336e-05	0.054646	0.0238794	0.999287	0.960845
2513020848	Bti_contig00111_ace.1	2413415	SNP	C	T	33	0.054	0	0	0	0	0.033	0.047	0	0	0.029	0.031	0	0.043	0.079	0.057	0.03	0.107	0.095	0.055	0.127	0.04	0.103	0.066	0.031	0	0	0	INTERGENIC	MODIFIER	NA	NA	NA	NA	NA	NA	NA	0.0742397	0.268657	9.45273e-05	0.00975032	0.0294511	0.999287	0.960845
2513020848	Bti_contig00111_ace.1	2413436	SNP	G	A	32	0.039	0	0	0	0	0.028	0.042	0	0	0	0.028	0	0.036	0.059	0.051	0.026	CovFailed	0.077	0.045	0.095	0.039	0.086	0.05	0	0	0	0	INTERGENIC	MODIFIER	NA	NA	NA	NA	NA	NA	NA	0.0805021	0.187442	0.000177708	0.00779927	0.0237928	0.999287	0.960845
2513020848	Bti_contig00111_ace.1	2413460	SNP	G	A	34	0	0	0	0	0	0	0	0	0	0	0	0	0	0	0	0	0.123	0	0	0	0	0	0	0	0	0	0	INTERGENIC	MODIFIER	NA	NA	NA	NA	NA	NA	NA	0.65757	NA	0.0744378	0.695525	0.937153	0.999287	NA
2513020848	Bti_contig00111_ace.1	2413474	SNP	G	A	34	0	0	0	0	0	0	0	0	0	0	0	0	0	0	0	0	0.108	0	0	0	0	0	0	0	0	0	0	INTERGENIC	MODIFIER	NA	NA	NA	NA	NA	NA	NA	0.65757	NA	0.182064	0.579281	0.637668	0.999287	NA
2513020848	Bti_contig00111_ace.1	2413477	SNP	T	C	32	0	0	0	0	0	IndelCall	IndelCall	0	0	0	0	0	0	0	0	0	0.11	0	0	0	0	0	0	0	0	0	0	INTERGENIC	MODIFIER	NA	NA	NA	NA	NA	NA	NA	0.647152	NA	0.214559	0.595828	0.674996	0.999287	NA
2513020848	Bti_contig00111_ace.1	2413499	SNP	C	G	30	IndelCall	0	0	IndelCall	0	IndelCall	IndelCall	0	0	0	0	0	0	0	0	0	0.109	0	0	0	0	0	0	0	0	0	0	INTERGENIC	MODIFIER	NA	NA	NA	NA	NA	NA	NA	0.697606	NA	0.311006	0.714989	0.838776	0.999287	NA
2513020848	Bti_contig00111_ace.1	2414988	SNP	G	T,A	30	IndelCall	IndelCall	0	0	0	IndelCall	IndelCall	0	0	0	0	0	0	0	0	0	0.151	0	0	0	0	0	0.032	0	0	0	0	SYNONYMOUS_CODING	LOW	SILENT	cgG/cgT	R289	388	Bti_02630	CODING	Bti_02630	0.526106	0.703604	0.252947	0.67422	0.759548	0.999287	0.960845
2513020848	Bti_contig00111_ace.1	2416018	SNP	G	T	32	0	0	0	0	0	0	0	0	0	0	0	0	0	0	0	0	CovFailed	0	0.061	0	0	0	0	StrandBias	0	0.037	0	STOP_GAINED	HIGH	NONSENSE	taC/taA	Y249*	291	Bti_02632	CODING	Bti_02632	0.861483	0.807491	0.0343013	0.92533	0.397275	0.999287	0.963483
2513020848	Bti_contig00111_ace.1	2436182	SNP	G	C	34	0	0	0	0.065	0.066	0	0	0	0	0	0	0	0	0	0	0	0	0	0	0	0	0	0	0	0	0	0	NON_SYNONYMOUS_CODING	MODERATE	MISSENSE	Gcg/Ccg	A12P	667	Bti_02650	CODING	Bti_02650	0.705403	0.803083	0.124343	0.754796	0.523486	0.999287	0.960845
2513020848	Bti_contig00111_ace.1	2436627	SNP	C	G	33	0	0	0	0	0	0	0	0	0	0	0	0	0	0	0	0	0.071	0	0	0	0	0	StrandBias	0	0	0	0	NON_SYNONYMOUS_CODING	MODERATE	MISSENSE	gCg/gGg	A160G	667	Bti_02650	CODING	Bti_02650	0.630681	NA	0.408233	0.639921	0.821432	0.999287	NA
2513020848	Bti_contig00111_ace.1	2447460	SNP	T	C	34	0	0	0	0	0.055	0	0	0	0	0	0	0	0	0	0	0	0	0	0	0	0	0	0	0	0	0	0	SYNONYMOUS_CODING	LOW	SILENT	ggA/ggG	G355	508	Bti_02659	CODING	Bti_02659	0.780073	NA	0.791606	0.807404	0.861211	0.999287	NA
2513020848	Bti_contig00111_ace.1	2469638	INDEL	C	CG	4	0	0	0	0	0	0	OtherIndelCall	0	0	0	0	0	0	0	0	0	0	0.086	0	0.08	0	0	0.072	0	0	0	0	FRAME_SHIFT	HIGH		-/G	-43?	361	Bti_02684	CODING	Bti_02684	0.0505212	0.477608	0.152519	0.131067	0.568671	0.999287	0.960845
2513020848	Bti_contig00111_ace.1	2475578	SNP	A	C	34	0	0.119	0	0.116	0.093	0	0	0	0	0	0	0	0	0	0	0	0	0	0	0	0	0	0.114	0	0	0	0	SYNONYMOUS_CODING	LOW	SILENT	ggT/ggG	G122	444	Bti_02689	CODING	Bti_02689	0.457657	0.962156	0.195079	0.478589	0.163408	0.999287	0.988559
2513020848	Bti_contig00111_ace.1	2494412	SNP	A	C	34	0	0	0	0	0	0	0	0	0	0	0	0	0	0	0	0.063	0	0.067	0.06	0.07	0	0.068	0	0	0	0	0	NON_SYNONYMOUS_CODING	MODERATE	MISSENSE	agA/agC	R206S	249	Bti_02705	CODING	Bti_02705	0.248148	0.746847	0.0398374	0.141376	0.480014	0.999287	0.960845
2513020848	Bti_contig00111_ace.1	2509244	SNP	C	T	34	0	0	0.039	0	0	0	0	0	0.036	0.046	0	0	0	0	0	0	0	0	0	0	0	0	0	0	0	0	0	NON_SYNONYMOUS_CODING	MODERATE	MISSENSE	aGc/aAc	S83N	179	Bti_02722	CODING	Bti_02722	0.647296	0.681205	0.650527	0.761553	0.429697	0.999287	0.960845
2513020848	Bti_contig00111_ace.1	2509276	SNP	G	A	29	0.051	StrandBias	StrandBias	0	0	StrandBias	0	StrandBias	0	0	0	0	0	0	0.045	0	0	0	0	StrandBias	0.06	0	0	0	0	0	0	SYNONYMOUS_CODING	LOW	SILENT	ggC/ggT	G72	179	Bti_02722	CODING	Bti_02722	0.825482	0.249339	0.33943	0.29865	0.0792274	0.999287	0.960845
2513020848	Bti_contig00111_ace.1	2509309	SNP	A	G	33	0.047	0	0.042	0	0.044	0.064	0.052	0	0	0	0	0	0	0	0	0	0	0.05	0.038	0	0.053	0.036	0.047	0	0	StrandBias	0.094	SYNONYMOUS_CODING	LOW	SILENT	ggT/ggC	G61	179	Bti_02722	CODING	Bti_02722	0.941204	0.0765359	0.616104	0.115126	0.017342	0.999287	0.960845
2513020848	Bti_contig00111_ace.1	2509312	SNP	G	A	32	0.077	0.061	0.074	0.04	0.062	0.088	0.078	0.076	0.075	0.061	0	0.058	0.08	StrandBias	0.059	0.062	0.065	0.077	0.082	0.056	0.069	0.06	StrandBias	0	0	0.116	0.128	SYNONYMOUS_CODING	LOW	SILENT	tcC/tcT	S60	179	Bti_02722	CODING	Bti_02722	0.842332	0.233628	0.979756	0.083758	0.467647	0.999287	0.960845
2513020848	Bti_contig00111_ace.1	2509349	SNP	C	T	34	0	0.174	0.126	0.174	0.135	0	0	0.167	0.169	0.172	0	0.22	0.189	0.177	0.148	0.175	0	0.185	0.159	0.15	0	0	0	0	0.206	0	0	NON_SYNONYMOUS_CODING	MODERATE	MISSENSE	aGt/aAt	S48N	179	Bti_02722	CODING	Bti_02722	0.454729	0.0592751	0.0526379	0.404397	0.0923651	0.999287	0.960845
2513020848	Bti_contig00111_ace.1	2509360	SNP	G	A	34	0.264	0.208	0.162	0	0.203	0.215	0.257	0.196	0.196	0.198	0	0.252	0.208	0.201	0.179	0.203	0.186	0.21	0	0.188	0.208	0.194	0.224	0.32	0.196	0.264	0.29	SYNONYMOUS_CODING	LOW	SILENT	ggC/ggT	G44	179	Bti_02722	CODING	Bti_02722	0.88003	0.350419	0.415233	0.292297	0.597717	0.999287	0.960845
2513020848	Bti_contig00111_ace.1	2509378	SNP	A	G	34	0.371	0.303	0.29	0.37	0.304	0.307	0.371	0.249	0.249	0.28	0.2	0.328	0.314	0.293	0.266	0.282	0.244	0.31	0.265	0.269	0.29	0.298	0.32	0.429	0.251	0.356	0.393	SYNONYMOUS_CODING	LOW	SILENT	aaT/aaC	N38	179	Bti_02722	CODING	Bti_02722	0.577963	0.289065	0.744588	0.110314	0.192659	0.999287	0.960845
2513020848	Bti_contig00111_ace.1	2509379	SNP	T	C	34	0.498	0.544	0.558	0.437	0.548	0.514	0.45	0.523	0.559	0.525	0.614	0.489	0.495	0.541	0.596	0.567	0.579	0.505	0.553	0.529	0.504	0.513	0.514	0.39	0.704	0.434	0.396	NON_SYNONYMOUS_CODING	MODERATE	MISSENSE	aAt/aGt	N38S	179	Bti_02722	CODING	Bti_02722	0.688891	0.874067	0.490814	0.103871	0.51911	0.999287	0.978186
2513020848	Bti_contig00111_ace.1	2509394	SNP	T	C	34	0.399	0.446	0.462	0.317	0.451	0.416	0.398	0.466	0.48	0.47	0.542	0.426	0.434	0.455	0.514	0.48	0.411	0.433	0.445	0.412	0.425	0.432	0.431	0	0.601	0.334	0.317	NON_SYNONYMOUS_CODING	MODERATE	MISSENSE	aAc/aGc	N33S	179	Bti_02722	CODING	Bti_02722	0.502063	0.545508	0.734526	0.4735	0.51261	0.999287	0.960845
2513020848	Bti_contig00111_ace.1	2509402	SNP	A	G	33	0.348	0.392	0.403	0.3	0.402	0.35	0.299	0.381	0.384	0.38	0.44	0.372	0.388	0.367	0.375	0.383	0.35	0.42	0.374	0.334	0.388	0.323	0.352	0.351	0.623	0.272	0.249	SYNONYMOUS_CODING	LOW	SILENT	tcT/tcC	S30	179	Bti_02722	CODING	Bti_02722	0.787467	0.241708	0.847711	0.435793	0.548867	0.999287	0.960845
2513020848	Bti_contig00111_ace.1	2509405	SNP	A	G	33	0.31	0.329	0.384	0.234	0.352	0.316	0.284	0.295	0.33	0.375	0.4	0.304	0.367	0.327	0.366	0.349	0.304	0.324	0.293	0.272	0.318	0.311	0.317	StrandBias	0.61	0.254	0.228	SYNONYMOUS_CODING	LOW	SILENT	ggT/ggC	G29	179	Bti_02722	CODING	Bti_02722	0.517012	0.191983	0.882295	0.444117	0.684388	0.999287	0.960845
2513020848	Bti_contig00111_ace.1	2509420	SNP	A	G	34	0	0	0	0	0	0	0.068	0	0	0	0	0	0	0	0	0	0	0	0	0	0	0	0	0	0	0	0.076	SYNONYMOUS_CODING	LOW	SILENT	ggT/ggC	G24	179	Bti_02722	CODING	Bti_02722	0.44219	0.469635	0.953088	0.0385197	0.176064	0.999287	0.960845
2513020848	Bti_contig00111_ace.1	2509423	SNP	A	G	32	0	0.072	0.06	0.056	0	0	0.092	StrandBias	0	0	0	0	0	StrandBias	0	0	0	0	0	0	0	0	0	0	0	0.063	0.09	SYNONYMOUS_CODING	LOW	SILENT	agT/agC	S23	179	Bti_02722	CODING	Bti_02722	0.707653	0.26235	0.20595	0.121119	0.0565491	0.999287	0.960845
2513020848	Bti_contig00111_ace.1	2509424	SNP	C	T	25	0.133	0.181	0.116	0.238	0.156	0.19	0.186	StrandBias	0.103	0.097	0.085	0	0.098	StrandBias	StrandBias	StrandBias	0.142	StrandBias	0.129	StrandBias	0.101	0.157	StrandBias	0.174	0	0.181	0.221	NON_SYNONYMOUS_CODING	MODERATE	MISSENSE	aGt/aAt	S23N	179	Bti_02722	CODING	Bti_02722	0.637999	0.0277932	0.700153	0.843966	0.100603	0.999287	0.960845
2513020848	Bti_contig00111_ace.1	2509426	SNP	G	A	34	0	0	0	0	0	0	0.072	0	0	0	0	0	0	0	0	0	0	0	0	0	0	0	0	0	0	0	0.064	SYNONYMOUS_CODING	LOW	SILENT	ggC/ggT	G22	179	Bti_02722	CODING	Bti_02722	0.461762	0.457687	0.751029	0.0385166	0.147386	0.999287	0.960845
2513020848	Bti_contig00111_ace.1	2509429	SNP	G	A	27	0.122	0.169	0.108	0.193	0.143	0.185	0.179	StrandBias	StrandBias	0.077	0.071	0.07	0.1	StrandBias	0.077	0.126	0.117	StrandBias	StrandBias	StrandBias	0.084	0.118	0.11	0.18	0	0.167	0.192	SYNONYMOUS_CODING	LOW	SILENT	ggC/ggT	G21	179	Bti_02722	CODING	Bti_02722	0.528788	0.277666	0.215658	0.706712	0.0526889	0.999287	0.960845
2513020848	Bti_contig00111_ace.1	2509438	SNP	A	G	32	0.588	0.586	0.614	0.635	0.553	0.53	0.469	0.653	0.677	0.679	0.647	0.659	0.657	0.569	0.65	0.594	0.533	0.657	0.623	0.546	0.567	0.573	0.59	CovFailed	0.821	0.505	0.546	SYNONYMOUS_CODING	LOW	SILENT	aaT/aaC	N18	179	Bti_02722	CODING	Bti_02722	0.688932	0.0742154	0.801203	0.705205	0.528288	0.999287	0.960845
2513020848	Bti_contig00111_ace.1	2509444	SNP	A	G	33	0.114	0.053	0.084	0.074	0.07	0.073	0.116	0.086	0.063	0	0.095	0.103	0	0.117	0.104	0.15	0.154	0.108	0	StrandBias	0	0.094	0.106	0	0.114	0	0.074	SYNONYMOUS_CODING	LOW	SILENT	gaT/gaC	D16	179	Bti_02722	CODING	Bti_02722	0.338498	0.548893	0.872152	0.134806	0.994698	0.999287	0.960845
2513020848	Bti_contig00111_ace.1	2509445	SNP	T	C	31	0.207	0.166	0.142	0.187	0.196	0.212	0.228	0.148	0.142	0.137	0.138	0.168	StrandBias	0.205	0.173	0.26	0.261	0.195	0.184	0.226	0.183	0.221	0.214	CovFailed	0.128	0.214	0.227	NON_SYNONYMOUS_CODING	MODERATE	MISSENSE	gAt/gGt	D16G	179	Bti_02722	CODING	Bti_02722	0.896962	0.946744	0.071694	0.81606	0.768571	0.999287	0.988559
2513020848	Bti_contig00111_ace.1	2509450	SNP	A	G	33	0.123	0.05	0.095	0.073	0.07	0.071	0.116	0.089	0.066	0.076	0.102	0.108	0	0.122	0.107	0.155	0.177	0.11	0	0.111	0.118	0.112	0.111	0.125	0.122	0.089	StrandBias	NON_SYNONYMOUS_CODING	MODERATE	MISSENSE	Ttc/Ctc	F181L	181	Bti_02723	CODING	Bti_02723	0.384547	0.719358	0.19843	0.212787	0.960597	0.999287	0.960845
2513020848	Bti_contig00111_ace.1	2509493	SNP	A	G	29	0.271	0	0.187	0	0.22	0.256	StrandBias	0	0.3	0.309	StrandBias	0.333	0.35	0	0	0	0	CovFailed	0.309	0.324	0	CovFailed	0	0	0.38	0	0	SYNONYMOUS_CODING	LOW	SILENT	tcT/tcC	S166	181	Bti_02723	CODING	Bti_02723	0.749147	0.0852132	0.126048	0.762129	0.114368	0.999287	0.960845
2513020848	Bti_contig00111_ace.1	2509505	SNP	G	A	34	0.464	0.416	0.333	0.405	0.423	0.46	0.478	0.444	0.414	0.529	0	0.447	0.522	0.46	0.454	0.445	0.429	0.536	0.512	0.507	0.466	0.47	0.456	0.435	0.446	0.43	0.443	SYNONYMOUS_CODING	LOW	SILENT	ggC/ggT	G162	181	Bti_02723	CODING	Bti_02723	0.974989	0.388789	0.153249	0.394089	0.886921	0.999287	0.960845
2513020848	Bti_contig00111_ace.1	2509508	SNP	A	G	31	0	0	0	0	0	0	0	0.054	0.088	0	0.094	0.088	0	0	0	0.059	0.103	0	0.051	StrandBias	0	StrandBias	0	0	0.16	0	0	SYNONYMOUS_CODING	LOW	SILENT	tcT/tcC	S161	181	Bti_02723	CODING	Bti_02723	0.173194	0.164209	0.943718	0.879997	0.408577	0.999287	0.960845
2513020848	Bti_contig00111_ace.1	2509511	SNP	A	G	34	0	0	0	0	0	0	0	0.044	0.08	0	0.083	0.092	0	0.072	0	0.059	0	0	0.049	0.066	0	0	0	0	0.147	0	0	SYNONYMOUS_CODING	LOW	SILENT	ggT/ggC	G160	181	Bti_02723	CODING	Bti_02723	0.971245	0.133501	0.96305	0.742632	0.282707	0.999287	0.960845
2513020848	Bti_contig00111_ace.1	2509514	SNP	G	A	34	0.607	0.506	0.473	0.569	0.495	0.558	0.594	0.529	0.581	0.586	0.543	0.53	0.555	0.546	0.576	0.557	0.545	0.609	0.621	0.622	0.588	0.613	0.529	0.582	0.654	0.568	0.565	SYNONYMOUS_CODING	LOW	SILENT	aaC/aaT	N159	181	Bti_02723	CODING	Bti_02723	0.803032	0.785276	0.133069	0.672343	0.559839	0.999287	0.960845
2513020848	Bti_contig00111_ace.1	2509517	SNP	G	A	33	0	0.066	0.06	0	0.044	0.093	0	0	0	0	0	0	0	0	0	StrandBias	0	0	0	0	0	0	0	0	0	0	0	SYNONYMOUS_CODING	LOW	SILENT	gaC/gaT	D158	181	Bti_02723	CODING	Bti_02723	0.87589	0.534034	0.0237629	0.467747	0.16255	0.999287	0.960845
2513020848	Bti_contig00111_ace.1	2509518	SNP	T	C	34	0.909	0.848	0.832	0.962	0.829	0.907	0.861	0.808	0.846	0.849	0.902	0.82	0.818	0.849	0.874	0.803	0.85	0.845	0.866	0.835	0.834	0.874	0.844	0.86	0.915	0.869	0.856	NON_SYNONYMOUS_CODING	MODERATE	MISSENSE	gAc/gGc	D158G	181	Bti_02723	CODING	Bti_02723	0.677365	0.586511	0.703076	0.668383	0.128126	0.999287	0.960845
2513020848	Bti_contig00111_ace.1	2509523	SNP	A	G	33	0	0.044	0.039	0	0	0.08	0	0	StrandBias	0	0	0	0	0	0	0	0	0	0	0	0	0	0	0	0	0	0	SYNONYMOUS_CODING	LOW	SILENT	tcT/tcC	S156	181	Bti_02723	CODING	Bti_02723	0.793298	0.501329	0.0530825	0.618652	0.312672	0.999287	0.960845
2513020848	Bti_contig00111_ace.1	2509526	SNP	G	A	34	0.768	0.685	0.65	0.747	0.673	0.73	0.686	0.726	0.744	0.738	0.787	0.728	0.743	0.723	0.746	0.717	0.729	0.722	0.754	0.75	0.753	0.769	0.721	0.783	0.852	0.76	0.734	SYNONYMOUS_CODING	LOW	SILENT	ggC/ggT	G155	181	Bti_02723	CODING	Bti_02723	0.443081	0.247816	0.378752	0.402302	0.708902	0.999287	0.960845
2513020848	Bti_contig00111_ace.1	2509529	SNP	A	G	34	0.648	0.523	0.503	0.565	0.555	0.543	0.532	0.551	0.546	0.523	0.593	0.551	0.627	0.534	0.565	0.549	0.502	0.604	0.621	0.609	0.524	0.55	0.546	0.64	0.595	0.58	0.543	SYNONYMOUS_CODING	LOW	SILENT	agT/agC	S154	181	Bti_02723	CODING	Bti_02723	0.197812	0.223983	0.330911	0.474248	0.678419	0.999287	0.960845
2513020848	Bti_contig00111_ace.1	2509530	SNP	C	T	34	0.68	0.563	0.546	0.585	0.573	0.616	0.564	0.569	0.567	0.552	0.586	0.562	0.635	0.545	0.589	0.569	0.534	0.617	0.632	0.629	0.522	0.58	0.57	0.672	0.582	0.589	0.562	NON_SYNONYMOUS_CODING	MODERATE	MISSENSE	aGt/aAt	S154N	181	Bti_02723	CODING	Bti_02723	0.150799	0.477461	0.589452	0.620256	0.974481	0.999287	0.960845
2513020848	Bti_contig00111_ace.1	2509535	SNP	A	G	33	0.139	0.167	0.195	0.188	0.173	0.168	0.175	0.174	0.189	0.182	0.163	0.155	0.136	0.203	0.185	0.196	0.221	0.143	0.158	0.151	0.192	0.182	0.172	0.114	0.236	0.139	0.181	SYNONYMOUS_CODING	LOW	SILENT	ggT/ggC	G152	181	Bti_02723	CODING	Bti_02723	0.190096	0.511169	0.930467	0.522914	0.487262	0.999287	0.960845
2513020848	Bti_contig00111_ace.1	2509565	SNP	G	A	31	0.063	0.066	CovFailed	0.102	0.061	0.048	0.06	CovFailed	CovFailed	0.062	0.068	0.061	0.052	0.037	0.034	0.064	0.056	0.06	0.052	0.051	0.046	0.046	0.039	0.047	0.056	0.043	0.054	SYNONYMOUS_CODING	LOW	SILENT	ggC/ggT	G142	181	Bti_02723	CODING	Bti_02723	0.9559	0.41305	0.0585217	0.571891	0.292738	0.999287	0.960845
2513020848	Bti_contig00111_ace.1	2509574	SNP	G	A	27	0.16	0.165	CovFailed	0.217	0.167	0.159	0.164	CovFailed	CovFailed	0.16	0.154	0.151	0.128	CovFailed	0.152	CovFailed	0.182	0.163	CovFailed	0.136	0.183	0.161	0.158	0.14	0.207	0.117	0.149	SYNONYMOUS_CODING	LOW	SILENT	aaC/aaT	N139	181	Bti_02723	CODING	Bti_02723	0.522545	0.779391	0.565358	0.237192	0.503142	0.999287	0.960845
2513020848	Bti_contig00111_ace.1	2509580	SNP	A	G	25	0.161	0.179	CovFailed	0.221	0.177	0.169	0.162	CovFailed	CovFailed	0.181	0.158	0.165	0.131	CovFailed	CovFailed	CovFailed	0.194	0.178	CovFailed	0.14	0.171	0.173	0.162	0.149	0.189	0.125	0.142	SYNONYMOUS_CODING	LOW	SILENT	ggT/ggC	G137	181	Bti_02723	CODING	Bti_02723	0.978872	0.741526	0.500352	0.0263202	0.829857	0.999287	0.960845
2513020848	Bti_contig00111_ace.1	2509586	SNP	A	G	21	0.064	CovFailed	CovFailed	0.072	CovFailed	0.059	0.054	CovFailed	CovFailed	0.052	0.048	0.047	0.033	CovFailed	CovFailed	CovFailed	CovFailed	0.059	CovFailed	0.045	0.065	CovFailed	0.054	0.042	0.093	0.035	0.041	SYNONYMOUS_CODING	LOW	SILENT	ggT/ggC	G135	181	Bti_02723	CODING	Bti_02723	0.878679	0.714254	0.918695	0.15466	0.509317	0.999287	0.960845
2513020848	Bti_contig00111_ace.1	2509598	SNP	G	A	17	CovFailed	CovFailed	CovFailed	0.063	CovFailed	0.051	StrandBias	CovFailed	CovFailed	0.055	StrandBias	0.04	0.037	CovFailed	CovFailed	CovFailed	CovFailed	0.055	CovFailed	0.036	0.049	CovFailed	0.041	StrandBias	0.091	0.035	0.039	SYNONYMOUS_CODING	LOW	SILENT	tcC/tcT	S131	181	Bti_02723	CODING	Bti_02723	0.823344	0.856142	0.958337	0.118898	0.362532	0.999287	0.974402
2513020848	Bti_contig00111_ace.1	2509611	SNP	T	C	30	0.152	0.187	CovFailed	0.196	0.159	0.179	0.162	CovFailed	CovFailed	0.181	0.168	0.165	0.15	0.148	0.178	0.158	0.164	0.174	CovFailed	0.156	0.167	0.163	0.169	0.169	0.165	0.131	0.148	NON_SYNONYMOUS_CODING	MODERATE	MISSENSE	gAt/gGt	D127G	181	Bti_02723	CODING	Bti_02723	0.622153	0.610156	0.449417	0.149297	0.780162	0.999287	0.960845
2513020848	Bti_contig00111_ace.1	2509626	SNP	T	C	34	0.142	0.168	0.131	0.163	0.144	0.157	0.143	0.107	0.139	0.146	0.139	0.13	0.126	0.122	0.16	0.144	0.148	0.148	0.154	0.131	0.147	0.139	0.151	0.162	0.147	0.115	0.124	NON_SYNONYMOUS_CODING	MODERATE	MISSENSE	gAt/gGt	D122G	181	Bti_02723	CODING	Bti_02723	0.752709	0.679062	0.402979	0.107731	0.651439	0.999287	0.960845
2513020848	Bti_contig00111_ace.1	2509637	SNP	A	G	34	0.108	0.138	0.107	0.142	0.116	0.134	0.112	0.089	0.128	0.121	0.107	0.127	0.099	0.091	0.127	0.12	0.112	0.106	0.124	0.102	0.107	0.127	0.126	0.132	0.136	0.089	0.106	SYNONYMOUS_CODING	LOW	SILENT	ggT/ggC	G118	181	Bti_02723	CODING	Bti_02723	0.115677	0.132639	0.917146	0.661072	0.493131	0.999287	0.960845
2513020848	Bti_contig00111_ace.1	2509755	SNP	C	T	28	0.04	0.057	0.063	0.049	0.046	0.041	0.041	0.055	CovFailed	0.048	0.043	0.059	0.049	CovFailed	0.037	CovFailed	CovFailed	0.036	CovFailed	0.038	0.038	0.038	0.028	0	0.052	0.023	0	NON_SYNONYMOUS_CODING	MODERATE	MISSENSE	aGt/aAt	S79N	181	Bti_02723	CODING	Bti_02723	0.830958	0.701838	0.00383258	0.105024	0.348728	0.999287	0.960845
2513020848	Bti_contig00111_ace.1	2509760	SNP	A	G	28	0.061	0.09	0.085	0.078	0.065	0.068	0.06	CovFailed	0.071	0.061	0.048	0.067	0.054	CovFailed	0.05	CovFailed	CovFailed	0.053	CovFailed	0.056	0.046	0.052	0.042	0	0.052	0.035	0.034	SYNONYMOUS_CODING	LOW	SILENT	gaT/gaC	D77	181	Bti_02723	CODING	Bti_02723	0.824523	0.714814	0.00139019	0.106482	0.680707	0.999287	0.960845
2513020848	Bti_contig00111_ace.1	2509761	SNP	T	C	29	0.064	0.098	0.09	0.079	0.071	0.07	0.062	0.063	0.081	0.065	0.056	0.067	0.057	CovFailed	0.057	CovFailed	CovFailed	0.06	CovFailed	0.062	0.048	0.057	0.049	StrandBias	0.057	0.039	0.036	NON_SYNONYMOUS_CODING	MODERATE	MISSENSE	gAt/gGt	D77G	181	Bti_02723	CODING	Bti_02723	0.340321	0.949032	0.000465267	0.00693245	0.567775	0.999287	0.988559
2513020848	Bti_contig00111_ace.1	2511627	SNP	C	G	34	0	0	0	0	0.053	0	0	0	0	0	0	0	0	0	0	0	0	0	0	0	0	0	0	0	0	0	0	NON_SYNONYMOUS_CODING	MODERATE	MISSENSE	cCg/cGg	P108R	198	Bti_02725	CODING	Bti_02725	0.780073	NA	0.754299	0.827564	0.85227	0.999287	NA
2513020848	Bti_contig00111_ace.1	2520790	SNP	T	G	34	0	0	0	0	0	0	0	0	0	0	0	0	0	0	0	0	0	0	0	0.1	0	0.101	0.101	0	0	0	0.047	SYNONYMOUS_CODING	LOW	SILENT	ggT/ggG	G18	171	Bti_02734	CODING	Bti_02734	0.657328	0.355675	0.0813328	0.0966902	0.272738	0.999287	0.960845
2513020848	Bti_contig00111_ace.1	2523198	SNP	T	G	33	0	0	0	0	0	0	0	0	0	0	0	0	0	0	0	0.113	0	0	0	0.092	0	0	0	0	0	0.05	0	NON_SYNONYMOUS_CODING	MODERATE	MISSENSE	aaA/aaC	K347N	641	Bti_02737	CODING	Bti_02737	0.795655	0.470211	0.193092	0.882248	0.924941	0.999287	0.960845
2513020848	Bti_contig00111_ace.1	2527348	INDEL	TA	T	34	0.664	0.702	0.717	0.773	0.682	0.692	0.735	0.669	0.681	0.702	0.722	0.688	0.677	0.676	0.706	0.684	0.743	0.709	0.721	0.713	0.674	0.693	0.716	0.691	0.693	0.699	0.681	INTERGENIC	MODIFIER								0.721611	0.54396	0.549482	0.572227	0.878957	0.999287	0.960845
2513020848	Bti_contig00111_ace.1	2527350	SNP	A	C	34	0	0	0	0	0	0	0	0	0	0	0	0	0	0	0	0	0	0	0.055	0.068	0	0.044	0	0	0	0	0	INTERGENIC	MODIFIER	NA	NA	NA	NA	NA	NA	NA	0.630893	0.468597	0.159408	0.377943	0.60933	0.999287	0.960845
2513020848	Bti_contig00111_ace.1	2527351	SNP	T	A	34	0	0	0	0	0	0	0	0	0	0	0	0	0	0	0	0	0	0	0.054	0.067	0	0.041	0	0	0	0	0	INTERGENIC	MODIFIER	NA	NA	NA	NA	NA	NA	NA	0.612864	0.475124	0.151162	0.565097	0.677081	0.999287	0.960845
2513020848	Bti_contig00111_ace.1	2527354	SNP	G	T	33	0	0	0	0	0	0	0	0	0	0	0	0	0	0	0	0	0	0	0.054	0.068	0	0.044	0	0	0	0	0	INTERGENIC	MODIFIER	NA	NA	NA	NA	NA	NA	NA	0.627536	0.467945	0.1497	0.567753	0.674113	0.999287	0.960845
2513020848	Bti_contig00111_ace.1	2527355	SNP	C	G	34	0	0	0	0	0	0	0	0	0	0	0	0	0	0	0	0	0	0	0.056	0.069	0	0.042	0	0	0	0	0	INTERGENIC	MODIFIER	NA	NA	NA	NA	NA	NA	NA	0.612595	0.476018	0.15116	0.560028	0.675744	0.999287	0.960845
2513020848	Bti_contig00111_ace.1	2527356	SNP	T	C	34	0	0	0	0	0	0	0	0	0	0	0	0	0	0	0	0.029	0	0	0.055	0.068	0	0.042	0	0	0	0	0	INTERGENIC	MODIFIER	NA	NA	NA	NA	NA	NA	NA	0.790723	0.731798	0.0998752	0.5109	0.665877	0.999287	0.960845
2513020848	Bti_contig00111_ace.1	2527358	SNP	G	T	33	0	0	IndelCall	0	0	0	0	0	0	0	0	0	0	0	0	0.032	0	0	0.056	0.072	0	0.044	0	0	0	0	0	INTERGENIC	MODIFIER	NA	NA	NA	NA	NA	NA	NA	0.714627	0.691574	0.121792	0.378617	0.640704	0.999287	0.960845
2513020848	Bti_contig00111_ace.1	2527360	INDEL	GT	G	34	0.822	0.809	0.791	0.826	0.813	0.84	0.816	0.823	0.877	0.854	0.854	0.849	0.91	0.808	0.847	0.862	0.844	0.855	0.851	0.769	0.843	0.847	0.832	0.83	0.875	0.823	0.839	INTERGENIC	MODIFIER								0.0274195	0.0183986	0.599445	0.159422	0.020676	0.999287	0.960845
2513020848	Bti_contig00111_ace.1	2527360	SNP	T	G	33	0	0	0	0	0	0	0	0	0	0	0	0	0	0	0	0.031	0	0	0.059	0.073	0	0.046	0	0	0	0	0	INTERGENIC	MODIFIER	NA	NA	NA	NA	NA	NA	NA	0.795687	0.726783	0.0991666	0.491548	0.657987	0.999287	0.960845
2513020848	Bti_contig00111_ace.1	2537547	SNP	T	G	33	0	0.102	0	0	0	0	0	0	0	0	0.098	0.085	0	0.103	0.104	0	0.082	0.078	0.105	0.083	0	0.088	0	StrandBias	0	0.071	0	SYNONYMOUS_CODING	LOW	SILENT	ggT/ggG	G407	525	Bti_02751	CODING	Bti_02751	0.112686	0.768907	0.12144	0.39092	0.368057	0.999287	0.960845
2513020848	Bti_contig00111_ace.1	2545520	SNP	G	A	34	0	0	0	0	0	0	0	0	0	0	0	0	0	0	0	0	0	0	0.078	0	0.062	0	0	0	0	0	0	NON_SYNONYMOUS_CODING	MODERATE	MISSENSE	aGa/aAa	R387K	473	Bti_02759	CODING	Bti_02759	0.449487	0.644702	0.267516	0.588895	0.772664	0.999287	0.960845
2513020848	Bti_contig00111_ace.1	2545816	INDEL	TA	T	34	0.819	0.797	0.783	0.81	0.789	0.796	0.771	0.786	0.782	0.76	0.785	0.804	0.752	0.79	0.805	0.797	0.765	0.778	0.758	0.742	0.775	0.797	0.771	0.777	0.783	0.767	0.756	FRAME_SHIFT	HIGH		-	-7	456	Bti_02760	CODING	Bti_02760	0.55142	0.995879	0.0132819	0.0466819	0.612681	0.999287	0.9998
2513020848	Bti_contig00111_ace.1	2545825	INDEL	TA	T	34	0.93	0.944	0.967	0.978	0.907	0.912	0.938	0.959	0.94	0.936	0.933	0.942	0.934	0.947	0.94	0.947	0.938	0.926	0.932	0.917	0.958	0.947	0.925	0.933	0.934	0.921	0.928	FRAME_SHIFT	HIGH		-	-10	456	Bti_02760	CODING	Bti_02760	0.662474	0.692651	0.475668	0.535519	0.938434	0.999287	0.960845
2513020848	Bti_contig00111_ace.1	2545838	INDEL	CT	C	34	0.835	0.842	0.863	0.802	0.78	0.847	0.844	0.815	0.824	0.825	0.81	0.858	0.812	0.822	0.825	0.836	0.831	0.836	0.859	0.854	0.826	0.831	0.806	0.786	0.837	0.804	0.797	FRAME_SHIFT	HIGH		-	-14	456	Bti_02760	CODING	Bti_02760	0.531692	0.912198	0.844353	0.28233	0.846162	0.999287	0.985271
2513020848	Bti_contig00111_ace.1	2546379	SNP	T	G	34	0	0	0	0	0	0	0.123	0	0	0	0	0	0	0	0	0.145	0	0	0	0	0	0	0	0	0	0	0	SYNONYMOUS_CODING	LOW	SILENT	ggT/ggG	G194	456	Bti_02760	CODING	Bti_02760	0.429417	0.622749	0.927616	0.696001	0.519844	0.999287	0.960845
2513020848	Bti_contig00111_ace.1	2547009	SNP	T	G	34	0	0	0	0	0	0.061	0	0	0	0	0	0	0	0	0	0	0	0	0	0	0	0.083	0	0	0	0	0	SYNONYMOUS_CODING	LOW	SILENT	ggT/ggG	G404	456	Bti_02760	CODING	Bti_02760	0.37673	0.412749	0.998693	0.384276	0.951735	0.999287	0.960845
2513020848	Bti_contig00111_ace.1	2548066	SNP	T	G	33	0	StrandBias	0	0	0	0	0	0	0	0	0	0	0	0	0	0	0	0.055	0.059	0	0	0	0	0	0	0	0	SYNONYMOUS_CODING	LOW	SILENT	ggT/ggG	G5	203	Bti_02762	CODING	Bti_02762	0.103436	0.609992	0.287097	0.637684	0.840078	0.999287	0.960845
2513020848	Bti_contig00111_ace.1	2553582	SNP	T	G	34	0	0	0	0	0.205	0.155	0	0	0	0	0	0	0	0	0	0.17	0	0	0.149	0.145	0	0.175	0	0	0	0.146	0.136	INTERGENIC	MODIFIER	NA	NA	NA	NA	NA	NA	NA	0.594799	0.707947	0.0612686	0.632237	0.719243	0.999287	0.960845
2513020848	Bti_contig00111_ace.1	2566962	INDEL	G	GT	33	0.762	0.794	0.879	0.855	0.817	0.787	0.772	0.845	0.788	0.814	0.813	0.82	0.82	0.83	0.834	0.815	0.816	0.814	0.815	0.829	0.83	0.814	0.802	0.682	0.85	0.74	0.708	FRAME_SHIFT	HIGH		-/A	-375?	380	Bti_02779	CODING	Bti_02779	0.836442	0.717165	0.422392	0.0169732	0.150045	0.999287	0.960845
2513020848	Bti_contig00111_ace.1	2566969	SNP	A	T	30	0.062	0.036	0.044	0	0	0.064	0	0	0	0	0	0	0	0	StrandBias	0	0	StrandBias	0	0	0	0	StrandBias	0.097	0	0.059	0.087	NON_SYNONYMOUS_CODING	MODERATE	MISSENSE	aaT/aaA	N373K	380	Bti_02779	CODING	Bti_02779	0.476501	0.746323	0.474826	0.01034	0.00377981	0.999287	0.960845
2513020848	Bti_contig00111_ace.1	2566970	SNP	T	A	31	0.049	0	0.039	0	0	0.044	0	0	0	0	0	0	0	0	0	StrandBias	0	StrandBias	0	0	0	0	StrandBias	0.08	0	0.048	0.062	NON_SYNONYMOUS_CODING	MODERATE	MISSENSE	aAt/aTt	N373I	380	Bti_02779	CODING	Bti_02779	0.322192	0.947417	0.832029	0.0267678	0.0542523	0.999287	0.988559
2513020848	Bti_contig00111_ace.1	2568069	SNP	G	T	34	0	0	0	0	0.115	0	0	0	0	0	0	0	0	0	0	0	0.181	0	0	0	0	0	0	0.071	0	0.06	0	NON_SYNONYMOUS_CODING	MODERATE	MISSENSE	Caa/Aaa	Q7K	380	Bti_02779	CODING	Bti_02779	0.959854	0.335224	0.597012	0.831071	0.728811	0.999287	0.960845
2513020848	Bti_contig00111_ace.1	2591070	INDEL	C	CA	30	0.864	0.883	0.905	0.857	0.891	0.882	0.858	0.872	0.89	0.887	0.889	0.876	0.894	0.937	0.914	0.913	0.886	0.898	CovFailed	CovFailed	0.876	0.904	0.908	0.77	0	0.825	0.8	INTERGENIC	MODIFIER								0.261065	0.181646	0.425675	0.283444	0.510542	0.999287	0.960845
2513020848	Bti_contig00111_ace.1	2595337	SNP	C	T	33	0.125	0	0	0	0	0	0	0	0	0	0	0	0	0	0	0.091	0	0	0	0.07	0	0	0	0	0	0	0	INTERGENIC	MODIFIER	NA	NA	NA	NA	NA	NA	NA	0.24019	0.773424	0.965836	0.181058	0.459878	0.999287	0.960845
2513020848	Bti_contig00111_ace.1	2596056	SNP	G	T	34	0.908	0.9	0.821	0.946	0.91	0.908	0.894	0.92	0.913	0.862	0.888	0.895	0.893	0.91	0.911	0.892	0.911	0.907	0.899	0.9	0.883	0.89	0.876	0.885	0.922	0.859	0.877	INTERGENIC	MODIFIER	NA	NA	NA	NA	NA	NA	NA	0.987944	0.786029	0.930526	0.333989	0.32659	0.999287	0.960845
2513020848	Bti_contig00111_ace.1	2596057	SNP	T	G	34	0.902	0.863	0.778	0.94	0.878	0.875	0.857	0.897	0.891	0.837	0.849	0.844	0.866	0.872	0.873	0.861	0.871	0.854	0.862	0.864	0.845	0.852	0.842	0.855	0.917	0.819	0.845	INTERGENIC	MODIFIER	NA	NA	NA	NA	NA	NA	NA	0.673639	0.718732	0.746356	0.569162	0.547636	0.999287	0.960845
2513020848	Bti_contig00111_ace.1	2608555	SNP	A	G	34	0	0	0.076	0	0.096	0	0	0	0	0.11	0.13	0	0.113	0.098	0	0.101	0.092	0.089	0.109	0.074	0.083	0.086	0.081	0	0	0	0	SYNONYMOUS_CODING	LOW	SILENT	ggA/ggG	G118	391	Bti_02834	CODING	Bti_02834	0.518156	0.929921	0.222933	0.432175	0.00428984	0.999287	0.987178
2513020848	Bti_contig00111_ace.1	2614730	SNP	C	A	34	0	0	0	0	0	0.116	0	0	0	0	0	0	0	0	0	0	0	0	0	0.155	0	0	0	0	0	0	0	STOP_GAINED	HIGH	NONSENSE	taC/taA	Y733*	965	Bti_02836	CODING	Bti_02836	0.418212	0.623033	0.242928	0.602812	0.452786	0.999287	0.960845
2513020848	Bti_contig00111_ace.1	2644145	INDEL	T	TG	19	0	0.102	0	0.14	0	0.116	0.082	0	0.073	0	0	0	0	0.084	0.106	0.084	0.085	0.088	0.076	0.107	0.087	0.072	0	0	0	OtherIndelCall	0.072	FRAME_SHIFT	HIGH		-/G	-302?	399	Bti_02861	CODING	Bti_02861	0.596698	0.218906	0.212644	0.0448814	0.765706	0.999287	0.960845
2513020848	Bti_contig00111_ace.1	2645827	SNP	C	T	34	0.138	0	0	0	0	0	0	0	0	0	0	0	0	0	0	0	0	0	0	0	0	0	0	0	0	0	0	NON_SYNONYMOUS_CODING	MODERATE	MISSENSE	Gaa/Aaa	E160K	310	Bti_02863	CODING	Bti_02863	0.179451	0.767905	0.433476	0.636939	0.534188	0.999287	0.960845
2513020848	Bti_contig00111_ace.1	2658598	SNP	C	A	34	0	0	0	0.245	0.214	0	0	0	0	0	0	0	0	0	0	0	0	0	0.284	0	0	0	0	0.178	0	0	0.166	NON_SYNONYMOUS_CODING	MODERATE	MISSENSE	aaC/aaA	N550K	623	Bti_02874	CODING	Bti_02874	0.927043	0.838236	0.993255	0.880952	0.413103	0.999287	0.971335
2513020848	Bti_contig00111_ace.1	2662105	SNP	A	G	34	0	0	0	0	0	0	0	0	0	0	0	0	0	0	0.061	0	0.069	0	0	0.065	0	0.068	0	0	0	0	0	SYNONYMOUS_CODING	LOW	SILENT	ggA/ggG	G3	125	Bti_02877	CODING	Bti_02877	0.918494	0.280133	0.0906608	0.348393	0.634764	0.999287	0.960845
2513020848	Bti_contig00111_ace.1	2666989	SNP	C	A	34	0	0.198	0.181	0.198	0.174	0	0.186	0	0	0	0	0	0	0	0.127	0	0.176	0.141	0.131	0	0	0	0	0	0	0	0	NON_SYNONYMOUS_CODING	MODERATE	MISSENSE	gaC/gaA	D87E	424	Bti_02880	CODING	Bti_02880	0.392075	0.276097	0.946925	0.1269	0.45897	0.999287	0.960845
2513020848	Bti_contig00111_ace.1	2672549	SNP	A	C	33	0	0	0	0	0	0	0	0	0	0	0	0	0	0	0	0	0	0	0.056	0.051	0.053	0.056	StrandBias	0	0	0	0	SYNONYMOUS_CODING	LOW	SILENT	ggT/ggG	G234	420	Bti_02885	CODING	Bti_02885	0.656142	0.356217	0.061538	0.103	0.251087	0.999287	0.960845
2513020848	Bti_contig00111_ace.1	2673450	INDEL	TA	T	34	0.884	0.87	0.857	0.874	0.851	0.825	0.869	0.865	0.872	0.859	0.847	0.895	0.891	0.886	0.899	0.883	0.889	0.893	0.901	0.89	0.9	0.896	0.892	0.833	0.883	0.853	0.84	INTERGENIC	MODIFIER								0.886671	0.47161	0.0100807	0.0292735	0.00488489	0.999287	0.960845
2513020848	Bti_contig00111_ace.1	2677501	SNP	A	C	33	0.081	0	0.081	0.063	0	0	0	0	0	0	0	0	0	0	0	0	0	0	StrandBias	0	0	0	0	0	0	0	0	NON_SYNONYMOUS_CODING	MODERATE	MISSENSE	cAc/cCc	H350P	432	Bti_02889	CODING	Bti_02889	0.0821411	0.526912	0.0304099	0.167537	0.023423	0.999287	0.960845
2513020848	Bti_contig00111_ace.1	2696622	SNP	T	G	31	0.078	0	0.104	0	StrandBias	0.076	0	0	0	0	0	0	0	0	0	0	StrandBias	0	0	0.051	0	0	0.073	0	0	0	0	SYNONYMOUS_CODING	LOW	SILENT	ggA/ggC	G134	509	Bti_02906	CODING	Bti_02906	0.253847	0.246394	0.966608	0.59167	0.336265	0.999287	0.960845
2513020848	Bti_contig00111_ace.1	2697777	INDEL	C	CT	34	0.868	0.828	0.886	0.889	0.864	0.881	0.866	0.888	0.903	0.902	0.915	0.932	0.886	0.92	0.892	0.903	0.902	0.906	0.914	0.894	0.896	0.9	0.889	0.868	0.907	0.872	0.877	INTERGENIC	MODIFIER								0.436944	0.31072	0.165532	0.931161	0.00623502	0.999287	0.960845
2513020848	Bti_contig00111_ace.1	2699952	SNP	T	A	30	0	0	0	0	StrandBias	StrandBias	0	0	0	0	0	0	0	0	0	0.058	0	0	0.055	StrandBias	0	0.042	StrandBias	0	0	0	0	STOP_LOST	HIGH	MISSENSE	Taa/Aaa	*569K	568	Bti_02908	CODING	Bti_02908	0.343231	0.876238	0.179924	0.678755	0.781801	0.999287	0.978491
2513020848	Bti_contig00111_ace.1	2711278	SNP	T	G	34	0	0	0	0	0	0	0	0	0	0	0	0	0	0	0	0	0	0.088	0.133	0.118	0	0	0	0	0	0	0	NON_SYNONYMOUS_CODING	MODERATE	MISSENSE	gTg/gGg	V419G	607	Bti_02916	CODING	Bti_02916	0.0537749	0.549841	0.156668	0.686166	0.780586	0.999287	0.960845
2513020848	Bti_contig00111_ace.1	2716943	SNP	T	G	33	0	0	0	0	0	0	0	0	0	0	0	0	0	0.071	0	0	0	0	0	0	0	0	0	0	0	0.048	0	NON_SYNONYMOUS_CODING	MODERATE	MISSENSE	gTa/gGa	V1355G	1413	Bti_02918	CODING	Bti_02918	0.0225618	0.743276	0.279067	0.392838	0.591124	0.999287	0.960845
2513020848	Bti_contig00111_ace.1	2720190	SNP	T	G	34	0	0	0	0	0.154	0	0	0	0	0.154	0	0	0	0	0	0	0	0	0.148	0	0.18	0.162	0.177	0	0	0	0	SYNONYMOUS_CODING	LOW	SILENT	ggT/ggG	G57	487	Bti_02922	CODING	Bti_02922	0.1615	0.469592	0.572015	0.227385	0.21452	0.999287	0.960845
2513020848	Bti_contig00111_ace.1	2726165	SNP	G	A	34	0	0.111	0	0.145	0.117	0	0	0	0	0	0	0	0	0	0.109	0	0	0	0	0	0.135	0.158	0	0	0	0	0	SYNONYMOUS_CODING	LOW	SILENT	aaG/aaA	K457	472	Bti_02927	CODING	Bti_02927	0.36836	0.445441	0.487396	0.328813	0.192099	0.999287	0.960845
2513020848	Bti_contig00111_ace.1	2747341	SNP	T	G	31	0	0	0	0	StrandBias	0	0	0	0	0	0	0	0	0	0	0.055	0	0	0	0.044	0	0.055	StrandBias	0	0	0	0	INTERGENIC	MODIFIER	NA	NA	NA	NA	NA	NA	NA	0.740411	0.91641	0.233479	0.862503	0.840241	0.999287	0.985332
2513020848	Bti_contig00111_ace.1	2748488	SNP	T	G	34	0	0	0.178	0	0.183	0	0	0	0	0	0	0	0	0	0	0	0	0	0.067	0.059	0	0	0	0	0	0	0	NON_SYNONYMOUS_CODING	MODERATE	MISSENSE	gTt/gGt	V17G	298	Bti_02950	CODING	Bti_02950	0.202396	0.321398	0.731079	0.658861	0.699677	0.999287	0.960845
2513020848	Bti_contig00111_ace.1	2763727	SNP	T	C	33	0	0	0	0	0	0	0	0	0	0	0	0	0	0	0	0	0.073	0.096	0.072	0.084	0	0.08	0	0	0	0	0	SYNONYMOUS_CODING	LOW	SILENT	atT/atC	I184	437	Bti_02963	CODING	Bti_02963	0.128353	0.347487	0.0305821	0.307183	0.65701	0.999287	0.960845
2513020848	Bti_contig00111_ace.1	2770511	SNP	T	G	34	0	0	0	0	0	0	0	0	0	0	0	0	0	0	0	0	0	0	0	0	0	0.079	0	0	0	0.024	0	NON_SYNONYMOUS_CODING	MODERATE	MISSENSE	gTt/gGt	V43G	210	Bti_02971	CODING	Bti_02971	0.446696	0.480326	0.0263062	0.118161	0.0316993	0.999287	0.960845
2513020848	Bti_contig00111_ace.1	2776721	SNP	G	A	34	0	0	0.047	0	0	0	0	0	0	0	0	0.053	0	0	0	0.068	0.071	0	0	0.061	0.065	0	0	0	0	0	0	SYNONYMOUS_CODING	LOW	SILENT	Cta/Tta	L235	515	Bti_02975	CODING	Bti_02975	0.913542	0.240874	0.461719	0.516446	0.494804	0.999287	0.960845
2513020848	Bti_contig00111_ace.1	2786541	SNP	A	C	34	0	0.097	0.079	0.053	0.075	0	0	0	0	0	0.076	0	0	0	0	0	0	0	0	0	0	0.04	0	0	0	0	0	SYNONYMOUS_CODING	LOW	SILENT	ggT/ggG	G172	644	Bti_02984	CODING	Bti_02984	0.859553	0.357669	0.0328587	0.353508	0.153552	0.999287	0.960845
2513020848	Bti_contig00111_ace.1	2791540	SNP	T	G	34	0.083	0	0.108	0.112	0	0	0	0	0	0	0	0.105	0	0	0	0	0	0	0	0	0	0	0	0	0	0	0	NON_SYNONYMOUS_CODING	MODERATE	MISSENSE	gTa/gGa	V153G	490	Bti_02989	CODING	Bti_02989	0.183916	0.301992	0.049586	0.309722	0.422621	0.999287	0.960845
2513020848	Bti_contig00111_ace.1	2791623	SNP	A	C	33	0	0	0	0	0	0	0	0	0	0	0	0	0	0	0.056	0	0	0	0	0.043	0.055	0	0	0	0	0	0	NON_SYNONYMOUS_CODING	MODERATE	MISSENSE	Aca/Cca	T181P	490	Bti_02989	CODING	Bti_02989	0.882354	0.370723	0.161724	0.477105	0.730816	0.999287	0.960845
2513020848	Bti_contig00111_ace.1	2798010	SNP	A	G	33	0	0	0	0	0	0	0	0	StrandBias	0	0	0	0	0	0	0	0	0	0	0	0	0.085	0	0	0	0	0.031	NON_SYNONYMOUS_CODING	MODERATE	MISSENSE	Tca/Cca	S5P	466	Bti_02993	CODING	Bti_02993	0.33722	0.421982	0.31881	0.290356	0.622961	0.999287	0.960845
2513020848	Bti_contig00111_ace.1	2811430	SNP	A	G	29	StrandBias	0	0	0	StrandBias	0	0	0	0	0	0	0	0.051	0	0	CovFailed	0	0	0	0.058	0	CovFailed	0	0	0	0	0	INTERGENIC	MODIFIER	NA	NA	NA	NA	NA	NA	NA	0.794795	0.250329	0.874728	0.616145	0.0375535	0.999287	0.960845
2513020848	Bti_contig00111_ace.1	2811456	SNP	A	C	28	0.05	0.052	0.046	0.079	0.055	0.045	0.049	0.05	0.042	0.036	0.061	0.041	0.05	0.059	0.048	CovFailed	0.05	CovFailed	0.038	0.044	0.036	CovFailed	CovFailed	0.038	0.051	0.043	0.037	INTERGENIC	MODIFIER	NA	NA	NA	NA	NA	NA	NA	0.317917	0.731613	0.194956	0.254377	0.874409	0.999287	0.960845
2513020848	Bti_contig00111_ace.1	2811460	SNP	G	A	30	0.059	0.057	0.055	0.101	0.064	0.068	0.057	0.062	0.064	0.051	0.079	0.056	0.066	0.081	0.06	0.07	0.067	CovFailed	0.053	0.056	0.058	0.058	CovFailed	0.053	0.081	0.054	0.044	INTERGENIC	MODIFIER	NA	NA	NA	NA	NA	NA	NA	0.601176	0.636722	0.6351	0.275936	0.419495	0.999287	0.960845
2513020848	Bti_contig00111_ace.1	2812142	SNP	T	C	34	0.269	0.332	0.436	0.505	0.46	0.338	0.358	0.4	0.356	0.348	0.382	0.372	0.387	0.377	0.353	0.371	0.372	0.37	0.353	0.34	0.346	0.313	0.349	0.418	0.418	0.394	0.35	INTERGENIC	MODIFIER	NA	NA	NA	NA	NA	NA	NA	0.79905	0.365535	0.105518	0.864771	0.410218	0.999287	0.960845
2513020848	Bti_contig00111_ace.1	2812320	SNP	C	T	33	0.222	0.196	0.168	0.143	0.203	0.159	0.161	0.15	0.156	0.171	0.145	0.161	0.156	0.169	0.167	0.135	0.19	0.131	0.136	0.131	0.129	0.128	0.131	0.123	0.229	0.159	0.141	INTERGENIC	MODIFIER	NA	NA	NA	NA	NA	NA	NA	0.988342	0.487269	0.0329202	0.0372505	0.212877	0.999287	0.960845
2513020848	Bti_contig00111_ace.1	2812324	SNP	T	C	33	0.221	0.196	0.16	0.19	0.19	0.158	0.17	0.161	0.173	0.169	0.155	0.176	0.172	0.16	0.151	0.128	0.185	0.149	0.127	0.112	0.122	0.129	0.131	0.142	0.178	0.156	0.149	INTERGENIC	MODIFIER	NA	NA	NA	NA	NA	NA	NA	0.783202	0.380574	6.7189e-05	0.0212567	0.125974	0.999287	0.960845
2513020848	Bti_contig00111_ace.1	2812325	SNP	A	T	33	0.217	0.2	0.163	0.203	0.196	0.155	0.181	0.166	0.174	0.173	0.168	0.19	0.182	0.182	0.157	0.138	0.196	0.158	0.133	0.115	0.13	0.128	0.14	0.142	0.165	0.172	0.16	INTERGENIC	MODIFIER	NA	NA	NA	NA	NA	NA	NA	0.597684	0.361195	0.000120062	0.03677	0.312816	0.999287	0.960845
2513020848	Bti_contig00111_ace.1	2812328	INDEL	TAA	T	33	0.251	0.216	0.181	0.232	0.205	0.186	0.206	0.195	0.215	0.186	0.19	0.215	0.21	0.195	0.183	0.171	0.207	0.18	0.147	0.123	0.146	0.157	0.164	0.172	0.167	0.206	0.192	INTERGENIC	MODIFIER								0.751525	0.454633	2.6284e-05	0.135245	0.283616	0.999287	0.960845
2513020848	Bti_contig00111_ace.1	2816927	SNP	A	C	34	0	0	0	0	0	0	0	0	0	0	0	0	0	0	0	0	0	0	0.036	0.039	0.047	0	0	0	0	0	0.026	NON_SYNONYMOUS_CODING	MODERATE	MISSENSE	Tat/Gat	Y80D	386	Bti_03028	CODING	Bti_03028	0.787001	0.481329	0.112709	0.149536	0.640026	0.999287	0.960845
2513020848	Bti_contig00111_ace.1	2828247	SNP	G	T	27	IndelCall	0	0	0.051	IndelCall	0	0	0	0	0	0	0	0	0	0	IndelCall	IndelCall	IndelCall	0	IndelCall	0	0	0	0	0	0	IndelCall	SYNONYMOUS_CODING	LOW	SILENT	ggG/ggT	G356	555	Bti_03046	CODING	Bti_03046	0.609739	0.828836	0.345497	0.725871	0.695198	0.999287	0.970312
2513020848	Bti_contig00111_ace.1	2828248	SNP	T	C	33	0	0	0	0.056	0	0	0	0	0	0	0	0	0	0	0	0	0	0	0	0	0	0	0	StrandBias	0	0	0	SYNONYMOUS_CODING	LOW	SILENT	Tta/Cta	L357	555	Bti_03046	CODING	Bti_03046	0.79421	0.771389	0.312461	0.876273	0.71026	0.999287	0.960845
2513020848	Bti_contig00111_ace.1	2828253	SNP	A	T	29	0	0	0	0.059	0	0	0	0	IndelCall	0	0	0	IndelCall	0	0	0	0	0	0	0	0	0	0	IndelCall	0	0	0	SYNONYMOUS_CODING	LOW	SILENT	gtA/gtT	V358	555	Bti_03046	CODING	Bti_03046	0.833936	0.680814	0.307245	0.928117	0.697741	0.999287	0.960845
2513020848	Bti_contig00111_ace.1	2828259	SNP	C	T	32	0	0	0	0.062	0	0	0	0	0	0	0	0	0	0	0	0	0	IndelCall	0	IndelCall	0	0	0	0	0	0	0	SYNONYMOUS_CODING	LOW	SILENT	ctC/ctT	L360	555	Bti_03046	CODING	Bti_03046	0.627195	0.836117	0.328691	0.875959	0.723495	0.999287	0.971335
2513020848	Bti_contig00111_ace.1	2856269	SNP	G	T	34	0	0	0	0	0	0	0.096	0	0	0	0	0	0	0	0	0	0	0	0	0	0	0	0	0	0	0	0.056	NON_SYNONYMOUS_CODING	MODERATE	MISSENSE	tGt/tTt	C16F	186	Bti_03079	CODING	Bti_03079	0.512394	0.452528	0.56942	0.147902	0.258121	0.999287	0.960845
2513020848	Bti_contig00111_ace.1	2864727	SNP	A	C	32	0	0	0	StrandBias	0	0	0	0	0	0	0	0	0	0	0	0	0	StrandBias	0.041	0	0	0	0	0	0	0	0.061	NON_SYNONYMOUS_CODING	MODERATE	MISSENSE	gTt/gGt	V119G	551	Bti_03089	CODING	Bti_03089	0.537437	0.627769	0.207483	0.0243253	0.227027	0.999287	0.960845
2513020848	Bti_contig00111_ace.1	2875491	SNP	T	C	31	0.075	0.064	0.056	0.082	0.057	0.064	0.094	0.052	0.055	0.05	0.057	0.041	0.041	StrandBias	0.056	0.062	0.071	0.069	0.083	0.068	0.079	0.071	0.078	0.061	0	0.08	0.065	SYNONYMOUS_CODING	LOW	SILENT	gcA/gcT	A277	426	Bti_03100	CODING	Bti_03100	0.331058	0.0194661	0.544971	0.129987	0.37684	0.999287	0.960845
2513020848	Bti_contig00111_ace.1	2875847	SNP	T	C	30	0	0	0	0	0.061	0	0	0	0	0.036	0	0	0	0	0	0	0	CovFailed	CovFailed	CovFailed	0.07	0	0	0	0	0	0	NON_SYNONYMOUS_CODING	MODERATE	MISSENSE	Aca/Gca	T159A	426	Bti_03100	CODING	Bti_03100	0.681557	0.79931	0.749418	0.782626	0.790928	0.999287	0.960845
2513020848	Bti_contig00111_ace.1	2880288	SNP	C	T	34	0	0	0	0	0	0	0	0	0	0	0	0	0	0	0	0	0.093	0	0	0.069	0.077	0	0	0	0	0	0.059	SYNONYMOUS_CODING	LOW	SILENT	Cta/Tta	L77	244	Bti_03104	CODING	Bti_03104	0.637404	0.524066	0.108921	0.764841	0.901857	0.999287	0.960845
2513020848	Bti_contig00111_ace.1	2892626	SNP	A	C	32	StrandBias	0	0	0	0	0	0	0	0	0	0	0	0	0	0	0	StrandBias	0	0.058	0	0	0	0	0	0	0	0.043	NON_SYNONYMOUS_CODING	MODERATE	MISSENSE	gTt/gGt	V158G	467	Bti_03121	CODING	Bti_03121	0.59393	0.631516	0.261461	0.279311	0.669089	0.999287	0.960845
2513020848	Bti_contig00111_ace.1	2899174	SNP	A	C	32	0	StrandBias	0	0	0	0.05	StrandBias	0	0	0	0.08	0	0	0	0	0	0	0	0.046	0	0	0	0	0	0	0	0	NON_SYNONYMOUS_CODING	MODERATE	MISSENSE	ttA/ttC	L284F	357	Bti_03127	CODING	Bti_03127	0.82135	0.364106	0.851398	0.994359	0.351546	0.999287	0.960845
2513020848	Bti_contig00111_ace.1	2900753	SNP	G	A	33	0	0	0	0	0.063	0	0	0	0	0	0	0	0	0	0	0	0	0.096	0	0	0.109	0	0	0	0	0	0	SYNONYMOUS_CODING	LOW	SILENT	gaG/gaA	E52	160	Bti_03130	CODING	Bti_03130	0.292399	0.562131	0.827791	0.51545	0.860509	0.999287	0.960845
2513020848	Bti_contig00111_ace.1	2905127	SNP	A	C	33	StrandBias	0.096	0	0	0.108	0	0	0	0	0	0	0	0	0	0	0	0.116	0.121	0.113	0	0.108	0.107	0	0	0	0	0.129	NON_SYNONYMOUS_CODING	MODERATE	MISSENSE	Aca/Cca	T25P	114	Bti_03136	CODING	Bti_03136	0.871866	0.2939	0.286175	0.849905	0.36178	0.999287	0.960845
2513020848	Bti_contig00111_ace.1	2934932	SNP	C	A	34	0	0	0	0	0	0	0	0	0	0	0.101	0	0	0	0	0	0	0	0.101	0	0	0	0	0	0	0	0	NON_SYNONYMOUS_CODING	MODERATE	MISSENSE	aCt/aAt	T375N	954	Bti_03166	CODING	Bti_03166	0.998901	0.47285	0.843634	0.89441	0.521154	0.999287	0.960845
2513020848	Bti_contig00111_ace.1	2941798	SNP	T	G	32	0	0	0.08	0	0.061	0	0	0	0	0	0	0	0	StrandBias	0	0	0	0	0	0	0	0	0	0	0	0	StrandBias	NON_SYNONYMOUS_CODING	MODERATE	MISSENSE	gTt/gGt	V458G	547	Bti_03169	CODING	Bti_03169	0.18247	0.389638	0.435945	0.710023	0.685354	0.999287	0.960845
2513020848	Bti_contig00111_ace.1	2941972	INDEL	GA	G	34	0.876	0.892	0.837	0.878	0.86	0.846	0.891	0.924	0.924	0.951	0.926	0.935	0.929	0.934	0.954	0.944	0.955	0.939	0.946	0.935	0.938	0.949	0.934	0.865	0.927	0.849	0.852	FRAME_SHIFT	HIGH		-	-516	547	Bti_03169	CODING	Bti_03169	0.544834	0.558138	0.0204701	0.0414301	9.55224e-05	0.999287	0.960845
2513020848	Bti_contig00111_ace.1	2941972	SNP	A	C	31	0.055	0.043	0.089	0.079	0.056	0.069	0.049	0	0	0	0	0	0	IndelCall	0	0	0	0	0	0	0	0	0	0.078	IndelCall	0.054	0.059	NON_SYNONYMOUS_CODING	MODERATE	MISSENSE	gAc/gCc	D516A	547	Bti_03169	CODING	Bti_03169	0.285841	0.727677	0.0837078	0.0694901	0.000188687	0.999287	0.960845
2513020848	Bti_contig00111_ace.1	2941973	SNP	C	A	33	0.051	0.042	0.099	0.083	0.057	0.074	0.048	0	0	0	0	0	0	0	0	0	0	0	0	0	0	0	0	0.075	0	0.063	0.057	NON_SYNONYMOUS_CODING	MODERATE	MISSENSE	gaC/gaA	D516E	547	Bti_03169	CODING	Bti_03169	0.423357	0.59395	0.0557817	0.181928	0.000414564	0.999287	0.960845
2513020848	Bti_contig00111_ace.1	2946967	SNP	A	C	34	0	0	0.043	0	0	0	0	0	0	0	0	0	0	0	0	0.077	0	0.067	0	0.069	0.077	0	0	0	0	0	0	SYNONYMOUS_CODING	LOW	SILENT	ggT/ggG	G373	788	Bti_03174	CODING	Bti_03174	0.185892	0.847626	0.0230725	0.137534	0.153998	0.999287	0.972159
2513020848	Bti_contig00111_ace.1	2953516	SNP	T	G	34	0	0	0	0	0	0	0	0	0	0	0	0	0	0	0.046	0	0	0	0.054	0.051	0	0	0	0	0	0	0	SYNONYMOUS_CODING	LOW	SILENT	ggT/ggG	G568	813	Bti_03177	CODING	Bti_03177	0.442331	0.425046	0.157163	0.435653	0.698612	0.999287	0.960845
2513020848	Bti_contig00111_ace.1	2960055	SNP	A	C	33	0.082	0.079	0	0	0.075	0.077	0	0	0	0.078	0	0	0	0	0	0	0	StrandBias	0	0.057	0	0.07	0.078	0	0	0.091	0.077	NON_SYNONYMOUS_CODING	MODERATE	MISSENSE	gTg/gGg	V83G	471	Bti_03180	CODING	Bti_03180	0.845473	0.34691	0.536623	0.641475	0.00224772	0.999287	0.960845
2513020848	Bti_contig00111_ace.1	2964252	SNP	A	C	31	0	0	0	StrandBias	0	0	0	0	0	0	0	StrandBias	0	0	0	0.046	0	0	0.056	0	0	0.057	0	StrandBias	0	0.025	0	NON_SYNONYMOUS_CODING	MODERATE	MISSENSE	gTa/gGa	V39G	59	Bti_03186	CODING	Bti_03186	0.371457	0.711581	0.144343	0.854421	0.935401	0.999287	0.960845
2513020848	Bti_contig00111_ace.1	2965810	SNP	T	G	34	0	0	0	0	0.07	0	0	0	0	0	0	0	0	0	0	0	0	0	0.119	0.1	0	0	0	0	0	0	0.069	SYNONYMOUS_CODING	LOW	SILENT	ggT/ggG	G9	529	Bti_03188	CODING	Bti_03188	0.649374	0.573224	0.398682	0.693453	0.797126	0.999287	0.960845
2513020848	Bti_contig00111_ace.1	2987527	SNP	A	C	34	0.102	0	0.113	0	0.115	0.135	0	0	0	0	0	0	0	0	0	0	0	0.078	0.081	0	0	0.086	0	0	0	0	0	NON_SYNONYMOUS_CODING	MODERATE	MISSENSE	cAc/cCc	H77P	745	Bti_03210	CODING	Bti_03210	0.123362	0.169031	0.289023	0.381153	0.398285	0.999287	0.960845
2513020848	Bti_contig00111_ace.1	2999784	SNP	T	G	28	0.048	StrandBias	0.041	0	StrandBias	0	StrandBias	0	0.033	0	0	StrandBias	0	0	0.046	0	0	0	0	0.042	0	0.047	0	StrandBias	0	0	0.025	SYNONYMOUS_CODING	LOW	SILENT	ggT/ggG	G71	491	Bti_03225	CODING	Bti_03225	0.255504	0.170352	0.555026	0.192657	0.123098	0.999287	0.960845
2513020848	Bti_contig00111_ace.1	3002622	INDEL	C	CA	34	0.73	0.761	0.764	0.727	0.811	0.721	0.713	0.793	0.823	0.812	0.808	0.849	0.794	0.785	0.752	0.754	0.762	0.785	0.774	0.732	0.748	0.777	0.739	0.69	0.924	0.68	0.672	INTERGENIC	MODIFIER								0.614753	0.0913957	0.37546	0.850397	0.105739	0.999287	0.960845
2513020848	Bti_contig00111_ace.1	3017984	SNP	T	G	33	0	0	0.092	0.095	0	0	0	0	0	0	0.089	0	0	0	0.08	0	0	0	0	0	0	0	0	0	0	0	0	SYNONYMOUS_CODING	LOW	SILENT	ggT/ggG	G86	208	Bti_03249	CODING	Bti_03249	0.333659	0.277323	0.161071	0.354288	0.880796	0.999287	0.960845
2513020848	Bti_contig00111_ace.1	3027294	INDEL	TA	T	34	0.899	0.909	0.907	0.906	0.924	0.905	0.883	0.889	0.9	0.875	0.914	0.895	0.89	0.912	0.881	0.89	0.892	0.894	0.906	0.893	0.894	0.899	0.871	0.862	0.872	0.864	0.876	INTERGENIC	MODIFIER								0.132707	0.27068	0.0730677	0.0870087	0.949697	0.999287	0.960845
2513020848	Bti_contig00111_ace.1	3028053	SNP	T	G	33	0.132	0	0.204	0	0	0.178	0	0	0	0.168	0	0	0	0	0	0.22	0.169	0.168	0.191	0.151	0	0.183	0	0	0	0	0.157	SYNONYMOUS_CODING	LOW	SILENT	ggT/ggG	G33	123	Bti_03260	CODING	Bti_03260	0.38512	0.427559	0.27432	0.482218	0.0888535	0.999287	0.960845
2513020848	Bti_contig00111_ace.1	3029365	SNP	A	G	33	0	0	0	0	0	0	0	0	0	0.122	0	0	0	0	0	0	0	0	0.06	0	0	StrandBias	0	0	0	0	0	NON_SYNONYMOUS_CODING	MODERATE	MISSENSE	gAg/gGg	E73G	203	Bti_03263	CODING	Bti_03263	0.70297	0.935878	0.563619	0.654859	0.487887	0.999287	0.988559
2513020848	Bti_contig00111_ace.1	3034139	SNP	T	G	34	0	0	0	0	0	0.153	0	0	0	0	0	0	0	0	0	0	0	0	0	0	0	0.094	0	0	0	0	0	SYNONYMOUS_CODING	LOW	SILENT	ggT/ggG	G28	160	Bti_03271	CODING	Bti_03271	0.438423	0.473493	0.860491	0.9568	0.931525	0.999287	0.960845
2513020848	Bti_contig00111_ace.1	3040815	SNP	A	C	30	0	0	0	0	0	0	0	0	0	0	0	0	0	0	0	0	0	StrandBias	0.052	0.057	0	0.064	StrandBias	0	0	0	0	SYNONYMOUS_CODING	LOW	SILENT	ggT/ggG	G16	897	Bti_03276	CODING	Bti_03276	0.738466	0.395514	0.07872	0.213795	0.436205	0.999287	0.960845
2513020848	Bti_contig00111_ace.1	3047537	SNP	A	T	32	0	0	StrandBias	0	0	StrandBias	0	0	0	0	0	0	0	0	0	0	0	0	0	0.08	0.078	0	0	0	0	0	0	INTERGENIC	MODIFIER	NA	NA	NA	NA	NA	NA	NA	0.753397	0.577491	0.0412301	0.296169	0.109406	0.999287	0.960845
2513020848	Bti_contig00111_ace.1	3047809	SNP	T	G	33	0.092	0	0	0	0	0	0	0	0	0	0	0	0	0	0	0.118	0	0	0	0	0	0	0	0	0	0	0	NON_SYNONYMOUS_CODING	MODERATE	MISSENSE	gTt/gGt	V57G	144	Bti_03288	CODING	Bti_03288	0.812486	0.45217	0.84997	0.178688	0.924049	0.999287	0.960845
2513020848	Bti_contig00111_ace.1	3055303	SNP	T	G	34	0	0	0	0	0	0	0	0	0	0	0	0	0	0	0	0	0	0	0	0	0	0.079	0	0	0	0	0	INTERGENIC	MODIFIER	NA	NA	NA	NA	NA	NA	NA	0.446696	0.480326	0.390771	0.145963	0.597751	0.999287	0.960845
2513020848	Bti_contig00111_ace.1	3091219	INDEL	GA	G	33	0.556	0.568	0.595	0.532	0.539	0.544	CovFailed	0.559	0.579	0.562	0.616	0.539	0.571	0.562	0.572	0.56	0.497	0.508	0.517	0.514	0.589	0.552	0.562	0.519	0.571	0.532	0.536	FRAME_SHIFT	HIGH		-	-1253	1269	Bti_03333	CODING	Bti_03333	0.252209	0.524868	0.0372225	0.986433	0.862939	0.999287	0.960845
2513020848	Bti_contig00111_ace.1	3091221	INDEL	AC	A	32	0.274	0.258	0.247	0.242	0.27	0.297	CovFailed	0.279	0.274	0.274	0.234	0.299	0.285	0.249	0.251	0.293	0.287	0.291	0.249	0.259	0.244	0.236	0.263	0.29	0.305	0.264	0.296	FRAME_SHIFT	HIGH		-	-1254	1269	Bti_03333	CODING	Bti_03333	0.449133	0.0105865	0.820719	0.148683	0.556889	0.999287	0.869462
2513020848	Bti_contig00111_ace.1	3091222	SNP	A	G,C	23	IndelCall	0	0	StrandBias	IndelCall	0.024	IndelCall	0	0.025	StrandBias	0	0	0	0	StrandBias	0.037	0.041	StrandBias	0.08	0.073	0.032	0.056	StrandBias	0	0	0.022	0	NON_SYNONYMOUS_CODING	MODERATE	MISSENSE	Agt/Ggt	S1254G	1269	Bti_03333	CODING	Bti_03333	0.910647	0.420859	0.0125101	0.000245381	0.0171806	0.999287	0.960845
2513020848	Bti_contig00111_ace.1	3091225	INDEL	TG	T	34	0.592	0.609	0.639	0.605	0.585	0.572	0.589	0.594	0.623	0.586	0.633	0.591	0.591	0.605	0.616	0.58	0.546	0.539	0.531	0.539	0.605	0.594	0.59	0.569	0.602	0.621	0.602	FRAME_SHIFT	HIGH		-	-1255	1269	Bti_03333	CODING	Bti_03333	0.408342	0.601592	0.053124	0.453851	0.532441	0.999287	0.960845
2513020848	Bti_contig00111_ace.1	3091226	SNP	A	G	32	0.033	0	StrandBias	0.044	0.035	0.029	CovFailed	0.032	0.033	0.036	0.034	0	0.044	0.042	0.034	0.037	0.069	0.059	0.051	0.06	0.046	0.043	0.044	0	0.038	0.03	0	NON_SYNONYMOUS_CODING	MODERATE	MISSENSE	gAa/gGa	E1255G	1269	Bti_03333	CODING	Bti_03333	0.295333	0.177937	0.0377807	0.0198762	0.224856	0.999287	0.960845
2513020848	Bti_contig00111_ace.1	3091226	INDEL	GA	G	33	0.282	0.27	0.276	0.236	0.273	0.314	0.275	0.301	0.296	0.29	0.257	0.305	0.296	0.262	0.266	0.304	0.293	0.287	0.254	0.249	0.238	0.245	0.266	0.301	0.303	0.271	0.306	FRAME_SHIFT	HIGH		-	-1255	1269	Bti_03333	CODING	Bti_03333	0.380431	0.068037	0.316489	0.0828993	0.23367	0.999287	0.960845
2513020848	Bti_contig00111_ace.1	3091322	INDEL	T	TAAA	34	0.713	0.709	0.749	0.793	0.701	0.697	0.703	0.734	0.713	0.689	0.7	0.698	0.753	0.69	0.715	0.744	0.721	0.683	0.693	0.693	0.732	0.648	0.695	0.683	0.759	0.681	0.668	INTERGENIC	MODIFIER								0.356052	0.277781	0.331194	0.628251	0.565944	0.999287	0.960845
2513020848	Bti_contig00111_ace.1	3091328	SNP	A	G	34	0.518	0.563	0.427	0.405	0.419	0.526	0.54	0.537	0.552	0.558	0.544	0.476	0.485	0.474	0.509	0.444	0.438	0.506	0.506	0.538	0.49	0.529	0.471	0.372	0.464	0.519	0.509	INTERGENIC	MODIFIER	NA	NA	NA	NA	NA	NA	NA	0.549791	0.0554512	0.38123	0.333959	0.836568	0.999287	0.960845
2513020848	Bti_contig00111_ace.1	3091333	SNP	C	T	34	0.502	0.503	0.411	0.412	0.353	0.49	0.504	0.507	0.534	0.513	0.526	0.463	0.474	0.455	0.48	0.418	0.401	0.489	0.483	0.516	0.479	0.51	0.445	0.361	0.448	0.493	0.486	INTERGENIC	MODIFIER	NA	NA	NA	NA	NA	NA	NA	0.74304	0.0648284	0.507084	0.237183	0.809567	0.999287	0.960845
2513020848	Bti_contig00111_ace.1	3091337	SNP	C	T	34	0.976	0.982	0.98	0.968	0.982	0.977	0.989	0.99	0.986	0.972	0.972	0.985	0.977	0.986	0.991	0.979	0.991	0.995	0.984	0.978	0.985	0.989	0.988	0.956	0.984	0.977	0.965	INTERGENIC	MODIFIER	NA	NA	NA	NA	NA	NA	NA	0.950811	0.210321	0.368151	0.0300194	0.200955	0.999287	0.960845
2513020848	Bti_contig00111_ace.1	3091343	SNP	C	T	34	0.954	0.994	0.981	1	0.991	0.98	0.995	0.981	0.975	0.993	1	0.993	0.98	1	0.993	0.995	1	0.993	0.991	0.982	0.993	0.994	0.989	0.96	0.985	0.987	0.975	INTERGENIC	MODIFIER	NA	NA	NA	NA	NA	NA	NA	0.633553	0.859706	0.806052	0.443824	0.230267	0.999287	0.975248
2513020848	Bti_contig00111_ace.1	3091345	SNP	A	C	34	0.963	0.994	0.977	0.993	0.987	0.99	0.99	0.985	0.978	0.993	0.991	0.993	0.993	0.993	1	0.974	1	0.993	0.972	0.982	0.993	0.988	0.978	0.968	0.985	0.974	0.969	INTERGENIC	MODIFIER	NA	NA	NA	NA	NA	NA	NA	0.722879	0.847431	0.322411	0.333352	0.026561	0.999287	0.972159
2513020848	Bti_contig00111_ace.1	3091351	SNP	G	T	32	StrandBias	0.397	0.287	0.326	0.249	0.342	0.355	0.413	0.432	0.422	0.434	0.344	0.369	0.438	0.373	0.362	0.28	0.424	0.402	0.389	0.406	CovFailed	0.43	0.267	0.356	0.434	0.429	INTERGENIC	MODIFIER	NA	NA	NA	NA	NA	NA	NA	0.96335	0.10551	0.343507	0.459917	0.963711	0.999287	0.960845
2513020848	Bti_contig00111_ace.1	3092600	SNP	C	A	31	0.957	0	0	0.946	0	0.904	0	0	0	0	0	0	0.96	0	0	0	0	CovFailed	0	0	CovFailed	0	0	0	0	0	0	SYNONYMOUS_CODING	LOW	SILENT	ggC/ggA	G416	553	Bti_03334	CODING	Bti_03334	0.840201	0.426603	0.0380975	0.83201	0.941357	0.999287	0.960845
2513020848	Bti_contig00111_ace.1	3092612	SNP	A	G	31	0.957	0	0.961	0.96	0	0.94	0	0	0	0	0.946	0	0.96	0	0	0	0.943	CovFailed	0	0	CovFailed	0	0	0	0	0.917	0	SYNONYMOUS_CODING	LOW	SILENT	acA/acG	T420	553	Bti_03334	CODING	Bti_03334	0.46415	0.948301	0.146756	0.32056	0.919244	0.999287	0.988559
2513020848	Bti_contig00111_ace.1	3092618	SNP	A	G	31	0	0	0	0	0	0.762	0	0	0	0	0	0	0.812	0	0	0	0	CovFailed	0	0	CovFailed	0	0	0	0	0	0	SYNONYMOUS_CODING	LOW	SILENT	gtA/gtG	V422	553	Bti_03334	CODING	Bti_03334	0.234099	0.238266	0.118506	0.350417	0.0822232	0.999287	0.960845
2513020848	Bti_contig00111_ace.1	3092964	SNP	A	G	31	0.993	0.982	0.978	1	1	0.971	0.979	0.976	0.987	1	1	CovFailed	0.966	1	0.994	0.993	0.992	1	CovFailed	0.995	0.985	0.945	0.973	0.927	CovFailed	0.956	0.947	NON_SYNONYMOUS_CODING	MODERATE	MISSENSE	Aaa/Gaa	K538E	553	Bti_03334	CODING	Bti_03334	0.0810275	0.497515	0.290786	0.00971357	0.510873	0.999287	0.960845
2513020848	Bti_contig00111_ace.1	3092965	SNP	A	T	31	0.971	0.959	0.939	0.972	0.947	0.926	0.901	0.896	0.923	0.918	0.98	CovFailed	0.914	0.945	0.906	0.919	0.939	0.954	CovFailed	0.933	0.927	0.899	0.893	0.862	CovFailed	0.852	0.792	NON_SYNONYMOUS_CODING	MODERATE	MISSENSE	aAa/aTa	K538I	553	Bti_03334	CODING	Bti_03334	0.0607011	0.884122	0.035822	0.000555212	0.19395	0.999287	0.981493
2513020848	Bti_contig00111_ace.1	3092984	SNP	C	T	34	0.986	0.99	0.989	0.994	0.991	0.99	0.988	0.974	0.991	0.993	0.995	0.985	0.987	0.988	0.989	0.983	0.991	0.991	0.991	0.988	0.996	0.98	0.979	0.956	1	0.957	0.975	SYNONYMOUS_CODING	LOW	SILENT	taC/taT	Y544	553	Bti_03334	CODING	Bti_03334	0.829309	0.959021	0.184212	0.0783416	0.432211	0.999287	0.988559
2513020848	Bti_contig00111_ace.1	3093005	INDEL	TA	T	34	0.985	0.974	1	0.99	0.979	0.977	0.98	0.979	0.974	0.97	0.976	0.976	0.975	0.973	0.972	0.983	0.98	0.985	0.987	0.973	0.966	0.963	0.963	0.991	0.956	0.962	0.964	FRAME_SHIFT	HIGH		-	-552	553	Bti_03334	CODING	Bti_03334	0.0138208	0.764672	0.102859	0.0369285	0.635344	0.999287	0.960845
2513020848	Bti_contig00111_ace.1	3093026	SNP	G	T	34	0.104	0.091	0.091	0.07	0.088	0.077	0.105	0.071	0.082	0.078	0.066	0.094	0.099	0.091	0.094	0.087	0.076	0.108	0.072	0.088	0.088	0.083	0.065	0.095	0.084	0.074	0.076	INTERGENIC	MODIFIER	NA	NA	NA	NA	NA	NA	NA	0.0243341	0.229129	0.855225	0.397299	0.626452	0.999287	0.960845
2513020848	Bti_contig00111_ace.1	3093064	SNP	T	C	33	0.069	0.069	0.071	0.058	0.057	0.05	0.078	0.049	CovFailed	0.057	0.043	0.057	0.067	0.067	0.069	0.064	0.053	0.079	0.04	0.062	0.066	0.055	0.05	0.057	0.068	0.05	0.051	SYNONYMOUS_CODING	LOW	SILENT	Ttg/Ctg	L13	100	Bti_03335	CODING	Bti_03335	0.0694583	0.630792	0.758094	0.202745	0.99778	0.999287	0.960845
2513020848	Bti_contig00111_ace.1	3093065	SNP	T	A	33	0.063	0.06	0.07	0.046	0.055	0.049	0.074	0.049	CovFailed	0.057	0.043	0.059	0.066	0.068	0.067	0.063	0.052	0.076	0.04	0.06	0.061	0.055	0.046	0.055	0.065	0.048	0.048	STOP_GAINED	HIGH	NONSENSE	tTg/tAg	L13*	100	Bti_03335	CODING	Bti_03335	0.0470058	0.521268	0.612134	0.226695	0.713879	0.999287	0.960845
2513020848	Bti_contig00111_ace.1	3093067	SNP	G	T	33	0.061	0.053	0.06	0.042	0.052	0.041	0.066	0.041	CovFailed	0.052	0.041	0.057	0.063	0.054	0.066	0.06	0.053	0.065	0.038	0.053	0.056	0.052	0.047	0.045	0.065	0.043	0.042	NON_SYNONYMOUS_CODING	MODERATE	MISSENSE	Gta/Tta	V14L	100	Bti_03335	CODING	Bti_03335	0.351602	0.20736	0.537293	0.254617	0.397561	0.999287	0.960845
2513020848	Bti_contig00111_ace.1	3093144	SNP	G	A	24	0	StrandBias	0.044	StrandBias	StrandBias	StrandBias	StrandBias	0	0	StrandBias	0.058	0	0	0	0	0	0	StrandBias	0.045	0.061	0	0	0	0	0	0	StrandBias	SYNONYMOUS_CODING	LOW	SILENT	gtG/gtA	V39	100	Bti_03335	CODING	Bti_03335	0.1297	0.249243	0.601887	0.738485	0.612078	0.999287	0.960845
2513020848	Bti_contig00111_ace.1	3093153	SNP	A	G	26	0	0.041	0.06	0.057	0.048	StrandBias	StrandBias	StrandBias	0	0.053	0.072	0	0	0	StrandBias	0	0	StrandBias	0.047	0.073	0	0	0	0	0	0.024	0.025	SYNONYMOUS_CODING	LOW	SILENT	gaA/gaG	E42	100	Bti_03335	CODING	Bti_03335	0.197705	0.0850512	0.12261	0.890813	0.311403	0.999287	0.960845
2513020848	Bti_contig00111_ace.1	3093154	SNP	A	C	26	0	0.043	0.061	0.059	0.049	StrandBias	StrandBias	StrandBias	0	0.05	0.072	0	0	0	StrandBias	0	0	StrandBias	0.048	0.073	0	0	0	0	0	0.023	0.024	NON_SYNONYMOUS_CODING	MODERATE	MISSENSE	Aaa/Caa	K43Q	100	Bti_03335	CODING	Bti_03335	0.195396	0.0845308	0.117435	0.87127	0.31221	0.999287	0.960845
2513020848	Bti_contig00111_ace.1	3093173	SNP	A	C	34	0	0	0	0	0.074	0	0	0	0	0	0.096	0	0.079	0	0.056	0	0	0	0.066	0.074	0	0.077	0	0.049	0	0	0	NON_SYNONYMOUS_CODING	MODERATE	MISSENSE	aAa/aCa	K49T	100	Bti_03335	CODING	Bti_03335	0.943119	0.986358	0.203618	0.880076	0.154245	0.999287	0.999167
2513020848	Bti_contig00111_ace.1	3093177	SNP	A	G	31	StrandBias	0.038	0.063	0.043	0.035	0.042	0.034	0.045	0.068	0.048	0.06	StrandBias	0.047	0.044	0.027	0	0	StrandBias	0.047	0.079	0	0.04	0.027	0	0.032	0.026	0.025	SYNONYMOUS_CODING	LOW	SILENT	gtA/gtG	V50	100	Bti_03335	CODING	Bti_03335	0.0664338	0.196825	0.157247	0.718217	0.943747	0.999287	0.960845
2513020848	Bti_contig00111_ace.1	3093243	SNP	A	G	30	0.079	0.121	0.127	0.141	0.101	0.12	0.093	0.125	CovFailed	0	CovFailed	0.14	0.126	0.11	0.086	0.087	0.088	0.124	0.112	0.121	0	0.118	CovFailed	0.086	0.12	0.103	0.108	SYNONYMOUS_CODING	LOW	SILENT	gaA/gaG	E72	100	Bti_03335	CODING	Bti_03335	0.481053	0.650124	0.873842	0.705441	0.282464	0.999287	0.960845
2513020848	Bti_contig00111_ace.1	3093251	SNP	A	G	31	0	0	0.097	0.128	0.086	0.091	0.08	0.096	CovFailed	0	0.133	0.114	0.095	0.089	0.07	0.071	0.077	0.111	0.091	0.102	0	0.101	CovFailed	0.074	0.108	0.087	0.09	NON_SYNONYMOUS_CODING	MODERATE	MISSENSE	aAt/aGt	N75S	100	Bti_03335	CODING	Bti_03335	0.477913	0.751596	0.23984	0.579063	0.270921	0.999287	0.960845
2513020848	Bti_contig00111_ace.1	3093261	SNP	C	T	32	0	0	0.038	0.089	0	0.063	StrandBias	0.059	0.082	0	0.088	0	0	0	0.043	0.044	0.057	0.079	0.06	0.061	0	0.058	0	StrandBias	0	0.06	0.054	SYNONYMOUS_CODING	LOW	SILENT	ggC/ggT	G78	100	Bti_03335	CODING	Bti_03335	0.415645	0.0408167	0.281183	0.788743	0.283078	0.999287	0.960845
2513020848	Bti_contig00111_ace.1	3093264	SNP	C	T	33	0	0	0.044	0.098	0	0.072	0.043	0.062	0.083	0	0.089	0	0	0	0.048	0.045	0.061	0.082	0.063	0.066	0	0.061	0	StrandBias	0	0.067	0.065	SYNONYMOUS_CODING	LOW	SILENT	taC/taT	Y79	100	Bti_03335	CODING	Bti_03335	0.422477	0.0339289	0.264371	0.785969	0.206454	0.999287	0.960845
2513020848	Bti_contig00111_ace.1	3093318	INDEL	TC	T	33	0.896	0.882	0.844	0.747	0.864	0.871	0.877	0.9	0.874	0.901	0.895	0.905	0.912	0.915	0.892	0.887	0.916	0.874	0.897	0.9	0.902	0.88	0.9	0.878	0.895	0.886	0.879	FRAME_SHIFT	HIGH		-	-98	100	Bti_03335	CODING	Bti_03335	0.517116	0.639764	0.121529	0.710551	0.0869368	0.999287	0.960845
2513020848	Bti_contig00111_ace.1	3093319	INDEL	CT	C	3	0	0	0	0.126	0	0.081	0	0	0	0	0	0	0	0	0	0	0	0	0	0	0	0	0	0	0	0	0	FRAME_SHIFT	HIGH		-	-98	100	Bti_03335	CODING	Bti_03335	0.98088	0.999485	0.135081	0.756883	0.561432	0.999287	0.9998
2513020848	Bti_contig00111_ace.1	3093326	INDEL	AC	A	9	OtherIndelCall	0.089	0	0.179	0.089	0.096	0	0	0.075	0	0	0	0	0	0	OtherIndelCall	0	0.081	OtherIndelCall	OtherIndelCall	0	0.072	0	0	0	OtherIndelCall	0.079	FRAME_SHIFT	HIGH		-	-100	100	Bti_03335	CODING	Bti_03335	0.660662	0.641446	0.19252	0.750134	0.0893276	0.999287	0.960845
2513020848	Bti_contig00111_ace.1	3093328	INDEL	TTG	T	34	0.862	0.836	0.854	0.759	0.824	0.831	0.853	0.846	0.837	0.878	0.863	0.865	0.901	0.863	0.841	0.882	0.886	0.824	0.85	0.867	0.859	0.84	0.867	0.871	0.893	0.883	0.83	FRAME_SHIFT	HIGH		-	-101	100	Bti_03335	CODING	Bti_03335	0.317036	0.0518864	0.263369	0.215212	0.0693782	0.999287	0.960845
2513020848	Bti_contig00111_ace.1	3093334	INDEL	AG	A	17	0	0.121	0.079	0.193	0.101	0.107	0	0.087	0.102	0	0	0	OtherIndelCall	0.09	0.083	OtherIndelCall	0	0.091	0	OtherIndelCall	0.089	0.086	0.076	0	OtherIndelCall	0.073	0.097	INTERGENIC	MODIFIER								0.932534	0.243356	0.843738	0.64664	0.09998	0.999287	0.960845
2513020848	Bti_contig00111_ace.1	3093354	INDEL	AC	A	34	0.822	0.771	0.765	0.7	0.769	0.798	0.842	0.775	0.777	0.832	0.794	0.792	0.814	0.806	0.828	0.848	0.853	0.793	0.807	0.802	0.812	0.8	0.817	0.807	0.825	0.806	0.79	INTERGENIC	MODIFIER								0.404166	0.473278	0.172564	0.946329	0.182807	0.999287	0.960845
2513020848	Bti_contig00111_ace.1	3093355	INDEL	CT	C	34	0.107	0.156	0.114	0.265	0.148	0.143	0.09	0.124	0.156	0.102	0.119	0.139	0.099	0.127	0.124	0.1	0.099	0.131	0.114	0.113	0.123	0.131	0.12	0.108	0.092	0.126	0.136	INTERGENIC	MODIFIER								0.68555	0.782246	0.457183	0.918695	0.275542	0.999287	0.960845
2513020848	Bti_contig00111_ace.1	3093361	INDEL	GC	G	34	0.807	0.755	0.744	0.677	0.762	0.763	0.821	0.739	0.731	0.788	0.774	0.79	0.794	0.773	0.797	0.788	0.778	0.747	0.756	0.744	0.788	0.761	0.792	0.788	0.796	0.777	0.782	INTERGENIC	MODIFIER								0.278303	0.21112	0.665397	0.620101	0.213364	0.999287	0.960845
2513020848	Bti_contig00111_ace.1	3093362	INDEL	CT	C	34	0.117	0.17	0.11	0.268	0.146	0.156	0.105	0.143	0.186	0.105	0.141	0.142	0.106	0.131	0.128	0.116	0.111	0.149	0.139	0.116	0.128	0.131	0.128	0.115	0.102	0.129	0.135	INTERGENIC	MODIFIER								0.771256	0.654174	0.184156	0.813513	0.346947	0.999287	0.960845
2513020848	Bti_contig00111_ace.1	3093443	SNP	C	A	30	0.148	0.215	0.207	0.15	0.177	0.164	0.184	0.196	CovFailed	0.223	CovFailed	0.201	0.183	0.159	0.182	0.139	0.155	0.181	0.196	0.208	0.146	0.179	0.14	0.118	0.18	0.157	0.122	INTERGENIC	MODIFIER	NA	NA	NA	NA	NA	NA	NA	0.813331	0.83932	0.00926306	0.512738	0.413968	0.999287	0.971335
2513020848	Bti_contig00111_ace.1	3093461	SNP	A	G	33	0.087	0.125	0.123	0.062	0.113	0.105	0.098	0.09	CovFailed	0.122	0.123	0.136	0.109	0.079	0.097	0.086	0.09	0.107	0.108	0.117	0.084	0.106	0.075	0.065	0.099	0.096	0.074	INTERGENIC	MODIFIER	NA	NA	NA	NA	NA	NA	NA	0.852846	0.508465	0.0465256	0.378374	0.323812	0.999287	0.960845
2513020848	Bti_contig00111_ace.1	3093463	SNP	A	C	33	0.101	0.145	0.139	0.07	0.122	0.11	0.123	0.106	CovFailed	0.15	0.168	0.154	0.132	0.095	0.117	0.087	0.106	0.121	0.124	0.133	0.093	0.119	0.081	0.077	0.124	0.107	0.081	INTERGENIC	MODIFIER	NA	NA	NA	NA	NA	NA	NA	0.852298	0.614525	0.0413363	0.147024	0.296293	0.999287	0.960845
2513020848	Bti_contig00111_ace.1	3093485	SNP	G	A	32	0.045	0.047	0.042	StrandBias	0.053	0.042	0.052	0	0.039	0.034	0	0	0.037	0.037	0.041	0.032	0.041	0.045	0.062	0.05	StrandBias	0.043	0	0	0	0.03	0.036	INTERGENIC	MODIFIER	NA	NA	NA	NA	NA	NA	NA	0.192504	0.198352	0.85162	0.377867	0.700399	0.999287	0.960845
2513020848	Bti_contig00111_ace.1	3093488	SNP	A	C	32	0.045	0.042	0.041	StrandBias	0.046	0.041	0.052	0	0.029	0.03	0	0	0.031	0.033	0.039	0.034	0.033	0.043	0.056	0.041	StrandBias	0.041	0	0	0	0.028	0.034	INTERGENIC	MODIFIER	NA	NA	NA	NA	NA	NA	NA	0.184653	0.175577	0.696903	0.350318	0.445427	0.999287	0.960845
2513020848	Bti_contig00111_ace.1	3093575	SNP	T	C	34	0.119	0.142	0.09	0.07	0.101	0.117	0.136	0	0.087	0.092	0.101	0	0.098	0.108	0.133	0.1	0.098	0.097	0.081	0.085	0.089	0.077	0	0	0	0.097	0.089	INTERGENIC	MODIFIER	NA	NA	NA	NA	NA	NA	NA	0.257657	0.143192	0.328949	0.352471	0.723905	0.999287	0.960845
2513020848	Bti_contig00111_ace.1	3093578	SNP	G	A	34	0.138	0.15	0.098	0.083	0.11	0.123	0.146	0.104	0.091	0.099	0.105	0.101	0.105	0.116	0.137	0.107	0.1	0.101	0.089	0.097	0.092	0.083	0.11	0.107	0	0.107	0.1	INTERGENIC	MODIFIER	NA	NA	NA	NA	NA	NA	NA	0.358484	0.191228	0.211246	0.39648	0.883427	0.999287	0.960845
2513020848	Bti_contig00111_ace.1	3099426	INDEL	CT	C	2	CovFailed	CovFailed	CovFailed	CovFailed	CovFailed	CovFailed	CovFailed	0	0	0	0	0	0	0	0	0	0	0	0	0	0	CovFailed	0	CovFailed	0	0.578	0.613	FRAME_SHIFT	HIGH		-	-227	252	Bti_03344	CODING	Bti_03344	0.563335	0.672245	0.0582168	4.31337e-06	0.00618755	0.999287	0.960845
2513020848	Bti_contig00111_ace.1	3114936	SNP	T	G	32	0	0	0	StrandBias	0	0	0	0	0	0	0	0	StrandBias	0	0	0	0.098	0	0	0	0.063	0.065	0	0	0	0	0.027	SYNONYMOUS_CODING	LOW	SILENT	ggT/ggG	G475	788	Bti_03356	CODING	Bti_03356	0.156809	0.455839	0.168891	0.73771	0.861824	0.999287	0.960845
2513020848	Bti_contig00111_ace.1	3121626	SNP	T	C	27	0.025	0.049	CovFailed	CovFailed	0.041	CovFailed	CovFailed	CovFailed	CovFailed	0.037	0	0.039	0.04	0.035	0.047	0	0.03	0.038	0	0	0	0.039	0.043	0.05	0.049	0.056	0.041	NON_SYNONYMOUS_CODING	MODERATE	MISSENSE	gTa/gCa	V291A	1055	Bti_03362	CODING	Bti_03362	0.787655	0.372694	0.83627	0.532271	0.74377	0.999287	0.960845
2513020848	Bti_contig00111_ace.1	3121648	SNP	A	C	29	0.044	0.053	CovFailed	CovFailed	0.034	CovFailed	CovFailed	CovFailed	0	0	0	0	0.038	0.034	0.029	0.033	0.028	0.025	0	0	0.034	0.035	0.038	0.045	0	0.042	0.045	SYNONYMOUS_CODING	LOW	SILENT	atA/atC	I298	1055	Bti_03362	CODING	Bti_03362	0.786996	0.599639	0.655587	0.969813	0.298453	0.999287	0.960845
2513020848	Bti_contig00111_ace.1	3121655	SNP	C	T	28	0.049	0.05	CovFailed	CovFailed	0.038	CovFailed	CovFailed	CovFailed	0	0.026	0	0.03	0.038	0.029	0.037	0.038	0.031	0.026	0	0	0.036	0.042	0.043	0.057	0.038	0.049	0.054	SYNONYMOUS_CODING	LOW	SILENT	Cta/Tta	L301	1055	Bti_03362	CODING	Bti_03362	0.280414	0.397527	0.412462	0.192423	0.164206	0.999287	0.960845
2513020848	Bti_contig00111_ace.1	3122680	SNP	T	G	34	0	0	0	0	0	0	0	0	0	0	0	0	0.175	0.213	0	0	0	0	0	0	0	0	0	0	0	0	0	SYNONYMOUS_CODING	LOW	SILENT	ggT/ggG	G642	1055	Bti_03362	CODING	Bti_03362	0.315589	0.277933	0.373439	0.165276	0.0198293	0.999287	0.960845
2513020848	Bti_contig00111_ace.1	3122764	SNP	T	G	34	0	0	0.19	0	0	0	0	0	0	0	0	0	0	0	0.173	0	0	0	0	0	0	0	0	0	0	0	0	SYNONYMOUS_CODING	LOW	SILENT	ggT/ggG	G670	1055	Bti_03362	CODING	Bti_03362	0.315147	0.234343	0.953689	0.561336	0.976377	0.999287	0.960845
2513020848	Bti_contig00111_ace.1	3123946	INDEL	TA	T	34	0.948	0.889	0.938	0.948	0.85	0.885	0.913	0.927	0.931	0.935	0.931	0.94	0.924	0.929	0.949	0.928	0.938	0.932	0.927	0.919	0.924	0.921	0.922	0.916	0.942	0.92	0.91	INTERGENIC	MODIFIER								0.433713	0.53571	0.318371	0.414499	0.522566	0.999287	0.960845
2513020848	Bti_contig00111_ace.1	3123948	SNP	A	G	33	0	0	StrandBias	0	0	0	0	0	0	0.031	0	0	0	0	0	0	0.06	0.066	0.098	0.092	0.033	0.064	0.028	0	0	0	0	INTERGENIC	MODIFIER	NA	NA	NA	NA	NA	NA	NA	0.332982	0.290652	0.00597508	0.0491425	0.0646693	0.999287	0.960845
2513020848	Bti_contig00111_ace.1	3123954	SNP	T	G	33	0	0	StrandBias	0	0	0	0	0	0	0	0	0	0	0	0	0	0.06	0.067	0.102	0.09	0	0.066	0	0	0	0	0	INTERGENIC	MODIFIER	NA	NA	NA	NA	NA	NA	NA	0.179037	0.345412	0.0159365	0.135543	0.245446	0.999287	0.960845
2513020848	Bti_contig00111_ace.1	3123956	INDEL	GT	G	34	0.849	0.847	0.789	0.927	0.827	0.838	0.793	0.878	0.841	0.849	0.825	0.864	0.875	0.83	0.889	0.855	0.823	0.826	0.775	0.782	0.848	0.82	0.854	0.856	0.863	0.861	0.869	INTERGENIC	MODIFIER								0.123197	0.150219	0.660266	0.257853	0.814164	0.999287	0.960845
2513020848	Bti_contig00111_ace.1	3138325	SNP	T	C	32	0	0.054	0	0	0.085	0	0	0	0	0	StrandBias	0	0	0	0	0	0	0	0	0	0	StrandBias	0	0	0	0	0	SYNONYMOUS_CODING	LOW	SILENT	atT/atC	I1468	2219	Bti_03376	CODING	Bti_03376	0.80564	0.960714	0.128409	0.709754	0.416712	0.999287	0.988559
2513020848	Bti_contig00111_ace.1	3151654	SNP	T	G	34	0	0	0	0	0.107	0.101	0	0	0	0.144	0	0	0	0.112	0	0.144	0.157	0.128	0.115	0	0.118	0.142	0	0	0	0	0	SYNONYMOUS_CODING	LOW	SILENT	gcA/gcC	A190	234	Bti_03389	CODING	Bti_03389	0.762265	0.733949	0.0730366	0.128468	0.692405	0.999287	0.960845
2513020848	Bti_contig00111_ace.1	3156827	SNP	T	G	34	0	0	0	0	0	0	0	0	0	0	0	0	0	0.071	0	0.078	0.064	0	0.063	0	0	0.047	0	0	0	0	0	SYNONYMOUS_CODING	LOW	SILENT	ggT/ggG	G473	575	Bti_03394	CODING	Bti_03394	0.876896	0.896196	0.0397858	0.0753858	0.292733	0.999287	0.981493
2513020848	Bti_contig00111_ace.1	3159850	SNP	A	C	34	0	0	0	0	0	0	0	0	0	0	0	0	0	0	0	0	0	0	0.059	0.041	0	0.046	0	0	0	0	0.028	NON_SYNONYMOUS_CODING	MODERATE	MISSENSE	agA/agC	R131S	219	Bti_03397	CODING	Bti_03397	0.885231	0.384681	0.00355373	0.065589	0.0177491	0.999287	0.960845
2513020848	Bti_contig00111_ace.1	3172949	SNP	T	G	30	0	0	0	0	0	0	StrandBias	0	0	0.155	0	0	0	StrandBias	0.074	0	0	0.086	0	StrandBias	StrandBias	0.065	0	0	0	0	0	SYNONYMOUS_CODING	LOW	SILENT	ggT/ggG	G1013	1171	Bti_03409	CODING	Bti_03409	0.302568	0.52891	0.32495	0.289563	0.95108	0.999287	0.960845
2513020848	Bti_contig00111_ace.1	3179581	INDEL	G	GT	33	0.707	0.77	0.813	0.96	0.778	0.79	0.815	0.793	0.754	0.77	0.792	0.809	0.832	0.788	0.806	0.825	0.804	0.775	0.82	0.779	0.786	0.774	0.813	0.694	0.764	0.726	0.715	INTERGENIC	MODIFIER								0.560508	0.682787	0.275019	0.204784	0.17129	0.999287	0.960845
2513020848	Bti_contig00111_ace.1	3180834	SNP	T	G	32	0	0	0	0	0	0	0	0	0	0	0	0	0	0	0.095	0	0	0	0.063	0	0	0	0	StrandBias	0	0	0	SYNONYMOUS_CODING	LOW	SILENT	ggT/ggG	G267	299	Bti_03419	CODING	Bti_03419	0.948475	0.450669	0.193455	0.309888	0.478565	0.999287	0.960845
2513020848	Bti_contig00111_ace.1	3185571	SNP	C	A	34	0	0	0	0	0	0	0	0	0.102	0	0	0	0	0	0	0	0	0	0	0	0	0	0	0	0	0.09	0	NON_SYNONYMOUS_CODING	MODERATE	MISSENSE	Caa/Aaa	Q551K	592	Bti_03424	CODING	Bti_03424	0.96399	0.849317	0.764284	0.248807	0.213203	0.999287	0.972387
2513020848	Bti_contig00111_ace.1	3194534	SNP	A	C	33	0	0.094	0.068	0	0.074	0	0	0	0	0	0	0	0	0	0	0	StrandBias	0	0.049	0.048	0	0	0	0	0	0	0	INTERGENIC	MODIFIER	NA	NA	NA	NA	NA	NA	NA	0.632869	0.496511	0.220793	0.279851	0.208673	0.999287	0.960845
2513020848	Bti_contig00111_ace.1	3200592	SNP	T	C	32	0	0	0.878	CovFailed	0.895	0	0.922	0.93	0.835	0.887	0.938	0.847	CovFailed	0.922	0.915	0.926	0.934	0.938	0.894	0.859	0.922	0.887	0.909	0.784	0	0.745	0.755	SYNONYMOUS_CODING	LOW	SILENT	taT/taC	Y45	272	Bti_03447	CODING	Bti_03447	0.523417	0.424671	0.118166	0.301352	0.00752952	0.999287	0.960845
2513020848	Bti_contig00111_ace.1	3200595	SNP	G	A	32	0	0	0.868	StrandBias	0.89	0	0.922	0.936	0.851	0.918	0.938	0.859	CovFailed	0.934	0.911	0.922	0.945	0.948	0.907	0.873	0.941	0.894	0.927	0.785	0	0.757	0.761	SYNONYMOUS_CODING	LOW	SILENT	ggG/ggA	G46	272	Bti_03447	CODING	Bti_03447	0.532778	0.434395	0.10609	0.301624	0.00713736	0.999287	0.960845
2513020848	Bti_contig00111_ace.1	3200612	SNP	C	T	32	0	0	0.825	StrandBias	0.874	0	0.878	0.908	0.794	0.892	0.915	0.85	CovFailed	0.908	0.892	0.926	0.944	0.938	0.917	0.862	0.918	0.907	0.905	0.812	0	0.741	0.756	NON_SYNONYMOUS_CODING	MODERATE	MISSENSE	tCt/tTt	S52F	272	Bti_03447	CODING	Bti_03447	0.544569	0.483646	0.0781063	0.302921	0.00584474	0.999287	0.960845
2513020848	Bti_contig00111_ace.1	3201007	SNP	T	C	31	CovFailed	0.825	0.907	0	0.939	CovFailed	0.834	0.817	0.738	0.802	0.683	0.83	CovFailed	0.839	0.868	0.896	0.921	0.903	0.767	0.651	0.87	0.838	0.89	0.833	0.882	0.8	0.805	NON_SYNONYMOUS_CODING	MODERATE	MISSENSE	Tat/Cat	Y184H	272	Bti_03447	CODING	Bti_03447	0.730193	0.927621	0.202194	0.994386	0.700458	0.999287	0.986517
2513020848	Bti_contig00111_ace.1	3201021	SNP	A	G	32	0	0.787	0.853	0	0.887	CovFailed	0.784	0.788	0.661	0.709	0.606	0.745	StrandBias	0.765	0.792	0.866	0.912	0.847	0.684	0.611	0.834	0.751	0.859	0.832	0.855	0.779	0.816	SYNONYMOUS_CODING	LOW	SILENT	aaA/aaG	K188	272	Bti_03447	CODING	Bti_03447	0.225949	0.917021	0.0474497	0.568242	0.152581	0.999287	0.985523
2513020848	Bti_contig00111_ace.1	3201031	SNP	C	A	32	0	0.764	0.838	0	0.897	CovFailed	0.782	0.757	0.602	0.643	0.571	0.653	StrandBias	0.693	0.767	0.826	0.879	0.819	0.638	0.559	0.858	0.718	0.806	0.829	0.83	0.765	0.799	NON_SYNONYMOUS_CODING	MODERATE	MISSENSE	Cag/Aag	Q192K	272	Bti_03447	CODING	Bti_03447	0.203172	0.950286	0.0526205	0.57556	0.284142	0.999287	0.988559
2513020848	Bti_contig00111_ace.1	3201060	SNP	G	A	34	0	0.66	0.793	0	0.855	0.465	0.754	0.736	0.59	0.622	0.538	0.559	0.368	0.686	0.738	0.728	0.825	0.754	0.584	0.564	0.788	0.664	0.744	0.76	0.786	0.66	0.723	SYNONYMOUS_CODING	LOW	SILENT	agG/agA	R201	272	Bti_03447	CODING	Bti_03447	0.481412	0.446756	0.0329389	0.713883	0.634976	0.999287	0.960845
2513020848	Bti_contig00111_ace.1	3201072	SNP	T	C	34	0	0.569	0.758	0	0.807	0.387	0.702	0.66	0.521	0.527	0.461	0.472	0.272	0.631	0.682	0.665	0.743	0.674	0.51	0.499	0.731	0.595	0.661	0.731	0.699	0.628	0.642	SYNONYMOUS_CODING	LOW	SILENT	tgT/tgC	C205	272	Bti_03447	CODING	Bti_03447	0.634572	0.356042	0.0376757	0.79248	0.613945	0.999287	0.960845
2513020848	Bti_contig00111_ace.1	3201090	SNP	C	T	34	0	0.352	0.626	0	0.661	0.207	0.56	0.532	0.392	0.395	0.363	0.33	0.187	0.523	0.551	0.551	0.641	0.548	0.385	0.387	0.61	0.476	0.519	0.56	0.622	0.479	0.497	SYNONYMOUS_CODING	LOW	SILENT	atC/atT	I211	272	Bti_03447	CODING	Bti_03447	0.773128	0.332727	0.0232708	0.847176	0.545568	0.999287	0.960845
2513020848	Bti_contig00111_ace.1	3201132	SNP	G	A	32	0	0.19	0.43	0	0.416	StrandBias	0.335	0.302	0.219	0.26	0.192	0.181	StrandBias	0.317	0.285	0.301	0.384	0.34	0.224	0.225	0.329	0.276	0.256	0.303	0.39	0.254	0.241	SYNONYMOUS_CODING	LOW	SILENT	caG/caA	Q225	272	Bti_03447	CODING	Bti_03447	0.776982	0.593717	0.201196	0.894936	0.371978	0.999287	0.960845
2513020848	Bti_contig00111_ace.1	3201135	SNP	A	C	32	0	0.191	0.421	0	0.404	StrandBias	0.343	0.3	0.222	0.251	0.18	0.173	StrandBias	0.312	0.279	0.292	0.375	0.333	0.222	0.226	0.331	0.272	0.251	0.306	0.395	0.252	0.233	NON_SYNONYMOUS_CODING	MODERATE	MISSENSE	caA/caC	Q226H	272	Bti_03447	CODING	Bti_03447	0.74843	0.594446	0.188718	0.8795	0.349447	0.999287	0.960845
2513020848	Bti_contig00111_ace.1	3201142	SNP	G	A	32	0	0.149	0.343	0	0.294	StrandBias	0.257	0.247	0.19	0.219	0.149	0.168	StrandBias	0.267	0.232	0.259	0.281	0.294	0.191	0.204	0.261	0.244	0.203	0.245	0.382	0.188	0.177	NON_SYNONYMOUS_CODING	MODERATE	MISSENSE	Gca/Aca	A229T	272	Bti_03447	CODING	Bti_03447	0.800961	0.926648	0.132349	0.896123	0.252601	0.999287	0.985895
2513020848	Bti_contig00111_ace.1	3205654	SNP	T	G	33	0	0.057	0	0	StrandBias	0.059	0	0	0	0	0	0	0	0	0	0	0	0	0.078	0	0.084	0	0.088	0	0	0	0.046	SYNONYMOUS_CODING	LOW	SILENT	ggT/ggG	G105	247	Bti_03453	CODING	Bti_03453	0.0663488	0.418518	0.53565	0.363171	0.319954	0.999287	0.960845
2513020849	Bti_contig00025_ace.2	861	SNP	G	T	34	0	0	0	0	0	0	0	0	0	0	0	0	0	0	0	0	0	0	0.09	0	0	0	0.062	0	0	0	0	NON_SYNONYMOUS_CODING	MODERATE	MISSENSE	aCa/aAa	T341K	358	Bti_03462	CODING	Bti_03462	0.480451	0.65833	0.266964	0.475431	0.675516	0.999287	0.960845
2513020849	Bti_contig00025_ace.2	1951	SNP	G	A	34	0	0	0.048	0	0	0	0	0	0	0	0	0	0	0.052	0.038	0.045	0.109	0.075	0.034	0.077	0.038	0.067	0.038	0.047	0	0	0	INTERGENIC	MODIFIER	NA	NA	NA	NA	NA	NA	NA	0.0751688	0.33174	7.60627e-07	0.00223263	0.23109	0.999287	0.960845
2513020849	Bti_contig00025_ace.2	1961	SNP	T	C	32	0.035	0	0.063	0	0.036	0	0	0	0	0	0	0	0	0.089	0.051	0.057	0.135	0.093	0.037	0.085	StrandBias	0.079	0.056	0.079	0.038	StrandBias	0	INTERGENIC	MODIFIER	NA	NA	NA	NA	NA	NA	NA	0.0250267	0.541856	1.16781e-06	0.0091893	0.613629	0.999287	0.960845
2513020849	Bti_contig00025_ace.2	1967	SNP	A	G	32	0.035	0	0.06	0	0.039	0	0.034	0	0	0	0	0	0.033	0.089	0.05	0.058	0.14	0.102	0.036	0.089	StrandBias	0.08	0.053	0.082	0.039	StrandBias	0	INTERGENIC	MODIFIER	NA	NA	NA	NA	NA	NA	NA	0.0352273	0.741384	7.72002e-06	0.0422082	0.314946	0.999287	0.960845
2513020849	Bti_contig00025_ace.2	1976	SNP	G	A	32	0.034	0	0.056	0	0.037	0	0.03	0	0	0	0	0	0.033	0.087	0.051	0.057	0.135	0.098	0.035	0.088	StrandBias	0.076	0.057	0.087	0.039	StrandBias	0	INTERGENIC	MODIFIER	NA	NA	NA	NA	NA	NA	NA	0.0390231	0.799854	3.84318e-06	0.0411815	0.285489	0.999287	0.960845
2513020849	Bti_contig00025_ace.2	6017	SNP	G	T	33	0	0	0.086	0	0.101	0	0	0	0	0	0	0	0	0	0	StrandBias	0	0	0.053	0	0	0	0	0	0	0	0	NON_SYNONYMOUS_CODING	MODERATE	MISSENSE	tGc/tAc	C71Y	454	Bti_03469	CODING	Bti_03469	0.416444	0.400862	0.279944	0.628612	0.643634	0.999287	0.960845
2513020849	Bti_contig00025_ace.2	10341	SNP	T	G	32	0	0	0	0	0	0	0	StrandBias	0	0	0	0	0	0	0	0	0.081	0.087	0	0.091	0.063	0.085	0.086	0	0	0	0	SYNONYMOUS_CODING	LOW	SILENT	acG/acC	T25	411	Bti_03475	CODING	Bti_03475	0.65981	0.178881	0.0137062	0.116122	0.415718	0.999287	0.960845
2513020849	Bti_contig00025_ace.2	10700	INDEL	AC	A	34	0.924	0.938	0.955	0.99	0.947	0.926	0.916	0.938	0.939	0.932	0.92	0.96	0.925	0.945	0.903	0.948	0.929	0.924	0.929	0.927	0.932	0.917	0.926	0.914	0.925	0.902	0.907	INTERGENIC	MODIFIER								0.564651	0.237804	0.0895621	0.181432	0.837149	0.999287	0.960845
2513020849	Bti_contig00025_ace.2	14631	SNP	C	T	33	0	0	0.109	0	0	0	0	0	0	0	0	0	0	StrandBias	0.073	0	0	0	0	0	0	0	0	0	0	0	0	NON_SYNONYMOUS_CODING	MODERATE	MISSENSE	cGg/cAg	R3Q	79	Bti_03481	CODING	Bti_03481	0.178849	0.24032	0.676944	0.334069	0.886872	0.999287	0.960845
2513020849	Bti_contig00025_ace.2	17265	SNP	C	A	34	0	0	0	0	0	0	0	0	0	0	0	0	0	0	0	0	0	0	0	0.306	0	0	0.282	0	0	0	0	SYNONYMOUS_CODING	LOW	NA	agA	R210	566	Bti_03485	CODING	Bti_03485	0.747809	0.635498	0.246847	0.301712	0.513471	0.999287	0.960845
2513020849	Bti_contig00025_ace.2	17706	SNP	G	T	34	0.116	0	0	0	0.101	0	0.078	0	0	0	0	0	0	0	0	0	0	0	0	0.115	0	0.088	0	0	0	0	0	SYNONYMOUS_CODING	LOW	NA	ccT	P357	566	Bti_03485	CODING	Bti_03485	0.242068	0.333856	0.618613	0.667728	0.571694	0.999287	0.960845
2513020849	Bti_contig00025_ace.2	38535	SNP	T	G	32	0	0	0	0	0	0	0	0	0	0	0	0	0	0	0	0	0	CovFailed	0	0.122	0	CovFailed	0.12	0	0	0	0	NON_SYNONYMOUS_CODING	MODERATE	MISSENSE	tgT/tgG	C323W	438	Bti_03508	CODING	Bti_03508	0.666233	0.591867	0.213595	0.236905	0.419069	0.999287	0.960845
2513020849	Bti_contig00025_ace.2	39149	INDEL	AT	A	33	0.856	0.828	0.882	0.778	0.88	0.827	0.806	0.838	0.891	0.863	0.874	0.873	0.878	0.865	0.874	0.867	0.887	0.898	0.882	0.882	0.865	0.886	0.86	0.799	0.866	0.798	0.83	INTERGENIC	MODIFIER								0.361304	0.945585	0.338518	0.337422	0.0163952	0.999287	0.988559
2513020849	Bti_contig00025_ace.2	42251	SNP	T	G	28	0	IndelCall	0	0.094	0	IndelCall	0	0	0	0	0	0	0	0	IndelCall	0	0	0	0	IndelCall	0	0	0	0	0	IndelCall	0	NON_SYNONYMOUS_CODING	MODERATE	MISSENSE	ttC/ttG	F114L	540	Bti_03514	CODING	Bti_03514	0.806554	0.86985	0.319482	0.832674	0.644954	0.999287	0.976471
2513020849	Bti_contig00025_ace.2	42278	SNP	G	A	33	0	0	0	0.099	0	0	0	0	0	0	0	0	0	0	0	0	0	0	0	0	0	0	0	0	0	0	IndelCall	NON_SYNONYMOUS_CODING	MODERATE	MISSENSE	caC/caA	H123Q	540	Bti_03514	CODING	Bti_03514	0.83113	0.819615	0.312458	0.806049	0.771385	0.999287	0.966531
2513020849	Bti_contig00025_ace.2	55552	SNP	G	T	34	0	0	0	0	0.068	0	0	0	0	0	0	0	0	0	0	0	0	0	0	0	0	0	0.151	0	0	0.073	0	SYNONYMOUS_CODING	LOW	NA	tcT	S54	351	Bti_03529	CODING	Bti_03529	0.443991	0.727688	0.891462	0.714645	0.663457	0.999287	0.960845
2513020849	Bti_contig00025_ace.2	56122	SNP	C	G	34	0	0	0	0	0.127	0	0	0	0	0	0	0	0	0	0	0	0	0	0	0	0	0	0	0	0	0	0	NON_SYNONYMOUS_CODING	MODERATE	MISSENSE	aaA/aaT	K244N	351	Bti_03529	CODING	Bti_03529	0.780073	NA	0.298511	0.866515	0.761834	0.999287	NA
2513020849	Bti_contig00025_ace.2	59021	SNP	A	C	32	0	0	0	0	0	StrandBias	0	0	0	0	0	0	0	0	0	0	0	0	0.043	0	0	0.051	0	0	0	0	StrandBias	INTERGENIC	MODIFIER	NA	NA	NA	NA	NA	NA	NA	0.444792	0.444896	0.269697	0.521437	0.697699	0.999287	0.960845
2513020849	Bti_contig00025_ace.2	65031	SNP	A	C	33	0	0	0	0	0	0	0	0	0	0	0	0	0	0.057	0	0	StrandBias	0	0.058	0	0	0	0	0	0	0	0.024	NON_SYNONYMOUS_CODING	MODERATE	MISSENSE	Ctc/Gtc	L161V	170	Bti_03541	CODING	Bti_03541	0.25695	0.584476	0.181989	0.744123	0.818362	0.999287	0.960845
2513020849	Bti_contig00025_ace.2	68797	SNP	G	A	27	0.129	0	StrandBias	0	0	0	CovFailed	StrandBias	CovFailed	0.098	StrandBias	0.093	0	0	0	0	0	0	0	0.077	0	0.087	StrandBias	0	0	0.07	0.064	INTERGENIC	MODIFIER	NA	NA	NA	NA	NA	NA	NA	0.654203	0.982434	0.752228	0.451968	0.00204697	0.999287	0.998788
2513020849	Bti_contig00025_ace.2	73285	SNP	G	T	34	0	0	0	0	0.083	0	0	0.093	0.074	0	0	0	0	0	0	0.098	0	0	0	0	0	0	0	0	0	0.045	0.03	INTERGENIC	MODIFIER	NA	NA	NA	NA	NA	NA	NA	0.312365	0.619345	0.497709	0.649878	0.0746795	0.999287	0.960845
2513020849	Bti_contig00025_ace.2	73293	SNP	A	T	33	0	0	0	0.045	StrandBias	0	0	0	0	0	0	0	0	0	0	0.071	0	0	0	0.061	0	0	0	0	0	0	0	NON_SYNONYMOUS_CODING	MODERATE	MISSENSE	Tta/Ata	L424I	423	Bti_03550	CODING	Bti_03550	0.690896	0.450695	0.627087	0.50002	0.966276	0.999287	0.960845
2513020849	Bti_contig00025_ace.2	80436	INDEL	CA	C	32	0.166	0.161	0	0.248	0.125	0.128	0.164	0.115	0.141	0.115	0.141	0.147	0.143	0.144	0.141	0.135	0.127	0.14	0.117	0.167	0.135	0.148	0.14	0.151	0.098	0.183	0.168	FRAME_SHIFT	HIGH		-	-257	273	Bti_03556	CODING	Bti_03556	0.947425	0.54401	0.733394	0.790714	0.880728	0.999287	0.960845
2513020849	Bti_contig00025_ace.2	80441	INDEL	AAC	A	33	0.664	0.672	0.784	0.576	0.698	0.669	0.634	0.769	0.741	0.757	0.712	0.752	0.723	0.717	0.686	0.675	0.708	0.708	0.715	0.676	0.69	0.669	0.697	0.571	0.782	0.567	0.559	FRAME_SHIFT	HIGH		-	-259	273	Bti_03556	CODING	Bti_03556	0.95158	0.818707	0.256419	0.230528	0.0670639	0.999287	0.965907
2513020849	Bti_contig00025_ace.2	80441	SNP	A	C	32	0.043	0.044	0.043	0	0.05	0.061	StrandBias	0	0	0	0	0	0	0.042	0.049	0.056	0.042	0.04	0.05	0.049	0.037	0.04	0.046	0.091	0	0.082	0.1	NON_SYNONYMOUS_CODING	MODERATE	MISSENSE	Aca/Cca	T259P	273	Bti_03556	CODING	Bti_03556	0.449873	0.337403	0.00339502	0.481423	0.0304687	0.999287	0.960845
2513020849	Bti_contig00025_ace.2	80442	SNP	C	G	33	0.04	0	0.04	0	0.047	0.049	StrandBias	0	0	0	0	0	0	0	0	0.042	0.033	0	0.037	0.036	0	0	0	0.079	0	0.064	0.087	NON_SYNONYMOUS_CODING	MODERATE	MISSENSE	aCa/aGa	T259R	273	Bti_03556	CODING	Bti_03556	0.666239	0.954777	0.223646	0.0232062	0.0118515	0.999287	0.988559
2513020849	Bti_contig00025_ace.2	80443	SNP	G	C	34	0.682	0.678	0.787	0.566	0.733	0.681	0.638	0.749	0.718	0.753	0.698	0.744	0.717	0.697	0.677	0.67	0.7	0.701	0.716	0.672	0.69	0.665	0.665	0.584	0.788	0.583	0.572	SYNONYMOUS_CODING	LOW	SILENT	acA/acC	T259	273	Bti_03556	CODING	Bti_03556	0.986595	0.70781	0.188465	0.379973	0.199417	0.999287	0.960845
2513020849	Bti_contig00025_ace.2	80444	SNP	A	G	34	0.689	0.692	0.79	0.596	0.739	0.681	0.645	0.764	0.729	0.759	0.718	0.745	0.716	0.705	0.689	0.676	0.71	0.713	0.711	0.67	0.691	0.659	0.682	0.588	0.804	0.597	0.579	SYNONYMOUS_CODING	LOW	NA	Ggg	G260	273	Bti_03556	CODING	Bti_03556	0.99329	0.782778	0.126217	0.348627	0.250483	0.999287	0.960845
2513020849	Bti_contig00025_ace.2	86768	SNP	C	G	34	0	0	0	0	0.096	0	0	0	0	0	0	0	0	0	0	0	0	0	0	0	0	0	0	0	0	0	0.05	NON_SYNONYMOUS_CODING	MODERATE	MISSENSE	aCc/aGc	T128S	198	Bti_03562	CODING	Bti_03562	0.933871	0.698222	0.542133	0.400962	0.266803	0.999287	0.960845
2513020849	Bti_contig00025_ace.2	93424	SNP	T	G	34	0	0	0	0	0	0	0	0	0	0	0	0	0	0	0	0	0	0	0	0	0	0	0	0	0	0	0	NON_SYNONYMOUS_CODING	MODERATE	MISSENSE	aCc/aGc	T103S	580	Bti_03569	CODING	Bti_03569	NA	NA	0.672016	0.962317	0.987367	NA	NA
2513020849	Bti_contig00025_ace.2	98230	INDEL	GT	G	34	0.936	0.943	0.939	0.974	0.914	0.92	0.928	0.935	0.94	0.915	0.936	0.93	0.925	0.892	0.875	0.913	0.91	0.902	0.919	0.911	0.9	0.878	0.91	0.888	0.966	0.886	0.882	INTERGENIC	MODIFIER								0.531731	0.363656	0.000445925	0.690789	0.835575	0.999287	0.960845
2513020849	Bti_contig00025_ace.2	109406	SNP	A	C	33	0	0	0	0	0	0	0.077	0	0	0	0	0	0	0	0	0	0	0	0.051	0	0	0	StrandBias	0	0	0	0.079	NON_SYNONYMOUS_CODING	MODERATE	MISSENSE	gTa/gGa	V118G	310	Bti_03588	CODING	Bti_03588	0.394768	0.41353	0.282303	0.256676	0.287673	0.999287	0.960845
2513020849	Bti_contig00025_ace.2	113646	SNP	A	G	32	0	0	0	0	0	0	0	0	0	0	0	0	0	0.077	0	0	StrandBias	0	0	0.045	0	0	0	0	0	0	0	INTERGENIC	MODIFIER	NA	NA	NA	NA	NA	NA	NA	0.00676153	0.654443	0.191079	0.218412	0.391788	0.999287	0.960845
2513020849	Bti_contig00025_ace.2	116306	SNP	C	G	33	0	0	0	StrandBias	0	0	0	0	0	0	0	0	0	0	0	0	0	0.077	0.081	0.082	0	0.082	0	0	0	0	0	SYNONYMOUS_CODING	LOW	SILENT	acT/acG	T139	343	Bti_03597	CODING	Bti_03597	0.125651	0.367768	0.100795	0.30616	0.571012	0.999287	0.960845
2513020849	Bti_contig00025_ace.2	116878	INDEL	GA	G	34	0.963	0.947	0.966	0.936	0.974	0.947	0.949	0.945	0.938	0.951	0.957	0.95	0.948	0.953	0.939	0.924	0.935	0.954	0.94	0.95	0.935	0.95	0.944	0.918	0.955	0.917	0.919	FRAME_SHIFT	HIGH		-	-330	343	Bti_03597	CODING	Bti_03597	0.0796735	0.469155	0.030117	0.127261	0.981295	0.999287	0.960845
2513020849	Bti_contig00025_ace.2	119460	SNP	A	C	33	0	0	StrandBias	0	0.043	0	0	0	0.094	0	0	0	0	0	0	0.095	0	0	0.106	0	0.073	0.074	0	0	0	0	0	NON_SYNONYMOUS_CODING	MODERATE	MISSENSE	cGa/cCa	R106P	237	Bti_03602	CODING	Bti_03602	0.305733	0.855509	0.543584	0.183686	0.734182	0.999287	0.974402
2513020849	Bti_contig00025_ace.2	124545	INDEL	G	GA	33	0.786	0.839	0.835	0.903	0.803	0.8	0.775	0.857	0.865	0.856	0.851	0.853	0.849	0.882	0.837	0.818	0.854	0.861	0.844	0.835	0.837	0.825	0.829	0.755	0.828	0.786	0.761	INTERGENIC	MODIFIER								0.462182	0.947683	0.441962	0.0940602	0.057091	0.999287	0.988559
2513020849	Bti_contig00025_ace.2	124822	SNP	C	T	34	0	0	0.11	0	0	0	0	0	0	0	0	0	0	0	0	0	0	0	0	0.124	0.097	0	0	0	0	0	0	SYNONYMOUS_CODING	LOW	NA	cTc	L80	320	Bti_03608	CODING	Bti_03608	0.278535	0.356556	0.765365	0.547337	0.703435	0.999287	0.960845
2513020849	Bti_contig00025_ace.2	132950	SNP	T	G	34	0	0	0	0	0	0	0	0	0	0	0.101	0	0	0	0	0	0	0.08	0	0.08	0	0.07	0	0	0	0	0	SYNONYMOUS_CODING	LOW	SILENT	ggT/ggG	G28	170	Bti_03616	CODING	Bti_03616	0.0709083	0.24142	0.647624	0.899328	0.325081	0.999287	0.960845
2513020849	Bti_contig00025_ace.2	137747	SNP	T	G	28	0	StrandBias	0.074	0	0	0	0	0	0	0	0	0	0	0	0	0	StrandBias	0	0.059	StrandBias	StrandBias	StrandBias	0	0	0	0	0	NON_SYNONYMOUS_CODING	MODERATE	MISSENSE	aaT/aaG	N153K	226	Bti_03622	CODING	Bti_03622	0.488379	0.366442	0.834843	0.638167	0.718572	0.999287	0.960845
2513020849	Bti_contig00025_ace.2	146230	SNP	T	G	34	0	0	0	0	0	0	0	0	0	0	0	0	0	0.093	0.085	0.066	0	0.083	0.102	0.081	0	0.073	0	0	0	0	0	INTERGENIC	MODIFIER	NA	NA	NA	NA	NA	NA	NA	0.026515	0.398454	0.00737712	0.0270132	0.183306	0.999287	0.960845
2513020849	Bti_contig00025_ace.2	155425	INDEL	C	CA	34	0.863	0.901	0.876	0.939	0.866	0.864	0.86	0.879	0.9	0.897	0.911	0.896	0.918	0.904	0.907	0.904	0.907	0.901	0.904	0.907	0.884	0.913	0.932	0.864	0.918	0.882	0.869	FRAME_SHIFT	HIGH		-/A	-166?	185	Bti_03642	CODING	Bti_03642	0.525405	0.279768	0.222091	0.279223	0.00250576	0.999287	0.960845
2513020849	Bti_contig00025_ace.2	160172	INDEL	C	CT	33	0.78	0.806	0.78	0.84	0.809	0.838	0.804	0.854	0.898	0.855	0.867	0.843	0.843	0.793	0.83	0.801	0.819	0.817	0.808	0.788	0.803	0.807	0.779	0.753	0.854	0.743	0.777	INTERGENIC	MODIFIER								0.191995	0.610999	0.0246501	0.569353	0.0759242	0.999287	0.960845
2513020849	Bti_contig00025_ace.2	163788	INDEL	A	AGG	31	0.117	0.121	0.118	0.107	0.113	0.102	0.107	0.131	0.14	0.149	0.129	0.122	0.121	0.139	0.135	0.124	0.116	0.098	0.139	0.127	0.101	0.124	0.134	OtherIndelCall	0	0.092	0.078	INTERGENIC	MODIFIER								0.376651	0.276231	0.254958	0.0567514	0.194859	0.999287	0.960845
2513020849	Bti_contig00025_ace.2	188873	INDEL	AT	A	34	0.835	0.787	0.821	0.796	0.846	0.835	0.771	0.831	0.854	0.874	0.874	0.843	0.872	0.87	0.872	0.867	0.872	0.887	0.867	0.858	0.857	0.867	0.856	0.777	0.867	0.792	0.776	INTERGENIC	MODIFIER								0.542368	0.752042	0.272857	0.0522892	0.000116035	0.999287	0.960845
2513020849	Bti_contig00025_ace.2	188874	SNP	T	C	33	0.107	0.142	0.049	0.08	0.09	0.095	0.126	0.107	0.085	0.089	0.064	0.091	0.067	0.077	0.079	0.077	0.072	0.066	0.073	0.074	0.072	0.072	0.08	0.128	0.083	CovFailed	0.135	INTERGENIC	MODIFIER	NA	NA	NA	NA	NA	NA	NA	0.242347	0.995312	0.678654	0.0798133	0.00284891	0.999287	0.9998
2513020849	Bti_contig00025_ace.2	188875	SNP	C	T	33	0.109	0.142	0.049	0.072	0.093	0.092	0.118	0.103	0.09	0.092	0.065	0.097	0.068	0.08	0.082	0.073	0.08	0.068	0.069	0.08	0.072	0.078	0.078	0.132	0.083	CovFailed	0.141	INTERGENIC	MODIFIER	NA	NA	NA	NA	NA	NA	NA	0.329641	0.895058	0.93986	0.0562067	0.00407205	0.999287	0.981493
2513020849	Bti_contig00025_ace.2	188882	SNP	A	T	34	0.753	0.783	0.853	0.887	0.825	0.853	0.793	0.823	0.838	0.853	0.881	0.821	0.867	0.867	0.855	0.853	0.86	0.855	0.877	0.829	0.857	0.844	0.851	0.793	0.872	0.786	0.76	INTERGENIC	MODIFIER	NA	NA	NA	NA	NA	NA	NA	0.944758	0.765184	0.814555	0.0855476	0.0023943	0.999287	0.960845
2513020849	Bti_contig00025_ace.2	188883	SNP	T	A	34	0.748	0.783	0.857	0.878	0.835	0.853	0.799	0.837	0.85	0.867	0.871	0.834	0.865	0.871	0.871	0.865	0.866	0.867	0.879	0.829	0.87	0.848	0.86	0.784	0.886	0.781	0.764	INTERGENIC	MODIFIER	NA	NA	NA	NA	NA	NA	NA	0.78817	0.777863	0.676371	0.0388262	0.00213843	0.999287	0.960845
2513020849	Bti_contig00025_ace.2	216084	SNP	G	A	34	0	0	0	0	0	0	0	0	0	0.078	0	0	0	0	0	0	0	0	0	0	0	0	0	0	0	0	0	SYNONYMOUS_CODING	LOW	NA	ttT	F170	301	Bti_03695	CODING	Bti_03695	0.775158	0.783274	0.707189	0.34303	0.893385	0.999287	0.960845
2513020849	Bti_contig00025_ace.2	221680	INDEL	A	AGGG	22	0	0	0	0	0.097	OtherIndelCall	OtherIndelCall	0.125	0.097	0.092	0.1	0	0.128	0.104	0.104	0.109	0.124	0.121	0.095	0.095	0.092	0.104	0.1	0	0	0.08	0.086	CODON_CHANGE_PLUS_CODON_INSERTION	MODERATE		agc/aGGGgc	S138RG	233	Bti_03705	CODING	Bti_03705	0.680243	0.128901	0.252652	0.0791333	0.0317455	0.999287	0.960845
2513020849	Bti_contig00025_ace.2	222341	SNP	T	G	34	0	0	0	0	0	0	0	0	0	0	0	0	0	0	0	0	0	0	0	0	0	0	0	0	0	0	0	INTERGENIC	MODIFIER	NA	NA	NA	NA	NA	NA	NA	NA	NA	0.0933402	0.264272	0.212597	NA	NA
2513020849	Bti_contig00025_ace.2	235395	SNP	T	G	34	0.105	0	0	0	0.117	0.083	0	0.13	0	0	0.149	0.161	0	0	0	0	0.101	0.075	0.077	0.067	0	0.09	0.087	0	0	0	0.09	SYNONYMOUS_CODING	LOW	NA	ctG	L89	203	Bti_03721	CODING	Bti_03721	0.933646	0.552804	0.460135	0.804257	0.631932	0.999287	0.960845
2513020849	Bti_contig00025_ace.2	238644	SNP	A	C	32	StrandBias	0	0	0	0	0	0	StrandBias	0	0	0	0	0	0	0	0	0.073	0	0.071	0	0	0	0	0	0	0	0	NON_SYNONYMOUS_CODING	MODERATE	MISSENSE	Aga/Gga	R390G	404	Bti_03726	CODING	Bti_03726	0.658013	0.696261	0.0389157	0.152479	0.181019	0.999287	0.960845
2513020849	Bti_contig00025_ace.2	254574	SNP	A	C	33	0	0	0	0	StrandBias	0	0	0	0	0	0	0	0	0	0	0	0	0	0.049	0	0	0	0	0	0	0	0	STOP_LOST	HIGH	MISSENSE	tgA/tgC	*200C	287	Bti_03744	CODING	Bti_03744	0.865656	0.77525	0.497639	0.355142	0.879366	0.999287	0.960845
2513020849	Bti_contig00025_ace.2	255474	SNP	T	G	34	0	0	0	0	0	0	0	0	0	0.071	0	0	0	0	0	0	0.1	0	0	0	0	0.099	0	0	0	0	0	SYNONYMOUS_CODING	LOW	NA	ttG	L205	453	Bti_03745	CODING	Bti_03745	0.35286	0.674756	0.604646	0.767791	0.59686	0.999287	0.960845
2513020849	Bti_contig00025_ace.2	260588	SNP	A	G	33	0	0	0	0	0	0	0	0.059	0	0.044	0	0	0	0.03	0	0	0	0	0.024	0	0	0.18	0	0	0	CovFailed	0	NON_SYNONYMOUS_CODING	MODERATE	MISSENSE	Tta/Gta	L193V	334	Bti_03752	CODING	Bti_03752	0.440456	0.211479	0.67673	0.546096	0.843222	0.999287	0.960845
2513020849	Bti_contig00025_ace.2	282213	SNP	A	C	34	0.096	0	0	0	0	0	0.11	0	0	0	0.093	0	0	0	0	0	0	0	0	0.109	0	0	0	0	0	0	0	SYNONYMOUS_CODING	LOW	SILENT	tcG/tcC	S57	247	Bti_03776	CODING	Bti_03776	0.185326	0.299494	0.915418	0.708999	0.772561	0.999287	0.960845
2513020849	Bti_contig00025_ace.2	297518	SNP	T	G	34	0	0	0	0	0	0	0	0	0	0.048	0	0	0	0	0	0	0	0	0.078	0.039	0	0	0	0	0	0	0	NON_SYNONYMOUS_CODING	MODERATE	MISSENSE	Aaa/Gaa	K422E	436	Bti_03792	CODING	Bti_03792	0.812797	0.825502	0.122701	0.489094	0.0411148	0.999287	0.969259
2513020849	Bti_contig00025_ace.2	325241	SNP	G	A	34	0	0	0	0	0	0	0	0	0	0	0	0	0	0	0	0	0	0	0.042	0	0	0	0	0	0	0	0	NON_SYNONYMOUS_CODING	MODERATE	MISSENSE	aaT/aaA	N232K	469	Bti_03823	CODING	Bti_03823	0.854294	0.77525	0.473312	0.344569	0.864318	0.999287	0.960845
2513020849	Bti_contig00025_ace.2	325246	SNP	A	C	34	0	0	0	0	0	0	0.108	0.151	0	0.128	0	0	0	0	0	0.177	0	0.142	0.147	0.156	0	0	0	0	0	0.11	0	NON_SYNONYMOUS_CODING	MODERATE	MISSENSE	cAc/cCc	H234P	469	Bti_03823	CODING	Bti_03823	0.573869	0.465091	0.570177	0.481467	0.873985	0.999287	0.960845
2513020849	Bti_contig00025_ace.2	329035	SNP	T	G	34	0	0	0	0	0	0	0	0	0	0.043	0	0	0	0	0	0	0	0	0	0	0	0.041	0	0	0	0	0	NON_SYNONYMOUS_CODING	MODERATE	MISSENSE	cTa/cGa	L16R	237	Bti_03828	CODING	Bti_03828	0.454542	0.770267	0.149733	0.355125	0.00345286	0.999287	0.960845
2513020849	Bti_contig00025_ace.2	331487	SNP	A	C	34	0	0	0	0	0	0	0	0	0	0	0	0	0	0	0	0	0	0.067	0	0	0	0.051	0.057	0	0	0	0	NON_SYNONYMOUS_CODING	MODERATE	MISSENSE	gaT/gaG	D29E	181	Bti_03831	CODING	Bti_03831	0.419295	0.377035	0.146349	0.253421	0.476741	0.999287	0.960845
2513020849	Bti_contig00025_ace.2	342614	SNP	A	G	33	0	0	0	0	0	0	0	0	0	0	0	0	0	0	0	0	0	0.089	0	0	0	0	0	0	0	0	0	NON_SYNONYMOUS_CODING	MODERATE	MISSENSE	aaC/aaG	N309K	381	Bti_03842	CODING	Bti_03842	0.00578196	0.658744	0.408481	0.806111	0.889024	0.997195	0.960845
2513020849	Bti_contig00025_ace.2	343200	SNP	G	T	32	0	0	0.157	0	0	0	0	0	0	0	0	0	0.119	0	0.122	0	StrandBias	0.121	0	0.117	0	0.12	0	StrandBias	0	0	0	NON_SYNONYMOUS_CODING	MODERATE	MISSENSE	aCc/aTc	T86I	403	Bti_03843	CODING	Bti_03843	0.106693	0.645635	0.158695	0.784638	0.4394	0.999287	0.960845
2513020849	Bti_contig00025_ace.2	361282	SNP	G	A	32	0	0	0	0	0	0	StrandBias	0	0	0	0.083	StrandBias	0	0.117	0	0	0	0	0	0	0	0	0	0	0	0	0	NON_SYNONYMOUS_CODING	MODERATE	MISSENSE	Cat/Aat	H157N	302	Bti_03859	CODING	Bti_03859	0.0595748	0.509395	0.939367	0.230449	0.479985	0.999287	0.960845
2513020849	Bti_contig00025_ace.2	362280	SNP	C	A	32	0	0	0	0	0	0	0	0	0	0	0	0	0	0	0	0	StrandBias	StrandBias	0.053	0	0	0	0	0	0	0	0	SYNONYMOUS_CODING	LOW	SILENT	ctC/ctA	L185	203	Bti_03860	CODING	Bti_03860	0.913793	0.764785	0.041561	0.31155	0.106748	0.999287	0.960845
2513020849	Bti_contig00025_ace.2	367588	SNP	T	A	33	0.676	0.684	CovFailed	0.449	0.679	0.683	0.598	0.663	0.647	0.709	0.668	0.694	0.606	0.679	0.717	0.697	0.654	0.676	0.709	0.659	0.7	0.688	0.643	0.684	0.705	0.692	0.693	INTERGENIC	MODIFIER	NA	NA	NA	NA	NA	NA	NA	0.904804	0.902327	0.0590447	0.477643	0.987364	0.999287	0.981493
2513020849	Bti_contig00025_ace.2	367588	INDEL	CT	C	32	0.305	0.291	CovFailed	0.513	0.283	0.285	0.346	0.307	0.319	0.271	0.311	0.281	0.362	0.288	0.254	0.271	0.283	0.286	0.258	0.298	0.257	0.283	0.322	0.278	0.266	0.268	0.272	INTERGENIC	MODIFIER								0.903447	0.812085	0.0280284	0.674185	0.998999	0.999287	0.965576
2513020849	Bti_contig00025_ace.2	367589	SNP	A	T	33	0.627	0.631	CovFailed	0.382	0.632	0.64	0.575	0.638	0.603	0.674	0.619	0.653	0.556	0.621	0.673	0.637	0.617	0.635	0.649	0.621	0.64	0.645	0.607	0.643	0.651	0.655	0.647	INTERGENIC	MODIFIER	NA	NA	NA	NA	NA	NA	NA	0.870506	0.723085	0.0951241	0.656436	0.987415	0.999287	0.960845
2513020849	Bti_contig00025_ace.2	367592	SNP	T	A	33	0.594	0.612	CovFailed	0.379	0.613	0.612	0.563	0.611	0.581	0.635	0.605	0.627	0.53	0.597	0.641	0.622	0.585	0.605	0.621	0.586	0.607	0.627	0.579	0.627	0.628	0.637	0.632	INTERGENIC	MODIFIER	NA	NA	NA	NA	NA	NA	NA	0.772427	0.745674	0.0808152	0.504602	0.972538	0.999287	0.960845
2513020849	Bti_contig00025_ace.2	367593	SNP	A	T	33	0.605	0.627	CovFailed	0.379	0.617	0.626	0.565	0.621	0.604	0.642	0.615	0.633	0.534	0.596	0.65	0.626	0.587	0.614	0.627	0.591	0.618	0.632	0.581	0.628	0.632	0.644	0.643	INTERGENIC	MODIFIER	NA	NA	NA	NA	NA	NA	NA	0.735728	0.660174	0.115736	0.549087	0.936529	0.999287	0.960845
2513020849	Bti_contig00025_ace.2	367594	SNP	T	G	33	0.61	0.632	CovFailed	0.379	0.633	0.634	0.589	0.62	0.61	0.645	0.611	0.634	0.54	0.61	0.642	0.613	0.581	0.614	0.616	0.585	0.603	0.633	0.577	0.639	0.626	0.647	0.644	INTERGENIC	MODIFIER	NA	NA	NA	NA	NA	NA	NA	0.890569	0.652814	0.197523	0.5284	0.875446	0.999287	0.960845
2513020849	Bti_contig00025_ace.2	367595	SNP	G	A	33	0.622	0.645	CovFailed	0.379	0.647	0.648	0.605	0.632	0.621	0.655	0.616	0.649	0.559	0.618	0.652	0.642	0.616	0.624	0.646	0.604	0.629	0.652	0.594	0.628	0.648	0.656	0.649	INTERGENIC	MODIFIER	NA	NA	NA	NA	NA	NA	NA	0.660177	0.71163	0.17897	0.712856	0.977812	0.999287	0.960845
2513020849	Bti_contig00025_ace.2	369422	INDEL	T	TG	27	OtherIndelCall	0	0	0.125	0.095	0.108	0.096	0.101	0.082	0	0.114	0.122	0.09	0.165	0.16	0.178	0.158	0.149	0.139	0.148	0.147	0.154	0.134	0	0	0.095	0.099	FRAME_SHIFT	HIGH		-/G	-57?	270	Bti_03869	CODING	Bti_03869	0.488626	0.441037	0.0102515	0.0411568	0.0253381	0.999287	0.960845
2513020849	Bti_contig00025_ace.2	379153	SNP	T	G	31	0.161	0.13	0.195	0	0.134	0.182	0	0.14	0	0	0	0	0	0	0	0	StrandBias	0.092	0.077	0.068	StrandBias	0	0	0	0	0	0	NON_SYNONYMOUS_CODING	MODERATE	MISSENSE	Tac/Cac	Y265H	553	Bti_03877	CODING	Bti_03877	0.251655	0.0528791	0.0179088	0.0848452	0.0752317	0.999287	0.960845
2513020849	Bti_contig00025_ace.2	399555	INDEL	TA	T	34	0.915	0.876	0.865	0.878	0.872	0.886	0.887	0.891	0.87	0.894	0.88	0.869	0.923	0.895	0.902	0.898	0.91	0.882	0.899	0.887	0.885	0.889	0.884	0.862	0.868	0.861	0.875	FRAME_SHIFT	HIGH		-	-3	46	Bti_03899	CODING	Bti_03899	0.759811	0.897869	0.906182	0.264587	0.0356871	0.999287	0.981493
2513020849	Bti_contig00025_ace.2	408475	SNP	T	A	33	0.121	0.13	0	0	0.179	0.116	0.097	0	0.108	0.093	0.103	0	0.117	0.119	0.137	0.133	0.128	0.147	CovFailed	0.155	0	0.145	0.096	0.153	0.117	0	0.139	SYNONYMOUS_CODING	LOW	SILENT	tcG/tcT	S343	343	Bti_03909	CODING	Bti_03909	0.436457	0.961288	0.16768	0.720804	0.989034	0.999287	0.988559
2513020849	Bti_contig00025_ace.2	421888	INDEL	AAC	A	32	0.755	0.736	0.753	0.71	0.783	0.777	0.711	0.781	0.842	0.844	0.864	0.839	0.812	0.804	0.82	0.797	0.823	0.794	0.752	0.761	0.78	0.777	0.786	0.748	CovFailed	0.779	0.794	INTERGENIC	MODIFIER								0.760468	0.331936	0.910519	0.484892	0.0335803	0.999287	0.960845
2513020849	Bti_contig00025_ace.2	421890	SNP	T	C	26	0.888	CovFailed	0.871	0.807	0.857	CovFailed	0.806	0.869	CovFailed	0.913	0.898	0.92	0.879	0.879	0.894	CovFailed	CovFailed	0.844	CovFailed	0.82	0.853	0.837	0.842	0.841	CovFailed	0.844	0.843	INTERGENIC	MODIFIER	NA	NA	NA	NA	NA	NA	NA	0.98804	0.239431	0.259225	0.500265	0.349027	0.999287	0.960845
2513020849	Bti_contig00025_ace.2	421892	SNP	A	C	34	0	0	0	0	0.039	0	0	0	0	0	0	0	0	0	0	0	0	0.038	0.092	0.077	0	0.055	0.034	0	0	0	0	INTERGENIC	MODIFIER	NA	NA	NA	NA	NA	NA	NA	0.37695	0.365476	0.0376077	0.0565178	0.182433	0.999287	0.960845
2513020849	Bti_contig00025_ace.2	421897	SNP	C	A	33	0	0	0	IndelCall	0	0	0	0	0	0	0	0	0	0	0	0	0	0.038	0.092	0.077	0	0.055	0.033	0	0	0	0	INTERGENIC	MODIFIER	NA	NA	NA	NA	NA	NA	NA	0.405745	0.388071	0.0159197	0.0693949	0.119716	0.999287	0.960845
2513020849	Bti_contig00025_ace.2	421898	SNP	C	A	34	0	0	0	0	0	0	0	0	0	0	0	0	0	0	0	0	0	0.041	0.095	0.078	0	0.056	0	0	0	0	0	INTERGENIC	MODIFIER	NA	NA	NA	NA	NA	NA	NA	0.266845	0.409995	0.0283638	0.161673	0.227069	0.999287	0.960845
2513020849	Bti_contig00025_ace.2	421899	SNP	T	C	34	0	0	0	0	0	0	0	0	0	0	0	0	0	0	0	0	0	0.041	0.098	0.076	0	0.052	0.036	0	0	0	0	INTERGENIC	MODIFIER	NA	NA	NA	NA	NA	NA	NA	0.403295	0.372638	0.0115841	0.0622238	0.104262	0.999287	0.960845
2513020849	Bti_contig00025_ace.2	421901	INDEL	TTA	T	32	0.873	0.859	0.909	0.901	0.861	0.867	0.819	0.93	0.93	0.909	0.876	0.927	0.899	0.902	0.899	0.9	CovFailed	0.858	0.827	0.837	0.877	0.851	0.879	0.905	0.922	0.872	0.886	INTERGENIC	MODIFIER								0.543187	0.105984	0.465436	0.453325	0.28788	0.999287	0.960845
2513020849	Bti_contig00025_ace.2	421902	SNP	A	T	31	0	0	0	0	0.051	0	0	0	0	0	0.036	0	0	0	0.034	0	CovFailed	0.058	CovFailed	0.092	0.038	0.066	0.048	0	0	0	0	INTERGENIC	MODIFIER	NA	NA	NA	NA	NA	NA	NA	0.274225	0.152291	0.0230292	0.0480986	0.0560543	0.999287	0.960845
2513020849	Bti_contig00025_ace.2	422012	INDEL	T	TA	33	0.834	0.901	0.904	0.881	0.866	0.872	0.871	0.891	0.884	0.856	0.897	0.875	0.889	0.891	0.863	0.867	0.887	0.843	0.847	0.887	0.858	0.857	0.877	0.855	0.859	0.87	0.862	INTERGENIC	MODIFIER								0.620466	0.726703	0.0257276	0.74345	0.389704	0.999287	0.960845
2513020849	Bti_contig00025_ace.2	443007	SNP	G	A	34	0	0	0	0	0	0.04	0	0	0	0	0	0	0	0	0	0	0	0	0	0.776	0	0	0	0	0	0	0	INTERGENIC	MODIFIER	NA	NA	NA	NA	NA	NA	NA	0.192428	0.742054	0.478646	0.750892	0.897861	0.999287	0.960845
2513020849	Bti_contig00025_ace.2	447228	SNP	A	G	34	0.1	0	0	0	0	0.074	0	0	0	0	0	0	0	0	0	0.079	0	0	0.092	0	0	0	0	0	0	0.065	0	SYNONYMOUS_CODING	LOW	SILENT	ccA/ccG	P109	131	Bti_03945	CODING	Bti_03945	0.874839	0.966136	0.855961	0.448053	0.673847	0.999287	0.989349
2513020849	Bti_contig00025_ace.2	447827	SNP	T	G	31	0	0	0	0	0	0	0	0	0	0	0	StrandBias	0	0	StrandBias	0	0	0	0.071	0.055	0	0	0	0	0	StrandBias	0	NON_SYNONYMOUS_CODING	MODERATE	MISSENSE	ttA/ttC	L61F	76	Bti_03947	CODING	Bti_03947	0.519101	0.722557	0.0217722	0.247617	0.0953845	0.999287	0.960845
2513020849	Bti_contig00025_ace.2	460108	SNP	T	G	33	0	0	0	0	0	0	0	0	0	0	0	0	0	0	0	0	StrandBias	0.07	0.046	0.054	0	0	0	0	0	0	0	INTERGENIC	MODIFIER	NA	NA	NA	NA	NA	NA	NA	0.00850523	0.523328	0.153824	0.471453	0.716899	0.999287	0.960845
2513020849	Bti_contig00025_ace.2	471817	SNP	C	A	33	0	0	0	0	0	0	0	0	0	0.094	0	0	0	0	0	0	StrandBias	0	0.069	0	0	0.058	0	0	0	0	0	SYNONYMOUS_CODING	LOW	NA	gaA	E208	239	Bti_03968	CODING	Bti_03968	0.490188	0.781724	0.979262	0.969998	0.874215	0.999287	0.960845
2513020849	Bti_contig00025_ace.2	481108	SNP	C	T	33	0	0	0	0	0	0	0	0	0	0	0	0	0	0	0	0	0.078	0	0	0	0	0	0	0	IndelCall	0	0	SYNONYMOUS_CODING	LOW	NA	Ttc	F1149	1408	Bti_03970	CODING	Bti_03970	0.625818	NA	0.436183	0.590713	0.910486	0.999287	NA
2513020849	Bti_contig00025_ace.2	487962	INDEL	GT	G	34	0.944	0.959	0.958	0.98	0.946	0.935	0.945	0.962	0.972	0.952	0.964	0.968	0.962	0.967	0.945	0.963	0.957	0.966	0.963	0.963	0.958	0.96	0.951	0.934	0.969	0.923	0.922	FRAME_SHIFT	HIGH		-	-516	534	Bti_03972	CODING	Bti_03972	0.586511	0.365852	0.142775	0.0323653	0.0193473	0.999287	0.960845
2513020849	Bti_contig00025_ace.2	499687	SNP	T	G	33	0	0	0	0	0	0	0	0	0	0	0.115	0	0	0.137	0.121	0	0	0	0	0.104	0	0.117	0.1	StrandBias	0	0	0	SYNONYMOUS_CODING	LOW	SILENT	caA/caG	Q3373	4079	Bti_03974	CODING	Bti_03974	0.231307	0.168886	0.0636429	0.285676	0.205641	0.999287	0.960845
2513020849	Bti_contig00025_ace.2	514084	SNP	T	C	34	0	0	0.163	0	0.107	0	0	0	0	0	0	0	0	0.097	0	0	0	0	0.077	0	0	0.102	0.069	0	0	0	0	SYNONYMOUS_CODING	LOW	SILENT	ccT/ccG	P82	314	Bti_03989	CODING	Bti_03989	0.242357	0.180117	0.847219	0.465453	0.891585	0.999287	0.960845
2513020849	Bti_contig00025_ace.2	516522	SNP	G	T	34	0	0	0	0	0	0	0	0	0	0	0	0	0	0	0	0	0	0	0	0.065	0	0.067	0	0	0	0	0	SYNONYMOUS_CODING	LOW	NA	cTt	L151	307	Bti_03991	CODING	Bti_03991	0.710535	0.459793	0.252891	0.385914	0.596221	0.999287	0.960845
2513020849	Bti_contig00025_ace.2	522857	SNP	G	T	33	0	0	0	0	0	StrandBias	0	0	0	0	0	0	0	0	0	0	0	0	0.056	0	0	0	0.052	0	0	0	0	NON_SYNONYMOUS_CODING	MODERATE	MISSENSE	Cgg/Tgg	R68W	317	Bti_03998	CODING	Bti_03998	0.416633	0.636483	0.274553	0.409906	0.636645	0.999287	0.960845
2513020849	Bti_contig00025_ace.2	526030	INDEL	CT	C	33	0.865	0.872	0.891	0.733	0.823	0.827	0.857	0.888	0.895	0.918	0.885	0.901	0.936	0.879	0.889	0.895	0.917	0.91	0.902	CovFailed	0.878	0.891	0.908	0.84	0.906	0.81	0.819	INTERGENIC	MODIFIER								0.628104	0.465775	0.24908	0.662592	0.00255666	0.999287	0.960845
2513020849	Bti_contig00025_ace.2	526031	INDEL	TT	T	2	0	OtherIndelCall	0	0	0	0	OtherIndelCall	0	0	0	0	0	OtherIndelCall	0	0	0	0	0	0	0	0	0	0	0	0	0.084	0.077	INTERGENIC	MODIFIER								0.422084	0.738655	0.0938393	1.84429e-06	0.0556914	0.999287	0.960845
2513020849	Bti_contig00025_ace.2	529860	SNP	G	T	34	0.147	0	0	0	0	0	0	0	0	0	0	0	0	0	0	0	0	0	0	0	0	0	0	0	0	0	0	STOP_GAINED	HIGH	NONSENSE	Caa/Taa	Q62*	338	Bti_04006	CODING	Bti_04006	0.179451	0.767905	0.689076	0.289064	0.526639	0.999287	0.960845
2513020849	Bti_contig00025_ace.2	533223	SNP	A	C	32	0	0	StrandBias	0	0	0	0	0	0	0	StrandBias	0	0	0	0	0	0	0	0.106	0.094	0.098	0.114	0	0	0	0	0	NON_SYNONYMOUS_CODING	MODERATE	MISSENSE	ttG/ttC	L271F	574	Bti_04008	CODING	Bti_04008	0.783326	0.28699	0.0964398	0.0496274	0.366589	0.999287	0.960845
2513020849	Bti_contig00025_ace.2	541693	INDEL	T	TA	34	0.906	0.907	0.902	0.821	0.861	0.871	0.91	0.886	0.904	0.911	0.872	0.895	0.902	0.86	0.903	0.901	0.904	0.897	0.904	0.902	0.871	0.892	0.879	0.846	0.885	0.851	0.87	INTERGENIC	MODIFIER								0.695318	0.95857	0.8187	0.453013	0.323685	0.999287	0.988559
2513020849	Bti_contig00025_ace.2	546499	SNP	A	G	34	0	0	0	0	0	0	0	0	0	0	0	0	0	0	0	0	0	0	0	0	0.102	0.101	0	0	0	0	0	NON_SYNONYMOUS_CODING	MODERATE	MISSENSE	aaC/aaG	N61K	225	Bti_04020	CODING	Bti_04020	0.209385	0.438282	0.245363	0.289501	0.50081	0.999287	0.960845
2513020849	Bti_contig00025_ace.2	549456	SNP	T	G	32	0	0	0	0	0.067	0	0	0	0	0	StrandBias	0	0	0	0	0	0	0	0	0	0	0	0	StrandBias	0	0	0	NON_SYNONYMOUS_CODING	MODERATE	MISSENSE	cTc/cGc	L195R	239	Bti_04023	CODING	Bti_04023	0.765847	NA	0.798234	0.478239	0.370312	0.999287	NA
2513020849	Bti_contig00025_ace.2	554610	SNP	T	C	34	0.067	0.046	0.082	0	0.038	0.05	0.072	0.06	0.051	0.087	0.07	0.079	0.08	0.085	0.088	0.094	0.081	0.085	0.101	0.087	0.097	0.074	0.063	0.039	0.08	0.056	0.062	INTERGENIC	MODIFIER	NA	NA	NA	NA	NA	NA	NA	0.790931	0.893328	0.0292591	0.674259	0.018127	0.999287	0.981493
2513020849	Bti_contig00025_ace.2	554612	SNP	A	G	33	0.061	0.05	0.08	0	0.038	StrandBias	0.073	0.059	0.05	0.089	0.066	0.078	0.083	0.085	0.087	0.09	0.085	0.085	0.099	0.086	0.095	0.071	0.065	0.039	0.08	0.057	0.061	INTERGENIC	MODIFIER	NA	NA	NA	NA	NA	NA	NA	0.947351	0.869278	0.0625929	0.756593	0.0190824	0.999287	0.97626
2513020849	Bti_contig00025_ace.2	554640	INDEL	GGA	G	4	StrandBias	0	0	0	0	0	0	0	0	0	StrandBias	0	0	0	0	0	0	StrandBias	0.11	0.103	0	0.078	0	0	0	0	0	INTERGENIC	MODIFIER								0.43728	0.413078	0.138408	0.461437	0.742098	0.999287	0.960845
2513020849	Bti_contig00025_ace.2	554643	SNP	G	A	29	0	0	0	0	0.05	0.03	0.04	0	0	0.047	0	0	0	0	0.029	0.031	0.052	0.06	0.111	0.105	0	0.08	CovFailed	IndelCall	0	0	0	INTERGENIC	MODIFIER	NA	NA	NA	NA	NA	NA	NA	0.449631	0.405409	0.0210186	0.0454195	0.137816	0.999287	0.960845
2513020849	Bti_contig00025_ace.2	554645	INDEL	TC	T	29	0.674	0.773	0.669	0.845	0.744	0.719	0.689	0.696	0.703	0.666	0.688	CovFailed	0.703	0.671	0.654	0.671	0.649	0.663	0.56	0.588	0.642	0.627	0.666	CovFailed	0.707	0.716	0.692	INTERGENIC	MODIFIER								0.510765	0.334905	0.00655189	0.386066	0.205356	0.999287	0.960845
2513020849	Bti_contig00025_ace.2	558943	SNP	A	C	34	0.12	0	0.106	0.094	0.12	0	0.104	0	0.113	0.095	0.133	0	0	0	0	0	0.11	0.111	0.098	0	0.095	0.08	0	0	0	0	0	NON_SYNONYMOUS_CODING	MODERATE	MISSENSE	ttG/ttC	L65F	768	Bti_04035	CODING	Bti_04035	0.188103	0.0985918	0.223462	0.424879	0.809035	0.999287	0.960845
2513020849	Bti_contig00025_ace.2	575058	SNP	T	G	34	0	0	0	0	0	0	0	0	0	0	0	0	0	0.071	0	0	0	0	0	0	0	0.056	0	0	0	0	0	NON_SYNONYMOUS_CODING	MODERATE	MISSENSE	aAt/aGt	N223S	327	Bti_04048	CODING	Bti_04048	0.202723	0.477302	0.264871	0.515876	0.743999	0.999287	0.960845
2513020849	Bti_contig00025_ace.2	576388	SNP	G	A	31	0	0	0	0	StrandBias	0	0	0	0	0	0	0	0	0	0	0	0.131	0.112	0	0	0	0	0.122	0	0	0	0	NON_SYNONYMOUS_CODING	MODERATE	MISSENSE	gTt/gAt	V3D	68	Bti_04050	CODING	Bti_04050	0.571769	0.569571	0.135112	0.558391	0.8194	0.999287	0.960845
2513020849	Bti_contig00025_ace.2	576392	SNP	T	A	26	0	0	0	0	StrandBias	StrandBias	0.074	0	0	0	0	0	0	0	0	StrandBias	0	StrandBias	0.05	StrandBias	0	StrandBias	0	0	0	0	0	SYNONYMOUS_CODING	LOW	NA	atA	I4	68	Bti_04050	CODING	Bti_04050	0.800899	0.485674	0.680969	0.439355	0.662784	0.999287	0.960845
2513020849	Bti_contig00025_ace.2	592827	SNP	G	A	34	0	0	0	0.099	0	0	0	0	0	0	0	0	0	0	0	0	0	0	0.057	0.03	0	0.029	0	0	0	0	0	INTERGENIC	MODIFIER	NA	NA	NA	NA	NA	NA	NA	0.79125	0.854825	0.90459	0.566591	0.860385	0.999287	0.974402
2513020849	Bti_contig00025_ace.2	592847	SNP	A	C	34	0	0	0	0.083	0	0	0	0	0	0	0	0	0	0	0	0	0	0.034	0.057	0.029	0	0.032	0	0	0	0	0	INTERGENIC	MODIFIER	NA	NA	NA	NA	NA	NA	NA	0.298958	0.692928	0.779688	0.439457	0.905336	0.999287	0.960845
2513020849	Bti_contig00025_ace.2	592862	SNP	T	C	33	0	0	0	0.067	0	0	0	0	0	0	0	0	0	0	0	0	0	0.032	0.055	0.032	0	0.028	0	0	0	IndelCall	0	INTERGENIC	MODIFIER	NA	NA	NA	NA	NA	NA	NA	0.244947	0.648967	0.615296	0.459601	0.904914	0.999287	0.960845
2513020849	Bti_contig00025_ace.2	592885	SNP	G	A	34	0	0	0	0.064	0	0	0	0	0	0	0	0	0	0	0	0	0	0.033	0.054	0.037	0	0.032	0	0	0	0	0	INTERGENIC	MODIFIER	NA	NA	NA	NA	NA	NA	NA	0.222489	0.609754	0.576129	0.376815	0.879315	0.999287	0.960845
2513020849	Bti_contig00025_ace.2	592889	SNP	G	A	34	0	0	0	0.063	0	0	0	0	0	0	0	0	0	0	0	0	0	0.035	0.053	0.036	0	0.032	0	0	0	0	0	INTERGENIC	MODIFIER	NA	NA	NA	NA	NA	NA	NA	0.202944	0.602417	0.565084	0.373578	0.8804	0.999287	0.960845
2513020849	Bti_contig00025_ace.2	604112	INDEL	GT	G	34	0.954	0.913	0.901	0.966	0.93	0.895	0.926	0.907	0.947	0.92	0.942	0.952	0.951	0.94	0.916	0.938	0.942	0.934	0.935	0.931	0.908	0.926	0.922	0.921	0.938	0.906	0.899	FRAME_SHIFT	HIGH		-	-204	235	Bti_04081	CODING	Bti_04081	0.291196	0.0148515	0.644897	0.52052	0.135925	0.999287	0.960845
2513020849	Bti_contig00025_ace.2	608214	SNP	T	G	34	0	0.144	0.21	0.185	0.165	0	0.167	0	0	0	0.12	0	0	0	0.078	0	0	0.078	0.085	0	0.104	0	0	0	0	0	0	NON_SYNONYMOUS_CODING	MODERATE	MISSENSE	Gca/Cca	A273P	300	Bti_04087	CODING	Bti_04087	0.443859	0.15921	0.0532036	0.261339	0.253914	0.999287	0.960845
2513020849	Bti_contig00025_ace.2	619231	SNP	T	G	33	0	0	0	0	0	0	0	0	0	StrandBias	0	0	0	0	0	0.09	0	0.132	0.082	0	0	0	0	0	0	0	0	NON_SYNONYMOUS_CODING	MODERATE	MISSENSE	tAt/tGt	Y156C	180	Bti_04099	CODING	Bti_04099	0.141768	0.881345	0.0271116	0.315701	0.307994	0.999287	0.981156
2513020849	Bti_contig00025_ace.2	622783	SNP	T	G	34	0	0	0	0	0	0	0	0	0	0	0	0	0	0.098	0	0	0	0	0	0	0	0.099	0	0	0	0	0	SYNONYMOUS_CODING	LOW	SILENT	tcA/tcG	S46	200	Bti_04104	CODING	Bti_04104	0.310939	0.453203	0.264516	0.585738	0.794102	0.999287	0.960845
2513020849	Bti_contig00025_ace.2	624116	SNP	T	G	33	0	0	0	0.05	0	0	0	0	0	0	0	0	0	0	0.063	0	0	0	0	0	0	0	0	0	0	0	0	STOP_GAINED	HIGH	NONSENSE	taT/taG	Y257*	459	Bti_04105	CODING	Bti_04105	0.774804	0.651519	0.973648	0.388213	0.814627	0.999287	0.960845
2513020849	Bti_contig00025_ace.2	675360	SNP	A	C	34	0	0	0	0	0.236	0	0	0	0	0	0	0	0	0	0	0	0	0	0	0	0	0	0.113	0	0	0	0	SYNONYMOUS_CODING	LOW	SILENT	acA/acG	T149	328	Bti_04163	CODING	Bti_04163	0.872849	0.727688	0.537233	0.579411	0.852784	0.999287	0.960845
2513020849	Bti_contig00025_ace.2	689006	SNP	A	G	34	0	0	0	0	0	0	0	0	0	0	0	0	0	0	0	0	0	0	0	0	0	0.083	0	0	0	0	0	NON_SYNONYMOUS_CODING	MODERATE	MISSENSE	atC/atG	I768M	1227	Bti_04176	CODING	Bti_04176	0.446696	0.480326	0.415953	0.918943	0.857018	0.999287	0.960845
2513020849	Bti_contig00025_ace.2	692853	SNP	A	T	33	0	0	0.049	0	0	0.034	0	0	0	0	0	0	0	0	0	0	0	0	0	0	0	0	0	0.038	0	0.043	0.052	SYNONYMOUS_CODING	LOW	NA	aaT	N145	152	Bti_04179	CODING	Bti_04179	0.756389	0.633729	0.801316	0.0106564	0.0110238	0.999287	0.960845
2513020849	Bti_contig00025_ace.2	692857	INDEL	CT	C	33	0.926	0.911	0.856	0.891	0.924	0.888	0.893	0.939	0.953	0.947	0.939	0.953	0.96	0.942	0.936	0.948	0.944	0.947	0.961	0.95	0.946	0.945	0.935	0.869	0.946	0.87	0.855	FRAME_SHIFT	HIGH		-	-147	152	Bti_04179	CODING	Bti_04179	0.706625	0.316994	0.240885	0.0374221	5.40016e-05	0.999287	0.960845
2513020849	Bti_contig00025_ace.2	700960	SNP	T	G	32	0.129	0	0.132	0	0	0	0	0	0	0	0	0	0	0	StrandBias	0	0	0	0	0.06	0.086	0	StrandBias	0	0	0	0	NON_SYNONYMOUS_CODING	MODERATE	MISSENSE	gaG/gaC	E137D	236	Bti_04189	CODING	Bti_04189	0.122454	0.271318	0.449275	0.295517	0.100718	0.999287	0.960845
2513020849	Bti_contig00025_ace.2	706899	SNP	G	A	34	0	0	0	0	0	0	0	0	0	0	0	0	0	0	0	0	0.048	0.051	0.059	0.049	0	0.039	0.031	0	0	0	0	SYNONYMOUS_CODING	LOW	NA	gtT	V220	282	Bti_04194	CODING	Bti_04194	0.315456	0.32817	0.0264411	0.14819	0.402278	0.999287	0.960845
2513020849	Bti_contig00025_ace.2	706908	SNP	C	T	24	0.043	CovFailed	CovFailed	0	0	CovFailed	CovFailed	CovFailed	CovFailed	0.067	0.054	0.068	CovFailed	0.043	0.053	0.041	0.074	0.085	0.092	CovFailed	0	0.068	CovFailed	0.047	0.058	0.029	0.031	SYNONYMOUS_CODING	LOW	SILENT	aaG/aaA	K217	282	Bti_04194	CODING	Bti_04194	0.606579	0.820372	0.46793	0.556773	0.0524727	0.999287	0.966729
2513020849	Bti_contig00025_ace.2	709780	INDEL	T	TA	34	0.869	0.826	0.833	0.929	0.852	0.821	0.883	0.876	0.879	0.879	0.854	0.861	0.873	0.867	0.866	0.885	0.88	0.876	0.87	0.871	0.858	0.892	0.854	0.862	0.912	0.829	0.815	INTERGENIC	MODIFIER								0.99257	0.336723	0.33649	0.246121	0.23686	0.999287	0.960845
2513020849	Bti_contig00025_ace.2	724114	SNP	G	A	31	0	StrandBias	0	0	0.105	0	0	0	0	0	0	0	0	StrandBias	0	0	0	0	0	0.062	0	0.075	0	0	0	0	0	NON_SYNONYMOUS_CODING	MODERATE	MISSENSE	aTt/aAt	I64N	106	Bti_04214	CODING	Bti_04214	0.597131	0.454788	0.319668	0.823938	0.6362	0.999287	0.960845
2513020849	Bti_contig00025_ace.2	731597	SNP	A	C	32	0	0	0	0	0	0	0	0	0	0	0	0	0	0	0	0	0	IndelCall	0	0	0	0	0	0	0	0.126	0	SYNONYMOUS_CODING	LOW	SILENT	atA/atC	I814	1033	Bti_04217	CODING	Bti_04217	NA	NA	0.0230102	0.235348	0.113453	NA	NA
2513020849	Bti_contig00025_ace.2	739505	SNP	T	G	34	0	0.105	0	0	0	0	0	0	0	0	0	0	0	0	0	0	0	0	0.061	0	0	0	0	0	0	0.065	0	NON_SYNONYMOUS_CODING	MODERATE	MISSENSE	aTt/aGt	I203S	257	Bti_04224	CODING	Bti_04224	0.400722	0.893191	0.921902	0.730135	0.250934	0.999287	0.981493
2513020849	Bti_contig00025_ace.2	747823	SNP	C	T	33	0	0.039	0	0	0.05	0.041	0	CovFailed	0	0.035	0.052	0.045	0.04	0	0	0	0	0.033	0.049	0.033	0	0.039	0.037	0	0	0.039	0.024	SYNONYMOUS_CODING	LOW	SILENT	tcG/tcT	S180	798	Bti_04230	CODING	Bti_04230	0.509439	0.683886	0.503094	0.065912	0.0221669	0.999287	0.960845
2513020849	Bti_contig00025_ace.2	747856	SNP	C	T	32	0	CovFailed	0	0	0	0.065	0	0	CovFailed	0.075	0.084	0.094	0.1	0.077	0.086	0.066	0.067	0.078	0.072	0.054	0.077	0.072	0.085	0.052	0.075	0.053	0.047	SYNONYMOUS_CODING	LOW	SILENT	ccC/ccT	P191	798	Bti_04230	CODING	Bti_04230	0.427475	0.0438356	0.00507973	0.353074	3.41603e-05	0.999287	0.960845
2513020849	Bti_contig00025_ace.2	747865	SNP	A	G	34	0	0	0	0	0	0	0	0	0	0.03	0.033	0.043	0.056	0.04	0.048	0.04	0.05	0.04	0.031	0	0.043	0.029	0.042	0	0.057	0	0	SYNONYMOUS_STOP	LOW	SILENT	taA/taG	*194	798	Bti_04230	CODING	Bti_04230	0.409624	0.0390383	0.0469176	0.960214	8.2255e-05	0.999287	0.960845
2513020849	Bti_contig00025_ace.2	747868	SNP	A	G	34	0	0	0	0	0	0	0	0	0	0.033	0.034	0.05	0.055	0.042	0.048	0.041	0.048	0.038	0.025	0	0.043	0.029	0.043	0	0.061	0	0	SYNONYMOUS_CODING	LOW	SILENT	ctT/ctG	L195	798	Bti_04230	CODING	Bti_04230	0.394748	0.0235213	0.0657383	0.920766	9.47354e-05	0.999287	0.960845
2513020849	Bti_contig00025_ace.2	747883	SNP	G	A	33	0	0	0	0	0	0	0	0	StrandBias	0	0	0	0.049	0	0	0	0	0	0	0	0	0	0.032	0	0.055	0	0	SYNONYMOUS_CODING	LOW	SILENT	atC/atA	I200	798	Bti_04230	CODING	Bti_04230	0.0600594	0.0314601	0.588091	0.127031	0.197009	0.999287	0.960845
2513020849	Bti_contig00025_ace.2	747889	SNP	C	T	30	0	0	0	0	0	StrandBias	StrandBias	CovFailed	CovFailed	0.037	0.037	0.059	0.053	0.037	0.042	0.043	0.047	0	0.031	0.033	0	0.033	0.047	0	0.052	0	0	NON_SYNONYMOUS_CODING	MODERATE	MISSENSE	ttA/ttT	L202F	798	Bti_04230	CODING	Bti_04230	0.125877	0.0384296	0.666402	0.306912	0.00233291	0.999287	0.960845
2513020849	Bti_contig00025_ace.2	747922	SNP	T	C	31	0	0.073	0	0	0.062	0	0.09	0	CovFailed	0.059	0.047	0.06	0.084	0	0.06	0.053	0.064	0.06	0.036	0.032	0.05	StrandBias	0.045	0	0.052	0.044	StrandBias	SYNONYMOUS_CODING	LOW	SILENT	atT/atC	I213	798	Bti_04230	CODING	Bti_04230	0.0773645	0.131596	0.810728	0.208677	0.0940185	0.999287	0.960845
2513020849	Bti_contig00025_ace.2	747931	SNP	G	A	32	0	0.09	0	0	0.073	0.069	0.09	0	CovFailed	0.075	0.049	0.072	0.09	0.044	0.07	0.064	0.082	0.073	0.044	0.046	0.059	0.046	0.055	0.046	0.061	0.049	0.032	SYNONYMOUS_CODING	LOW	NA	ctA	L216	798	Bti_04230	CODING	Bti_04230	0.206149	0.0529032	0.858431	0.694035	0.0559408	0.999287	0.960845
2513020849	Bti_contig00025_ace.2	747934	SNP	G	A	31	0.099	0	CovFailed	0	0.074	0.07	0.09	0	CovFailed	0.072	0.048	0.07	0.088	0.045	0.074	0.063	0.077	0.073	0.042	0.049	0.055	0.046	0.054	0.046	0.069	0.05	0.032	SYNONYMOUS_CODING	LOW	SILENT	ctT/ctA	L217	798	Bti_04230	CODING	Bti_04230	0.453755	0.166117	0.536206	0.888939	0.164171	0.999287	0.960845
2513020849	Bti_contig00025_ace.2	747949	SNP	A	G	28	0.127	0	CovFailed	CovFailed	CovFailed	CovFailed	0.101	CovFailed	CovFailed	0.094	0.099	0.114	0.133	0.077	0.115	0.093	0.126	0.099	0.078	0.082	0.109	0.07	0.102	0.099	0.08	0.074	0.066	NON_SYNONYMOUS_CODING	MODERATE	MISSENSE	caT/caG	H222Q	798	Bti_04230	CODING	Bti_04230	0.653556	0.326718	0.413989	0.614769	0.0402564	0.999287	0.960845
2513020849	Bti_contig00025_ace.2	747955	SNP	T	C	27	0.124	0	CovFailed	CovFailed	CovFailed	CovFailed	0.091	CovFailed	CovFailed	0.081	0.084	0.091	0.117	0.088	0.102	0.086	0.109	0.1	0.069	0.067	0.094	0.063	0.082	StrandBias	0.067	0.066	0.06	NON_SYNONYMOUS_CODING	MODERATE	MISSENSE	atG/atC	M224I	798	Bti_04230	CODING	Bti_04230	0.245435	0.593951	0.232424	0.679782	0.118385	0.999287	0.960845
2513020849	Bti_contig00025_ace.2	749673	INDEL	GA	G	34	0.97	0.915	0.959	0.997	0.97	0.959	0.935	0.965	0.964	0.957	0.963	0.96	0.947	0.96	0.946	0.97	0.956	0.969	0.971	0.97	0.97	0.965	0.944	0.965	0.968	0.967	0.959	FRAME_SHIFT	HIGH		-	-2	153	Bti_04231	CODING	Bti_04231	0.162999	0.899277	0.349703	0.986209	0.908103	0.999287	0.981493
2513020849	Bti_contig00025_ace.2	752061	SNP	C	G	32	0	0	0	0	0	0	0	0	0	0.059	0	0	0	0	0	0	0	StrandBias	0	0	0	0	0	0	0	0.056	0	NON_SYNONYMOUS_CODING	MODERATE	MISSENSE	gAa/gGa	E3G	145	Bti_04234	CODING	Bti_04234	0.832686	0.801654	0.822383	0.162701	0.809999	0.999287	0.960845
2513020849	Bti_contig00025_ace.2	776301	SNP	A	G	33	0	0	0	0	0	0	0	0	0	StrandBias	0	0	0	0	0	0	0	0	0.078	0.065	0	0	0.056	0	0	0	0	NON_SYNONYMOUS_CODING	MODERATE	MISSENSE	caT/caG	H120Q	308	Bti_04260	CODING	Bti_04260	0.895195	0.598174	0.00682982	0.00348792	0.0135001	0.999287	0.960845
2513020849	Bti_contig00025_ace.2	776571	SNP	C	A	30	0	0	0	StrandBias	StrandBias	0.062	0	0	0	0	0	0	0	StrandBias	0	0	0	0	StrandBias	0	0	0	0	0	0	0	0	NON_SYNONYMOUS_CODING	MODERATE	MISSENSE	ttC/ttA	F210L	308	Bti_04260	CODING	Bti_04260	0.750261	0.703351	0.602258	0.967065	0.715334	0.999287	0.960845
2513020849	Bti_contig00025_ace.2	777273	INDEL	CT	C	34	0.93	0.921	0.927	0.832	0.924	0.923	0.882	0.92	0.907	0.922	0.898	0.925	0.91	0.93	0.918	0.927	0.928	0.941	0.907	0.927	0.931	0.926	0.904	0.911	0.916	0.9	0.899	FRAME_SHIFT	HIGH		-	-8	128	Bti_04261	CODING	Bti_04261	0.304737	0.951204	0.427719	0.348645	0.464598	0.999287	0.988559
2513020849	Bti_contig00025_ace.2	779995	SNP	A	T	34	0	0	0	0	0.042	0.034	0	0	0	0	0	0	0	0	0	0	0	0	0	0	0	0	0	0.053	0	0.049	0.055	SYNONYMOUS_CODING	LOW	NA	Ttt	F3	853	Bti_04264	CODING	Bti_04264	0.871637	0.841434	0.508123	0.00381181	0.0136759	0.999287	0.971335
2513020849	Bti_contig00025_ace.2	779995	INDEL	AAT	A	34	0.886	0.861	0.917	0.91	0.864	0.865	0.879	0.906	0.911	0.899	0.896	0.921	0.888	0.908	0.884	0.903	0.891	0.912	0.894	0.89	0.896	0.894	0.901	0.845	0.922	0.83	0.816	FRAME_SHIFT	HIGH		-	-3	853	Bti_04264	CODING	Bti_04264	0.405758	0.579093	0.675885	0.0474044	0.0470006	0.999287	0.960845
2513020849	Bti_contig00025_ace.2	779997	SNP	A	T	34	0.878	0.846	0.907	0.928	0.883	0.867	0.885	0.937	0.917	0.923	0.911	0.939	0.916	0.905	0.897	0.925	0.902	0.916	0.91	0.889	0.933	0.924	0.926	0.802	0.936	0.834	0.813	SYNONYMOUS_CODING	LOW	NA	ttT	F3	853	Bti_04264	CODING	Bti_04264	0.568785	0.69542	0.660291	0.0934934	0.0106319	0.999287	0.960845
2513020849	Bti_contig00025_ace.2	780583	SNP	T	G	34	0	0	0	0	0	0.131	0	0	0	0.168	0	0	0	0.139	0	0	0.105	0.141	0.117	0.149	0	0.114	0.14	0	0	0	0	NON_SYNONYMOUS_CODING	MODERATE	MISSENSE	Atc/Gtc	I199V	853	Bti_04264	CODING	Bti_04264	0.158439	0.322383	0.0672317	0.206459	0.0755567	0.999287	0.960845
2513020849	Bti_contig00025_ace.2	780946	SNP	T	G	32	StrandBias	0	0	0	0	0.092	0	0.091	0	0.131	0	0	0.115	0	0	0	0	0	0	0.194	0	0.152	0	StrandBias	0	0	0	NON_SYNONYMOUS_CODING	MODERATE	MISSENSE	Caa/Gaa	Q320E	853	Bti_04264	CODING	Bti_04264	0.746459	0.826587	0.810515	0.941449	0.688328	0.999287	0.969812
2513020849	Bti_contig00025_ace.2	792492	INDEL	TA	T	34	0.866	0.83	0.793	0.581	0.861	0.794	0.851	0.86	0.877	0.889	0.885	0.871	0.874	0.877	0.888	0.898	0.889	0.884	0.861	0.872	0.878	0.847	0.88	0.807	0.886	0.842	0.85	INTERGENIC	MODIFIER								0.752434	0.879138	0.074838	0.903274	0.192073	0.999287	0.979984
2513020849	Bti_contig00025_ace.2	801110	INDEL	AT	A	34	0.895	0.875	0.871	0.778	0.898	0.879	0.89	0.903	0.921	0.903	0.908	0.902	0.912	0.923	0.917	0.914	0.922	0.915	0.917	0.914	0.93	0.926	0.901	0.899	0.924	0.867	0.867	INTERGENIC	MODIFIER								0.897301	0.898902	0.0487002	0.304486	0.0115227	0.999287	0.981493
2513020849	Bti_contig00025_ace.2	801549	SNP	T	G	33	0	0	0	0	0	0	0	0	0	0	0	0	0	0	0	0	0	0	0	0	0	0	0	0	0	StrandBias	0	STOP_GAINED	HIGH	NONSENSE	tTa/tGa	L74*	162	Bti_04285	CODING	Bti_04285	NA	NA	0.0631651	0.0563459	0.0383908	NA	NA
2513020849	Bti_contig00025_ace.2	813419	SNP	T	G	34	0	0	0.08	0	0	0.062	0	0	0	0	0	0	0	0	0	0.067	0	0	0.077	0	0	0	0	0	0	0	0	NON_SYNONYMOUS_CODING	MODERATE	MISSENSE	agT/agG	S172R	449	Bti_04296	CODING	Bti_04296	0.976388	0.782767	0.783241	0.437468	0.916038	0.999287	0.960845
2513020849	Bti_contig00025_ace.2	821818	SNP	T	C	34	0	0	0	0	0	0	0	0.061	0.066	0	0	0	0	0	0	0	0	0	0	0	0	0	0	0	0	0	0	SYNONYMOUS_CODING	LOW	NA	taC	Y82	503	Bti_04304	CODING	Bti_04304	0.473796	0.169489	0.0673255	0.0506859	0.0286657	0.999287	0.960845
2513020849	Bti_contig00025_ace.2	827225	INDEL	CA	C	34	0.945	0.96	0.932	0.991	0.974	0.949	0.935	0.939	0.96	0.956	0.959	0.966	0.963	0.961	0.951	0.957	0.943	0.956	0.955	0.942	0.956	0.954	0.954	0.95	0.948	0.933	0.952	FRAME_SHIFT	HIGH		-	-83	104	Bti_04308	CODING	Bti_04308	0.926878	0.0407933	0.826193	0.87238	0.668207	0.999287	0.960845
2513020849	Bti_contig00025_ace.2	827244	INDEL	TA	T	34	0.895	0.953	0.959	0.996	0.939	0.903	0.948	0.93	0.908	0.933	0.908	0.95	0.92	0.928	0.936	0.928	0.954	0.915	0.924	0.913	0.924	0.917	0.941	0.914	0.948	0.912	0.931	FRAME_SHIFT	HIGH		-	-90	104	Bti_04308	CODING	Bti_04308	0.371471	0.461389	0.317319	0.823281	0.83432	0.999287	0.960845
2513020849	Bti_contig00025_ace.2	827253	INDEL	TA	T	34	0.952	0.929	0.975	0.985	0.974	0.94	0.959	0.968	0.934	0.948	0.927	0.928	0.946	0.947	0.956	0.956	0.947	0.948	0.955	0.927	0.933	0.939	0.953	0.941	0.952	0.959	0.938	FRAME_SHIFT	HIGH		-	-93	104	Bti_04308	CODING	Bti_04308	0.690819	0.30911	0.232257	0.504371	0.281589	0.999287	0.960845
2513020849	Bti_contig00025_ace.2	827263	INDEL	TA	T	34	0.929	0.964	0.973	0.897	0.936	0.947	0.945	0.922	0.934	0.955	0.949	0.96	0.954	0.945	0.944	0.938	0.962	0.937	0.927	0.934	0.949	0.934	0.944	0.944	0.927	0.94	0.948	FRAME_SHIFT	HIGH		-	-96	104	Bti_04308	CODING	Bti_04308	0.778965	0.467591	0.767861	0.364989	0.324479	0.999287	0.960845
2513020849	Bti_contig00025_ace.2	832071	SNP	T	G	34	0	0	0	0	0	0.17	0	0.166	0.172	0.161	0	0	0	0.204	0	0	0.214	0	0.21	0.176	0	0.194	0	0	0	0	0	INTERGENIC	MODIFIER	NA	NA	NA	NA	NA	NA	NA	0.826066	0.115976	0.334808	0.277282	0.299631	0.999287	0.960845
2513020849	Bti_contig00025_ace.2	834376	SNP	G	T	33	0.723	0.671	0.598	0.307	0.684	0.58	0.601	0.697	0.692	0.653	0.67	0.657	0.622	0.787	0.747	0.521	0.742	0.787	0.645	0.771	0.679	0.724	0.713	0.146	0.795	0.693	0.405	SYNONYMOUS_STOP	LOW	NA	Taa	*3	372	Bti_04315	CODING	Bti_04315	0.545952	0.292812	0.407876	0.372874	0.448413	0.999287	0.960845
2513020849	Bti_contig00025_ace.2	835027	INDEL	G	GA	6	0	0	0	0.143	0	0	0	0	0	0.108	0.092	0	0	0	0	0	0	0	0.178	0	0	0	0	0	0	OtherIndelCall	0.225	FRAME_SHIFT	HIGH		-/A	-220?	372	Bti_04315	CODING	Bti_04315	0.595734	0.670132	0.915431	0.0416886	0.129735	0.999287	0.960845
2513020849	Bti_contig00025_ace.2	846277	SNP	T	G	34	0	0	0	0	0	0	0	0	0	0	0	0	0	0	0	0	0	0	0	0.117	0	0	0	0	0	0	0	SYNONYMOUS_CODING	LOW	SILENT	aaA/aaG	K120	220	Bti_04326	CODING	Bti_04326	0.185016	0.757533	0.408839	0.933932	0.920618	0.999287	0.960845
2513020849	Bti_contig00025_ace.2	859824	SNP	T	C	31	0	0.119	0.09	0	0	0.113	0	0	0	0	0.085	0	0	StrandBias	0	0	0	0.076	0	0.094	StrandBias	0	StrandBias	0	0	0	0	SYNONYMOUS_CODING	LOW	SILENT	ccT/ccC	P50	178	Bti_04347	CODING	Bti_04347	0.113959	0.212137	0.753525	0.423079	0.211118	0.999287	0.960845
2513020849	Bti_contig00025_ace.2	873493	SNP	A	G	30	0	0.035	0	0	StrandBias	0	0	CovFailed	CovFailed	0.044	0.036	0.053	0.05	0.046	0.031	0.031	0	0.041	0.029	0	0	0.048	0.034	0	0.041	0	0.027	SYNONYMOUS_CODING	LOW	SILENT	acT/acG	T786	835	Bti_04364	CODING	Bti_04364	0.533044	0.0834251	0.789638	0.774227	0.0096118	0.999287	0.960845
2513020849	Bti_contig00025_ace.2	873511	SNP	T	C	28	0.06	0.063	CovFailed	0.042	0	CovFailed	CovFailed	CovFailed	CovFailed	0.056	0.045	0.055	0.052	StrandBias	0.039	0.042	0.045	0.046	0.034	0	0	0.057	0.046	0.043	0	0.043	0.038	SYNONYMOUS_CODING	LOW	SILENT	ttT/ttC	F792	835	Bti_04364	CODING	Bti_04364	0.995974	0.746393	0.0552401	0.997604	0.123182	0.999287	0.960845
2513020849	Bti_contig00025_ace.2	896393	SNP	A	C	34	0	0	0	0	0	0	0	0	0	0	0	0	0	0	0.173	0	0	0	0	0	0	0	0	0	0	0	0	SYNONYMOUS_CODING	LOW	SILENT	atT/atC	I265	399	Bti_04385	CODING	Bti_04385	0.869478	0.443733	0.419078	0.663457	0.781262	0.999287	0.960845
2513020849	Bti_contig00025_ace.2	900986	SNP	T	G	33	0	0	0	0	0	0	0	0	0	0	0	0	0	0	0	0	0	0	0	0.075	0	0	0.089	0	0	0	0	NON_SYNONYMOUS_CODING	MODERATE	MISSENSE	tgT/tgG	C534W	2386	Bti_04388	CODING	Bti_04388	0.90743	0.633965	0.224446	0.0772358	0.426844	0.999287	0.960845
2513020849	Bti_contig00025_ace.2	906185	SNP	T	G	34	0	0	0	0	0	0	0	0	0	0	0	0	0	0	0	0	0	0	0	0.084	0	0	0	0	0	0	0.051	SYNONYMOUS_CODING	LOW	SILENT	aaA/aaG	K2267	2386	Bti_04388	CODING	Bti_04388	0.446888	0.634831	0.0167573	0.128871	0.0316033	0.999287	0.960845
2513020849	Bti_contig00025_ace.2	909608	SNP	A	C	34	0	0	0	0	0.215	0.141	0	0	0.186	0	0.168	0	0	0	0	0.119	0	0.126	0.111	0.1	0.106	0	0.116	0	0	0	0.119	INTERGENIC	MODIFIER	NA	NA	NA	NA	NA	NA	NA	0.847683	0.337031	0.270103	0.346468	0.865457	0.999287	0.960845
2513020849	Bti_contig00025_ace.2	909629	SNP	T	G	34	0	0	0	0	0	0	0	0	0	0	0	0	0	0	0	0	0	0	0	0.113	0.089	0	0	0	0	0	0	INTERGENIC	MODIFIER	NA	NA	NA	NA	NA	NA	NA	0.658638	0.631705	0.263471	0.502672	0.699929	0.999287	0.960845
2513020849	Bti_contig00025_ace.2	912900	INDEL	T	TA	29	0.885	CovFailed	CovFailed	0.835	CovFailed	0.905	CovFailed	0.937	CovFailed	0.9	0.893	0.895	0.894	0.927	0.882	0.885	0.935	0.904	0.89	0.886	0.913	0.902	0.912	0.849	0.902	0.851	0.841	INTERGENIC	MODIFIER								0.778989	0.300906	0.851576	0.0192891	0.100593	0.999287	0.960845
2513020849	Bti_contig00025_ace.2	922797	SNP	T	G	34	0	0	0	0.087	0	0	0	0	0	0	0	0	0.089	0	0	0.12	0	0	0.123	0.089	0	0.106	0	0	0	0	0	NON_SYNONYMOUS_CODING	MODERATE	MISSENSE	agC/agG	S303R	627	Bti_04408	CODING	Bti_04408	0.504103	0.355307	0.495042	0.788132	0.221027	0.999287	0.960845
2513020849	Bti_contig00025_ace.2	930207	SNP	T	G	34	0	0	0	0	0	0	0	0	0	0.089	0	0	0	0	0	0	0	0	0.058	0	0	0	0	0	0	0	0	NON_SYNONYMOUS_CODING	MODERATE	MISSENSE	Tgt/Cgt	C5R	566	Bti_04413	CODING	Bti_04413	0.729229	0.939393	0.640961	0.678586	0.515782	0.999287	0.988559
2513020849	Bti_contig00025_ace.2	939544	INDEL	TA	T	31	0.963	CovFailed	0.902	0.989	0.948	0.932	CovFailed	0.944	0.945	0.957	0.956	0.939	0.954	0.94	0.945	0.929	0.944	0.96	0.948	0.945	0.926	0.948	0.933	0.925	0.947	0.934	0.923	INTERGENIC	MODIFIER								0.535345	0.772202	0.292263	0.574595	0.709745	0.999287	0.960845
2513020849	Bti_contig00025_ace.2	950896	SNP	A	G	29	0	0	0	StrandBias	0	0	StrandBias	0	0	0.077	0	0	0	0	0	0	0	0	StrandBias	0	StrandBias	0	0	0	0	0	0	SYNONYMOUS_CODING	LOW	SILENT	ggA/ggC	G135	182	Bti_04440	CODING	Bti_04440	0.749121	0.836674	0.669185	0.86221	0.0278975	0.999287	0.971335
2513020849	Bti_contig00025_ace.2	962083	INDEL	A	AT	33	0.915	0.872	0.914	0.95	CovFailed	0.845	0.912	0.845	0.865	0.89	0.885	0.908	0.904	0.849	0.867	0.893	0.891	0.883	0.869	0.885	0.847	0.855	0.878	0.846	0.858	0.847	0.851	INTERGENIC	MODIFIER								0.356222	0.194487	0.00490594	0.405905	0.379017	0.999287	0.960845
2513020849	Bti_contig00025_ace.2	968027	SNP	G	T	34	0.359	0	0	0	0	0	0	0	0	0	0	0	0	0	0.318	0.3	0	0	0	0	0	0.304	0.33	0	0	0.278	0.248	NON_SYNONYMOUS_CODING	MODERATE	MISSENSE	Gaa/Aaa	E47K	261	Bti_04459	CODING	Bti_04459	0.543682	0.528282	0.160414	0.904138	0.282545	0.999287	0.960845
2513020849	Bti_contig00025_ace.2	968713	SNP	T	C	28	IndelCall	0	0	0	0	IndelCall	0	0	0	0	StrandBias	0	0	0	0	0	StrandBias	0	StrandBias	0.063	0	0.066	0	0	0	0	0	INTERGENIC	MODIFIER	NA	NA	NA	NA	NA	NA	NA	0.713855	0.420665	0.291631	0.341634	0.644341	0.999287	0.960845
2513020849	Bti_contig00025_ace.2	971430	SNP	A	G	33	0	0	0	0	0	0	0	0	0	0	0	0	0	0	0	0.073	0	0	0.084	0.09	0.074	0	0	0	0	0	0	INTERGENIC	MODIFIER	NA	NA	NA	NA	NA	NA	NA	0.88267	0.969505	0.0546544	0.266856	0.694658	0.999287	0.990912
2513020849	Bti_contig00025_ace.2	972289	INDEL	AT	A	34	0.941	0.912	0.9	0.978	0.959	0.895	0.927	0.921	0.9	0.917	0.919	0.938	0.95	0.924	0.903	0.914	0.937	0.915	0.903	0.931	0.913	0.921	0.931	0.915	0.961	0.892	0.92	INTERGENIC	MODIFIER								0.751529	0.0317164	0.398846	0.542994	0.583976	0.999287	0.960845
2513020849	Bti_contig00025_ace.2	972604	SNP	T	C	30	StrandBias	0	CovFailed	0	0.064	0	0	CovFailed	0	0	0	0	0	0	0	0	0.07	0	0	0	0	0	0	0	0.102	0	0	INTERGENIC	MODIFIER	NA	NA	NA	NA	NA	NA	NA	0.411551	0.218814	0.67481	0.758559	0.534786	0.999287	0.960845
2513020849	Bti_contig00025_ace.2	974292	SNP	A	G	34	0.749	0.758	0.787	0.748	0.766	0.732	0.721	0.723	0.717	0.745	0.714	0.719	0.709	0.681	0.689	0.73	0.719	0.699	0.682	0.667	0.686	0.682	0.673	0.705	0.934	0.704	0.662	NON_SYNONYMOUS_CODING	MODERATE	MISSENSE	Cca/Gca	P200A	438	Bti_04465	CODING	Bti_04465	0.46388	0.193292	0.20695	0.0816196	0.242744	0.999287	0.960845
2513020849	Bti_contig00025_ace.2	999096	INDEL	AT	A	34	0.931	0.928	0.914	0.922	0.895	0.891	0.922	0.899	0.919	0.91	0.917	0.921	0.924	0.897	0.917	0.918	0.925	0.918	0.923	0.915	0.901	0.924	0.902	0.885	0.93	0.884	0.881	FRAME_SHIFT	HIGH		-	-4	211	Bti_04490	CODING	Bti_04490	0.915417	0.279128	0.597042	0.133353	0.399541	0.999287	0.960845
2513020849	Bti_contig00025_ace.2	999762	SNP	T	G	34	0	0	0	0	0	0	0	0	0	0	0	0	0	0	0	0	0	0	0.063	0.08	0	0.055	0	0	0	0	0	NON_SYNONYMOUS_CODING	MODERATE	MISSENSE	caT/caG	H42Q	446	Bti_04492	CODING	Bti_04492	0.646219	0.460535	0.157398	0.367847	0.599568	0.999287	0.960845
2513020849	Bti_contig00025_ace.2	1017586	SNP	G	T	34	0	0	0	0	0	0.124	0	0	0	0	0.088	0	0	0	0	0	0.104	0	0	0	0	0	0	0	0	0	0	INTERGENIC	MODIFIER	NA	NA	NA	NA	NA	NA	NA	0.64184	0.457339	0.76011	0.702301	0.394663	0.999287	0.960845
2513020849	Bti_contig00025_ace.2	1017611	SNP	C	A	34	0	0	0	0	0	0	0	0	0	0	0	0	0	0	0	0.1	0	0	0	0.092	0	0	0	0	0	0	0	INTERGENIC	MODIFIER	NA	NA	NA	NA	NA	NA	NA	0.726675	0.50912	0.264382	0.572496	0.785098	0.999287	0.960845
2513020849	Bti_contig00025_ace.2	1049220	SNP	T	G	34	0	0	0	0	0	0.084	0	0	0.055	0	0	0	0	0	0	0	0	0	0	0	0	0	0	0	0	0	0	NON_SYNONYMOUS_CODING	MODERATE	MISSENSE	Ttc/Gtc	F15V	320	Bti_04536	CODING	Bti_04536	0.699396	0.660592	0.31196	0.851842	0.318731	0.999287	0.960845
2513020849	Bti_contig00025_ace.2	1049579	SNP	G	A	34	0	0	0	0.067	0	0	0	0	0	0	0	0	0	0	0	0	0	0	0	0	0	0	0	0	0	0	0	SYNONYMOUS_CODING	LOW	SILENT	ctT/ctA	L134	320	Bti_04536	CODING	Bti_04536	0.807279	0.803083	0.297169	0.871941	0.700825	0.999287	0.960845
2513020849	Bti_contig00025_ace.2	1054776	SNP	A	G	33	0	0	0	0	0	0	0	0	0	0	0	0	0	0	0	0	0	StrandBias	0.06	0.066	0	0	0	0	0	0	0	SYNONYMOUS_CODING	LOW	SILENT	tcA/tcG	S247	351	Bti_04541	CODING	Bti_04541	0.240308	0.65242	0.253562	0.603853	0.790669	0.999287	0.960845
2513020849	Bti_contig00025_ace.2	1068912	INDEL	AT	A	34	0.934	0.94	0.852	0.978	0.917	0.938	0.941	0.916	0.924	0.936	0.925	0.907	0.935	0.92	0.943	0.945	0.943	0.926	0.944	0.956	0.93	0.934	0.914	0.911	0.935	0.898	0.914	INTERGENIC	MODIFIER								0.412131	0.691279	0.716156	0.334505	0.808325	0.999287	0.960845
2513020849	Bti_contig00025_ace.2	1092091	SNP	G	T	33	StrandBias	0	0	0	0	0	0	0	0	0	0	0	0	0	0	0.253	0	0	0	0.235	0.225	0	0	0	0	0	0	INTERGENIC	MODIFIER	NA	NA	NA	NA	NA	NA	NA	0.884321	0.74753	0.177183	0.503455	0.754301	0.999287	0.960845
2513020849	Bti_contig00025_ace.2	1092095	SNP	A	T	33	StrandBias	0	0	0	0	0	0	0	0	0.071	0	0	0	0	0	0	0.131	0	0	0	0	0	0	0	0	0	0	INTERGENIC	MODIFIER	NA	NA	NA	NA	NA	NA	NA	0.637744	0.797332	0.890786	0.472174	0.870114	0.999287	0.960845
2513020849	Bti_contig00025_ace.2	1111772	SNP	G	A	33	0	0	0.142	0.111	0	CovFailed	0	0	0	0.103	0	0	0.094	0.108	0.08	0.102	0.119	0.102	0.099	0.07	0.125	0	0.118	0	0	0	0	NON_SYNONYMOUS_CODING	MODERATE	MISSENSE	gCc/gAc	A375D	652	Bti_04593	CODING	Bti_04593	0.35512	0.841746	0.306087	0.115467	0.0461294	0.999287	0.971335
2513020849	Bti_contig00025_ace.2	1111774	SNP	C	A	34	0	0	0.14	0.117	0	0	0	0	0	0.102	0	0	0.093	0.113	0.079	0.099	0.115	0.101	0.098	0.068	0.126	0	0.121	0	0	0	0	SYNONYMOUS_CODING	LOW	NA	Act	T376	652	Bti_04593	CODING	Bti_04593	0.303253	0.894064	0.184005	0.115468	0.0243582	0.999287	0.981493
2513020849	Bti_contig00025_ace.2	1112161	SNP	A	G	32	0	0	0	0	CovFailed	0	0	0	CovFailed	0	0	0	0	0	0	0	0.125	0	0	0.062	0	0.066	0	0	0	0	0	NON_SYNONYMOUS_CODING	MODERATE	MISSENSE	Aag/Gag	K505E	652	Bti_04593	CODING	Bti_04593	0.886573	0.459267	0.00805197	0.192123	0.517257	0.999287	0.960845
2513020849	Bti_contig00025_ace.2	1112173	INDEL	TACA	T	19	0	0.113	CovFailed	CovFailed	CovFailed	CovFailed	CovFailed	CovFailed	CovFailed	0	0.079	CovFailed	0.118	0.088	0.081	0.087	0.106	0.086	0	0	0.081	0	0.1	0.121	0.085	0.106	0.101	CODON_CHANGE_PLUS_CODON_DELETION	MODERATE		ttttca/tca	FS509S	652	Bti_04593	CODING	Bti_04593	0.412001	0.138736	0.852936	0.401853	0.535492	0.999287	0.960845
2513020849	Bti_contig00025_ace.2	1118216	SNP	A	C	31	StrandBias	0	0.064	0	0	0	0.066	0	0	0	0	0	0	0	0.072	0	0	0	0	0	0	StrandBias	0	0	0	0	0.068	NON_SYNONYMOUS_CODING	MODERATE	MISSENSE	gaA/gaC	E27D	269	Bti_04598	CODING	Bti_04598	0.85486	0.132283	0.777883	0.750646	0.322754	0.999287	0.960845
2513020849	Bti_contig00025_ace.2	1119886	INDEL	CT	C	34	0.834	0.844	0.737	0.763	0.831	0.745	0.723	0.861	0.88	0.891	0.864	0.905	0.891	0.855	0.834	0.878	0.858	0.864	0.877	0.856	0.847	0.864	0.879	0.727	0.892	0.721	0.759	FRAME_SHIFT	HIGH		-	-139	148	Bti_04599	CODING	Bti_04599	0.448037	0.165072	0.431699	0.478435	0.00248514	0.999287	0.960845
2513020849	Bti_contig00025_ace.2	1119887	INDEL	TT	T	7	0	0	0	0	0	0.125	0.137	0	0	0	0	0	0	0	0	OtherIndelCall	0	0	0	0	0	0	0	0.123	0	0.141	0.119	FRAME_SHIFT	HIGH		-	-139	148	Bti_04599	CODING	Bti_04599	0.575589	0.872715	0.959368	0.024029	0.0743857	0.999287	0.977564
2513020849	Bti_contig00025_ace.2	1128045	INDEL	T	TCC	11	0	0	0	0	0	0	0	0	0	0	0	0	0	CovFailed	0.11	0.132	0.107	0.111	0.089	CovFailed	0.135	0.091	0.093	0	0	0	0	FRAME_SHIFT	HIGH		-/GG	-192?	315	Bti_04611	CODING	Bti_04611	0.932144	0.501426	9.63138e-06	4.11594e-05	0.011633	0.999287	0.960845
2513020849	Bti_contig00025_ace.2	1140200	INDEL	CA	C	34	0.921	0.908	0.943	0.907	0.926	0.89	0.912	0.902	0.938	0.927	0.94	0.935	0.915	0.922	0.9	0.899	0.917	0.928	0.919	0.935	0.912	0.914	0.942	0.91	0.935	0.89	0.901	FRAME_SHIFT	HIGH		-	-182	189	Bti_04624	CODING	Bti_04624	0.118132	0.610862	0.796189	0.772154	0.0680373	0.999287	0.960845
2513020849	Bti_contig00025_ace.2	1158228	INDEL	AT	A	34	0.943	0.91	0.95	0.842	0.93	0.887	0.884	0.906	0.911	0.912	0.915	0.91	0.894	0.918	0.911	0.916	0.921	0.911	0.916	0.905	0.896	0.92	0.9	0.886	0.885	0.91	0.903	FRAME_SHIFT	HIGH		-	-208	208	Bti_04642	CODING	Bti_04642	0.132631	0.264878	0.633075	0.233303	0.450977	0.999287	0.960845
2513020849	Bti_contig00025_ace.2	1158632	INDEL	GT	G	34	0.94	0.985	0.969	0.943	0.975	0.966	0.957	0.97	0.968	0.97	0.956	0.959	0.946	0.947	0.948	0.958	0.946	0.951	0.965	0.959	0.943	0.964	0.965	0.959	0.967	0.951	0.951	FRAME_SHIFT	HIGH		-	-2	93	Bti_04643	CODING	Bti_04643	0.17031	0.659129	0.254411	0.158471	0.531965	0.999287	0.960845
2513020849	Bti_contig00025_ace.2	1182071	INDEL	GT	G	30	0.928	CovFailed	0.962	0.916	0.909	0.925	CovFailed	0.968	CovFailed	0.953	0.963	0.929	0.943	0.94	0.952	0.949	0.942	0.945	CovFailed	0.948	0.95	0.946	0.944	0.909	0.968	0.904	0.92	FRAME_SHIFT	HIGH		-	-1	147	Bti_04668	CODING	Bti_04668	0.49195	0.211441	0.858798	0.387349	0.288186	0.999287	0.960845
2513020849	Bti_contig00025_ace.2	1183215	INDEL	CA	C	25	CovFailed	CovFailed	CovFailed	CovFailed	CovFailed	0.879	CovFailed	CovFailed	CovFailed	0.929	0.927	0.954	0.917	0.929	0.934	0.94	0.935	0.919	0.95	0.946	0.95	0.935	0.916	0.906	0.946	0.898	0.873	INTERGENIC	MODIFIER								0.923345	0.377386	0.260767	0.0245604	0.031702	0.999287	0.960845
2513020849	Bti_contig00025_ace.2	1183241	INDEL	GA	G	25	CovFailed	CovFailed	CovFailed	CovFailed	CovFailed	CovFailed	CovFailed	CovFailed	CovFailed	0.922	0.949	0.936	0.919	0.933	0.917	0.932	0.951	0.904	0.933	0.908	0.905	0.913	0.925	0.9	0.917	0.913	0.898	INTERGENIC	MODIFIER								0.727019	0.559743	0.0690499	0.153569	0.516228	0.999287	0.960845
2513020849	Bti_contig00025_ace.2	1189009	SNP	G	A	32	0	0	0	StrandBias	StrandBias	0	0	0	0	0	0	0	0	0	0	0.072	0	0	0.067	0	0.07	0	0	0	0	0	0.043	INTERGENIC	MODIFIER	NA	NA	NA	NA	NA	NA	NA	0.199949	0.839341	0.0842147	0.0380405	0.575477	0.999287	0.971335
2513020849	Bti_contig00025_ace.2	1190128	SNP	A	C	33	0	0	0	0	0.119	0.122	0	0	0	0.111	0	0	0	0	0	0	0	StrandBias	0	0.082	0	0.071	0.08	0	0	0	0.071	SYNONYMOUS_CODING	LOW	NA	gCg	A322	392	Bti_04673	CODING	Bti_04673	0.769347	0.433279	0.771174	0.795268	0.566712	0.999287	0.960845
2513020849	Bti_contig00025_ace.2	1194584	INDEL	CA	C	34	0.875	0.777	0.902	0.818	0.896	0.866	0.897	0.875	0.88	0.891	0.885	0.877	0.87	0.887	0.855	0.874	0.833	0.869	0.873	0.892	0.888	0.875	0.858	0.853	0.847	0.824	0.855	INTERGENIC	MODIFIER								0.161606	0.453499	0.96437	0.566845	0.343344	0.999287	0.960845
2513020849	Bti_contig00025_ace.2	1194752	SNP	G	A	34	0	0	0	0	0	0	0	0	0.05	0	0	0	0	0	0	0	0	0	0	0	0	0	0.047	0	0.039	0	0	SYNONYMOUS_CODING	LOW	NA	aAt	N27	35	Bti_04679	CODING	Bti_04679	0.238261	0.739885	0.0515274	0.0152267	0.881998	0.999287	0.960845
2513020849	Bti_contig00025_ace.2	1195556	INDEL	AT	A	34	0.905	0.939	0.953	0.957	0.958	0.925	0.922	0.908	0.936	0.926	0.932	0.926	0.927	0.933	0.922	0.924	0.93	0.928	0.932	0.937	0.902	0.925	0.921	0.915	0.932	0.92	0.912	FRAME_SHIFT	HIGH		-	-9	236	Bti_04680	CODING	Bti_04680	0.215191	0.669134	0.118856	0.407161	0.924064	0.999287	0.960845
2513020849	Bti_contig00025_ace.2	1195627	INDEL	TA	T	34	0.958	0.97	0.987	0.993	0.936	0.97	0.959	0.93	0.93	0.94	0.916	0.945	0.928	0.933	0.926	0.943	0.929	0.933	0.923	0.919	0.923	0.919	0.919	0.93	0.944	0.93	0.927	FRAME_SHIFT	HIGH		-	-172	181	Bti_04681	CODING	Bti_04681	0.576843	0.78273	0.00128117	0.162974	0.0215513	0.999287	0.960845
2513020849	Bti_contig00025_ace.2	1210779	SNP	G	A	33	0	0	0	0	0	0	0	0.126	0	0	0	0	0	0	0	0	0	0.117	CovFailed	0	0	0	0	0	0	0	0	NON_SYNONYMOUS_CODING	MODERATE	MISSENSE	Gga/Aga	G218R	712	Bti_04706	CODING	Bti_04706	0.307877	0.100489	0.0777193	0.55964	0.992819	0.999287	0.960845
2513020849	Bti_contig00025_ace.2	1212303	INDEL	C	CT	31	0.69	0.786	CovFailed	CovFailed	0.75	0.727	0.707	0.784	0.766	0.793	0.791	0.803	0.778	0.808	0.768	0.749	0.801	0.775	0.784	0.756	0.763	0.774	0.742	0.771	0.781	0.682	0.702	INTERGENIC	MODIFIER								0.89432	0.262446	0.859826	0.213623	0.0115974	0.999287	0.960845
2513020849	Bti_contig00025_ace.2	1215742	INDEL	A	AG	13	0	OtherIndelCall	0.09	0	0	0	0.106	0	0	0	OtherIndelCall	0	0	0	0.106	0	0.091	0.087	0.107	0.078	0	0.105	0.089	0	0	OtherIndelCall	0	FRAME_SHIFT	HIGH		-/G	-104?	268	Bti_04711	CODING	Bti_04711	0.491003	0.0432265	0.100099	0.0297643	0.590383	0.999287	0.960845
2513020849	Bti_contig00025_ace.2	1217635	INDEL	AT	A	32	0.874	0.848	0.912	CovFailed	0.883	0.876	0.849	0.887	0.913	0.9	0.902	0.914	0.899	0.905	0.905	0.915	0.916	0.897	0.92	0.913	0.862	0.887	0.901	0.831	0.915	0.836	0.83	FRAME_SHIFT	HIGH		-	-22	394	Bti_04714	CODING	Bti_04714	0.478928	0.475179	0.559031	0.0625074	0.0113871	0.999287	0.960845
2513020849	Bti_contig00025_ace.2	1222680	INDEL	TA	T	34	0.946	0.962	0.929	0.991	0.971	0.953	0.974	0.968	0.973	0.961	0.947	0.949	0.972	0.963	0.965	0.934	0.957	0.979	0.961	0.972	0.956	0.975	0.954	0.967	0.964	0.953	0.95	INTERGENIC	MODIFIER								0.713411	0.794444	0.924324	0.707483	0.155041	0.999287	0.960845
2513020849	Bti_contig00025_ace.2	1256328	SNP	T	G	33	0	0	0	0	0	0	0	StrandBias	0	0	0.094	0	0	0	0	0.117	0	0	0.113	0.12	0	0.116	0.107	0	0	0	0.059	SYNONYMOUS_CODING	LOW	SILENT	tcT/tcG	S58	149	Bti_04761	CODING	Bti_04761	0.426522	0.385597	0.00594039	0.100954	0.00910126	0.999287	0.960845
2513020849	Bti_contig00025_ace.2	1266795	SNP	G	T	32	0	StrandBias	0.15	0	0	0	0	0	0	0	0	0	0	0	0	0	0	0	0	0.072	0	StrandBias	0	0	0	0	0	INTERGENIC	MODIFIER	NA	NA	NA	NA	NA	NA	NA	0.114832	0.346564	0.673476	0.56193	0.533816	0.999287	0.960845
2513020849	Bti_contig00025_ace.2	1307330	SNP	A	C	34	0	0.154	0	0.185	0	0	0	0	0	0	0	0	0	0	0	0	0	0	0	0.163	0	0.156	0	0	0	0	0.135	SYNONYMOUS_CODING	LOW	NA	ggG	G212	305	Bti_04804	CODING	Bti_04804	0.791311	0.612543	0.428243	0.916239	0.159842	0.999287	0.960845
2513020849	Bti_contig00025_ace.2	1332310	SNP	A	C	34	0.123	0	0	0	0	0	0.164	0	0	0.14	0	0	0	0	0	0.154	0.162	0.146	0.145	0.162	0	0	0.155	0	0	0	0	NON_SYNONYMOUS_CODING	MODERATE	MISSENSE	aaT/aaG	N213K	278	Bti_04835	CODING	Bti_04835	0.428247	0.709344	0.181519	0.219033	0.991039	0.999287	0.960845
2513020849	Bti_contig00025_ace.2	1335890	SNP	T	G	33	0	0	0	0	0	0	StrandBias	0	0	0	0	0	0	0	0	0	0	0.064	0	0	0	0	0	0	0	0	0	SYNONYMOUS_CODING	LOW	SILENT	caT/caC	H207	228	Bti_04839	CODING	Bti_04839	0.00705929	0.643737	0.0659811	0.452359	0.171632	0.999287	0.960845
2513020849	Bti_contig00025_ace.2	1359217	SNP	A	C	30	0	0	0	0.284	0	0.162	0	0	0	0.16	0	0	0.152	0	0	0	CovFailed	StrandBias	0	0	0	CovFailed	0	0	0	0	0	INTERGENIC	MODIFIER	NA	NA	NA	NA	NA	NA	NA	0.611842	0.389248	0.093101	0.922457	0.791523	0.999287	0.960845
2513020849	Bti_contig00025_ace.2	1359716	INDEL	GT	G	34	0.827	0.81	0.855	0.893	0.816	0.802	0.812	0.89	0.857	0.874	0.848	0.859	0.876	0.872	0.881	0.86	0.866	0.887	0.875	0.861	0.861	0.879	0.88	0.783	0.885	0.784	0.796	INTERGENIC	MODIFIER								0.928739	0.959058	0.227953	0.0294854	0.0142074	0.999287	0.988559
2513020849	Bti_contig00025_ace.2	1359718	INDEL	TT	T	2	0	0	0	0	0	0	0	0	0	0	0	0	0	0	0	0	0	0	0	0	0	0	0	0	0	0.077	0.068	INTERGENIC	MODIFIER								0.47386	0.698222	0.0589978	2.6337e-06	0.00191775	0.999287	0.960845
2513020849	Bti_contig00025_ace.2	1362433	INDEL	CT	C	34	0.908	0.941	0.918	0.938	0.878	0.915	0.872	0.943	0.897	0.938	0.911	0.931	0.91	0.921	0.915	0.912	0.902	0.908	0.926	0.911	0.913	0.899	0.924	0.886	0.933	0.902	0.909	FRAME_SHIFT	HIGH		-	-77	78	Bti_04870	CODING	Bti_04870	0.40429	0.70206	0.2269	0.86722	0.212831	0.999287	0.960845
2513020849	Bti_contig00025_ace.2	1375025	INDEL	TA	T	34	0.751	0.778	0.871	0.865	0.756	0.784	0.78	0.81	0.791	0.824	0.783	0.813	0.783	0.793	0.843	0.827	0.814	0.798	0.832	0.831	0.826	0.84	0.842	0.729	0.871	0.734	0.757	FRAME_SHIFT	HIGH		-	-321	321	Bti_04883	CODING	Bti_04883	0.499246	0.845808	0.473645	0.0491987	0.47753	0.999287	0.972159
2513020849	Bti_contig00025_ace.2	1375027	INDEL	AA	A	2	0	0	0	0	0	0	0	0	0	0	0	0	OtherIndelCall	0	0	0	0	0	0	0	0	0	0	0	0	0.088	0.076	FRAME_SHIFT	HIGH		-	-320	321	Bti_04883	CODING	Bti_04883	0.444203	0.745135	0.0724852	1.29217e-06	0.0371583	0.999287	0.960845
2513020849	Bti_contig00025_ace.2	1382382	SNP	A	C	32	0	0	0	0	StrandBias	0.059	0	0	0	0	0	0	0	0	0	0	0	0	0	0.077	0	0	0	0	0	0	0	NON_SYNONYMOUS_CODING	MODERATE	MISSENSE	aTa/aCa	I149T	254	Bti_04892	CODING	Bti_04892	0.42495	0.621962	0.996492	0.62679	0.986301	0.999287	0.960845
2513020849	Bti_contig00025_ace.2	1382922	INDEL	TA	T	33	0.955	0.952	0.935	0.922	0.945	0.964	0.972	0.964	0.958	0.956	0.952	0.939	0.938	0.961	0.951	0.948	0.954	0.967	0.953	0.952	0.95	0.972	0.947	0.964	0.96	0.951	0.946	INTERGENIC	MODIFIER								0.736356	0.0865157	0.296662	0.61367	0.290409	0.999287	0.960845
2513020849	Bti_contig00025_ace.2	1389348	SNP	T	A	32	StrandBias	0	0	0	0	0	0	0	0	0	0	0	0	0	0	0	0	0	0.142	0.122	0	0	0	0	0	0	0	INTERGENIC	MODIFIER	NA	NA	NA	NA	NA	NA	NA	0.412419	0.661852	0.235195	0.871478	0.941988	0.999287	0.960845
2513020849	Bti_contig00025_ace.2	1389356	SNP	T	C	34	0.188	0	0	0	0.249	0	0	0	0	0	0	0	0	0	0.219	0	0.193	0.197	0.26	0.209	0	0.215	0	0	0	0	0	INTERGENIC	MODIFIER	NA	NA	NA	NA	NA	NA	NA	0.102416	0.192939	0.0867813	0.140022	0.945803	0.999287	0.960845
2513020849	Bti_contig00025_ace.2	1392061	INDEL	CA	C	26	CovFailed	CovFailed	CovFailed	0.859	CovFailed	CovFailed	CovFailed	CovFailed	CovFailed	0.634	0.66	0.704	0.701	0.676	0.686	0.683	0.67	0.672	0.661	0.663	0.678	0.665	0.649	0.655	0.633	0.637	0.648	INTERGENIC	MODIFIER								0.708351	0.567015	0.162699	0.486634	0.785461	0.999287	0.960845
2513020849	Bti_contig00025_ace.2	1392062	SNP	A	T	26	CovFailed	CovFailed	CovFailed	0.079	CovFailed	CovFailed	CovFailed	CovFailed	CovFailed	0.295	0.284	0.232	0.25	0.271	0.266	0.261	0.276	0.258	0.278	0.247	0.276	0.277	0.292	0.266	0.303	0.295	0.281	INTERGENIC	MODIFIER	NA	NA	NA	NA	NA	NA	NA	0.471933	0.546223	0.134819	0.577536	0.482681	0.999287	0.960845
2513020849	Bti_contig00025_ace.2	1392066	SNP	T	A	26	CovFailed	CovFailed	CovFailed	0.079	CovFailed	CovFailed	CovFailed	CovFailed	CovFailed	0.27	0.254	0.216	0.237	0.252	0.253	0.248	0.251	0.251	0.26	0.226	0.262	0.259	0.267	0.241	0.258	0.276	0.256	INTERGENIC	MODIFIER	NA	NA	NA	NA	NA	NA	NA	0.585684	0.463947	0.11206	0.638898	0.402364	0.999287	0.960845
2513020849	Bti_contig00025_ace.2	1392086	SNP	A	T	18	CovFailed	CovFailed	CovFailed	CovFailed	CovFailed	CovFailed	CovFailed	CovFailed	CovFailed	0.455	0.51	0.492	CovFailed	0.436	CovFailed	CovFailed	CovFailed	0.482	CovFailed	0.478	0.495	CovFailed	0.488	0.423	CovFailed	0.5	0.423	INTERGENIC	MODIFIER	NA	NA	NA	NA	NA	NA	NA	0.709794	0.930121	0.415084	0.703728	0.233532	0.999287	0.987178
2513020849	Bti_contig00025_ace.2	1392087	SNP	T	A	17	CovFailed	CovFailed	CovFailed	CovFailed	CovFailed	CovFailed	CovFailed	CovFailed	CovFailed	0.444	0.512	0.498	CovFailed	CovFailed	CovFailed	CovFailed	CovFailed	0.473	CovFailed	0.468	0.491	CovFailed	0.482	0.412	CovFailed	0.484	0.396	INTERGENIC	MODIFIER	NA	NA	NA	NA	NA	NA	NA	0.900955	0.95002	0.480214	0.315978	0.188683	0.999287	0.988559
2513020849	Bti_contig00025_ace.2	1397611	INDEL	CA	C	33	0.928	0.938	0.957	0.96	0.97	0.923	0.9	0.944	0.95	0.953	0.947	0.961	0.945	0.932	0.929	0.954	0.926	0.954	0.934	0.927	0.956	0.956	0.943	0.925	0.959	0.904	0.902	FRAME_SHIFT	HIGH		-	-134	153	Bti_04909	CODING	Bti_04909	0.91556	0.159647	0.211054	0.223843	0.103251	0.999287	0.960845
2513020849	Bti_contig00025_ace.2	1399728	INDEL	TA	T	34	0.898	0.888	0.861	0.954	0.916	0.869	0.925	0.887	0.886	0.886	0.909	0.9	0.919	0.898	0.915	0.902	0.901	0.9	0.894	0.912	0.906	0.892	0.888	0.906	0.87	0.874	0.873	INTERGENIC	MODIFIER								0.538432	0.463798	0.868384	0.364112	0.131208	0.999287	0.960845
2513020849	Bti_contig00025_ace.2	1399937	INDEL	CA	C	34	0.858	0.863	0.871	0.88	0.897	0.893	0.889	0.877	0.906	0.908	0.889	0.891	0.909	0.859	0.886	0.909	0.883	0.921	0.888	0.902	0.888	0.913	0.93	0.874	0.922	0.875	0.884	INTERGENIC	MODIFIER								0.169476	0.266644	0.0304932	0.0430167	0.112014	0.999287	0.960845
2513020849	Bti_contig00025_ace.2	1407080	INDEL	TA	T	28	0.891	CovFailed	CovFailed	0.914	CovFailed	0.87	CovFailed	CovFailed	CovFailed	0.917	0.923	0.916	0.906	0.925	0.889	0.877	0.886	0.911	0.907	0.893	0.892	0.886	0.885	0.853	0.906	0.874	0.883	INTERGENIC	MODIFIER								0.23826	0.736079	0.23695	0.816547	0.352853	0.999287	0.960845
2513020849	Bti_contig00025_ace.2	1409181	INDEL	T	TTCC	8	OtherIndelCall	0.08	CovFailed	0	0	CovFailed	0	0	CovFailed	0.081	0.087	0.077	0	0	0	0	0	0	0	0.079	0	0	0	OtherIndelCall	0	0	0.069	CODON_INSERTION	MODERATE		-/GGA	-116G	383	Bti_04920	CODING	Bti_04920	0.87019	0.572252	0.0673906	0.648522	0.258758	0.999287	0.960845
2513020849	Bti_contig00025_ace.2	1409202	SNP	G	A	26	StrandBias	0	0	0	CovFailed	CovFailed	CovFailed	CovFailed	CovFailed	0.063	0.052	0.049	0.035	0	0.051	0.034	0.043	0.04	0.043	0.047	0.034	0.038	StrandBias	0.044	0.04	0.051	0.047	SYNONYMOUS_CODING	LOW	NA	aTg	M109	383	Bti_04920	CODING	Bti_04920	0.352118	0.531337	0.371766	0.152281	0.322342	0.999287	0.960845
2513020849	Bti_contig00025_ace.2	1409234	SNP	T	C	27	0.063	0	0	0	CovFailed	CovFailed	CovFailed	CovFailed	CovFailed	0.057	0.045	0.05	0.059	StrandBias	0.065	0.038	0.046	0.066	0.046	0.032	0.07	0.055	0.061	0.036	0.054	0.076	0.076	SYNONYMOUS_CODING	LOW	NA	ctG	L98	383	Bti_04920	CODING	Bti_04920	0.56139	0.966533	0.06274	0.0764195	0.392069	0.999287	0.989349
2513020849	Bti_contig00025_ace.2	1409342	SNP	C	T	33	0	0	0	0	0	0	CovFailed	0	0	0.026	0.04	0.057	0	0	0	0	0	0	0	0.029	0	0.034	0	0	0	0.04	0.039	NON_SYNONYMOUS_CODING	MODERATE	MISSENSE	ttC/ttA	F62L	383	Bti_04920	CODING	Bti_04920	0.775209	0.349313	0.801159	0.00671095	0.251121	0.999287	0.960845
2513020849	Bti_contig00025_ace.2	1414668	SNP	A	C	29	0	0	StrandBias	StrandBias	0.108	0	0	0	0	0	0	0	0	0	StrandBias	0	0	0	0	0	0	0	0	0	0	0	0	NON_SYNONYMOUS_CODING	MODERATE	MISSENSE	ttA/ttC	L60F	511	Bti_04925	CODING	Bti_04925	0.736293	NA	0.282722	0.80153	0.720702	0.999287	NA
2513020849	Bti_contig00025_ace.2	1428280	INDEL	G	GA	34	0.915	0.907	0.836	0.893	0.877	0.892	0.851	0.93	0.916	0.908	0.914	0.908	0.897	0.906	0.918	0.915	0.903	0.901	0.908	0.91	0.89	0.916	0.9	0.883	0.885	0.878	0.877	INTERGENIC	MODIFIER								0.718678	0.973801	0.548371	0.351565	0.122611	0.999287	0.993706
2513020849	Bti_contig00025_ace.2	1428378	INDEL	TA	T	34	0.959	0.957	0.988	0.923	0.972	0.958	0.957	0.955	0.952	0.945	0.953	0.959	0.958	0.953	0.944	0.961	0.952	0.925	0.965	0.945	0.955	0.95	0.932	0.932	0.952	0.927	0.948	FRAME_SHIFT	HIGH		-	-15	100	Bti_04942	CODING	Bti_04942	0.540776	0.931576	0.0223016	0.721552	0.783945	0.999287	0.987178
2513020849	Bti_contig00025_ace.2	1429586	SNP	T	G	34	0	0	0	0	0	0	0	0	0	0.068	0	0	0	0	0	0.118	0	0	0.139	0.103	0.119	0.097	0.104	0	0	0.068	0	SYNONYMOUS_CODING	LOW	SILENT	ttA/ttG	L138	399	Bti_04943	CODING	Bti_04943	0.256644	0.79772	0.0385664	0.355534	0.320996	0.999287	0.960845
2513020849	Bti_contig00025_ace.2	1433980	INDEL	AT	A	33	0.713	0.749	0.711	CovFailed	0.652	0.606	0.594	0.768	0.806	0.776	0.744	0.783	0.787	0.67	0.675	0.649	0.716	0.683	0.699	0.661	0.653	0.709	0.652	0.65	0.879	0.669	0.648	INTERGENIC	MODIFIER								0.284271	0.0844856	0.0802212	0.181467	0.364077	0.999287	0.960845
2513020849	Bti_contig00025_ace.2	1433981	INDEL	TT	T	23	0.12	0	0.147	0	0.118	0.133	0.157	0	0	0	0.087	0	0	0.118	0.1	0.102	0.098	0.09	0.111	0.122	0.115	0.102	0.117	0.158	0	0.124	0.145	INTERGENIC	MODIFIER								0.103748	0.0599242	0.0804873	0.353336	0.353288	0.999287	0.960845
2513020849	Bti_contig00025_ace.2	1434350	SNP	T	A	34	0.223	0.223	0.188	0.088	0.244	0.216	0.323	0.249	0.219	0.242	0.203	0.224	0.261	0.256	0.238	0.238	0.29	0.245	0.238	0.244	0.277	0.238	0.245	0.219	0.239	0.216	0.236	INTERGENIC	MODIFIER	NA	NA	NA	NA	NA	NA	NA	0.398344	0.764965	0.159746	0.789033	0.239844	0.999287	0.960845
2513020849	Bti_contig00025_ace.2	1434524	SNP	G	A	18	CovFailed	CovFailed	CovFailed	CovFailed	CovFailed	CovFailed	CovFailed	0	StrandBias	StrandBias	0	0.056	0	StrandBias	0.06	CovFailed	0	StrandBias	0	0	CovFailed	0	0	CovFailed	0	0.071	0.075	INTERGENIC	MODIFIER	NA	NA	NA	NA	NA	NA	NA	0.740949	0.651199	0.181129	0.093243	0.557418	0.999287	0.960845
2513020849	Bti_contig00025_ace.2	1434526	SNP	A	C	20	CovFailed	CovFailed	CovFailed	CovFailed	CovFailed	CovFailed	CovFailed	0	CovFailed	0.045	0	0.06	0	StrandBias	CovFailed	CovFailed	0	StrandBias	0	0	CovFailed	0	0	0	0	0.065	0.076	INTERGENIC	MODIFIER	NA	NA	NA	NA	NA	NA	NA	0.888551	0.413749	0.605161	0.108563	0.326194	0.999287	0.960845
2513020849	Bti_contig00025_ace.2	1434529	SNP	A	T	21	CovFailed	CovFailed	CovFailed	CovFailed	CovFailed	CovFailed	CovFailed	0	CovFailed	0	0	0	0	0.05	CovFailed	CovFailed	0	StrandBias	0	0	0	0	0	0	0	0.062	0.07	INTERGENIC	MODIFIER	NA	NA	NA	NA	NA	NA	NA	0.276207	0.539118	0.0250616	0.0155362	0.203431	0.999287	0.960845
2513020849	Bti_contig00025_ace.2	1434531	SNP	A	T	25	CovFailed	CovFailed	CovFailed	CovFailed	CovFailed	CovFailed	0	0	0	0	0	0	0	0.051	CovFailed	0	0	StrandBias	0	0	0	0	0	0	0	0.053	0.073	INTERGENIC	MODIFIER	NA	NA	NA	NA	NA	NA	NA	0.232126	0.521918	0.0076176	0.0181033	0.338413	0.999287	0.960845
2513020849	Bti_contig00025_ace.2	1434533	SNP	A	C	24	CovFailed	CovFailed	CovFailed	CovFailed	CovFailed	CovFailed	0	0	0	0	0	0	0	0.05	CovFailed	CovFailed	0	StrandBias	0	0	0	0	0	0	0	0.053	0.069	INTERGENIC	MODIFIER	NA	NA	NA	NA	NA	NA	NA	0.241573	0.576221	0.00694435	0.0362083	0.388176	0.999287	0.960845
2513020849	Bti_contig00025_ace.2	1434548	SNP	T	C	27	CovFailed	CovFailed	CovFailed	CovFailed	CovFailed	CovFailed	0	0	0	0	0	0	0	0.049	0	0	0	0.057	0	0	0	0	0	0	0	0.05	0.065	INTERGENIC	MODIFIER	NA	NA	NA	NA	NA	NA	NA	0.0154078	0.449568	0.06961	0.142066	0.659954	0.999287	0.960845
2513020849	Bti_contig00025_ace.2	1448621	SNP	C	T	34	0	0	0	0	0	0	0	0	0	0	0	0	0	0	0	0	0	0	0.117	0	0	0	0	0	0	0	0	NON_SYNONYMOUS_CODING	MODERATE	MISSENSE	Gtt/Att	V108I	314	Bti_04971	CODING	Bti_04971	0.854294	0.77525	0.408031	0.903109	0.927625	0.999287	0.960845
2513020849	Bti_contig00025_ace.2	1452125	INDEL	CT	C	34	0.926	0.943	0.881	0.925	0.945	0.909	0.887	0.952	0.94	0.929	0.93	0.936	0.917	0.932	0.929	0.927	0.933	0.943	0.94	0.923	0.941	0.949	0.937	0.893	0.938	0.905	0.883	FRAME_SHIFT	HIGH		-	-7	310	Bti_04974	CODING	Bti_04974	0.596127	0.921125	0.723685	0.0383368	0.213966	0.999287	0.985895
2513020849	Bti_contig00025_ace.2	1455572	SNP	A	C	34	0	0	0	0	0	0	0	0	0	0	0	0	0	0	0	0	0	0	0.061	0	0	0.066	0	0	0	0	0	STOP_GAINED	HIGH	NONSENSE	tTa/tGa	L76*	90	Bti_04981	CODING	Bti_04981	0.485451	0.465818	0.258784	0.475857	0.67737	0.999287	0.960845
2513020849	Bti_contig00025_ace.2	1472283	SNP	T	C	32	0	0	0	0	0	0	0	0	0	0	0.118	0	0	0	0	0.102	0	StrandBias	0.095	0	StrandBias	0	0	0	0	0	0	SYNONYMOUS_STOP	LOW	NA	tGa	*126	386	Bti_04995	CODING	Bti_04995	0.744964	0.984805	0.664793	0.451697	0.634924	0.999287	0.998788
2513020849	Bti_contig00025_ace.2	1481336	INDEL	AT	A	34	0.908	0.927	0.934	0.996	0.92	0.931	0.926	0.956	0.941	0.956	0.943	0.946	0.925	0.935	0.962	0.962	0.947	0.939	0.936	0.944	0.951	0.935	0.917	0.914	0.934	0.917	0.908	FRAME_SHIFT	HIGH		-	-616	615	Bti_05005	CODING	Bti_05005	0.853885	0.987001	0.51109	0.100114	0.414157	0.999287	0.999167
2513020849	Bti_contig00025_ace.2	1486092	INDEL	GT	G	34	0.969	0.968	0.947	0.936	0.944	0.947	0.94	0.977	0.962	0.949	0.964	0.953	0.956	0.931	0.945	0.958	0.94	0.938	0.941	0.948	0.934	0.951	0.964	0.926	0.975	0.929	0.936	FRAME_SHIFT	HIGH		-	-501	503	Bti_05010	CODING	Bti_05010	0.0599504	0.936582	0.0295921	0.920594	0.979537	0.999287	0.988559
2513020849	Bti_contig00025_ace.2	1486541	SNP	T	C	31	0.071	0	0	CovFailed	0	0	0	0	CovFailed	0.063	0.064	0.044	0.046	0.043	0.035	0.03	0	0.046	0.056	0.066	0	0.046	0.029	0	0	0.045	0.04	NON_SYNONYMOUS_CODING	MODERATE	MISSENSE	aaT/aaG	N351K	503	Bti_05010	CODING	Bti_05010	0.0977475	0.718165	0.398367	0.621756	0.209445	0.999287	0.960845
2513020849	Bti_contig00025_ace.2	1486542	SNP	G	T	32	0.075	0	0	0	0	0	0	0	CovFailed	0.069	0.071	0.046	0.05	0.048	0.042	0.031	0.034	0.053	0.057	0.074	0	0.058	0.036	0	0	0.05	0.043	SYNONYMOUS_CODING	LOW	NA	aAt	N351	503	Bti_05010	CODING	Bti_05010	0.127256	0.867768	0.158184	0.604956	0.148165	0.999287	0.976148
2513020849	Bti_contig00025_ace.2	1486559	SNP	C	T	25	StrandBias	0	0	CovFailed	CovFailed	CovFailed	CovFailed	CovFailed	CovFailed	0.044	0.047	0.059	0.065	0.078	0.042	0.043	0.058	0.047	0.041	0.052	0.053	0.048	CovFailed	0.045	0.065	0.042	0.045	NON_SYNONYMOUS_CODING	MODERATE	MISSENSE	agC/agA	S345R	503	Bti_05010	CODING	Bti_05010	0.897456	0.153395	0.0368248	0.251043	0.0017328	0.999287	0.960845
2513020849	Bti_contig00025_ace.2	1486658	SNP	T	C	26	0.081	CovFailed	CovFailed	CovFailed	CovFailed	CovFailed	CovFailed	CovFailed	CovFailed	0.12	0.107	0.076	0.095	0.105	0.096	0.08	0.074	0.091	0.066	0.105	0.084	0.087	0.097	0.084	0.068	0.072	0.075	NON_SYNONYMOUS_CODING	MODERATE	MISSENSE	ttC/ttG	F312L	503	Bti_05010	CODING	Bti_05010	0.208506	0.253837	0.16819	0.45501	0.465945	0.999287	0.960845
2513020849	Bti_contig00025_ace.2	1486874	SNP	T	C	25	StrandBias	0	0	CovFailed	CovFailed	CovFailed	CovFailed	CovFailed	CovFailed	0.074	0.062	0.056	0.047	0.059	0.065	0.046	0.041	0.053	0.044	0.047	0.05	0.044	CovFailed	0.043	0.047	0.085	0.075	NON_SYNONYMOUS_CODING	MODERATE	MISSENSE	agT/agG	S240R	503	Bti_05010	CODING	Bti_05010	0.967004	0.792421	0.261813	0.052626	0.470853	0.999287	0.960845
2513020849	Bti_contig00025_ace.2	1486938	SNP	A	T	30	0	StrandBias	0	0	StrandBias	0	CovFailed	0	CovFailed	0	0	0	0	0.047	0	0	0.052	0.035	0	0	0	0	0	0.047	0.038	0	0	SYNONYMOUS_CODING	LOW	NA	cAt	H219	503	Bti_05010	CODING	Bti_05010	0.124543	0.486229	0.0270143	0.17498	0.793156	0.999287	0.960845
2513020849	Bti_contig00025_ace.2	1486960	SNP	C	T	25	StrandBias	CovFailed	0	0	CovFailed	0	0	0	CovFailed	StrandBias	0.03	0.04	0.042	0.045	0.053	0.036	0.044	0.06	0	0.028	0.035	0.035	CovFailed	0.06	0.055	0.043	0.038	SYNONYMOUS_CODING	LOW	NA	Aag	K212	503	Bti_05010	CODING	Bti_05010	0.46937	0.0756186	0.0245547	0.318053	0.10828	0.999287	0.960845
2513020849	Bti_contig00025_ace.2	1486967	SNP	T	G	23	StrandBias	CovFailed	0	0	CovFailed	0	0	CovFailed	CovFailed	CovFailed	0.036	0.055	0.057	CovFailed	0.064	0.044	0.058	0.067	0.028	0.032	0.039	0.042	CovFailed	0.071	0.067	0.048	0.04	SYNONYMOUS_CODING	LOW	SILENT	ctA/ctC	L209	503	Bti_05010	CODING	Bti_05010	0.941277	0.0732883	0.0676069	0.455829	0.0447856	0.999287	0.960845
2513020849	Bti_contig00025_ace.2	1486968	SNP	A	G	23	StrandBias	CovFailed	0	0	CovFailed	0	0	CovFailed	CovFailed	CovFailed	0.034	0.055	0.058	CovFailed	0.066	0.044	0.058	0.069	0.029	0.031	0.039	0.041	CovFailed	0.071	0.067	0.048	0.04	NON_SYNONYMOUS_CODING	MODERATE	MISSENSE	cTa/cCa	L209P	503	Bti_05010	CODING	Bti_05010	0.967621	0.075066	0.0639856	0.469864	0.0433581	0.999287	0.960845
2513020849	Bti_contig00025_ace.2	1487197	SNP	T	G	32	0	0	StrandBias	0	0	0	StrandBias	0	0	0	0	0	0	0	0	0	0	0	0	0	0.135	0.103	0	0	0	0	0.056	NON_SYNONYMOUS_CODING	MODERATE	MISSENSE	Acg/Ccg	T133P	503	Bti_05010	CODING	Bti_05010	0.165108	0.345531	0.207023	0.274196	0.546664	0.999287	0.960845
2513020849	Bti_contig00025_ace.2	1504779	SNP	A	C	34	0	0	0.149	0	0	0	0	0	0	0	0	0	0	0	0	0	0	0	0	0	0	0.083	0	0	0	0	0	SYNONYMOUS_CODING	LOW	SILENT	ggT/ggG	G261	406	Bti_05029	CODING	Bti_05029	0.505205	0.260391	0.747697	0.893242	0.706788	0.999287	0.960845
2513020849	Bti_contig00025_ace.2	1506901	INDEL	TA	T	34	0.896	0.905	0.864	0.858	0.845	0.886	0.894	0.891	0.889	0.894	0.931	0.9	0.912	0.908	0.916	0.908	0.909	0.922	0.897	0.921	0.911	0.914	0.919	0.906	0.951	0.85	0.871	INTERGENIC	MODIFIER								0.727923	0.364028	0.212112	0.402762	0.00818512	0.999287	0.960845
2513020849	Bti_contig00025_ace.2	1529409	INDEL	C	CA	26	CovFailed	CovFailed	0.79	CovFailed	CovFailed	0.775	CovFailed	CovFailed	CovFailed	0.869	0.877	0.857	0.872	0.86	0.886	0.845	0.841	0.865	0.853	0.835	0.814	0.847	0.836	0.762	0.837	0.738	0.727	INTERGENIC	MODIFIER								0.617665	0.609256	0.977345	0.0176235	0.00871318	0.999287	0.960845
2513020849	Bti_contig00025_ace.2	1529554	INDEL	GT	G	33	0.916	0.89	0.941	0.818	CovFailed	0.9	0.87	0.907	0.873	0.887	0.916	0.888	0.905	0.889	0.895	0.865	0.9	0.884	0.871	0.889	0.882	0.885	0.898	0.85	0.875	0.849	0.839	INTERGENIC	MODIFIER								0.509486	0.266224	0.0818749	0.197471	0.312877	0.999287	0.960845
2513020849	Bti_contig00025_ace.2	1539294	SNP	G	T	31	0	0	0	0.268	0.137	CovFailed	0	0	0	0	CovFailed	0	0	0	0	0	0	0	0	StrandBias	0	0	0	0	0	0	0	NON_SYNONYMOUS_CODING	MODERATE	MISSENSE	ttT/ttA	F155L	170	Bti_05062	CODING	Bti_05062	0.685481	0.862497	0.130953	0.801666	0.574188	0.999287	0.975248
2513020849	Bti_contig00025_ace.2	1541008	INDEL	CT	C	3	OtherIndelCall	0	0	0.137	0	0	0	0	0	0	0	0	0	0	0	0	0	0	0	0	0	0	0	0	0	0.084	0.08	FRAME_SHIFT	HIGH		-	-19	397	Bti_05063	CODING	Bti_05063	0.9367	0.998027	0.856374	0.0823658	0.0477013	0.999287	0.9998
2513020849	Bti_contig00025_ace.2	1541015	INDEL	AT	A	34	0.895	0.891	0.847	0.776	0.811	0.857	0.826	0.93	0.942	0.908	0.937	0.925	0.912	0.911	0.914	0.9	0.929	0.895	0.909	0.887	0.89	0.894	0.884	0.822	0.947	0.819	0.838	FRAME_SHIFT	HIGH		-	-17	397	Bti_05063	CODING	Bti_05063	0.497961	0.623842	0.519424	0.700414	0.0311139	0.999287	0.960845
2513020849	Bti_contig00025_ace.2	1544093	INDEL	TA	T	34	0.944	0.93	0.935	0.997	0.903	0.935	0.956	0.936	0.923	0.923	0.932	0.947	0.963	0.927	0.938	0.93	0.942	0.941	0.933	0.923	0.927	0.919	0.944	0.935	0.925	0.933	0.927	INTERGENIC	MODIFIER								0.974353	0.28416	0.272102	0.914814	0.626241	0.999287	0.960845
2513020850	Bti_abtiwPMp198_bti563.3	1290	INDEL	TGTA	T	4	0	0	0	0	0	0	0	0	OtherIndelCall	0	0	0	0.153	0	0	0	0	0	0	0	0	0	0	0.178	0	0.416	0	CODON_CHANGE_PLUS_CODON_DELETION	MODERATE		ttaact/ttt	LT308F	316	Bti_05106	CODING	Bti_05106	0.747322	0.0302506	0.513069	0.03169	0.855264	0.999287	0.960845
2513020850	Bti_abtiwPMp198_bti563.3	1294	SNP	C	T	34	0	0	0	0	0	0	0	0	0	0.063	0	0	0.14	0	0	0	0	0	0	0	0	0	0	0.167	0	0.372	0.055	SYNONYMOUS_CODING	LOW	NA	acT	T309	316	Bti_05106	CODING	Bti_05106	0.577129	0.0357392	0.460978	0.00389729	0.878544	0.999287	0.960845
2513020850	Bti_abtiwPMp198_bti563.3	1376	SNP	C	T	32	0	0	0	0	0	0	0	0	0	0	0	0	0	0	0	0	0	0	0	0	0	0	0	0.128	0	CovFailed	0	INTERGENIC	MODIFIER	NA	NA	NA	NA	NA	NA	NA	0.601329	0.335224	0.0425946	0.149188	0.0822023	0.999287	0.960845
2513020850	Bti_abtiwPMp198_bti563.3	1383	SNP	C	T	31	0	0	0	0	0	IndelCall	0	0	0	0	0	0	0	0	0	0	0	0	0	0	0	0	0	0.126	0	CovFailed	0	INTERGENIC	MODIFIER	NA	NA	NA	NA	NA	NA	NA	0.619278	0.35332	0.0555876	0.159202	0.109798	0.999287	0.960845
2513020850	Bti_abtiwPMp198_bti563.3	1385	SNP	T	C	31	0	0	0	0	0	0	0	0	0	0	0	0	0	0	StrandBias	0	0	0	0	0	0	0	0	0	0	CovFailed	0.083	INTERGENIC	MODIFIER	NA	NA	NA	NA	NA	NA	NA	0.486901	0.67657	0.0052594	0.000907122	0.00190137	0.999287	0.960845
2513020850	Bti_abtiwPMp198_bti563.3	1390	INDEL	G	GA	6	0	0	0	0	0	0	0	0	0	0.1	0	0	0.135	0	0	0	0	0	0	0	0	0	0	0.127	0	CovFailed	0.08	INTERGENIC	MODIFIER								0.427075	0.0509102	0.6105	0.00107935	0.6923	0.999287	0.960845
2513020850	Bti_abtiwPMp198_bti563.3	2089	SNP	T	G	32	StrandBias	0	0	0	0	0	StrandBias	0	0	0.065	0	0	0	0	0.115	0	0	0.106	0.1	0.089	0	0	0.1	0	0	0	0	SYNONYMOUS_CODING	LOW	SILENT	caA/caG	Q58	145	Bti_05107	CODING	Bti_05107	0.151211	0.278025	0.0236047	0.162184	0.0863861	0.999287	0.960845
2513020850	Bti_abtiwPMp198_bti563.3	3820	INDEL	T	TA	32	0.752	0.81	0.785	CovFailed	0.759	0.751	0.755	0.793	0.862	0.839	0.874	0.82	0.83	0.772	0.764	0.777	0.766	0.788	0.797	0.761	0.76	0.761	0.741	0.719	0.865	0.739	0.75	INTERGENIC	MODIFIER								0.435267	0.199265	0.0174417	0.18	0.170013	0.999287	0.960845
2513020850	Bti_abtiwPMp198_bti563.3	14327	SNP	T	G	30	0.102	0	0	0	0	0	0.102	0	0.049	0	0	0	0	0	StrandBias	0	0	StrandBias	0	StrandBias	0	0.057	0	0	0	0	0.073	NON_SYNONYMOUS_CODING	MODERATE	MISSENSE	cTg/cGg	L555R	660	Bti_05113	CODING	Bti_05113	0.609501	0.232667	0.625605	0.801381	0.119789	0.999287	0.960845
2513020850	Bti_abtiwPMp198_bti563.3	15576	INDEL	T	TA	33	0.903	0.934	0.903	0.916	0.924	0.923	0.933	0.928	0.9	0.885	0.89	0.896	0.895	0.899	0.909	0.906	0.867	0.911	0.897	0.879	0.884	0.87	0.894	0.889	0.909	CovFailed	0.884	FRAME_SHIFT	HIGH		-/A	-61?	70	Bti_05115	CODING	Bti_05115	0.996107	0.49509	0.00836123	0.228872	0.053748	0.999287	0.960845
2513020850	Bti_abtiwPMp198_bti563.3	23537	INDEL	G	GA	28	0.581	CovFailed	0.584	0.554	CovFailed	0.55	CovFailed	CovFailed	CovFailed	0.652	0.618	0.592	0.569	0.612	0.565	0.542	0.585	0.591	0.57	0.573	0.566	0.598	0.567	0.61	0.608	0.613	0.62	INTERGENIC	MODIFIER								0.543406	0.95479	0.7827	0.13223	0.351565	0.999287	0.988559
2513020850	Bti_abtiwPMp198_bti563.3	23554	INDEL	T	TA	23	CovFailed	CovFailed	CovFailed	0.627	CovFailed	CovFailed	CovFailed	CovFailed	CovFailed	0.688	0.738	0.703	CovFailed	0.746	0.709	0.682	0.684	0.69	0.68	0.632	0.706	0.671	0.646	0.66	CovFailed	0.688	0.655	INTERGENIC	MODIFIER								0.417082	0.860543	0.470591	0.434925	0.106512	0.999287	0.975248
2513020850	Bti_abtiwPMp198_bti563.3	23560	SNP	T	A	32	0	0	0	0	0	0	0	CovFailed	CovFailed	0.102	0.091	0.055	0.06	0.087	0.093	0.075	0.106	0.066	0.059	0.086	0.065	0.078	0.082	0.085	0.074	0.064	0.091	INTERGENIC	MODIFIER	NA	NA	NA	NA	NA	NA	NA	0.726044	0.64933	4.19872e-05	0.122495	0.00887947	0.999287	0.960845
2513020850	Bti_abtiwPMp198_bti563.3	25482	SNP	G	A	30	0	StrandBias	StrandBias	0	StrandBias	StrandBias	0.04	0	0.033	0	0	0	0.042	0	0	0	0	0.033	0.032	0	0	0.034	0	0.053	0	0	0.051	STOP_GAINED	HIGH	NONSENSE	tgG/tgA	W286*	435	Bti_05127	CODING	Bti_05127	0.886226	0.842637	0.802319	0.109815	0.83756	0.999287	0.971335
2513020850	Bti_abtiwPMp198_bti563.3	25539	SNP	C	T	33	0	0	0	0	0	0	0	0.03	StrandBias	0	0	0	0.058	0	0	0	0	0	0	0	0	0	0	0	0.057	0	0	SYNONYMOUS_CODING	LOW	SILENT	tgC/tgT	C305	435	Bti_05127	CODING	Bti_05127	0.0608952	0.0877106	0.377063	0.0550634	0.0650436	0.999287	0.960845
2513020850	Bti_abtiwPMp198_bti563.3	25584	SNP	T	C	25	CovFailed	CovFailed	CovFailed	CovFailed	CovFailed	CovFailed	CovFailed	CovFailed	StrandBias	0	0	0.035	0.038	0	0.047	0.042	0.046	0	0.04	0.044	0.058	0.046	0.036	0.037	0	0.036	0.03	SYNONYMOUS_CODING	LOW	NA	gcC	A320	435	Bti_05127	CODING	Bti_05127	0.086454	0.911395	0.102447	0.175127	0.124137	0.999287	0.985271
2513020850	Bti_abtiwPMp198_bti563.3	25805	SNP	G	T	32	0	0	0	0	0	StrandBias	CovFailed	0	0	0	0	0	0.034	0.034	0	0.032	0.04	0	0	0	0.052	0	0	0	0	0	0	STOP_LOST	HIGH	MISSENSE	tAa/tTa	*394L	435	Bti_05127	CODING	Bti_05127	0.46195	0.346644	0.293235	0.560694	0.0725753	0.999287	0.960845
2513020850	Bti_abtiwPMp198_bti563.3	25806	SNP	A	G	33	0	0	0	0	0	StrandBias	0.048	0	0	0	0	0	0.039	0.036	0	0.034	0.04	0	0	0	0.06	0	0	0	0.039	0	0	SYNONYMOUS_STOP	LOW	SILENT	taA/taG	*394	435	Bti_05127	CODING	Bti_05127	0.202293	0.282024	0.479959	0.830632	0.134392	0.999287	0.960845
2513020850	Bti_abtiwPMp198_bti563.3	25807	SNP	C	A	32	0	0	0	0	StrandBias	StrandBias	0.053	0	0	0	0	0	0.035	0.035	0	0.034	0.038	0	0	0	0.062	0	0	0	0.039	0	0	NON_SYNONYMOUS_CODING	MODERATE	MISSENSE	Ttg/Atg	L395M	435	Bti_05127	CODING	Bti_05127	0.224587	0.35198	0.5721	0.873276	0.194818	0.999287	0.960845
2513020850	Bti_abtiwPMp198_bti563.3	25809	SNP	C	T	32	0	0	0	0	StrandBias	StrandBias	0.052	0	0	0	0	0	0.039	0.035	0	0.034	0.04	0	0	0	0.062	0	0	0	0.042	0	0	NON_SYNONYMOUS_CODING	MODERATE	MISSENSE	ttG/ttT	L395F	435	Bti_05127	CODING	Bti_05127	0.20376	0.295496	0.575396	0.869337	0.172512	0.999287	0.960845
2513020850	Bti_abtiwPMp198_bti563.3	25814	SNP	A	G	33	0	0	0	0	0	StrandBias	0.049	0	0	0	0	0	0.039	0.033	0	0.033	0.038	0	0	0	0.06	0	0	0	0.039	0	0	NON_SYNONYMOUS_CODING	MODERATE	MISSENSE	cCa/cGa	P397R	435	Bti_05127	CODING	Bti_05127	0.178809	0.282428	0.510713	0.858386	0.145663	0.999287	0.960845
2513020850	Bti_abtiwPMp198_bti563.3	41846	SNP	C	A	34	0	0	0	0.114	0	0	0	0	0	0	0.087	0	0	0	0	0	0	0	0.102	0	0	0	0.096	0	0	0	0	INTERGENIC	MODIFIER	NA	NA	NA	NA	NA	NA	NA	0.726532	0.610132	0.475344	0.817314	0.17498	0.999287	0.960845
2513020850	Bti_abtiwPMp198_bti563.3	43488	SNP	G	T	33	0	0	0	0	0	0	0	0	0	0	0	0	0	0	0	0	0	0	0	StrandBias	0	0	0	0	0	0.075	0	INTERGENIC	MODIFIER	NA	NA	NA	NA	NA	NA	NA	NA	NA	0.447914	0.256861	0.752478	NA	NA
2513020850	Bti_abtiwPMp198_bti563.3	49669	SNP	A	C	34	0	0	0	0	0	0	0	0.124	0	0	0	0	0	0	0	0	0	0	0	0	0	0	0	0	0	0	0	SYNONYMOUS_CODING	LOW	SILENT	gtA/gtC	V90	222	Bti_05154	CODING	Bti_05154	0.322232	0.072319	0.525745	0.911924	0.418437	0.999287	0.960845
2513020850	Bti_abtiwPMp198_bti563.3	51374	SNP	T	G	34	0	0	0	0	0	0	0	0	0	0	0	0	0	0	0	0.089	0	0	0	0	0	0	0	0	0	0	0	NON_SYNONYMOUS_CODING	MODERATE	MISSENSE	atT/atG	I340M	507	Bti_05155	CODING	Bti_05155	0.461517	0.239827	0.225137	0.250326	0.520983	0.999287	0.960845
2513020850	Bti_abtiwPMp198_bti563.3	53111	INDEL	CA	C	34	0.908	0.932	0.889	0.733	0.874	0.876	0.915	0.924	0.903	0.92	0.935	0.934	0.904	0.911	0.892	0.9	0.888	0.904	0.909	0.911	0.911	0.905	0.918	0.857	0.95	0.852	0.853	INTERGENIC	MODIFIER								0.54443	0.890734	0.967703	0.780498	0.247104	0.999287	0.981493
2513020850	Bti_abtiwPMp198_bti563.3	59636	INDEL	AT	A	34	0.891	0.941	0.912	0.943	0.895	0.894	0.9	0.906	0.955	0.942	0.934	0.937	0.948	0.941	0.918	0.935	0.92	0.932	0.937	0.897	0.93	0.922	0.922	0.886	0.938	0.876	0.895	FRAME_SHIFT	HIGH		-	-233	241	Bti_05164	CODING	Bti_05164	0.48003	0.0903849	0.820552	0.580928	0.0182385	0.999287	0.960845
2513020850	Bti_abtiwPMp198_bti563.3	59650	INDEL	CA	C	34	0.827	0.784	0.751	0.79	0.813	0.766	0.771	0.888	0.856	0.857	0.848	0.852	0.858	0.826	0.85	0.802	0.836	0.81	0.851	0.839	0.844	0.813	0.79	0.805	0.915	0.814	0.819	FRAME_SHIFT	HIGH		-	-229	241	Bti_05164	CODING	Bti_05164	0.27197	0.314744	0.252477	0.497732	0.157189	0.999287	0.960845
2513020850	Bti_abtiwPMp198_bti563.3	64087	INDEL	A	AT	34	0.841	0.859	0.849	0.809	0.852	0.875	0.834	0.857	0.855	0.882	0.873	0.867	0.854	0.852	0.874	0.848	0.896	0.846	0.886	0.87	0.88	0.889	0.878	0.826	0.842	0.817	0.831	FRAME_SHIFT	HIGH		-/A	-125?	133	Bti_05170	CODING	Bti_05170	0.223518	0.412448	0.754188	0.16017	0.0708888	0.999287	0.960845
2513020850	Bti_abtiwPMp198_bti563.3	79041	SNP	C	A	32	0	StrandBias	0	StrandBias	0	0	0.104	0	0	0	0	0	0	0	0	0	0	0	0	0	0	0.069	0	0	0	0	0	NON_SYNONYMOUS_CODING	MODERATE	MISSENSE	atG/atA	M74I	187	Bti_05185	CODING	Bti_05185	0.468811	0.379987	0.576931	0.366161	0.914093	0.999287	0.960845
2513020850	Bti_abtiwPMp198_bti563.3	83739	INDEL	AC	A	33	0.887	0.919	0.917	0.91	0.892	0.868	0.874	0.931	0.922	0.919	0.928	0.925	0.917	0.914	0.926	0.915	0.954	0.914	0.918	0.915	0.893	0.912	0.9	0.875	0.926	0.887	0.855	FRAME_SHIFT	HIGH		-	-2	190	Bti_05191	CODING	Bti_05191	0.977042	0.628994	0.97664	0.0703358	0.0260597	0.999287	0.960845
2513020850	Bti_abtiwPMp198_bti563.3	104498	SNP	T	G	34	0	0	0	0	0	0	0	0	0	0	0	0	0	0	0	0	0	0	0.068	0	0	0	0.075	0	0	0	0	SYNONYMOUS_CODING	LOW	SILENT	tcT/tcG	S205	292	Bti_05218	CODING	Bti_05218	0.396141	0.645249	0.252355	0.370189	0.58127	0.999287	0.960845
2513020850	Bti_abtiwPMp198_bti563.3	109424	INDEL	T	TG	10	0	0	0	0	0	0	0	0	OtherIndelCall	0	0	0	0	0.084	0.079	0	0	0	0.1	0.111	0.088	0.081	0.081	0	0	0	0	FRAME_SHIFT	HIGH		-/G	-95?	614	Bti_05223	CODING	Bti_05223	0.643061	0.180221	0.000709597	0.000462265	0.0868618	0.999287	0.960845
2513020850	Bti_abtiwPMp198_bti563.3	109651	SNP	G	A	31	0.037	0	0	0	0.051	0	CovFailed	CovFailed	0	StrandBias	0.04	0.045	0.041	0.035	0.038	0.033	0.033	0.032	0	0	0	0.041	0.041	0	0	0.038	0.061	SYNONYMOUS_CODING	LOW	SILENT	gtG/gtA	V170	614	Bti_05223	CODING	Bti_05223	0.966041	0.677846	0.968417	0.191129	0.207749	0.999287	0.960845
2513020850	Bti_abtiwPMp198_bti563.3	109690	SNP	G	A	30	0.089	0	0	CovFailed	0.137	0.143	CovFailed	CovFailed	CovFailed	0.077	0.062	0.071	0.122	0.092	0.11	0.139	0.139	0.07	0.065	0.068	0.169	0.084	0.088	0.14	0.067	0.08	0.084	SYNONYMOUS_CODING	LOW	SILENT	ctT/ctA	L183	614	Bti_05223	CODING	Bti_05223	0.314862	0.426079	0.429051	0.905753	0.137003	0.999287	0.960845
2513020850	Bti_abtiwPMp198_bti563.3	109693	SNP	A	G	28	StrandBias	0	0	CovFailed	0	0.1	CovFailed	CovFailed	CovFailed	0.037	0.033	0.035	0.092	0.063	0.086	0.115	CovFailed	0.038	0.051	0.06	0.141	0.053	0.05	0.106	0.04	0.051	0.047	SYNONYMOUS_CODING	LOW	SILENT	ggA/ggG	G184	614	Bti_05223	CODING	Bti_05223	0.343674	0.546252	0.262028	0.984896	0.0860119	0.999287	0.960845
2513020850	Bti_abtiwPMp198_bti563.3	109729	SNP	A	G	32	0.078	0	0.065	0	0	0.077	0	CovFailed	CovFailed	0.057	0.056	0.071	0.083	0.068	0.081	0.073	0.073	0.063	0.048	0.035	0.068	0.064	0.088	0.1	0.081	0.066	0.068	SYNONYMOUS_CODING	LOW	SILENT	gtT/gtG	V196	614	Bti_05223	CODING	Bti_05223	0.866888	0.275731	0.0836942	0.585584	0.0546794	0.999287	0.960845
2513020850	Bti_abtiwPMp198_bti563.3	109732	SNP	G	A	31	0.097	0	0.099	CovFailed	0	0.132	0	CovFailed	CovFailed	0.072	0.063	0.082	0.114	0.099	0.108	0.124	0.112	0.082	0.061	0.056	0.119	0.079	0.112	0.142	0.102	0.083	0.077	NON_SYNONYMOUS_CODING	MODERATE	MISSENSE	caT/caA	H197Q	614	Bti_05223	CODING	Bti_05223	0.894393	0.279137	0.247294	0.975826	0.16556	0.999287	0.960845
2513020850	Bti_abtiwPMp198_bti563.3	109768	SNP	A	G	18	StrandBias	0	CovFailed	0	0.09	0	CovFailed	CovFailed	CovFailed	0.074	0.065	0.092	CovFailed	CovFailed	CovFailed	CovFailed	CovFailed	CovFailed	CovFailed	0.051	0.072	0.072	CovFailed	CovFailed	0.081	0.072	0.083	NON_SYNONYMOUS_CODING	MODERATE	MISSENSE	aaC/aaG	N209K	614	Bti_05223	CODING	Bti_05223	0.834851	0.353636	0.144714	0.19859	0.058577	0.999287	0.960845
2513020850	Bti_abtiwPMp198_bti563.3	120098	SNP	A	C	34	0	0	0	0	0	0	0	0	0	0	0	0	0	0	0	0	0	0	0	0	0	0	0	0	0	0	0.047	SYNONYMOUS_CODING	LOW	SILENT	gcG/gcC	A224	455	Bti_05237	CODING	Bti_05237	0.47386	0.698222	0.848363	0.0739979	0.421973	0.999287	0.960845
2513020850	Bti_abtiwPMp198_bti563.3	124617	INDEL	GA	G	34	0.956	0.951	0.983	0.973	0.951	0.955	0.949	0.965	0.967	0.957	0.971	0.958	0.961	0.955	0.932	0.95	0.955	0.963	0.955	0.955	0.943	0.958	0.939	0.937	0.952	0.942	0.951	FRAME_SHIFT	HIGH		-	-230	230	Bti_05243	CODING	Bti_05243	0.21645	0.602144	0.0130422	0.922852	0.986886	0.999287	0.960845
2513020850	Bti_abtiwPMp198_bti563.3	127626	SNP	T	G	33	0	0	0	0	0	0	0	0	0	0	0	0	0	0	0	0	0	StrandBias	0.045	0.061	0	0	0.058	0	0	0	0	SYNONYMOUS_CODING	LOW	SILENT	ggG/ggC	G207	399	Bti_05246	CODING	Bti_05246	0.67838	0.551987	0.136038	0.25237	0.47842	0.999287	0.960845
2513020850	Bti_abtiwPMp198_bti563.3	138391	SNP	T	G	34	0	0	0	0	0	0	0	0.129	0.115	0	0	0	0	0	0	0	0	0	0.076	0	0	0	0	0	0	0	0	NON_SYNONYMOUS_CODING	MODERATE	MISSENSE	aTa/aGa	I506R	593	Bti_05258	CODING	Bti_05258	0.419695	0.129875	0.687706	0.252721	0.0215556	0.999287	0.960845
2513020850	Bti_abtiwPMp198_bti563.3	144882	SNP	T	A	34	0	0	0	0.179	0	0.224	0.25	0	0	0	0	0	0	0	0	0	0	0	0	0	0	0	0	0	0	0	0	NON_SYNONYMOUS_CODING	MODERATE	MISSENSE	aAc/aTc	N22I	192	Bti_05262	CODING	Bti_05262	0.716233	0.585307	0.0885184	0.992031	0.62071	0.999287	0.960845
2513020850	Bti_abtiwPMp198_bti563.3	144887	SNP	C	A	34	0	0	0	0.136	0	0	0	0	0	0	0	0	0	0	0	0	0	0	0	0	0	0	0.269	0	0	0	0	SYNONYMOUS_CODING	LOW	SILENT	ttG/ttA	L20	192	Bti_05262	CODING	Bti_05262	0.451995	0.840282	0.888684	0.808959	0.519101	0.999287	0.971335
2513020850	Bti_abtiwPMp198_bti563.3	149192	SNP	T	G	32	0.167	0	0	0	0	0	0	0	0	0.129	0	0	0	StrandBias	0	0	StrandBias	0	0	0.065	0	0	0	0	0	0	0.09	NON_SYNONYMOUS_CODING	MODERATE	MISSENSE	Aat/Gat	N353D	355	Bti_05265	CODING	Bti_05265	0.25242	0.74232	0.565122	0.157471	0.0561363	0.999287	0.960845
2513020850	Bti_abtiwPMp198_bti563.3	155648	SNP	A	C	34	0.133	0	0	0	0	0	0.162	0	0.124	0.122	0.126	0.146	0	0.099	0	0.148	0.115	0.107	0.117	0.104	0.136	0.119	0	0.091	0	0	0.112	INTERGENIC	MODIFIER	NA	NA	NA	NA	NA	NA	NA	0.378205	0.711728	0.13495	0.89692	0.717436	0.999287	0.960845
2513020850	Bti_abtiwPMp198_bti563.3	165425	INDEL	TA	T	34	0.856	0.811	0.745	0.81	0.792	0.841	0.874	0.84	0.851	0.825	0.865	0.838	0.893	0.861	0.829	0.852	0.831	0.852	0.858	0.845	0.832	0.864	0.838	0.795	0.871	0.764	0.759	INTERGENIC	MODIFIER								0.63865	0.383693	0.96656	0.18573	0.00168612	0.999287	0.960845
2513020850	Bti_abtiwPMp198_bti563.3	178131	INDEL	G	GT	34	0.693	0.724	0.724	0.756	0.703	0.711	0.692	0.768	0.752	0.724	0.759	0.739	0.745	0.775	0.737	0.755	0.716	0.722	0.73	0.758	0.74	0.762	0.747	0.72	0.731	0.727	0.714	INTERGENIC	MODIFIER								0.845422	0.899415	0.193532	0.554495	0.116625	0.999287	0.981493
2513020850	Bti_abtiwPMp198_bti563.3	178153	INDEL	G	GA	33	0.857	0.87	0.877	0.952	0.87	0.865	0.847	0.841	0.872	0.869	0.871	0.84	0.856	0.863	0.842	0.85	0.83	0.865	0.868	0.833	0.868	0.835	0.821	0.885	0.864	0.849	0.898	INTERGENIC	MODIFIER								0.495824	0.837438	0.233341	0.776244	0.167458	0.999287	0.971335
2513020850	Bti_abtiwPMp198_bti563.3	179794	SNP	C	A	34	0	0	0.395	0	0	0	0	0	0	0	0	0	0	0	0	0	0	0	0	0	0	0	0	0	0	0	0.281	NON_SYNONYMOUS_CODING	MODERATE	MISSENSE	Tac/Aac	Y524N	781	Bti_05311	CODING	Bti_05311	0.581927	0.341885	0.64798	0.271936	0.0810349	0.999287	0.960845
2513020850	Bti_abtiwPMp198_bti563.3	180545	INDEL	CA	C	34	0.883	0.833	0.821	0.953	0.874	0.88	0.865	0.891	0.881	0.894	0.894	0.862	0.894	0.891	0.919	0.894	0.908	0.887	0.893	0.885	0.893	0.893	0.905	0.881	0.88	0.886	0.866	FRAME_SHIFT	HIGH		-	-4	890	Bti_05312	CODING	Bti_05312	0.777749	0.933513	0.096266	0.749534	0.236765	0.999287	0.987833
2513020850	Bti_abtiwPMp198_bti563.3	184110	SNP	T	G	31	0	0	0	StrandBias	0	0	StrandBias	0	0	0.054	0	0	0	0	0	0.1	0.087	0.108	0.102	0	0	0.123	0	0	0	0	0.065	SYNONYMOUS_STOP	LOW	SILENT	taA/taG	*3	284	Bti_05314	CODING	Bti_05314	0.957715	0.753545	0.0106774	0.643079	0.121011	0.999287	0.960845
2513020850	Bti_abtiwPMp198_bti563.3	184248	SNP	T	G	34	0	0	0.168	0.096	0	0.167	0	0	0	0.099	0	0	0	0	0	0.165	0.135	0.128	0.151	0.126	0	0.135	0	0	0	0	0	NON_SYNONYMOUS_CODING	MODERATE	MISSENSE	ttC/ttG	F49L	284	Bti_05314	CODING	Bti_05314	0.394323	0.557843	0.438789	0.12497	0.301514	0.999287	0.960845
2513020850	Bti_abtiwPMp198_bti563.3	187180	SNP	G	A	34	0	0.108	0	0.144	0	0	0	0	0	0.114	0.115	0	0	0	0	0	0	0	0	0	0	0.195	0	0	0	0	0	NON_SYNONYMOUS_CODING	MODERATE	MISSENSE	Tat/Aat	Y347N	867	Bti_05316	CODING	Bti_05316	0.451949	0.599717	0.198704	0.781469	0.133453	0.999287	0.960845
2513020850	Bti_abtiwPMp198_bti563.3	202382	SNP	A	C	30	0	0	0.146	0	0.109	0	0.13	0	0	0	0	0	0	0	0	0	0	0	StrandBias	0.064	0	StrandBias	0	0	IndelCall	0	0	SYNONYMOUS_CODING	LOW	NA	aaG	K48	419	Bti_05335	CODING	Bti_05335	0.359493	0.26332	0.157314	0.465081	0.5797	0.999287	0.960845
2513020850	Bti_abtiwPMp198_bti563.3	210999	INDEL	T	TG	4	0	0	0	0	0	0	OtherIndelCall	0.124	0.113	0.104	0.103	0	0	0	OtherIndelCall	0	0	0	0	0	0	0	0	0	0	0	0	FRAME_SHIFT	HIGH		-/G	-286?	410	Bti_05343	CODING	Bti_05343	0.514805	0.133377	0.0210214	0.689959	0.641132	0.999287	0.960845
2513020850	Bti_abtiwPMp198_bti563.3	222012	SNP	T	C	28	0	0.142	0	0	0	0	0	0	0	0	0	0	0	0	IndelCall	0	0	0	0	0	IndelCall	IndelCall	IndelCall	0	0	0	0	NON_SYNONYMOUS_CODING	MODERATE	MISSENSE	aTa/aCa	I340T	618	Bti_05355	CODING	Bti_05355	0.349643	0.928644	0.660868	0.264499	0.845685	0.999287	0.987178
2513020850	Bti_abtiwPMp198_bti563.3	222013	INDEL	T	TCC	6	0	0	0	0	0	0	0	0	0	0	0	0	0	0	0.093	0	0	0	0	0	0.089	0.113	0.103	0	0	0	0	FRAME_SHIFT	HIGH		-/CC	-341?	618	Bti_05355	CODING	Bti_05355	0.169644	0.234201	0.00174638	0.00268849	0.00821622	0.999287	0.960845
2513020850	Bti_abtiwPMp198_bti563.3	222871	SNP	G	A	32	0	IndelCall	0	0.104	0	0	IndelCall	0	0	0	0	0	0	0	0	0	0	0	0	0	0	0	0	0	0	0	0	INTERGENIC	MODIFIER	NA	NA	NA	NA	NA	NA	NA	0.848935	0.830976	0.259818	0.835592	0.593393	0.999287	0.971041
2513020850	Bti_abtiwPMp198_bti563.3	227105	SNP	A	C	33	0	0	0	0	0	0	0	0	0	0	0	0	0	0	StrandBias	0	0	0	0	0	0	0	0	0	0	0	0.084	NON_SYNONYMOUS_CODING	MODERATE	MISSENSE	aaG/aaC	K88N	694	Bti_05358	CODING	Bti_05358	0.486901	0.67657	0.409335	0.0524771	0.443586	0.999287	0.960845
2513020850	Bti_abtiwPMp198_bti563.3	233536	SNP	G	A	33	0	0	0	0	StrandBias	0	0	0	0	0	0	0	0.036	0	0	0.029	0	0	0	0	0.056	0	0	0	0	0	0	SYNONYMOUS_CODING	LOW	SILENT	ccC/ccA	P89	215	Bti_05364	CODING	Bti_05364	0.103248	0.204629	0.656861	0.89952	0.117517	0.999287	0.960845
2513020850	Bti_abtiwPMp198_bti563.3	233545	SNP	G	A	33	0	0	0	0	CovFailed	0	0	0	0	0	0	0	0.034	0	0.029	0.03	0	0	0	0	0.058	0	0	0	0	0	0	SYNONYMOUS_CODING	LOW	NA	atA	I92	215	Bti_05364	CODING	Bti_05364	0.146049	0.407914	0.484172	0.979835	0.0968604	0.999287	0.960845
2513020850	Bti_abtiwPMp198_bti563.3	233556	SNP	C	T	32	0	0	0	0	CovFailed	0	0	CovFailed	0	0	0	0	0.034	0	0.031	0.033	0	0	0	0	0.055	0	0	0	0	0	0	NON_SYNONYMOUS_CODING	MODERATE	MISSENSE	gGa/gTa	G96V	215	Bti_05364	CODING	Bti_05364	0.123754	0.449313	0.471527	0.886096	0.105955	0.999287	0.960845
2513020850	Bti_abtiwPMp198_bti563.3	233560	SNP	G	A	32	0	0	0	0	CovFailed	0	0	CovFailed	0	0	0	0	0.037	0	0.03	0.03	0	0	0	0	0.057	0	0	0	0	0	0	NON_SYNONYMOUS_CODING	MODERATE	MISSENSE	agT/agA	S97R	215	Bti_05364	CODING	Bti_05364	0.119225	0.434328	0.518032	0.92033	0.0911214	0.999287	0.960845
2513020850	Bti_abtiwPMp198_bti563.3	233566	SNP	A	G	33	0	0	0	0	CovFailed	0	0	0	0	0	0	0	0.035	0	0.03	0.03	0	0	0	0	0.056	0	0	0	0	0	0	NON_SYNONYMOUS_CODING	MODERATE	MISSENSE	atT/atG	I99M	215	Bti_05364	CODING	Bti_05364	0.145892	0.387783	0.493882	0.977403	0.0829206	0.999287	0.960845
2513020850	Bti_abtiwPMp198_bti563.3	233569	SNP	A	G	31	0	0	0	0	CovFailed	0	0	CovFailed	0	0	0	0	0.037	0	0.033	0.031	CovFailed	0	0	0	0.058	0	0	0	0	0	0	NON_SYNONYMOUS_CODING	MODERATE	MISSENSE	ttT/ttG	F100L	215	Bti_05364	CODING	Bti_05364	0.119844	0.462478	0.508317	0.962542	0.0817882	0.999287	0.960845
2513020850	Bti_abtiwPMp198_bti563.3	248506	INDEL	CT	C	33	0.836	0.846	0.899	0.8	0.812	0.795	0.784	0.85	0.845	0.82	0.861	0.87	0.863	0.851	0.826	0.822	0.805	0.847	0.83	0.807	0.831	0.834	0.716	0.767	0.867	0.799	0.785	INTERGENIC	MODIFIER								0.348199	0.540883	0.337424	0.392907	0.50642	0.999287	0.960845
2513020850	Bti_abtiwPMp198_bti563.3	248593	INDEL	CT	C	34	0.874	0.845	0.813	0.95	0.881	0.871	0.875	0.871	0.893	0.881	0.879	0.876	0.891	0.866	0.898	0.9	0.891	0.878	0.89	0.877	0.881	0.866	0.917	0.843	0.883	0.805	0.829	INTERGENIC	MODIFIER								0.427548	0.427846	0.46302	0.0236123	0.0444646	0.999287	0.960845
2513020850	Bti_abtiwPMp198_bti563.3	250491	INDEL	TA	T	34	0.935	0.958	0.956	0.98	0.925	0.907	0.918	0.95	0.945	0.963	0.955	0.947	0.965	0.932	0.96	0.954	0.965	0.961	0.959	0.941	0.965	0.962	0.942	0.933	0.951	0.94	0.928	FRAME_SHIFT	HIGH		-	-440	444	Bti_05377	CODING	Bti_05377	0.553116	0.557538	0.770869	0.46193	0.0912929	0.999287	0.960845
2513020850	Bti_abtiwPMp198_bti563.3	254095	SNP	T	G	30	0	0	0	0	0	0	StrandBias	0	0	0	0	0	StrandBias	0	0	0	0	0	0	0	0	0	0	StrandBias	0	0	0.051	NON_SYNONYMOUS_CODING	MODERATE	MISSENSE	agT/agG	S494R	769	Bti_05381	CODING	Bti_05381	0.463568	0.767392	0.361701	0.0165624	0.538975	0.999287	0.960845
2513020850	Bti_abtiwPMp198_bti563.3	256449	SNP	A	C	34	0	0	0	0	0	0	0	0	0	0	0	0	0	0	0.085	0	0	0	0	0	0	0.066	0	0	0	0	0	INTERGENIC	MODIFIER	NA	NA	NA	NA	NA	NA	NA	0.732992	0.285676	0.269032	0.596277	0.800656	0.999287	0.960845
2513020850	Bti_abtiwPMp198_bti563.3	260894	SNP	T	G	31	0	0	0	0	StrandBias	0	0	0	0	0	0	0	0	StrandBias	0	0	0	0	0	0	0	0.068	0.09	0	0	0	0	NON_SYNONYMOUS_CODING	MODERATE	MISSENSE	ttT/ttG	F77L	361	Bti_05389	CODING	Bti_05389	0.232917	0.467558	0.189652	0.191734	0.309622	0.999287	0.960845
2513020850	Bti_abtiwPMp198_bti563.3	266399	SNP	T	C	27	0.066	0	0	0	StrandBias	0	0.037	0	0	StrandBias	0	0	0	StrandBias	0	0	0.037	0	0.047	0.04	StrandBias	0.042	0	0.042	0	0	0.048	INTERGENIC	MODIFIER	NA	NA	NA	NA	NA	NA	NA	0.444333	0.455957	0.279676	0.96828	0.161768	0.999287	0.960845
2513020850	Bti_abtiwPMp198_bti563.3	268900	INDEL	TA	T	34	0.914	0.955	0.98	0.989	0.941	0.925	0.948	0.939	0.954	0.956	0.938	0.952	0.96	0.952	0.946	0.952	0.928	0.967	0.95	0.946	0.949	0.949	0.943	0.911	0.969	0.901	0.903	INTERGENIC	MODIFIER								0.625142	0.485863	0.0831177	0.0606999	0.156914	0.999287	0.960845
2513020850	Bti_abtiwPMp198_bti563.3	294484	SNP	C	A	34	0	0	0	0	0.201	0	0	0	0	0	0	0	0	0	0	0	0	0	0	0	0	0	0	0	0	0	0.057	SYNONYMOUS_CODING	LOW	SILENT	gcG/gcA	A310	594	Bti_05425	CODING	Bti_05425	0.940321	0.698222	0.770916	0.810668	0.185477	0.999287	0.960845
2513020850	Bti_abtiwPMp198_bti563.3	308320	SNP	T	G	33	0	0	0	0	StrandBias	0	0	0	0	0	0	0	0	0	0	0	0.075	0	0	0	0	0	0	0	0	0.044	0	SYNONYMOUS_CODING	LOW	NA	aGa	R228	366	Bti_05438	CODING	Bti_05438	0.671712	NA	0.310623	0.854093	0.90713	0.999287	NA
2513020850	Bti_abtiwPMp198_bti563.3	317125	INDEL	CA	C	33	0.945	0.95	0.974	0.938	0.951	0.938	0.932	0.941	0.945	0.951	0.95	0.942	0.963	0.929	0.941	0.954	0.941	0.938	0.95	0.935	0.941	0.926	0.964	0.928	0.953	0.926	0.925	INTERGENIC	MODIFIER								0.371343	0.390102	0.291297	0.714231	0.617661	0.999287	0.960845
2513020850	Bti_abtiwPMp198_bti563.3	317739	SNP	G	T	33	0	0	0	0	StrandBias	0	0	0	0	0	0	0	0	0	0	0	0	0	0	0	0	0	0	0	0	0	0.051	INTERGENIC	MODIFIER	NA	NA	NA	NA	NA	NA	NA	0.489293	0.698222	0.50353	0.0959306	0.573973	0.999287	0.960845
2513020850	Bti_abtiwPMp198_bti563.3	324674	INDEL	GA	G	34	0.809	0.832	0.925	0.912	0.821	0.833	0.854	0.789	0.801	0.82	0.811	0.791	0.763	0.814	0.8	0.807	0.779	0.778	0.767	0.748	0.795	0.786	0.793	0.768	0.788	0.802	0.774	FRAME_SHIFT	HIGH		-	-502	532	Bti_05455	CODING	Bti_05455	0.518362	0.34196	0.00570688	0.117466	0.0459046	0.999287	0.960845
2513020850	Bti_abtiwPMp198_bti563.3	324699	INDEL	GT	G	25	CovFailed	CovFailed	CovFailed	CovFailed	CovFailed	CovFailed	CovFailed	CovFailed	0.291	0.337	0.313	0.328	0.328	0.31	0.321	0.348	0.284	0.298	0.318	0.333	0.322	0.333	0.384	0.289	0.365	0.321	0.301	FRAME_SHIFT	HIGH		-	-493	532	Bti_05455	CODING	Bti_05455	0.0795281	0.450878	0.372154	0.740945	0.792684	0.999287	0.960845
2513020850	Bti_abtiwPMp198_bti563.3	324708	SNP	T	A	29	0.361	CovFailed	CovFailed	CovFailed	0.464	CovFailed	CovFailed	0.376	0.374	0.385	0.374	0.395	0.372	0.393	0.383	0.387	0.323	0.349	0.384	0.398	0.374	0.395	0.457	0.364	0.457	0.4	0.358	NON_SYNONYMOUS_CODING	MODERATE	MISSENSE	Ctt/Ttt	L491F	532	Bti_05455	CODING	Bti_05455	0.360315	0.45297	0.806876	0.655676	0.755282	0.999287	0.960845
2513020850	Bti_abtiwPMp198_bti563.3	324708	INDEL	AT	A	25	0.478	CovFailed	0	CovFailed	0	CovFailed	CovFailed	0.515	0.486	0.493	0.503	0.487	0.526	0.462	0.5	0.492	0.543	0.508	0.496	0.446	0.479	0.483	0	0.565	0	0.456	0.471	FRAME_SHIFT	HIGH		-	-490	532	Bti_05455	CODING	Bti_05455	0.776012	0.895272	0.661159	0.838107	0.260545	0.999287	0.981493
2513020850	Bti_abtiwPMp198_bti563.3	330952	SNP	T	G	31	0	0	StrandBias	0	0	0	0	0	0	0	0	0	0	0	0	0	0	StrandBias	0.077	0	0	0.088	StrandBias	0	0	0	0	NON_SYNONYMOUS_CODING	MODERATE	MISSENSE	ttT/ttG	F30L	83	Bti_05459	CODING	Bti_05459	0.527351	0.413594	0.21441	0.11097	0.44405	0.999287	0.960845
2513020850	Bti_abtiwPMp198_bti563.3	335021	SNP	G	T	34	0	0	0	0	0	0	0	0	0	0	0	0	0	0.089	0	0	0	0	0	0	0	0.095	0	0	0	0	0	INTERGENIC	MODIFIER	NA	NA	NA	NA	NA	NA	NA	0.34062	0.448895	0.265368	0.599503	0.80311	0.999287	0.960845
2513020850	Bti_abtiwPMp198_bti563.3	359651	SNP	A	G	33	0	0	0	0	0	0	0	0	0	0	0	0	0	0	0	0	0	0	0	0	0	0	0	0	0	0.113	StrandBias	NON_SYNONYMOUS_CODING	MODERATE	MISSENSE	Tgt/Cgt	C67R	167	Bti_05483	CODING	Bti_05483	NA	NA	0.293578	0.00615041	0.0119419	NA	NA
2513020850	Bti_abtiwPMp198_bti563.3	360200	SNP	C	T	32	0	StrandBias	0	0	0	0	0	0	0	0.038	0	0	0.081	0	0	0	0	0	0	0	0	0	0	0.073	0	CovFailed	0.041	SYNONYMOUS_CODING	LOW	SILENT	gcT/gcA	A31	141	Bti_05484	CODING	Bti_05484	0.392716	0.0395838	0.676902	0.00202177	0.395996	0.999287	0.960845
2513020850	Bti_abtiwPMp198_bti563.3	360223	SNP	G	A	32	0	0	0	0	0	0	0	0	0	0.03	0	0	0.057	0	0	0	0	0	0	0	0	0	0	0.058	0	CovFailed	0.036	NON_SYNONYMOUS_CODING	MODERATE	MISSENSE	Agc/Tgc	S24C	141	Bti_05484	CODING	Bti_05484	0.450548	0.0484382	0.841842	0.00118135	0.618843	0.999287	0.960845
2513020850	Bti_abtiwPMp198_bti563.3	366782	SNP	T	G	33	0	0	0	0	0	0	StrandBias	0	0	0	0	0	0	0	0	0	0	0.078	0	0	0	0	0	0	0	0.048	0.047	NON_SYNONYMOUS_CODING	MODERATE	MISSENSE	Cgc/Ggc	R240G	382	Bti_05492	CODING	Bti_05492	0.0615736	0.53437	0.0249993	0.161376	0.219624	0.999287	0.960845
2513020850	Bti_abtiwPMp198_bti563.3	377420	SNP	A	C	31	0	0	0.096	0	0	0	0	0	0	0	0	0	StrandBias	0	0	StrandBias	0	0	0	StrandBias	0	0	0	0	0	0	0.053	SYNONYMOUS_CODING	LOW	NA	tCt	S97	215	Bti_05505	CODING	Bti_05505	0.502971	0.401058	0.574414	0.398669	0.170342	0.999287	0.960845
2513020850	Bti_abtiwPMp198_bti563.3	380894	SNP	T	G	34	0	0	0	0	0	0	0	0	0	0.127	0	0	0	0.194	0.172	0	0.144	0	0.169	0	0	0.158	0	0	0	0	0.124	SYNONYMOUS_CODING	LOW	NA	ctG	L469	717	Bti_05508	CODING	Bti_05508	0.765515	0.283927	0.0845078	0.335731	0.874938	0.999287	0.960845
2513020850	Bti_abtiwPMp198_bti563.3	385915	SNP	T	G	34	0.137	0	0	0.19	0	0.145	0	0	0	0	0	0	0	0	0	0	0	0	0	0	0	0	0	0	0	0	0	SYNONYMOUS_CODING	LOW	NA	tCt	S153	256	Bti_05514	CODING	Bti_05514	0.530055	0.851249	0.217466	0.482845	0.108809	0.999287	0.973621
2513020850	Bti_abtiwPMp198_bti563.3	388536	SNP	T	A,C	29	0	0	0	0.067	0	IndelCall	IndelCall	0	0	0	0	0	0	0	0	0	0	IndelCall	0	0	0	0	0	0	0	IndelCall	0	INTERGENIC	MODIFIER	NA	NA	NA	NA	NA	NA	NA	0.721177	0.864354	0.29164	0.864427	0.72305	0.999287	0.975474
2513020850	Bti_abtiwPMp198_bti563.3	399084	SNP	A	C	34	0	0	0	0	0	0	0	0	0	0	0	0	0	0	0	0	0	0	0	0	0.093	0	0	0	0	0	0	INTERGENIC	MODIFIER	NA	NA	NA	NA	NA	NA	NA	0.335681	0.715011	0.441788	0.201058	0.734452	0.999287	0.960845
2513020851	Bti_contig00024_ace.4	761	SNP	C	T	34	0	0	0	0	0	0	0	0	0	0	0	0	0	0	0	0	0	0	0.077	0.081	0	0	0	0	0	0	0	NON_SYNONYMOUS_CODING	MODERATE	MISSENSE	Tcg/Acg	S19T	270	Bti_05555	CODING	Bti_05555	0.401165	0.666912	0.452837	0.365693	0.862541	0.999287	0.960845
2513020851	Bti_contig00024_ace.4	30991	SNP	C	T	33	0.044	0	0	0	0.047	0.032	0	0	0	0.031	0	0	0.033	0.07	0.049	0.036	CovFailed	0.116	0.089	0.167	0.068	0.12	0.071	0.068	0.036	0	0	STOP_GAINED	HIGH	NONSENSE	taT/taA	Y61*	62	Bti_05604	CODING	Bti_05604	0.0719294	0.600076	1.26619e-05	0.0157431	0.0533349	0.999287	0.960845
2513020851	Bti_contig00024_ace.4	31057	SNP	G	A	33	0	0	0	0	0.061	0.03	0	0	0	0.036	0	0	0.036	0.08	0.064	0.039	CovFailed	0.129	0.088	0.186	0.075	0.141	0.081	0.066	0	0	0	SYNONYMOUS_CODING	LOW	SILENT	ggA/ggT	G39	62	Bti_05604	CODING	Bti_05604	0.0991432	0.465755	1.05134e-05	0.0116097	0.0330834	0.999287	0.960845
2513020851	Bti_contig00024_ace.4	31075	SNP	T	C	34	0	0	0	0	0.055	0.031	0	0	0	0.032	0	0	0	0	0.054	0.038	0.122	0.105	0.066	0.154	0.061	0.109	0.067	0.074	0	0	0	SYNONYMOUS_CODING	LOW	SILENT	aaA/aaG	K33	62	Bti_05604	CODING	Bti_05604	0.364773	0.444534	4.81811e-05	0.0254042	0.133448	0.999287	0.960845
2513020851	Bti_contig00024_ace.4	31098	SNP	C	A	33	0	0	0	0	0	0	0	0	0	0	0	0	0	0	0.031	0	0.077	0.066	0.038	0.099	StrandBias	0.068	0.044	0.06	0	0	0	SYNONYMOUS_CODING	LOW	NA	Tat	Y26	62	Bti_05604	CODING	Bti_05604	0.239122	0.463189	0.000196946	0.0748667	0.070689	0.999287	0.960845
2513020851	Bti_contig00024_ace.4	31105	SNP	A	G	32	0	0	0	0	0	0	0	0	0	0	0	0	0	0	0	0	0.062	0.045	0.024	0.063	0.034	0.05	0.035	StrandBias	0	0	0	SYNONYMOUS_CODING	LOW	SILENT	aaT/aaC	N23	62	Bti_05604	CODING	Bti_05604	0.536477	0.312337	9.74768e-05	0.00879075	0.00709011	0.999287	0.960845
2513020851	Bti_contig00024_ace.4	31108	SNP	C	T	32	0	0	0	0	0	0	0	0	0	0	0	0	0	0	0	0	0.061	0.042	0	0.058	0.034	0.05	0.031	StrandBias	0	0	0	NON_SYNONYMOUS_CODING	MODERATE	MISSENSE	agC/agA	S22R	62	Bti_05604	CODING	Bti_05604	0.557904	0.335509	0.000418018	0.0211326	0.0150122	0.999287	0.960845
2513020851	Bti_contig00024_ace.4	31121	SNP	C	T	34	0	0	0	0	0	0	0	0	0	0	0	0	0	0	0	0	0.123	0	0	0	0	0	0	0	0	0	0.028	SYNONYMOUS_STOP	LOW	NA	tAa	*18	62	Bti_05604	CODING	Bti_05604	0.550609	0.698222	0.362542	0.950427	0.96262	0.999287	0.960845
2513020851	Bti_contig00024_ace.4	33701	SNP	T	A	31	0	0	0	0	0	0	0.06	0	0	0	0	0	StrandBias	0.091	0	0	0.122	0	0	StrandBias	0	0	0	0	0	0	0	INTERGENIC	MODIFIER	NA	NA	NA	NA	NA	NA	NA	0.411967	0.580229	0.0848306	0.347796	0.916061	0.999287	0.960845
2513020851	Bti_contig00024_ace.4	33707	SNP	G	A	31	0	0	0	0	0	0	0.062	0	0	0	0	0	StrandBias	0.09	0	0	0.123	0	0	StrandBias	0	0	0	0	0	0	0	INTERGENIC	MODIFIER	NA	NA	NA	NA	NA	NA	NA	0.426925	0.575319	0.0927487	0.350327	0.924547	0.999287	0.960845
2513020851	Bti_contig00024_ace.4	33708	SNP	T	G	31	0	0	0	0	0	0	0.062	0	0	0	0	0	StrandBias	0.092	0	0	0.123	0	0	StrandBias	0	0	0	0	0	0	0	INTERGENIC	MODIFIER	NA	NA	NA	NA	NA	NA	NA	0.413574	0.577767	0.0912617	0.34782	0.924027	0.999287	0.960845
2513020851	Bti_contig00024_ace.4	33709	SNP	T	A	31	0	0	0	0	0	0	0.059	0	0	0	0	0	StrandBias	0.089	0	0	0.123	0	0	StrandBias	0	0	0	0	0	0	0	INTERGENIC	MODIFIER	NA	NA	NA	NA	NA	NA	NA	0.427154	0.579617	0.0867567	0.348574	0.918993	0.999287	0.960845
2513020851	Bti_contig00024_ace.4	33852	SNP	T	A	34	0	0	0	0	0	0	0	0	0	0	0	0	0	0	0	0	0	0	0	0.028	0	0.074	0	0	0	0	0	INTERGENIC	MODIFIER	NA	NA	NA	NA	NA	NA	NA	0.802274	0.43408	0.300107	0.379594	0.584472	0.999287	0.960845
2513020851	Bti_contig00024_ace.4	33854	SNP	T	C	34	0	0	0	0	0	0	0	0	0	0	0	0	0	0	0	0	0	0	0	0.028	0.069	0.074	0	0	0	0	0	INTERGENIC	MODIFIER	NA	NA	NA	NA	NA	NA	NA	0.396787	0.392692	0.167719	0.210542	0.420739	0.999287	0.960845
2513020851	Bti_contig00024_ace.4	33859	SNP	T	C	34	0	0	0	0	0	0	0	0	0	0	0	0	0	0	0	0	0	0	0	0.027	0	0.074	0	0	0	0	0	INTERGENIC	MODIFIER	NA	NA	NA	NA	NA	NA	NA	0.788552	0.43459	0.303045	0.381476	0.585931	0.999287	0.960845
2513020851	Bti_contig00024_ace.4	33879	SNP	C	A	34	0	0	0	0	0	0	0	0	0	0	0	0	0	0	0	0	0	0	0	0.024	0	0.07	0	0	0	0	0.025	INTERGENIC	MODIFIER	NA	NA	NA	NA	NA	NA	NA	0.602078	0.378406	0.20939	0.298335	0.546048	0.999287	0.960845
2513020851	Bti_contig00024_ace.4	34047	SNP	A	C	33	0	0	0	StrandBias	0.077	0.075	0	0	0	0	0	0	0.093	0	0	0	0	0	0.061	0.06	0	0	0	0	0	0	0	INTERGENIC	MODIFIER	NA	NA	NA	NA	NA	NA	NA	0.787696	0.353647	0.239118	0.742196	0.255808	0.999287	0.960845
2513020851	Bti_contig00024_ace.4	34272	SNP	G	A	33	StrandBias	0	0	0	0.069	0.062	0.061	0	0	0	0	0	0	0.159	0.093	0	0.164	0.098	0.036	0.104	0.121	0.098	0.106	0	0	0	0.043	INTERGENIC	MODIFIER	NA	NA	NA	NA	NA	NA	NA	0.150642	0.0641484	0.0021195	0.0199289	0.280727	0.999287	0.960845
2513020851	Bti_contig00024_ace.4	34295	SNP	G	A	31	StrandBias	0	0	0	StrandBias	StrandBias	0	0	0	0	0	0	0	0.123	0	0	0.121	0.066	0.03	0.079	0.077	0.068	0.068	0.135	0	0	0.03	INTERGENIC	MODIFIER	NA	NA	NA	NA	NA	NA	NA	0.0869369	0.620117	0.00295628	0.233288	0.531313	0.999287	0.960845
2513020851	Bti_contig00024_ace.4	34332	SNP	T	C	33	0.041	0	0	0	0.052	0.046	0.042	0	0.041	StrandBias	0.055	0.039	0.061	0.138	0.077	0.056	0.161	0.113	0.073	0.095	0.102	0.098	0.087	0.171	0.078	0.041	0.024	INTERGENIC	MODIFIER	NA	NA	NA	NA	NA	NA	NA	0.228447	0.566769	4.64551e-06	0.261112	0.0221822	0.999287	0.960845
2513020851	Bti_contig00024_ace.4	34333	SNP	T	C	33	0.039	0	0	0	0.052	0.046	0.043	0	0.041	StrandBias	0.054	0.039	0.061	0.14	0.076	0.054	0.16	0.112	0.072	0.095	0.103	0.099	0.087	0.173	0.078	0.04	0.023	INTERGENIC	MODIFIER	NA	NA	NA	NA	NA	NA	NA	0.230699	0.569557	6.13662e-06	0.28003	0.0234427	0.999287	0.960845
2513020851	Bti_contig00024_ace.4	34343	SNP	G	T	34	0.043	0	0	0	0.068	0.049	0.051	0	0.041	0.028	0.056	0.042	0.064	0.145	0.084	0.057	0.164	0.124	0.073	0.096	0.113	0.101	0.093	0.185	0.085	0.045	0.025	INTERGENIC	MODIFIER	NA	NA	NA	NA	NA	NA	NA	0.198098	0.593271	3.40091e-06	0.287535	0.0286354	0.999287	0.960845
2513020851	Bti_contig00024_ace.4	34373	SNP	A	G	29	0.04	0	StrandBias	0	0.07	0.047	0.057	0	0	0	0	0	0.035	0.096	0.057	StrandBias	0.146	0.074	0.043	0.059	0.107	0.066	0.063	0.152	StrandBias	0.037	0.023	INTERGENIC	MODIFIER	NA	NA	NA	NA	NA	NA	NA	0.292393	0.861225	0.000135615	0.198225	0.334551	0.999287	0.975248
2513020851	Bti_contig00024_ace.4	34377	SNP	C	T	28	0.038	0	StrandBias	0	0.067	0.045	StrandBias	0	0	0	0	0	0.035	0.096	0.057	StrandBias	0.143	0.071	0.042	0.057	0.109	0.064	0.065	0.149	StrandBias	0.037	0.022	INTERGENIC	MODIFIER	NA	NA	NA	NA	NA	NA	NA	0.320861	0.89626	8.06197e-05	0.174095	0.413797	0.999287	0.981493
2513020851	Bti_contig00024_ace.4	34489	SNP	G	A	33	0	0	0	0	0	0	0	0	0	0	0	0	0	0	0	0	0	0	0	0	0.071	0	0	0	0	0	0	SYNONYMOUS_CODING	LOW	SILENT	ttG/ttA	L37	363	Bti_05610	CODING	Bti_05610	0.335681	0.715011	0.457949	0.987667	0.96394	0.999287	0.960845
2513020851	Bti_contig00024_ace.4	34504	SNP	C	T	34	0	0	0	0	0	0	0	0	0	0	0	0	0	0	0.093	0	0	0	0	0	0	0	0	0	0	0	0	SYNONYMOUS_CODING	LOW	SILENT	caC/caT	H42	363	Bti_05610	CODING	Bti_05610	0.869478	0.443733	0.403434	0.296153	0.584047	0.999287	0.960845
2513020851	Bti_contig00024_ace.4	34909	SNP	C	A	34	0	0	0	0	0	0	0	0	0	0	0	0	0	0	0	0	0	0	0.061	0	0	0	0	0	0	0	0.033	SYNONYMOUS_CODING	LOW	NA	tcA	S177	363	Bti_05610	CODING	Bti_05610	0.60977	0.656894	0.283796	0.50421	0.782642	0.999287	0.960845
2513020851	Bti_contig00024_ace.4	42846	SNP	C	A	31	StrandBias	0	0	0	0	0	0	StrandBias	0	StrandBias	0	0	0	0	0	0.086	0	0	0	0	0.072	0	0	0	0	0	0	SYNONYMOUS_CODING	LOW	NA	gTg	V278	364	Bti_05620	CODING	Bti_05620	0.225407	0.57844	0.334408	0.638508	0.850378	0.999287	0.960845
2513020851	Bti_contig00024_ace.4	45397	SNP	A	C	34	0	0	0	0	0	0	0	0	0	0	0	0	0.056	0.073	0	0	0	0	0	0.071	0	0.078	0	0	0	0	0	SYNONYMOUS_STOP	LOW	SILENT	taA/taG	*128	184	Bti_05623	CODING	Bti_05623	0.318775	0.913682	0.072694	0.604292	0.0296673	0.999287	0.985271
2513020851	Bti_contig00024_ace.4	52057	INDEL	GT	G	34	0.937	0.945	0.962	0.962	0.958	0.951	0.973	0.964	0.963	0.956	0.951	0.951	0.948	0.966	0.954	0.959	0.971	0.97	0.956	0.958	0.95	0.943	0.947	0.927	0.955	0.942	0.946	INTERGENIC	MODIFIER								0.278961	0.203843	0.61786	0.084738	0.271421	0.999287	0.960845
2513020851	Bti_contig00024_ace.4	67248	SNP	C	T	34	0.055	0	0.079	0.096	0.053	0.03	0	0.039	0.036	0.054	0.033	0	0.042	0	0	0.051	0	0	0.031	0.276	0	0.123	0.042	0	0.035	0	0	STOP_LOST	HIGH	MISSENSE	tAa/tTa	*250L	498	Bti_05654	CODING	Bti_05654	0.411548	0.587564	0.898062	0.325334	0.709276	0.999287	0.960845
2513020851	Bti_contig00024_ace.4	68038	SNP	A	C	33	0	0.154	0	0	0	0.106	0	0	0.124	0	0	0	0	0	0.077	0	0	IndelCall	0.084	0.058	0.075	0.063	0	0	0	0.108	0	SYNONYMOUS_CODING	LOW	SILENT	tcA/tcG	S90	93	Bti_05655	CODING	Bti_05655	0.46271	0.289915	0.625658	0.753599	0.599571	0.999287	0.960845
2513020851	Bti_contig00024_ace.4	79920	SNP	T	G	34	0	0	0	0.17	0	0	0	0	0	0.128	0	0	0.122	0	0	0.124	0.111	0.103	0.11	0	0	0	0	0	0	0	0	SYNONYMOUS_CODING	LOW	SILENT	gcT/gcC	A225	333	Bti_05666	CODING	Bti_05666	0.928355	0.147288	0.695622	0.609585	0.194081	0.999287	0.960845
2513020851	Bti_contig00024_ace.4	82414	SNP	A	C	33	0	0.082	0	0.082	0.087	0.068	0	0	0	0.089	0.092	0	0.07	0	0.098	0.105	0	0	0.092	0.111	0	0	0	StrandBias	0	0	0	SYNONYMOUS_CODING	LOW	NA	cCt	P64	111	Bti_05670	CODING	Bti_05670	0.824756	0.579913	0.340812	0.616503	0.674259	0.999287	0.960845
2513020851	Bti_contig00024_ace.4	89590	SNP	C	T	34	0	0	0	0	0	0	0	0	0	0	0	0	0	0	0	0.273	0	0	0.27	0	0	0	0	0	0	0	0.199	INTERGENIC	MODIFIER	NA	NA	NA	NA	NA	NA	NA	0.341609	0.69536	0.173905	0.806149	0.924186	0.999287	0.960845
2513020851	Bti_contig00024_ace.4	91513	SNP	T	G	31	0	0	0	0	0	0	StrandBias	0	0	0	0	0	StrandBias	0	0	0	0	0.102	0	0	0	0.079	0	0	0	0	0	INTERGENIC	MODIFIER	NA	NA	NA	NA	NA	NA	NA	0.128019	0.44721	0.332619	0.60756	0.858043	0.999287	0.960845
2513020851	Bti_contig00024_ace.4	111588	INDEL	TA	T	34	0.922	0.922	0.923	0.836	0.857	0.888	0.896	0.924	0.914	0.929	0.907	0.892	0.917	0.924	0.892	0.912	0.923	0.912	0.91	0.902	0.911	0.91	0.918	0.863	0.926	0.9	0.885	INTERGENIC	MODIFIER								0.72853	0.495594	0.410482	0.620806	0.215513	0.999287	0.960845
2513020851	Bti_contig00024_ace.4	111594	SNP	A	C	34	0.949	0.915	0.958	0.891	0.918	0.899	0.946	0.926	0.911	0.95	0.944	0.929	0.925	0.927	0.923	0.938	0.911	0.903	0.908	0.918	0.94	0.91	0.92	0.871	0.956	0.897	0.885	INTERGENIC	MODIFIER	NA	NA	NA	NA	NA	NA	NA	0.83101	0.98372	0.416179	0.375082	0.182762	0.999287	0.998788
2513020851	Bti_contig00024_ace.4	111595	SNP	C	A	34	0.974	0.954	0.98	0.916	0.96	0.928	0.97	0.947	0.954	0.975	0.968	0.959	0.958	0.969	0.956	0.961	0.972	0.947	0.945	0.96	0.971	0.959	0.97	0.908	0.985	0.923	0.924	INTERGENIC	MODIFIER	NA	NA	NA	NA	NA	NA	NA	0.952547	0.924374	0.94583	0.170773	0.0767828	0.999287	0.985895
2513020851	Bti_contig00024_ace.4	111622	INDEL	AT	A	34	0.85	0.838	0.848	0.813	0.878	0.796	0.837	0.849	0.875	0.837	0.864	0.849	0.877	0.842	0.877	0.863	0.863	0.867	0.846	0.844	0.864	0.838	0.83	0.824	0.836	0.839	0.821	INTERGENIC	MODIFIER								0.6027	0.773727	0.928193	0.627205	0.0251982	0.999287	0.960845
2513020851	Bti_contig00024_ace.4	111638	INDEL	GT	G	34	0.788	0.856	0.862	0.788	0.863	0.811	0.787	0.859	0.843	0.846	0.824	0.871	0.842	0.839	0.857	0.849	0.873	0.821	0.867	0.83	0.842	0.838	0.822	0.822	0.856	0.8	0.805	INTERGENIC	MODIFIER								0.302243	0.316644	0.688331	0.500524	0.117454	0.999287	0.960845
2513020851	Bti_contig00024_ace.4	116251	SNP	A	C	34	0	0	0	0	0	0	0	0	0	0	0	0	0	0	0	0.082	0	0.085	0	0	0.082	0.067	0	0	0	0	0	INTERGENIC	MODIFIER	NA	NA	NA	NA	NA	NA	NA	0.851403	0.895118	0.0884122	0.184572	0.585315	0.999287	0.981493
2513020851	Bti_contig00024_ace.4	123624	SNP	A	C	34	0	0	0	0	0	0.109	0	0	0	0	0	0	0	0	0	0	0	0	0.059	0	0	0	0	0	0	0	0	STOP_GAINED	HIGH	NONSENSE	tgG/tgA	W42*	195	Bti_05711	CODING	Bti_05711	0.639697	0.625563	0.635997	0.310687	0.621891	0.999287	0.960845
2513020851	Bti_contig00024_ace.4	139254	SNP	G	T	34	0	0	0	0	0.056	0	0	0	0	0	0	0	0	0	0	0	0	0.181	0.181	0	0.134	0.15	0	0	0	0.032	0	NON_SYNONYMOUS_CODING	MODERATE	MISSENSE	Atc/Ttc	I125F	513	Bti_05729	CODING	Bti_05729	0.505825	0.342687	0.120884	0.34281	0.704023	0.999287	0.960845
2513020851	Bti_contig00024_ace.4	158809	SNP	C	T	29	0	0	0	0	0	0	0	0	0	0	0	0	0	0	0.143	0	StrandBias	StrandBias	CovFailed	0.115	StrandBias	0.097	0	0	0	0	0.084	INTERGENIC	MODIFIER	NA	NA	NA	NA	NA	NA	NA	0.752897	0.215429	0.157672	0.918801	0.908019	0.999287	0.960845
2513020851	Bti_contig00024_ace.4	158810	SNP	C	T	32	0	0	0	0	0	0	0	0	0	0	0	0.108	0	0	0	0	StrandBias	0	0	0	0	StrandBias	0	0	0	0	0	INTERGENIC	MODIFIER	NA	NA	NA	NA	NA	NA	NA	0.877645	0.00340541	0.613539	0.322396	0.45083	0.999287	0.478385
2513020851	Bti_contig00024_ace.4	173400	SNP	T	C	33	StrandBias	0	0	0	0	0	0	0	0	0	0	0	0	0	0	0	0	0	0.051	0	0	0	0	0	0	0	0	NON_SYNONYMOUS_CODING	MODERATE	MISSENSE	aAa/aGa	K109R	226	Bti_05771	CODING	Bti_05771	0.894021	0.770117	0.479108	0.379944	0.864908	0.999287	0.960845
2513020851	Bti_contig00024_ace.4	180127	SNP	T	G	33	0	0	0	0	0	0	0	0	0	0	0	0	0	0	0	0	0	0	0	0.058	StrandBias	0	0	0	0	0	0	NON_SYNONYMOUS_CODING	MODERATE	MISSENSE	Ctt/Gtt	L274V	311	Bti_05778	CODING	Bti_05778	0.19893	0.750271	0.0452754	0.196843	0.0593505	0.999287	0.960845
2513020851	Bti_contig00024_ace.4	180486	SNP	C	A	34	0	0	0	0	0.111	0	0	0	0	0	0.086	0	0	0	0	0	0	0	0.085	0	0	0	0	0	0	0	0.066	NON_SYNONYMOUS_CODING	MODERATE	MISSENSE	Ctt/Att	L33I	386	Bti_05779	CODING	Bti_05779	0.924862	0.399317	0.510678	0.325933	0.527941	0.999287	0.960845
2513020851	Bti_contig00024_ace.4	181713	SNP	A	C	33	StrandBias	0	0	0	0	0	0	0	0	0	0	0	0.069	0	0	0	0	0.065	0.09	0.067	0	0.087	0	0	0	0	0	SYNONYMOUS_CODING	LOW	NA	aCa	T30	246	Bti_05780	CODING	Bti_05780	0.451325	0.997865	0.0625579	0.609392	0.0286444	0.999287	0.9998
2513020851	Bti_contig00024_ace.4	182453	INDEL	T	TA	34	0.796	0.843	0.821	0.896	0.863	0.838	0.767	0.848	0.889	0.881	0.889	0.886	0.864	0.883	0.848	0.83	0.869	0.874	0.872	0.881	0.868	0.879	0.854	0.823	0.88	0.808	0.791	INTERGENIC	MODIFIER								0.746164	0.340364	0.55805	0.455206	0.0308386	0.999287	0.960845
2513020851	Bti_contig00024_ace.4	183245	SNP	G	A	34	0	0	0	0	0	0	0	0.03	0	0	0	0	0.034	0	0	0.029	0	0	0	0	0	0	0	0	0.06	0	0	SYNONYMOUS_CODING	LOW	NA	gcA	A242	490	Bti_05781	CODING	Bti_05781	0.0379313	0.0770048	0.982013	0.430034	0.219811	0.999287	0.960845
2513020851	Bti_contig00024_ace.4	183254	SNP	A	T	30	0	0	StrandBias	0.079	0.051	0.035	StrandBias	0.062	0.037	0.053	0.031	0.05	0.038	0.044	StrandBias	0.047	0.043	0.041	StrandBias	0	0.05	0.039	0.034	0	0.039	0.031	0.025	NON_SYNONYMOUS_CODING	MODERATE	MISSENSE	caA/caT	Q245H	490	Bti_05781	CODING	Bti_05781	0.363717	0.885223	0.596009	0.293328	0.272592	0.999287	0.981493
2513020851	Bti_contig00024_ace.4	183364	SNP	G	T	34	0	0	0	0.096	0	0	0	0	0.074	0.101	0	0	0	0	0	0	0	0	0	0	0	0	0	0	0	0	0	NON_SYNONYMOUS_CODING	MODERATE	MISSENSE	cGa/cTa	R282L	490	Bti_05781	CODING	Bti_05781	0.953879	0.803014	0.0613693	0.939481	0.851066	0.999287	0.960845
2513020851	Bti_contig00024_ace.4	196439	SNP	C	T	34	0	0	0	0	0	0	0	0	0	0	0	0	0.223	0	0	0	0	0.11	0.101	0	0	0.087	0	0	0	0	0	NON_SYNONYMOUS_CODING	MODERATE	MISSENSE	Cat/Aat	H21N	131	Bti_05795	CODING	Bti_05795	0.85735	0.225148	0.987016	0.408053	0.00267147	0.999287	0.960845
2513020851	Bti_contig00024_ace.4	196821	SNP	G	T	34	0	0	0	0	0	0	0	0	0	0	0	0	0	0	0	0.112	0.074	0	0.109	0.074	0.091	0	0	0	0	0	0	INTERGENIC	MODIFIER	NA	NA	NA	NA	NA	NA	NA	0.512811	0.816046	0.00352437	0.0999461	0.120175	0.999287	0.965576
2513020851	Bti_contig00024_ace.4	206774	INDEL	A	AT	33	0.878	0.864	0.87	0.884	0.864	0.825	0.883	0.846	0.841	0.88	0.865	0.863	0.861	0.89	0.892	0.863	0.881	0.899	0.871	0.874	0.876	0.852	0.877	0.842	0.9	0.826	0.842	INTERGENIC	MODIFIER								0.077456	0.899983	0.20388	0.0423233	0.714308	0.999287	0.981493
2513020851	Bti_contig00024_ace.4	207475	SNP	T	G	34	0.192	0	0	0	0	0	0	0	0	0	0	0	0	0	0	0	0	0	0.122	0.108	0	0.093	0	0	0	0	0	INTERGENIC	MODIFIER	NA	NA	NA	NA	NA	NA	NA	0.228702	0.44848	0.965373	0.703428	0.330853	0.999287	0.960845
2513020851	Bti_contig00024_ace.4	227344	SNP	A	C	34	0	0	0.233	0.098	0	0	0	0	0	0	0	0	0	0	0	0	0	0	0.167	0	0.176	0	0.148	0	0	0.137	0	INTERGENIC	MODIFIER	NA	NA	NA	NA	NA	NA	NA	0.903129	0.326891	0.708394	0.681578	0.429974	0.999287	0.960845
2513020851	Bti_contig00024_ace.4	229522	INDEL	T	TG	13	0	0.1	0.096	0.108	0.12	0	0.126	0.131	0.104	0.103	0.111	OtherIndelCall	0.112	0	0	0	0	0	0	0	0	0	0	0	0	0	0.068	FRAME_SHIFT	HIGH		-/G	-210?	410	Bti_05829	CODING	Bti_05829	0.332014	0.643949	1.22618e-06	0.121504	0.90463	0.999287	0.960845
2513020851	Bti_contig00024_ace.4	233217	INDEL	CT	C	34	0.961	0.954	0.917	0.949	0.954	0.953	0.947	0.962	0.964	0.964	0.972	0.966	0.967	0.95	0.948	0.955	0.955	0.959	0.96	0.944	0.957	0.959	0.974	0.956	0.949	0.957	0.95	INTERGENIC	MODIFIER								0.122483	0.294171	0.991764	0.486402	0.061965	0.999287	0.960845
2513020851	Bti_contig00024_ace.4	235963	SNP	A	G	25	StrandBias	0	0	0	0	0	StrandBias	0	0	0.042	0	0	StrandBias	CovFailed	CovFailed	0.058	0.049	0.069	0.069	CovFailed	0.056	CovFailed	0.052	0	0	0.042	0.037	INTERGENIC	MODIFIER	NA	NA	NA	NA	NA	NA	NA	0.849596	0.706201	8.73015e-05	0.409996	0.53028	0.999287	0.960845
2513020851	Bti_contig00024_ace.4	237694	SNP	T	C	33	0.035	0	0.029	0	0.037	0	0	0.048	0.033	0	0	0	0	0	0	0.031	0	0.033	0	0	0.033	0	0	0	0.073	0	StrandBias	SYNONYMOUS_CODING	LOW	NA	ttG	L326	507	Bti_05838	CODING	Bti_05838	0.882519	0.804383	0.517599	0.705883	0.205456	0.999287	0.960845
2513020851	Bti_contig00024_ace.4	237739	SNP	C	T	32	0.08	0.077	0.067	0.032	CovFailed	0.061	0.072	0	0.032	0.035	0	0	0	0	0.061	0	0	0.077	0.055	0.055	0	0.053	0.071	0	0	0	0.08	NON_SYNONYMOUS_CODING	MODERATE	MISSENSE	ttC/ttA	F311L	507	Bti_05838	CODING	Bti_05838	0.277927	0.0233092	0.875394	0.251656	0.00618643	0.999287	0.960845
2513020851	Bti_contig00024_ace.4	238940	SNP	C	G	25	0.032	0	0	0	0.043	0	StrandBias	0	0	0	0	0	StrandBias	StrandBias	StrandBias	0.031	0.041	0.038	CovFailed	0.043	0.055	0.047	StrandBias	0	0	0.028	0.035	INTERGENIC	MODIFIER	NA	NA	NA	NA	NA	NA	NA	0.59537	0.399089	0.000308577	0.0458328	0.0438648	0.999287	0.960845
2513020851	Bti_contig00024_ace.4	238943	SNP	C	T	24	0.034	0	0	0	0.045	0	StrandBias	0	0	0	0	0	StrandBias	StrandBias	StrandBias	0.031	0.042	0.039	CovFailed	0.042	0.054	0.049	StrandBias	0	0	0.027	0.034	INTERGENIC	MODIFIER	NA	NA	NA	NA	NA	NA	NA	0.569547	0.392541	0.000403716	0.0893352	0.0557604	0.999287	0.960845
2513020851	Bti_contig00024_ace.4	238945	SNP	C	T	32	0.038	0.076	0.059	0	0.089	0.035	0.089	0.059	0.044	CovFailed	0.072	0.068	0.058	0.106	0.122	0.086	0.084	0.128	CovFailed	0.084	0.113	0.115	0.098	0.063	0.1	0.117	0.134	INTERGENIC	MODIFIER	NA	NA	NA	NA	NA	NA	NA	0.952899	0.4816	5.25555e-05	0.405286	0.996722	0.999287	0.960845
2513020851	Bti_contig00024_ace.4	239027	SNP	G	A	26	0	0	0	0	StrandBias	0	0	0	StrandBias	0.051	StrandBias	0.034	0	0.047	0.043	StrandBias	StrandBias	0.059	0.06	0.033	StrandBias	0.057	0.051	0	0	0	0.052	INTERGENIC	MODIFIER	NA	NA	NA	NA	NA	NA	NA	0.417372	0.532129	0.00188269	0.351806	0.0225844	0.999287	0.960845
2513020852	Bti_GWDALJX04I0LJH_51-405_fm319.5	17	SNP	G	T	34	0.069	0	0	0	0	0	0	0	0	0	0	0	0	0	0	0	0	0	0.093	0	0	0	0	0	0	0	0	INTERGENIC	MODIFIER	NA	NA	NA	NA	NA	NA	NA	0.513859	0.67868	0.996462	0.482198	0.496643	0.999287	0.960845
2513020852	Bti_GWDALJX04I0LJH_51-405_fm319.5	48	SNP	A	C	34	0.044	0	0	0.086	0	0	0	0	0	0	0	0	0	0	0	0	0	0	0.063	0	0	0	0	0	0	0	0	INTERGENIC	MODIFIER	NA	NA	NA	NA	NA	NA	NA	0.542784	0.931527	0.422399	0.496687	0.451968	0.999287	0.987178
2513020852	Bti_GWDALJX04I0LJH_51-405_fm319.5	535	SNP	G	A	34	0	0	0	0	0	0	0	0	0	0	0.208	0.2	0	0	0.175	0	0	0	0	0	0.134	0.174	0	0.123	0	0.178	0	INTERGENIC	MODIFIER	NA	NA	NA	NA	NA	NA	NA	0.692295	0.576057	0.766963	0.141853	0.319476	0.999287	0.960845
2513020852	Bti_GWDALJX04I0LJH_51-405_fm319.5	579	SNP	C	T	33	0	0	0	0.292	0.207	0.239	0.225	0.235	0	0	0	0.234	0	0	0.214	0.185	0.166	0	0	0.194	0.183	0.206	0	0.177	0	0.231	CovFailed	SYNONYMOUS_CODING	LOW	NA	caT	H12	83	Bti_05846	CODING	Bti_05846	0.330157	0.964252	0.608965	0.84044	0.141103	0.999287	0.988983
2513020852	Bti_GWDALJX04I0LJH_51-405_fm319.5	632	SNP	G	T	33	0.14	0.156	0.147	0.181	0.128	0.143	0.133	0.173	0.179	0	0	0.16	0.133	0	0.139	0.127	0.121	0.137	0	0.111	0.128	0.139	0.139	0.123	0	0.141	CovFailed	NON_SYNONYMOUS_CODING	MODERATE	MISSENSE	aAc/aTc	N30I	83	Bti_05846	CODING	Bti_05846	0.63296	0.84956	0.113093	0.0385207	0.91496	0.999287	0.972387
2513020852	Bti_GWDALJX04I0LJH_51-405_fm319.5	654	SNP	A	G	34	0.097	0.105	0.098	0.112	0.089	0.097	0.083	0.123	0.129	0.124	0	0.121	0.096	0	0.093	0.085	0.089	0.089	0.09	0.06	0.078	0.085	0.095	0.082	0	0.099	0.104	SYNONYMOUS_CODING	LOW	SILENT	ctC/ctG	L37	83	Bti_05846	CODING	Bti_05846	0.258033	0.958412	0.0317465	0.435705	0.657094	0.999287	0.988559
2513020852	Bti_GWDALJX04I0LJH_51-405_fm319.5	657	SNP	G	A	33	0.098	0.11	0.103	0.114	0.091	0.101	0.084	0.122	0.129	0.13	0.093	0.121	0.099	0	0.097	0.088	0.093	0.092	0.079	0.064	0.085	0.087	0.098	0.084	0	0.099	0.104	STOP_GAINED	HIGH	NONSENSE	taT/taA	Y38*	83	Bti_05846	CODING	Bti_05846	0.238863	0.729101	0.025412	0.327131	0.606056	0.999287	0.960845
2513020852	Bti_GWDALJX04I0LJH_51-405_fm319.5	786	INDEL	CAT	C	33	0.2	0.183	0.193	0.273	0.193	0.19	0.165	0.2	0.228	0.222	0.208	0.203	0.176	0.188	0.194	0.178	0.174	0.184	0.214	0.211	0.17	0.2	0.181	0.142	0.185	0.161	CovFailed	FRAME_SHIFT	HIGH		-	-82	83	Bti_05846	CODING	Bti_05846	0.601065	0.580295	0.0641487	0.300069	0.892636	0.999287	0.960845
2513020852	Bti_GWDALJX04I0LJH_51-405_fm319.5	906	SNP	G	A	33	0.05	0.037	0	0.041	0.044	0.054	0	0.055	0	0.058	0	0.06	0.047	0.063	0.052	0.037	0	0.057	0.039	0.029	0.04	0.057	0.051	0.041	0.048	0.059	0.053	SYNONYMOUS_CODING	LOW	SILENT	atT/atA	I32	143	Bti_05847	CODING	Bti_05847	0.981404	0.304478	0.279455	0.76392	0.867019	0.999287	0.960845
2513020852	Bti_GWDALJX04I0LJH_51-405_fm319.5	909	SNP	A	G	34	0.052	0.037	0	0.043	0.044	0.055	0.037	0.057	0	0.057	0	0.061	0.047	0.063	0.052	0.037	0	0.057	0	0.029	0.039	0.056	0.052	0	0.049	0.058	0.051	SYNONYMOUS_CODING	LOW	SILENT	gcA/gcG	A33	143	Bti_05847	CODING	Bti_05847	0.849481	0.63516	0.795042	0.695079	0.944481	0.999287	0.960845
2513020852	Bti_GWDALJX04I0LJH_51-405_fm319.5	911	SNP	C	A	34	0.055	0.041	0	0.042	0.044	0.056	0.038	0.056	0	0.058	0	0.059	0.046	0.063	0.052	0.037	0	0.056	0	0.029	0.04	0.056	0.052	0	0.05	0.059	0.051	SYNONYMOUS_STOP	LOW	NA	tAg	*34	143	Bti_05847	CODING	Bti_05847	0.829358	0.676802	0.683543	0.656035	0.620101	0.999287	0.960845
2513020852	Bti_GWDALJX04I0LJH_51-405_fm319.5	937	SNP	C	T	34	0.056	0.043	0	0.043	0.044	0.056	0	0.055	0.055	0.058	0	0.062	0.048	0.062	0.052	0.036	0	0.056	0	0.029	0.037	0.057	0.051	0	0.05	0.06	0.053	STOP_GAINED	HIGH	NONSENSE	Gaa/Taa	E43*	143	Bti_05847	CODING	Bti_05847	0.889464	0.515557	0.483124	0.359317	0.792688	0.999287	0.960845
2513020852	Bti_GWDALJX04I0LJH_51-405_fm319.5	1032	SNP	A	G	34	0.045	0.032	0.046	0.026	0.034	0.032	0.036	0.043	0.052	0.048	0.057	0.058	0.057	0.051	0.052	0.049	0.05	0.055	0.06	0.066	0.05	0.059	0.053	0.042	0.036	0.041	0.037	SYNONYMOUS_CODING	LOW	SILENT	gaA/gaG	E74	143	Bti_05847	CODING	Bti_05847	0.324127	0.759699	0.0226215	0.627387	5.9577e-05	0.999287	0.960845
2513020852	Bti_GWDALJX04I0LJH_51-405_fm319.5	1074	SNP	G	A	33	0.149	0.134	0.145	0.101	0.115	0.14	0.107	0.14	0.156	0.158	0.157	0.166	0.139	0.156	0.14	0.128	0.141	0.157	0.148	0.137	0.139	0.16	0.144	0.13	0.131	0.135	0.136	SYNONYMOUS_STOP	LOW	NA	taA	*88	143	Bti_05847	CODING	Bti_05847	0.301264	0.993319	0.801168	0.987489	0.144557	0.999287	0.9998
2513020852	Bti_GWDALJX04I0LJH_51-405_fm319.5	1086	SNP	G	A	33	0.156	0.148	0.163	0.113	0.13	0.15	0.115	0.143	0.155	0.16	0.16	0.172	0.143	0.157	0.147	0.132	0.149	0.163	0.178	0.139	0.146	0.165	0.15	0.133	0.139	0.139	0.141	NON_SYNONYMOUS_CODING	MODERATE	MISSENSE	aaT/aaA	N92K	143	Bti_05847	CODING	Bti_05847	0.334135	0.841045	0.89028	0.798814	0.126195	0.999287	0.971335
2513020852	Bti_GWDALJX04I0LJH_51-405_fm319.5	1129	SNP	G	A	32	0.152	0.151	0.155	0.127	0.15	0.148	0.121	0.153	0.143	0.159	0.143	0.166	0.155	0.164	0.161	0.15	0.173	0.162	0.174	0.135	0.152	0.164	0.156	0.154	0.148	0.143	CovFailed	NON_SYNONYMOUS_CODING	MODERATE	MISSENSE	Tgg/Agg	W107R	143	Bti_05847	CODING	Bti_05847	0.857514	0.584456	0.176859	0.652635	0.0338674	0.999287	0.960845
2513020852	Bti_GWDALJX04I0LJH_51-405_fm319.5	1137	SNP	T	C	32	0.125	0.123	0.128	0.127	0.122	0.125	0.106	0.134	0.122	0.131	0.117	0.142	0.135	0.149	0.142	0.139	0.157	0.141	0.139	0.121	0.136	0.144	0.139	0.137	0.133	0.12	CovFailed	SYNONYMOUS_CODING	LOW	SILENT	cgT/cgC	R109	143	Bti_05847	CODING	Bti_05847	0.944712	0.29656	0.0146351	0.543092	0.00818279	0.999287	0.960845
2513020852	Bti_GWDALJX04I0LJH_51-405_fm319.5	1142	SNP	C	T	33	0.116	0.117	0.117	0.112	0.115	0.109	0.101	0.124	0.109	0.12	0.109	0.127	0.124	0.136	0.133	0.13	0.145	0.133	0.128	0.11	0.128	0.137	0.128	0.125	0.123	0.11	CovFailed	NON_SYNONYMOUS_CODING	MODERATE	MISSENSE	aAa/aTa	K111I	143	Bti_05847	CODING	Bti_05847	0.961759	0.536394	0.00495267	0.334272	0.00793042	0.999287	0.960845
[truncated: 1,240 more rows]
[truncated: 3 more columns]

## Sheet: Comments
Information on the reason for missing data is provided in the cells as follows:
[truncated: 10 more rows]
