# Supplementary material for: Host–Pathogen Coevolution: The Selective Advantage of Bacillus thuringiensis Virulence and Its Cry Toxin Genes
Source: PLoS Biol. 2015 Jun 4;13(6):e1002169. doi: 10.1371/journal.pbio.1002169 (PMC4456383; doi:10.1371/journal.pbio.1002169)
Supplement: S16 Table — Table is presented as an Excel file. (XLSX) [file pbio.1002169.s030.xlsx]

## Sheet: CNV_CoverageMeth
				Transfer 12														Transfer 20														Uncorrected p-values					FDR corrected p-values (q-values)
				Coevolution replicate populations										One-sided adaptation populations				Coevolution replicate populations										One-sided adaptation populations				Linear Regression Analysis		ANOVA AlleleFrequency~Generation+Treatment[Replicate]+Generation*Treatment[Replicate]			Linear Regression Analysis		ANOVA AlleleFrequency~Generation+Treatment[Replicate]+Generation*Treatment[Replicate]
ContigNumber	ContigName	StartPosition	EndPosition	1	2	3*	4	5	6	7	8	9	10	2	3	4	6	1	2	3	4	5	6	7	8	9	10	3	4	6	9	Killing Ability	Infection Load	Transfer	Treatment	Treatment*Transfer	Killing Ability	Infection Load	Transfer	Treatment	Treatment*Transfer
2513020848	Bti_contig00111_ace.1	201664	201702	1.04979	1.17391	1.55714	1.54795	1.54077	1.22477	1.40877	1.47419	1.22242	1.32617	0.897898	0.881356	0.940952	0.767658	0.852459	0.815634	0.800808	0.824057	0.810207	0.788072	0.761488	0.741784	0.787234	0.865819	0.686667	1.10573	0.753351	0.751213	0.828738	0.392621	1.69662e-07	0.0529482	0.00200839	0.998444	0.764753	1.70524e-06	0.155463	0.0141361
2513020848	Bti_contig00111_ace.1	271177	271202	0.98029	1.08261	1.64286	1.17428	1.47088	1.01988	1.1867	1.36138	1.23132	1.2383	0.819069	0.80791	0.894285	0.864312	0.840164	0.853982	0.792059	0.837522	0.795056	0.788605	0.838074	0.755086	0.805851	0.795198	0.786667	1.03634	0.713136	0.726958	0.960028	0.507726	2.79009e-06	0.0524819	0.0128339	0.998444	0.768051	9.19181e-06	0.155463	0.0358985
2513020848	Bti_contig00111_ace.1	279224	279823	0.147303	0.116522	3.29285	0.197869	0.126456	0.142202	0.132956	0.118547	0.197509	0.206068	0.0983484	0.126177	0.100952	0.0855019	0.122951	0.119469	0.10498	0.10772	0.137161	0.13951	0.149891	0.0735524	0.118085	0.128531	0.0844444	0.0848017	0.0942806	0.0783091	0.811751	0.554484	0.463961	0.824792	0.848282	0.998444	0.777326	0.500234	0.891842	0.884062
2513020848	Bti_contig00111_ace.1	280128	280183	0.0446059	0.0695652	1.87143	0.0776256	0.030782	0.0680428	0.0636492	0.0717017	0.0498221	0.068268	0.033033	0.047081	0.0438095	0.0334572	0.0549181	0.0420354	0.0450875	0.0412926	0.0574163	0.0356762	0.0421226	0.0383411	0.0515958	0.0451978	0.0455556	0.0352423	0.0411081	0.0322245	0.934361	0.705729	0.524981	0.908156	0.834389	0.998444	0.824867	0.554927	0.95754	0.877292
2513020848	Bti_contig00111_ace.1	280398	280455	0.159751	0.0991307	21.0643	0.173516	0.127288	0.138379	0.120226	0.128107	0.153025	0.172566	0.10961	0.0800377	0.105715	0.0724907	0.116393	0.117256	0.0975773	0.12298	0.125997	0.111821	0.0897155	0.0704225	0.126596	0.13065	0.0755556	0.0748899	0.0884718	0.0987526	0.960593	0.792757	0.68015	0.959589	0.866341	0.998444	0.862578	0.707594	0.984135	0.895018
2513020848	Bti_contig00111_ace.1	280753	280858	0.431535	0.523478	11.4	0.717656	0.490017	0.545107	0.5	0.393881	0.586299	0.650443	0.375375	0.343691	0.304762	0.222119	0.419672	0.379056	0.387618	0.453321	0.433015	0.440895	0.429431	0.219875	0.418617	0.353108	0.29	0.344714	0.266309	0.257449	0.85901	0.591939	0.410893	0.776911	0.763119	0.998444	0.788809	0.447904	0.84689	0.81684
2513020848	Bti_contig00111_ace.1	281522	281540	0.989627	1.16522	5.01429	1.47489	1.24293	1.22477	1.20509	0.921606	1.16726	1.26928	0.738739	0.79661	0.832381	0.633829	0.963934	0.976401	0.955585	0.852783	0.984051	0.931842	0.888403	0.713615	0.862766	0.920904	0.573333	0.955947	0.578195	0.579349	0.426294	0.293603	0.013217	0.0185692	0.276051	0.998444	0.764753	0.0170418	0.0880924	0.358988
2513020848	Bti_contig00111_ace.1	284165	284253	1.0083	1.14783	1.17143	1.48097	1.52246	1.30275	1.33805	1.587	1.40036	1.3818	0.845345	0.958569	0.870476	0.905204	0.906557	0.818584	0.855989	0.881508	0.885167	0.848775	0.795405	0.827856	0.825532	0.89548	0.804444	1.02423	0.720286	0.769231	0.875741	0.262889	1.26184e-07	0.0137999	0.00844579	0.998444	0.764753	1.64532e-06	0.0737239	0.0275184
2513020848	Bti_contig00111_ace.1	370439	370457	0.477178	0.486957	2.3	0.677321	0.457571	0.587156	0.602546	0.625239	0.661922	0.671302	0.60961	0.580038	0.617143	0.628253	0.563934	0.594395	0.582773	0.630162	0.527911	0.544196	0.522976	0.503912	0.609574	0.60452	0.435556	0.561674	0.420018	0.424116	0.764578	0.775399	0.105258	0.223512	0.537001	0.998444	0.859461	0.123113	0.365132	0.617135
2513020848	Bti_contig00111_ace.1	385676	385717	0.785269	0.867826	1.09285	1.2032	1.15724	0.957951	0.908062	1.07935	1.371	1.53287	0.975225	1.02636	1.05905	0.968401	0.788524	0.739676	0.775909	0.746858	0.748006	0.739617	0.684902	0.741784	0.755319	0.77048	0.682222	0.697137	0.658177	0.637907	0.913373	0.727394	2.46008e-07	0.0778417	0.208382	0.998444	0.837563	2.11424e-06	0.190744	0.280842
2513020848	Bti_contig00111_ace.1	515816	515852	1.38382	0.749565	1.85714	1.80518	2.0782	1.57339	1.65205	1.96941	1.62633	1.71429	1.12162	1.15819	1.15429	1.07435	0.996721	0.603245	1.02423	1.07361	1.07177	1.06816	1.00766	1.05321	0.980851	1.0452	0.991111	1.20705	0.609473	1.05475	0.741987	0.471063	0.000359252	0.238686	0.26881	0.998444	0.768051	0.000563588	0.377968	0.351885
2513020848	Bti_contig00111_ace.1	550303	550303	1.34647	1.47304	3	1.86149	1.56572	1.68654	1.57992	1.63862	1.52847	1.50695	0.896396	1.06591	1	1.06506	1.00984	1.05015	1.01077	0.965889	1.01116	1.01917	0.989059	0.978091	0.898936	0.983051	0.871111	1.00881	0.903485	0.911296	0.639262	0.1922	4.20426e-07	0.0429279	0.00630157	0.998444	0.764753	2.77014e-06	0.146025	0.0241086
2513020848	Bti_contig00111_ace.1	550528	550528	1.27593	1.30783	2.04286	1.71994	1.99002	1.58716	1.56011	1.55067	1.46263	1.49558	1.03303	1.16761	1.17143	1.12082	1.05738	1.01475	0.963661	0.985637	1.07815	0.99787	0.971554	0.918623	0.984043	0.956215	1.06889	1.18943	0.958892	1.04505	0.605784	0.527992	1.97989e-07	0.419752	0.0137521	0.998444	0.768051	1.86361e-06	0.542294	0.0374081
2513020848	Bti_contig00111_ace.1	550629	550638	1.37863	1.52087	3.95	1.6446	2.04742	1.59939	1.59123	1.75812	1.56228	1.64792	1.06982	1.00471	1.11524	1.08271	1.04426	0.955014	0.984522	1.01616	1.00877	1.00852	0.909737	0.885759	0.940958	0.875707	0.975556	1.21035	0.990617	1.03119	0.917242	0.52989	4.15564e-06	0.473575	0.00943936	0.998444	0.768051	1.21981e-05	0.591221	0.0294607
2513020848	Bti_contig00111_ace.1	584754	584791	0.966805	1.13304	1.13572	1.42999	1.42097	1.20107	1.14993	1.24188	1.15747	1.21808	0.825826	0.761771	0.850476	0.814126	0.789345	0.815634	0.825034	0.822262	0.736842	0.830139	0.738512	0.747262	0.718617	0.775424	0.658889	1.00661	0.706434	0.65454	0.84121	0.526101	2.66792e-07	0.0183727	0.00703998	0.998444	0.768051	2.22827e-06	0.087863	0.0256117
2513020848	Bti_contig00111_ace.1	604291	604303	0.970954	1.06261	2.5	1.37747	1.29118	1.16667	1.04668	1.25048	1.20819	1.23009	0.866366	0.877589	0.849524	0.990706	0.885246	0.824484	0.886945	0.922801	0.818182	0.903088	0.748359	0.816901	0.810638	0.834746	0.824444	0.951542	0.655943	0.637561	0.833117	0.564969	2.34845e-05	0.0262681	0.225455	0.998444	0.780947	4.99355e-05	0.106692	0.299093
2513020848	Bti_contig00111_ace.1	604428	604613	0.78112	1.12609	3.65714	1.1796	1.16639	1.13074	1.08769	1.08796	1.22064	1.28445	0.884384	0.898305	0.912381	0.924721	0.827049	0.93879	0.889637	0.886894	0.875598	0.933439	0.822757	0.790297	0.865958	0.8863	0.736667	0.77533	0.742627	0.70201	0.902808	0.414569	0.00145421	0.124864	0.50559	0.998444	0.764753	0.00205321	0.24764	0.584861
2513020848	Bti_contig00111_ace.1	604751	604762	0.538381	0.598261	1.86428	0.641552	0.569883	0.60474	0.608204	0.678777	0.642348	0.620101	0.543543	0.489642	0.576191	0.517658	0.57459	0.527286	0.534993	0.546679	0.58453	0.549521	0.492889	0.542254	0.585638	0.573446	0.51	0.596916	0.487042	0.519405	0.873168	0.454066	0.108188	0.340265	0.631519	0.998444	0.768051	0.12629	0.481568	0.705256
2513020848	Bti_contig00111_ace.1	604968	605314	0.551867	0.563478	1.98571	0.596651	0.703827	0.64526	0.66761	0.674952	0.660142	0.738306	0.603604	0.578154	0.493333	0.553903	0.562295	0.547198	0.584118	0.535009	0.566188	0.610224	0.550328	0.552426	0.587234	0.566384	0.495556	0.46696	0.472744	0.501733	0.979949	0.265669	0.0153066	0.115129	0.578054	0.998444	0.764753	0.0195201	0.237686	0.653839
2513020848	Bti_contig00111_ace.1	605983	606053	0.643154	0.678261	2.52857	0.94825	0.903494	0.825688	0.683168	0.885277	0.911032	1.04172	0.705706	0.687382	0.691429	0.674721	0.601639	0.668142	0.660834	0.678636	0.60925	0.661342	0.59628	0.539906	0.576596	0.580508	0.568889	0.95815	0.539768	0.503119	0.986126	0.841596	0.00222009	0.348739	0.373342	0.998444	0.892784	0.00305455	0.488849	0.455539
2513020848	Bti_contig00111_ace.1	606283	606630	0.476141	0.526087	1.98571	0.503044	0.571547	0.525994	0.572136	0.595602	0.651246	0.631479	0.486486	0.561205	0.567619	0.539033	0.534426	0.511799	0.530283	0.463196	0.515152	0.553781	0.569475	0.505477	0.544681	0.544492	0.514444	0.505506	0.48168	0.50797	0.786723	0.604417	0.298105	0.665787	0.772725	0.998444	0.795943	0.32858	0.757266	0.825486
2513020848	Bti_contig00111_ace.1	607345	607345	0.69917	0.766957	1.92857	0.984779	0.715474	0.792049	0.779349	0.848948	0.891459	0.960809	0.755255	0.745763	0.687619	0.711896	0.521311	0.59292	0.59354	0.581688	0.570973	0.602769	0.576586	0.507042	0.551064	0.576271	0.464444	0.806167	0.470956	0.461538	0.913925	0.701886	1.88772e-05	0.266085	0.712104	0.998444	0.824195	4.1307e-05	0.407722	0.778341
2513020848	Bti_contig00111_ace.1	616655	616696	1.03941	1.18957	2.14286	1.35997	1.46922	1.20336	1.18176	1.43691	1.40658	1.48167	0.84985	0.868173	0.891428	0.888476	0.814754	0.887168	0.887618	0.809694	0.800638	0.793397	0.792122	0.776213	0.779787	0.798728	0.636667	1.01762	0.668454	0.695773	0.969405	0.385604	1.49375e-07	0.0135685	0.0136378	0.998444	0.764753	1.66463e-06	0.0734694	0.0374081
2513020848	Bti_contig00111_ace.1	625238	625238	1.13278	1.21739	1.87143	1.6895	1.8203	1.25076	1.28571	1.48757	1.17438	1.22882	0.81982	0.870056	0.881905	0.758364	0.883607	0.920354	0.907133	0.861759	0.845295	0.896699	0.83151	0.818466	0.787234	0.853107	0.715556	0.938326	0.743521	0.748441	0.508451	0.318034	2.38607e-06	0.0258798	0.00333472	0.998444	0.764753	8.32316e-06	0.105839	0.0166175
2513020848	Bti_contig00111_ace.1	717775	717815	1.04772	1.22957	1.87143	1.39117	1.51581	1.23242	1.34653	1.50096	1.31495	1.47408	0.903904	0.781544	0.857143	0.786245	0.816393	0.833333	0.783311	0.842011	0.716108	0.788072	0.826039	0.691706	0.769149	0.831921	0.795556	1.01101	0.810545	0.769924	0.98425	0.339736	1.40041e-06	0.117379	0.00285848	0.998444	0.764753	5.61109e-06	0.238727	0.0157608
2513020848	Bti_contig00111_ace.1	746374	746523	1.0332	1.06174	3.12143	1.49696	1.32529	1.25688	1.36563	1.62142	1.52758	1.55942	0.957958	0.925612	0.892381	0.892193	0.856557	0.83702	0.834455	0.79623	0.800638	0.882321	0.86105	0.737872	0.780851	0.837571	0.653333	0.944934	0.677391	0.706515	0.910867	0.222356	1.66691e-06	0.0247703	0.0391497	0.998444	0.764753	6.4187e-06	0.104793	0.0739356
2513020848	Bti_contig00111_ace.1	746811	746892	1.11204	1.36522	2.92857	1.64612	1.45258	1.4159	1.36917	1.62045	1.40925	1.55689	1.01727	1.02637	1.11238	1.06227	0.920492	0.93584	0.952221	0.828546	0.808612	0.930778	0.936543	0.826291	0.827659	0.945622	0.758889	0.942731	0.767203	0.813237	0.954207	0.487723	1.11621e-07	0.0687874	0.0595351	0.998444	0.768051	1.57598e-06	0.175823	0.102928
2513020848	Bti_contig00111_ace.1	779370	779408	1.39627	0.977391	1.47143	1.4825	1.49584	1.49847	1.53182	1.65201	1.46797	1.58281	1.27778	1.22411	1.19619	1.22677	1.12131	0.727139	1.09421	1.08977	1.09091	1.19063	1.12582	1.12207	0.752128	1.14972	0.713333	1.09912	0.710456	1.12128	0.753941	0.618797	0.000195318	0.341193	0.808877	0.998444	0.797709	0.000319954	0.481732	0.855016
2513020848	Bti_contig00111_ace.1	808214	808218	0.890041	1.16522	2.72857	1.24049	1.32779	1.23547	1.09901	1.2218	1.12989	1.20354	0.884384	0.887006	0.904762	0.918216	0.703279	0.755162	0.815612	0.788151	0.805423	0.801917	0.714442	0.741784	0.76383	0.774011	0.746667	0.88326	0.718499	0.763687	0.793329	0.668251	5.23099e-06	0.363962	0.119495	0.998444	0.814223	1.42948e-05	0.498451	0.180766
2513020848	Bti_contig00111_ace.1	809762	809811	1.17843	1.34261	1.91429	1.51142	2.21714	1.44037	1.47666	1.59752	1.44662	1.43742	0.905405	1.05649	0.933333	0.964684	0.952459	0.949116	0.962315	0.881508	0.955343	0.886582	0.954048	0.834116	0.871808	0.935028	0.764444	0.942731	0.809204	0.827443	0.685579	0.37872	1.28969e-06	0.065962	0.0198155	0.998444	0.764753	5.36132e-06	0.171941	0.0453518
2513020848	Bti_contig00111_ace.1	950498	950498	1.18257	1.2713	0.985714	1.54186	1.30283	1.37003	1.26308	1.37285	1.20107	1.29962	0.885886	0.975518	0.948571	0.830855	0.857377	0.876106	0.855989	0.834829	0.837321	0.84558	0.819475	0.829421	0.792553	0.841808	0.764444	1.16079	0.839142	0.810118	0.734597	0.393786	3.77086e-08	0.177894	0.000741126	0.998444	0.764753	1.34461e-06	0.315842	0.0101153
2513020848	Bti_contig00111_ace.1	1018031	1018117	0.977178	1.17391	1.72857	1.35921	1.46755	1.2263	1.14144	1.19694	1.06228	1.22882	0.719219	0.719397	0.809524	0.819703	0.652459	0.665192	0.66218	0.678636	0.623604	0.730564	0.66849	0.672926	0.540426	0.665254	0.631111	1.15859	0.666667	0.619543	0.988436	0.859175	7.2359e-07	0.392287	0.0211144	0.998444	0.908064	3.97304e-06	0.523932	0.0467195
2513020848	Bti_contig00111_ace.1	1018309	1018348	1.27178	1.45391	2.22143	1.68341	2.12479	1.57798	1.61174	1.73232	1.46797	1.58028	0.918919	0.979284	0.927619	1.01673	0.970492	0.95944	0.912517	0.936265	0.934609	1.02609	1.02626	1.06417	0.967553	0.882062	0.886667	0.863436	0.915996	0.959806	0.770395	0.216518	1.70483e-06	0.0435892	0.00592982	0.998444	0.764753	6.48053e-06	0.146784	0.0232873
2513020848	Bti_contig00111_ace.1	1018820	1019054	1.45851	1.72348	2.75714	2.16895	2.2629	1.81957	1.74399	1.89675	1.51423	1.66498	0.996997	0.960452	0.979048	1.02602	1.0377	0.979351	0.981157	1.03052	0.933014	0.998935	0.980306	0.907668	0.958511	0.926554	0.893333	1.22247	0.891868	0.900208	0.672914	0.363055	3.91539e-07	0.0575174	0.0010935	0.998444	0.764753	2.66738e-06	0.159382	0.0109539
2513020848	Bti_contig00111_ace.1	1019804	1019811	1.40975	1.63826	2.39285	2.25343	2.18635	1.80581	1.58699	2.13002	1.53381	1.5651	0.887387	0.929378	1.00286	0.908922	0.979509	0.969027	0.909825	0.941651	1.03828	0.992545	0.902625	0.942097	1.00692	0.911723	0.965556	0.962555	1.00492	0.986833	0.570105	0.200213	1.03637e-06	0.143353	0.000549373	0.998444	0.764753	4.81176e-06	0.274221	0.00987206
2513020848	Bti_contig00111_ace.1	1035283	1035283	1.06224	1.14261	2.07143	1.40487	1.11647	1.1896	1.10891	1.40727	1.01246	1.02655	0.776276	0.704331	0.748571	0.795539	0.711475	0.731563	0.755047	0.766607	0.69059	0.749734	0.659737	0.696401	0.717021	0.672316	0.655556	1.09031	0.691689	0.714484	0.978743	0.474484	5.06696e-06	0.34387	0.00345106	0.998444	0.768051	1.41732e-05	0.484359	0.0169686
2513020848	Bti_contig00111_ace.1	1060884	1060894	1.15145	1.18435	2.1	1.56164	1.68386	1.55199	1.37765	1.65774	1.28114	1.38685	0.818318	0.911488	0.765714	0.85316	0.82459	0.921829	0.880215	0.824057	0.811802	0.867945	0.843545	0.820031	0.83617	0.731638	0.802222	0.854626	0.828418	0.878032	0.745661	0.17111	6.03149e-07	0.0955138	0.000530321	0.998444	0.764753	3.6128e-06	0.213475	0.00987206
2513020848	Bti_contig00111_ace.1	1061040	1061081	1.17116	1.40348	1.37857	1.56926	1.99084	1.43501	1.5785	1.71989	1.47153	1.6024	0.875375	0.906779	0.879047	0.88197	0.9	0.872419	0.918574	0.857271	0.927432	0.888179	0.873085	0.824726	0.89734	0.799435	0.848889	1.01321	0.881591	0.860014	0.832536	0.306911	2.6185e-07	0.0523935	0.000433001	0.998444	0.764753	2.21824e-06	0.155463	0.0098361
2513020848	Bti_contig00111_ace.1	1061186	1061187	1.05602	1.30174	1.42143	1.33029	1.83195	1.38762	1.23904	1.44264	1.2669	1.30531	0.865615	0.839924	0.908571	0.797398	0.899181	0.931416	0.895693	0.75763	0.842902	0.905751	0.770241	0.849765	0.877127	0.717515	0.745556	0.878854	0.748883	0.76542	0.796829	0.385634	2.25104e-06	0.0289014	0.00688265	0.998444	0.764753	8.09009e-06	0.115024	0.0255088
2513020848	Bti_contig00111_ace.1	1113212	1113230	0.813278	0.97913	1.31429	0.981735	0.938436	0.778287	0.725601	0.73805	1.06762	1.23894	1.09009	1.16008	1.11238	1	0.906557	0.951327	0.674293	0.617594	0.926635	1.11289	1.21225	0.749609	0.935106	0.733051	0.611111	0.810573	0.915996	0.866251	0.287542	0.649224	0.186789	0.951478	0.698703	0.998444	0.812214	0.211872	0.982973	0.765861
2513020848	Bti_contig00111_ace.1	1125470	1125475	1.00311	1.11826	0.521428	1.63166	1.65724	1.28747	1.10183	1.29541	1.17171	1.14412	0.792042	0.838041	0.78381	0.939591	0.798361	0.758849	0.828399	0.719928	0.791866	0.795528	0.726477	0.852113	0.793085	0.742938	0.767778	1.13106	0.786864	0.737699	0.771095	0.600155	2.65587e-05	0.385116	0.0367423	0.998444	0.795943	5.52608e-05	0.517412	0.0705118
2513020848	Bti_contig00111_ace.1	1125714	1126175	1.17842	1.45826	2.12857	1.80061	1.54243	1.53364	1.20297	1.32887	1.33274	1.42731	0.746246	0.768362	0.794286	0.767658	0.914754	0.893805	0.859354	0.846499	0.866029	0.911608	0.816193	0.812207	0.834574	0.820621	0.62	1	0.643879	0.617811	0.488323	0.206236	1.0733e-06	0.00222449	0.00304537	0.998444	0.764753	4.93384e-06	0.02715	0.0159431
2513020848	Bti_contig00111_ace.1	1176694	1176795	1.56017	1.64522	2.52143	2.07611	1.91431	1.80811	1.69944	1.8327	1.64235	1.69342	1.12087	1.06968	1.09238	1.08271	1.02787	1.01032	0.977793	1.05116	1.04226	1.09532	1.09081	1.03991	1.03351	1.02048	1.06445	1.23679	1.01251	0.990298	0.654441	0.258489	5.6482e-08	0.0646139	0.000474861	0.998444	0.764753	1.40285e-06	0.171054	0.0098361
2513020848	Bti_contig00111_ace.1	1187834	1187877	1.2417	1.53565	1.61429	1.98402	2.099	1.78441	1.49859	1.86329	1.80872	1.7756	0.879129	0.937853	0.985715	1.01952	0.97705	0.964602	0.936743	1.03142	0.982456	0.949947	0.963348	0.94914	0.979787	0.934322	0.971111	1.0033	0.912422	0.906099	0.757536	0.214043	5.83631e-07	0.0328721	0.00203844	0.998444	0.764753	3.54367e-06	0.127406	0.0141361
2513020848	Bti_contig00111_ace.1	1208313	1208468	0.827801	1.04869	1.58571	1.31431	1.08237	0.963303	0.857143	1.02008	1.12633	1.25095	0.731231	0.740113	0.712381	0.713755	0.686885	0.735251	0.685061	0.70377	0.696172	0.76837	0.723195	0.649452	0.722873	0.71257	0.644444	0.988987	0.580876	0.555787	0.795235	0.313415	1.0351e-05	0.0206694	0.0299981	0.998444	0.764753	2.48507e-05	0.0935645	0.0600975
2513020848	Bti_contig00111_ace.1	1209812	1209812	1.14523	1.37565	1.6	1.63927	1.69218	1.35321	1.39463	1.40727	1.34875	1.50569	1.01351	0.958569	0.961905	0.894052	0.852459	0.99705	0.850606	0.764811	0.92185	0.955272	0.938731	0.805947	0.817021	0.823446	0.808889	0.859031	0.903485	0.848926	0.554589	0.254635	1.57528e-08	0.0761862	0.000414666	0.998444	0.764753	1.03793e-06	0.189031	0.0098361
2513020848	Bti_contig00111_ace.1	1209936	1210002	1.05187	1.30261	3.48571	1.76408	1.57238	1.46024	1.35361	1.34226	1.379	1.38685	0.948949	0.888889	0.885714	0.920074	0.765574	0.893805	0.888291	0.800718	0.816587	0.933972	0.867615	0.84507	0.824468	0.836158	0.811111	0.962555	0.802502	0.759529	0.864645	0.325032	3.15796e-06	0.11858	0.0208226	0.998444	0.764753	1.01776e-05	0.239794	0.0462464
2513020848	Bti_contig00111_ace.1	1210187	1210223	0.60166	1.57043	1.31429	1.81431	1.65058	1.55963	1.49929	1.60229	1.57473	1.58786	1.09459	1.18832	1.22667	1.24164	0.596721	1.18584	1.19515	1.18851	1.20096	1.19169	1.14333	1.16275	1.08511	1.19633	1.23778	0.634361	1.11171	1.12405	0.456891	0.376764	0.00104813	0.0999126	0.412763	0.998444	0.764753	0.00151226	0.217026	0.492491
2513020848	Bti_contig00111_ace.1	1258390	1258390	1.04772	1.35652	1.98571	1.61492	1.71215	1.30428	1.29986	1.54493	1.30605	1.19722	0.905405	1.0339	0.921905	0.908922	0.914754	0.865782	0.925976	0.929982	0.904306	0.781683	0.816193	0.899844	0.846809	0.84887	0.848889	1.00881	0.807864	0.786556	0.772642	0.396191	6.83668e-07	0.0846688	0.0103997	0.998444	0.764753	3.79413e-06	0.19924	0.0311465
2513020848	Bti_contig00111_ace.1	1290902	1291683	1.25104	1.4887	3.45715	1.96652	1.96173	1.45795	1.41726	1.65297	1.54893	1.69532	0.90015	0.919021	0.88381	0.888476	0.992623	0.917404	0.948856	0.956912	0.936204	0.945687	0.924508	0.888889	0.929787	0.894068	0.863333	1.02203	0.862824	0.826057	0.633095	0.225489	4.19139e-06	0.0562005	0.00375642	0.998444	0.764753	1.21981e-05	0.1587	0.0172679
2513020848	Bti_contig00111_ace.1	1291980	1292054	1.04149	1.22783	2.44286	1.97108	1.64725	1.33028	1.26167	1.50096	1.52847	1.90518	0.788288	0.751412	0.8	0.82342	0.883607	0.824484	0.771198	0.827648	0.736842	0.773163	0.843545	0.71831	0.804255	0.805085	0.851111	0.918502	0.822163	0.721414	0.639411	0.227758	7.83709e-06	0.0857107	0.0054545	0.998444	0.764753	1.97761e-05	0.199675	0.0223295
2513020848	Bti_contig00111_ace.1	1294207	1294207	1.08506	1.37391	2.1	1.96195	1.59401	1.263	1.2843	1.47228	1.26868	1.32617	0.786787	0.764595	0.84381	0.769517	0.922951	0.933628	0.882907	0.843806	0.878788	0.933972	0.856674	0.818466	0.871277	0.912429	0.735556	0.969163	0.827525	0.846847	0.552478	0.154074	3.09457e-05	0.0579915	0.00189653	0.998444	0.764753	6.28452e-05	0.159949	0.0138845
2513020848	Bti_contig00111_ace.1	1294342	1294409	1.14523	1.37652	2	2.00305	1.6822	1.45183	1.44837	1.70842	1.33541	1.40834	0.779279	0.780602	0.850476	0.77881	1.00164	0.996313	0.958277	0.932675	0.848485	0.93131	0.974836	0.946792	0.915957	0.975989	0.851111	0.949339	0.936103	0.956688	0.615722	0.109548	4.04023e-05	0.0605814	0.000438401	0.998444	0.764753	7.83398e-05	0.16404	0.0098361
2513020848	Bti_contig00111_ace.1	1303641	1303710	1.19813	1.30783	1.09285	1.44064	1.46256	1.32722	1.26308	1.42352	1.41103	1.51075	1.08258	1.12336	1.03905	1.05112	0.892623	0.897493	0.846568	0.849192	0.80941	0.779553	0.797046	0.820031	0.805851	0.810735	0.825555	1.00991	0.852547	0.828136	0.996808	0.58795	5.886e-10	0.407477	0.00910616	0.998444	0.787031	3.4904e-07	0.535773	0.0288768
2513020848	Bti_contig00111_ace.1	1324528	1324882	1.17842	1.45043	1.92857	2.00152	1.64393	1.54434	1.18953	1.13576	1.29715	1.41593	0.713213	0.66855	0.746667	0.574349	1.07541	1.0059	1.04441	0.989228	0.926635	1.09904	1.03282	0.751174	0.924468	1.00424	0.766667	0.975771	0.766756	0.728344	0.218989	0.111902	0.000985716	0.000718978	0.00162614	0.998444	0.764753	0.00143267	0.0141189	0.0126881
2513020848	Bti_contig00111_ace.1	1325554	1325956	1.48963	1.66957	2.91429	2.61948	2.11647	1.90979	1.54738	1.57744	1.72598	1.76485	0.867868	0.877589	0.96	0.842007	1.18361	1.12242	1.22476	1.14901	1.11802	1.17998	1.12801	1.00626	1.18404	0.991525	0.966667	1.13216	0.857015	0.874567	0.320031	0.143597	5.41012e-05	0.0055004	0.00276103	0.998444	0.764753	0.000100256	0.0440775	0.0157608
2513020848	Bti_contig00111_ace.1	1329260	1329260	1.29046	1.45043	1.7	1.88584	2.08652	1.3945	1.28147	1.58317	1.18327	1.2048	0.891892	0.947269	0.887619	0.933086	0.965574	0.932153	0.959623	0.989228	0.926635	0.928647	0.916849	0.906103	0.841489	0.841808	0.826667	1.11894	0.852547	0.84754	0.458814	0.484471	1.72586e-05	0.121156	0.00779087	0.998444	0.768051	3.8331e-05	0.243544	0.0267871
2513020848	Bti_contig00111_ace.1	1331395	1331396	1.14834	0.975652	0.557143	0.643836	0.804493	0.97477	0.963932	0.949331	0.919929	0.568268	0.683934	1.04614	1.10095	1.09479	1.25328	1.24188	1.16219	0.783663	1.19538	1.14057	1.20514	1.16823	1.24415	1.19915	1.32666	1.1674	1.26408	1.22523	0.849167	0.657984	0.00236358	0.241894	0.572793	0.998444	0.814223	0.00323696	0.381498	0.649458
2513020848	Bti_contig00111_ace.1	1334612	1334652	1.31535	1.38957	2.07143	2.03957	1.81697	1.56881	1.22065	1.413	1.44128	1.48293	0.795796	0.881356	0.76	0.845725	0.972131	0.9941	1.02153	0.971275	0.995215	0.925453	0.911379	0.885759	0.932979	0.922316	0.813333	1.05507	0.748883	0.772003	0.370695	0.158932	9.83693e-06	0.0081591	0.00275084	0.998444	0.764753	2.37138e-05	0.0575993	0.0157608
2513020848	Bti_contig00111_ace.1	1334829	1334853	1.59751	1.86435	2.81429	2.63166	2.13311	2.03211	1.48939	1.67878	1.89324	1.97724	0.957958	1	0.952381	1.10409	1.01475	1.0708	1.12382	1.0772	1.07496	1.02982	0.962801	0.946792	0.996809	0.957627	1.02889	1.24009	0.739946	0.772003	0.515605	0.29629	3.94164e-06	0.0235698	0.014691	0.998444	0.764753	1.1805e-05	0.103532	0.0377079
2513020848	Bti_contig00111_ace.1	1335105	1335120	1.59855	1.74783	2.21428	1.83105	2.03328	1.76682	1.43918	1.50096	1.68416	1.47535	0.9009	1.02825	1.04	1.08643	1.02459	1.00737	1.04913	0.945242	1.00558	0.954207	0.890591	0.859938	0.988298	0.864406	0.895555	1.18833	0.679177	0.609148	0.554716	0.533135	2.89767e-07	0.00258476	0.0288187	0.998444	0.768051	2.38655e-06	0.0294762	0.0587267
2513020848	Bti_contig00111_ace.1	1404824	1404959	1.07157	1.14261	3.34286	1.46119	1.9451	1.28364	1.1273	1.2935	1.15391	1.10177	0.732733	0.823917	0.71619	0.737918	0.887705	0.787611	0.779946	0.788151	0.896332	0.769436	0.800875	0.79108	0.773404	0.781073	0.82	0.920705	0.837801	0.798337	0.466416	0.317144	0.000349177	0.366026	0.00976325	0.998444	0.764753	0.000549237	0.500123	0.0303121
2513020848	Bti_contig00111_ace.1	1457811	1457856	0.941909	1.15217	1.88571	1.27321	1.18302	1.16208	0.911598	0.987572	0.862989	0.883691	0.621622	0.602637	0.64	0.66171	0.738525	0.692477	0.688426	0.68492	0.685008	0.734824	0.688731	0.744914	0.679255	0.58192	0.638889	1.09581	0.641644	0.662856	0.660028	0.503394	0.000180109	0.143057	0.00175908	0.998444	0.768051	0.000296679	0.274221	0.0132042
2513020848	Bti_contig00111_ace.1	1469760	1469806	0.844398	1.34261	0.985714	1.53881	0.787022	1.27982	1.25884	1.30402	1.2758	1.39317	1.12012	0.777778	1.11619	1.14498	0.732787	1.21091	1.17227	1.17415	0.819777	1.14164	1.15974	1.23161	0.705319	1.08051	1.23778	0.731278	1.19571	1.20236	0.276582	0.741483	0.115152	0.350032	0.637755	0.998444	0.84884	0.133893	0.488849	0.709547
2513020848	Bti_contig00111_ace.1	1477789	1477807	1.33817	1.57391	1.77143	1.92542	1.78037	1.53058	1.36775	1.45889	1.5089	1.40202	0.938438	0.932203	0.906667	0.957249	0.878689	0.90413	0.923284	0.987433	0.913876	0.789137	0.815098	0.915493	0.874468	0.846045	0.822222	1.09912	0.866845	0.878725	0.793008	0.305524	1.30405e-07	0.155629	0.000754773	0.998444	0.764753	1.64532e-06	0.286593	0.0101153
2513020848	Bti_contig00111_ace.1	1480858	1480920	0.371369	0.372174	2.18571	0.385084	0.33777	0.295107	0.272984	0.281071	0.318505	0.39823	0.285285	0.286252	0.266667	0.239777	0.304918	0.303835	0.300135	0.276481	0.341308	0.370607	0.329322	0.259781	0.325532	0.293785	0.237778	0.200441	0.254692	0.2772	0.541338	0.346557	0.375941	0.467285	0.557819	0.998444	0.764753	0.410558	0.585933	0.634734
2513020848	Bti_contig00111_ace.1	1481099	1481437	0.572614	0.577391	4.52857	0.785388	0.570715	0.487768	0.538897	0.644359	0.681495	0.615676	0.424925	0.448211	0.474286	0.501859	0.495082	0.470501	0.48183	0.502693	0.478469	0.410011	0.364333	0.513302	0.458511	0.477401	0.544444	0.460352	0.535299	0.579349	0.871832	0.52159	0.233456	0.981008	0.476215	0.998444	0.768051	0.2617	0.987727	0.554804
2513020848	Bti_contig00111_ace.1	1485894	1485977	0.357884	0.335653	5.66428	0.324962	0.371049	0.334862	0.359971	0.319312	0.30605	0.370417	0.38964	0.385122	0.389524	0.337361	0.42705	0.384956	0.405788	0.350089	0.445773	0.432908	0.44803	0.359154	0.440958	0.399012	0.398889	0.44934	0.422699	0.432086	0.955132	0.866464	0.889436	0.981929	0.865651	0.998444	0.908064	0.892445	0.987727	0.895018
2513020848	Bti_contig00111_ace.1	1524582	1524583	0.964731	0.884348	0.414286	0.675799	0.762895	0.844037	0.848657	0.732313	0.830071	0.762958	1.25601	1.1177	1.24286	1.17101	1.24262	1.12536	1.12045	1.22981	1.22648	1.15814	1.18763	1.2011	1.16277	1.14619	1.26334	1.04185	1.36997	1.25779	0.974168	0.177947	1.03863e-06	0.00366012	0.00680939	0.998444	0.764753	4.81176e-06	0.0355811	0.025396
2513020848	Bti_contig00111_ace.1	1543435	1543506	1.28734	1.13217	1.02857	0.544901	0.900998	1.15749	1.0686	0.811663	1.12278	0.561947	0.757508	1.31921	1.49333	1.32249	1.48115	1.51475	1.51683	0.858169	1.56858	1.4345	1.5279	1.49374	1.48883	0.872881	0.992223	1.46256	1.65817	1.66424	0.877848	0.58042	0.00252264	0.0427049	0.649575	0.998444	0.785024	0.00343103	0.146025	0.719997
2513020848	Bti_contig00111_ace.1	1564422	1564486	1.15145	1.12348	0.485714	0.561644	0.682196	1.06728	1.08204	1.01912	1.02847	0.690265	0.803303	0.811676	1.2	1.10967	1.15082	1.19469	1.16016	0.716338	0.8437	1.15868	1.24289	1.24413	1.24255	1.1596	1.23333	1.12996	1.42091	1.3368	0.18549	0.537735	0.0133921	0.0696008	0.859904	0.998444	0.768051	0.0172267	0.177139	0.893432
2513020848	Bti_contig00111_ace.1	1582275	1582286	1.1556	1.29478	1.52143	1.33713	1.75042	1.24236	0.999998	1.08699	1.11922	1.09292	0.792793	0.856874	0.911428	0.770446	0.763115	0.783923	0.722073	0.751347	0.798246	0.801385	0.76477	0.742567	0.75851	0.716102	0.781111	1.13986	0.699285	0.713791	0.632737	0.772839	2.89066e-06	0.168124	0.00664107	0.998444	0.858228	9.41846e-06	0.302113	0.024925
2513020848	Bti_contig00111_ace.1	1594662	1594689	1.48548	1.7087	2.03572	1.89955	1.82862	1.66896	1.50283	1.69024	1.47153	1.40139	0.975225	0.999058	1.00476	0.932156	1.02377	0.995575	0.985195	0.929084	0.886762	0.933972	0.937637	0.896714	0.986703	0.867938	0.853333	1.23788	0.999556	0.965696	0.758445	0.299137	7.9453e-08	0.191898	8.51072e-05	0.998444	0.764753	1.52452e-06	0.337672	0.00801607
2513020848	Bti_contig00111_ace.1	1615424	1615446	0.900415	0.747826	0.357143	0.519026	0.517471	0.778287	0.66761	0.611855	0.601423	0.614412	1.08108	1.04331	1.05524	0.986989	0.998361	1.06932	0.978466	1.02873	1.04785	1.0213	1.06018	1.04851	1.06809	1.02825	1.32	1.14537	1.32797	1.2772	0.720133	0.238267	3.86196e-08	3.14263e-05	0.0925876	0.998444	0.764753	1.34461e-06	0.00360234	0.14525
2513020848	Bti_contig00111_ace.1	1615570	1615597	0.931535	0.736522	0.0142857	0.477169	0.805324	0.818808	0.792786	0.56979	0.596975	0.647282	1.07808	1.07815	1.10857	1.00743	1.05082	1.09808	0.923284	1.02693	1.03349	1.05005	1.11324	1.06416	1.15319	1.02542	1.37889	1.19824	1.4294	1.35551	0.738693	0.229802	1.6268e-06	9.57307e-05	0.305143	0.998444	0.764753	6.30518e-06	0.00440452	0.385821
2513020848	Bti_contig00111_ace.1	1619360	1619379	1.25104	0.598261	1.22143	0.901826	1.15973	1.07492	0.534654	1.06883	0.903915	0.950063	1.15841	1.02825	1.0781	1.02323	1.17377	0.708703	1.07469	1.08079	1.063	1.02449	0.657002	1.15884	1.04255	1.04591	1.16	1.17731	0.748436	1.23596	0.794405	0.300873	0.292375	0.416187	0.77398	0.998444	0.764753	0.323467	0.542294	0.825486
2513020848	Bti_contig00111_ace.1	1665915	1665920	0.896266	0.687827	0.385714	0.496956	0.344426	0.588685	0.669731	0.563098	0.590747	0.630215	1.07958	1.07251	1.09048	0.968401	1.08361	1.01253	0.991925	1.01526	1.1252	1.03621	1.14059	1.16901	1.11649	1.07768	1.25667	1.07599	1.36103	1.29418	0.892151	0.385241	6.8389e-08	0.000386911	0.0632768	0.998444	0.764753	1.44838e-06	0.0109256	0.108136
2513020848	Bti_contig00111_ace.1	1668891	1668899	1.42739	1.74087	1.31429	1.71537	1.95008	1.61774	1.35219	1.62333	1.35409	1.4311	1.05105	1.13371	1.00381	1.18401	1.03115	0.958702	0.880215	0.974865	0.984051	0.926518	1.03173	0.938967	1.04149	0.857345	0.988889	1.19604	0.983914	0.983368	0.656873	0.518793	6.69679e-07	0.453556	0.00557296	0.998444	0.768051	3.79413e-06	0.573473	0.0223295
2513020848	Bti_contig00111_ace.1	1672905	1672936	1.1639	0.723478	0.385714	0.797565	1.08236	0.957187	0.857143	0.796367	0.719751	0.824905	1.14489	1.16102	1.10381	1.13197	1.14836	0.891593	0.847241	1.23609	1.18501	1.22418	1.25876	1.14554	1.28936	1.22458	1.42889	1.12445	1.02815	0.968468	0.289	0.329914	0.000894921	0.338449	0.0051943	0.998444	0.764753	0.00131358	0.480144	0.0216917
2513020848	Bti_contig00111_ace.1	1673037	1673038	0.932573	0.66174	0.55	0.678082	0.78619	0.759174	0.739745	0.599426	0.66548	0.733249	1.12837	1.13936	1.1181	1.07807	1.08033	0.963865	0.98856	1.13106	1.14035	1.16134	1.20022	1.18779	1.20159	1.04802	1.27778	1.11895	1.27748	1.21622	0.895758	0.249503	1.41356e-09	0.000551516	0.00114765	0.998444	0.764753	4.19121e-07	0.0128415	0.0109539
2513020848	Bti_contig00111_ace.1	1688434	1688450	1.24066	1.34261	2.24286	1.73212	1.38602	1.26606	1.16973	1.24857	1.12278	1.37547	0.885886	0.719397	0.908571	0.927509	0.865574	0.911504	0.702557	0.926391	0.69378	0.883919	0.922319	0.807512	0.905319	0.644068	0.851111	0.878855	0.823056	0.674983	0.452431	0.4058	9.83742e-06	0.0668919	0.0334024	0.998444	0.764753	2.37138e-05	0.173218	0.0647308
2513020848	Bti_contig00111_ace.1	1697911	1697911	1.25311	1.36696	1.34286	1.78234	1.67887	1.40061	1.00141	1.13767	1.1121	1.15171	0.725225	0.719397	0.784762	0.765799	0.816393	0.862832	0.908479	0.845601	0.84051	0.831736	0.791028	0.798122	0.745745	0.69209	0.717778	1.04405	0.701519	0.73666	0.374437	0.472021	3.93708e-05	0.0551393	0.00262643	0.998444	0.768051	7.73076e-05	0.1572	0.0157608
2513020848	Bti_contig00111_ace.1	1708530	1708590	0.960581	1.05739	0.614286	1.02131	1.36439	1.29205	1.09901	0.936902	1.15302	0.786346	0.716216	1.08663	1.10667	1.1803	0.770492	0.79351	1.10363	0.691203	1.13238	1.14483	1.11379	1.14554	0.692553	1.16525	0.88	0.713656	0.847185	1.1483	0.917693	0.730554	0.169888	0.603048	0.660444	0.998444	0.837947	0.194861	0.715215	0.729317
2513020848	Bti_contig00111_ace.1	1735781	1735803	1.12656	1.19478	1.38571	1.43836	1.58236	1.28287	0.980198	1.08222	1.03381	1.19595	0.77027	0.741996	0.758095	0.750929	0.745902	0.730088	0.738896	0.739677	0.711324	0.669862	0.678337	0.627543	0.68617	0.607345	0.626667	1.0859	0.648794	0.673597	0.57715	0.671645	3.29907e-06	0.195518	0.00372396	0.998444	0.81449	1.0518e-05	0.338968	0.0172679
2513020848	Bti_contig00111_ace.1	1741581	1741661	0.958506	1.24522	1.2	1.56621	1.45258	1.2263	0.933522	1.18738	1.25623	1.28192	0.788288	0.792844	0.773333	0.788104	0.808197	0.886431	0.816958	0.897666	0.829346	0.874334	0.78337	0.807512	0.831915	0.776836	0.8	1.05286	0.757819	0.75052	0.714428	0.246582	4.34814e-05	0.0975138	0.00564634	0.998444	0.764753	8.23785e-05	0.213475	0.0224717
2513020848	Bti_contig00111_ace.1	1749782	1749813	1.24066	1.27913	1.22857	1.71461	1.44509	1.39373	1.0884	1.22944	1.10498	1.1201	0.813814	0.823917	0.843809	0.820632	0.868032	0.80826	0.915882	0.814183	0.793461	0.835996	0.832056	0.869328	0.882447	0.83757	0.732222	1.21806	0.815907	0.787249	0.613531	0.456484	8.83632e-06	0.112326	0.00203999	0.998444	0.768051	2.20524e-05	0.233718	0.0141361
2513020848	Bti_contig00111_ace.1	1772271	1772365	1.16598	0.886957	0.5	0.776256	0.785358	0.870031	0.844413	0.709369	0.733096	0.723135	1.22222	1.19962	1.2381	1.14126	1.2377	1.13717	1.18573	1.17774	1.13397	1.13632	1.24179	1.19405	1.24468	1.08757	1.37778	1.18943	1.55585	1.48787	0.936005	0.234099	9.43851e-07	1.44092e-05	0.28963	0.998444	0.764753	4.63652e-06	0.00360234	0.372216
2513020848	Bti_contig00111_ace.1	1780590	1780619	1.07365	0.851305	0.314286	0.665145	0.660566	0.760703	0.693777	0.675908	0.746441	0.719343	1.0991	1.09605	1.12762	1.14405	1.18934	1.08112	1.10094	1.1167	1.06061	1.13844	1.19365	1.16823	1.19894	1.09957	1.35889	1.11123	1.42762	1.40159	0.776217	0.294164	6.3678e-08	3.76886e-05	0.126869	0.998444	0.764753	1.44838e-06	0.00360234	0.189029
2513020848	Bti_contig00111_ace.1	1782156	1782225	1.03112	0.852174	0.428571	0.620243	0.653078	0.864679	0.725601	0.629063	0.715302	0.640961	1.08634	1.10358	1.12667	1.0855	1.21311	1.14011	1.19852	1.17056	1.13238	1.17465	1.18763	1.19953	1.21596	1.11158	1.23445	0.973568	1.34093	1.33021	0.932388	0.37853	9.21283e-09	0.00256234	0.0147824	0.998444	0.764753	7.80459e-07	0.0294762	0.0377079
2513020848	Bti_contig00111_ace.1	1786079	1786125	1.14315	0.782609	0.157143	0.986301	1.10649	0.840979	1.00141	0.971319	0.713523	0.905183	1.07508	1.02825	0.607619	1.15056	1.14754	0.749263	0.736205	1.26032	1.15789	0.71246	1.21882	1.17527	1.18723	1.08051	1.17778	1.02423	0.875782	0.887734	0.137256	0.649194	0.18635	0.626757	0.450738	0.998444	0.812214	0.211872	0.735974	0.531387
2513020848	Bti_contig00111_ace.1	1794326	1794330	1.1639	1.03652	0.271429	1.0137	0.740433	0.882263	0.792079	0.728489	0.800712	0.79646	1.16667	1.20716	1.2	1.1803	1.11803	1.27729	1.19381	1.18492	1.2504	1.21406	1.28884	1.32707	1.32234	1.08898	1.31111	1.12115	1.43521	1.35759	0.86368	0.487539	3.92899e-07	0.00320044	0.0280079	0.998444	0.768051	2.66738e-06	0.0327218	0.0572714
2513020848	Bti_contig00111_ace.1	1795279	1795288	1.10269	1.31826	2.79286	1.75419	1.59152	1.3662	0.964639	1.16061	1.25356	1.34387	0.885135	0.947269	0.830476	0.83922	0.887705	0.96239	0.863391	0.918312	0.845295	0.925453	0.864333	0.850548	0.879255	0.762712	0.774444	1.04405	0.718946	0.670132	0.457058	0.307075	2.56339e-05	0.0250938	0.0371323	0.998444	0.764753	5.37134e-05	0.104793	0.0710306
2513020848	Bti_contig00111_ace.1	1799845	1799854	1.15975	1.26609	2.02143	1.39118	1.31864	1.46025	1.02829	1.17208	1.12545	1.05625	0.787538	0.824859	0.797143	0.798327	0.784426	0.774336	0.801481	0.78456	0.765551	0.777956	0.818928	0.822379	0.752127	0.672316	0.672222	0.987885	0.655942	0.628552	0.544804	0.418217	1.19893e-06	0.0154623	0.00771787	0.998444	0.764753	5.26642e-06	0.0797316	0.0267643
2513020848	Bti_contig00111_ace.1	1827205	1827258	1.39212	1.42261	1.45714	1.11948	1.26955	1.33563	1.12023	1.07839	1.0774	1.05625	1.28679	1.34087	1.14762	1.31784	0.497541	1.26843	1.24361	1.1167	0.220096	1.25932	1.37801	0.787167	1.36064	1.15254	1.40888	1.18061	0.543789	1.39224	0.008081	0.532869	0.239836	0.849051	0.380264	0.998444	0.768051	0.268345	0.910465	0.460197
2513020848	Bti_contig00111_ace.1	1829318	1829433	1.04357	0.797392	0.45	0.616438	0.557404	0.778287	0.649222	0.506692	0.685053	0.702908	1.15766	1.08475	1.08952	1.17658	1.11475	1.11283	1.10431	1.13465	1.11643	1.12673	1.18709	1.22613	1.16968	1.12147	1.36	0.944934	1.41064	1.38739	0.833326	0.340823	9.20948e-08	0.000232991	0.0395416	0.998444	0.764753	1.5485e-06	0.00727177	0.0744386
2513020848	Bti_contig00111_ace.1	1830714	1830916	1.01037	0.850435	0.628571	0.550989	0.637271	0.733945	0.710042	0.583174	0.676157	0.656131	1.07357	1.10358	1.09143	1.0632	1.06885	1.0767	1.07672	1.12926	1.10048	1.07881	1.12582	1.23005	1.13617	1.03531	1.31333	1.03744	1.40125	1.40333	0.654527	0.334541	1.14556e-08	6.75279e-06	0.0742178	0.998444	0.764753	8.49146e-07	0.00360234	0.123234
2513020848	Bti_contig00111_ace.1	1835811	1836037	1.03942	0.805217	0.128571	0.582953	0.615641	0.779817	0.749646	0.58891	0.633452	0.600506	1.08859	1.07156	1.06095	1.13941	1.1	1.06785	1.08345	1.13645	1.0941	1.10117	1.15864	1.25509	1.18298	1.09887	1.42	1.04626	1.58445	1.50035	0.645014	0.3633	1.34965e-07	2.25579e-05	0.283018	0.998444	0.764753	1.66463e-06	0.00360234	0.366688
2513020848	Bti_contig00111_ace.1	1836372	1836379	1.25208	1.35565	1.30715	1.52131	1.69551	1.45107	1.20863	1.32601	1.15302	1.2048	0.875375	0.931261	0.838095	0.902416	0.850819	0.843658	0.779946	0.862657	0.839713	0.819489	0.799234	0.758216	0.775	0.714689	0.795556	1.21145	0.819928	0.774428	0.58646	0.591783	3.90509e-07	0.198902	0.00166446	0.998444	0.788809	2.66738e-06	0.33991	0.0127561
2513020848	Bti_contig00111_ace.1	1837852	1837942	0.977178	0.73913	0.157143	0.599696	0.43594	0.594801	0.681754	0.571702	0.601423	0.59292	1.15015	1.12618	1.14476	1.03903	1.10164	1.07965	1.19785	1.12029	1.16427	1.22045	1.24836	1.2989	1.24149	1.12288	1.41333	1.09031	1.4933	1.49965	0.743026	0.397478	1.51585e-07	0.000569942	0.125386	0.998444	0.764753	1.66463e-06	0.0128415	0.18729
2513020848	Bti_contig00111_ace.1	1838276	1838319	1.48133	1.60783	1.58571	1.77473	1.80034	1.58104	1.35856	1.36424	1.04804	1.22567	0.853603	0.917137	0.872381	0.850372	1.05164	1.03024	0.676985	1.02603	0.968102	0.960596	0.908643	1.09859	0.995213	0.899717	0.771111	1.04405	0.983914	0.713445	0.28907	0.220906	2.432e-05	0.0174578	0.00234146	0.998444	0.764753	5.15063e-05	0.0852196	0.0150077
2513020848	Bti_contig00111_ace.1	1840581	1840636	1.25208	1.2687	2.14286	1.59133	1.74127	1.52523	1.40736	1.39866	1.55516	1.24463	0.966966	0.818268	0.96381	1.11803	0.822131	0.74705	1.20794	1.12119	0.826156	1.08999	1.20241	1.26056	1.1617	1.15678	1.20222	0.790749	0.696157	1.17117	0.416956	0.292028	0.017348	0.247814	0.139364	0.998444	0.764753	0.0220286	0.388766	0.203495
2513020848	Bti_contig00111_ace.1	1849435	1849472	1.06328	1.70087	1.7	1.42466	1.81947	1.22401	1.27228	1.40631	1.38078	0.998736	0.777027	1.16385	0.784762	1.21468	0.808196	1.26475	1.20727	0.847397	1.14912	0.811502	1.20022	1.24413	1.23297	0.810028	1.10777	0.786344	1.25916	1.24845	0.770721	0.188145	0.0390669	0.87375	0.0622637	0.998444	0.764753	0.0480637	0.926894	0.106712
2513020848	Bti_contig00111_ace.1	1857561	1857561	1.15353	1.30957	2.9	2.05784	1.82196	1.31804	1.11457	1.26769	1.49822	1.69912	0.873874	0.779661	0.780952	0.802974	1.02459	0.955752	0.925976	0.983842	1	0.960596	1.05689	0.989045	1.01064	0.964689	0.944444	0.960352	0.869526	0.904366	0.369155	0.103155	0.0005674	0.0532192	0.00799547	0.998444	0.764753	0.000856569	0.155463	0.0267871
2513020848	Bti_contig00111_ace.1	1857809	1858116	0.856846	1.06087	2.16429	1.37671	1.23877	0.952599	0.93635	1.02103	0.980427	1.1182	0.48949	0.572505	0.507619	0.501859	0.644262	0.65708	0.591521	0.537702	0.634769	0.570287	0.657549	0.57903	0.569149	0.55226	0.533333	0.844714	0.581769	0.598406	0.506736	0.165155	1.5865e-05	0.139312	0.000444868	0.998444	0.764753	3.55016e-05	0.26822	0.0098361
2513020848	Bti_contig00111_ace.1	1864604	1864655	1.29564	1.64956	2.23571	1.69863	1.93427	1.42585	1.09971	1.27821	1.22865	1.30658	0.83033	0.839924	0.833333	0.826209	0.714754	0.811947	0.844549	0.897666	0.799043	0.885517	0.750547	0.823161	0.898936	0.756356	0.848889	0.656388	0.8874	0.852391	0.810785	0.332816	2.64905e-06	0.273818	0.000575777	0.998444	0.764753	8.9255e-06	0.412107	0.00993677
2513020848	Bti_contig00111_ace.1	1867660	1867690	1.33402	1.61913	3.08571	1.91172	1.61065	1.4893	1.28713	1.3327	1.37367	1.43236	0.87988	0.958569	0.855238	0.905204	1.02787	1.0059	1.02423	1.01436	0.988836	0.948882	0.900438	1.03286	0.941489	0.937853	0.8	0.95815	0.956211	0.879418	0.562866	0.162035	9.23684e-06	0.0403974	0.00235365	0.998444	0.764753	2.26452e-05	0.143894	0.0150077
2513020848	Bti_contig00111_ace.1	1867842	1867889	1.3527	1.68956	2.11429	2.02892	1.90599	1.6208	1.32107	1.47036	1.44217	1.47029	0.913663	0.974576	0.92	0.945168	1.00164	1.00811	1.01211	0.963195	1.08214	1.05272	1.07768	1.10642	1.07926	0.951271	0.882222	0.852423	0.991063	0.969854	0.430354	0.114516	6.25873e-06	0.0332104	0.00102405	0.998444	0.764753	1.67938e-05	0.127712	0.0109539
2513020848	Bti_contig00111_ace.1	1880058	1880064	1.4668	1.70783	1.01429	1.74734	1.79368	1.58104	1.39463	1.28107	1.02669	1.35398	1.07207	0.99435	1.09905	0.737918	1.19836	1.27139	0.755047	1.18312	1.17863	1.14483	1.1849	0.899844	1.13511	1.09181	1.04	1.12775	1.16086	0.738739	0.0566398	0.273398	0.00107773	0.00433652	0.00791311	0.998444	0.764753	0.00154745	0.0408183	0.0267871
2513020848	Bti_contig00111_ace.1	1885756	1885797	0.913901	0.730435	0.142857	0.762557	0.708819	0.720183	0.627298	0.545889	0.696619	0.704172	1.08333	1.10734	1.00571	1.0948	1.07295	1.10619	1.16285	1.09784	1.20973	1.18583	1.23085	1.22613	1.1867	1.09322	1.27555	1.02863	1.31635	1.35101	0.939046	0.493503	6.91838e-09	0.00140893	0.0258566	0.998444	0.768051	7.80459e-07	0.0194301	0.0532395
2513020848	Bti_contig00111_ace.1	1888029	1888146	1.42116	1.67739	1.97857	1.99316	1.66972	1.62003	1.33239	1.40345	1.22509	1.40455	0.90991	0.968927	0.925714	0.917287	1.12459	1.06564	0.97039	1.11041	1.0303	1.07934	0.987965	1.13616	1.08085	0.989407	0.966667	1.18062	1.07641	0.93659	0.407727	0.182376	3.12184e-05	0.0405233	0.00039112	0.998444	0.764753	6.31826e-05	0.143894	0.0098361
2513020848	Bti_contig00111_ace.1	1900368	1900368	1.39627	1.70087	3.55714	2.00913	2.23794	1.67737	1.27581	1.33652	1.36121	1.33502	0.978979	0.934087	1.00571	0.981413	1.02787	1.12094	1.01211	1.03232	1.01914	1.02769	1.01532	1.14241	1.03511	0.935028	0.995556	1.20264	0.998213	0.881497	0.536117	0.459213	0.000179326	0.0971328	0.00985467	0.998444	0.768051	0.000296212	0.213475	0.0304366
2513020848	Bti_contig00111_ace.1	1904728	1904988	1.08506	0.843478	0.957143	0.701674	0.908486	0.863914	0.732673	0.699809	0.729537	0.7067	1.21471	1.16008	1.13143	1.14498	1.21803	1.15044	1.16285	1.20108	1.14673	1.19595	1.23304	1.22692	1.21915	1.17514	1.32667	0.993392	1.49955	1.48233	0.897866	0.420973	1.54821e-07	0.000123476	0.0965919	0.998444	0.764753	1.66478e-06	0.00457631	0.150734
2513020848	Bti_contig00111_ace.1	1927970	1927995	1.03424	0.850435	0.128571	0.659817	0.943428	0.764526	0.782886	0.665392	0.774021	0.688369	1.15916	1.03484	0.984762	1.01766	1.25164	1.14085	1.07133	1.23519	1.16427	1.12833	1.20405	1.17214	1.23245	1.03531	1.26111	1.06718	1.33825	1.36522	0.850121	0.666062	6.74384e-07	0.00635103	0.463507	0.998444	0.814223	3.79413e-06	0.0495338	0.544062
2513020848	Bti_contig00111_ace.1	1928505	1928537	1.09959	1.08	0.728571	1.42009	1.12646	1.263	0.906648	1.13002	0.756228	0.953224	0.786787	0.787194	0.687619	0.762082	0.737705	0.768437	0.617766	0.818671	0.791069	0.772098	0.775711	0.812207	0.775532	0.725989	0.815556	0.9163	0.764075	0.585586	0.196341	0.390079	6.2949e-05	0.037837	0.0194007	0.998444	0.764753	0.000114786	0.137652	0.044765
2513020848	Bti_contig00111_ace.1	1946932	1946932	1.54149	1.62087	2.14286	1.98478	1.69884	1.61774	1.36209	1.34226	1.3452	1.35525	0.978979	0.951036	1.10286	1.05762	1.11148	1.16667	1.13459	1.16158	1.11643	1.20447	1.09847	1.1518	1.1883	1.0339	0.966667	1.14758	0.935657	1.00762	0.404409	0.254754	6.46619e-05	0.0132543	0.00437232	0.998444	0.764753	0.000116904	0.0727758	0.0193492
2513020848	Bti_contig00111_ace.1	1976809	1976809	1.36929	1.53391	1.95714	1.49011	1.80865	1.63761	1.34512	1.2696	1.25089	1.1909	0.893393	0.945386	0.872381	0.998141	0.947541	0.976401	0.896366	0.926391	0.805423	0.895634	0.962801	0.989045	0.906383	0.85452	1.08444	1.30176	1.07775	1.10742	0.96812	0.530036	4.51426e-05	0.960007	0.000189249	0.998444	0.768051	8.51409e-05	0.984135	0.00801607
2513020848	Bti_contig00111_ace.1	1977171	1977216	1.30601	0.890435	1.21429	0.805936	0.417637	0.914373	0.869166	0.631931	0.791815	0.723767	1.0518	0.687382	1.06095	1.08736	1.23934	1.13716	1.16285	1.10861	0.729665	1.09638	1.25876	1.24491	1.22553	1.05579	1.32111	1.0859	1.38115	1.38704	0.546097	0.529165	4.53702e-05	0.0234851	0.551369	0.998444	0.768051	8.51409e-05	0.103532	0.629492
2513020848	Bti_contig00111_ace.1	1980782	1980791	1.61618	1.9287	2.46428	2.11644	2.29451	2.01911	1.48374	1.59847	1.40302	1.49368	0.927928	1.03955	0.991429	0.939591	1.00738	1.00221	0.998654	1.02424	1.00239	1.01597	1.00547	1.1119	0.922872	0.849576	0.967778	1.18502	0.99285	0.913029	0.497365	0.4044	1.75293e-06	0.0680423	0.000357968	0.998444	0.764753	6.57905e-06	0.174671	0.0098361
2513020848	Bti_contig00111_ace.1	1980941	1980945	1.5166	1.74261	2.08571	2.04718	2.31448	1.99235	1.39745	1.47036	1.21352	1.14665	0.803303	0.813559	0.887619	0.908922	0.919672	1.02212	0.956931	0.938959	0.91866	0.930777	0.946389	1.00782	0.908511	0.829096	1.03778	1.31498	0.984808	0.919612	0.53383	0.561336	0.000100499	0.226904	0.00116374	0.998444	0.77956	0.000174769	0.368642	0.0109539
2513020848	Bti_contig00111_ace.1	1995910	1995929	1.40871	1.52348	2.38571	1.53197	1.57737	1.43119	1.28642	1.15583	1.38612	1.33059	1.15841	1.13183	1.12285	1.17937	0.914754	0.99705	0.839839	0.874327	0.878788	0.85197	0.981401	0.881846	0.931914	0.829802	1.00778	1.03964	1.10501	0.995495	0.820729	0.690595	2.2312e-08	0.644263	0.0040202	0.998444	0.817579	1.20282e-06	0.744733	0.0182209
2513020848	Bti_contig00111_ace.1	1996801	1996802	1.59543	1.67913	1.20714	2.06545	1.94094	1.74159	1.65559	1.62142	1.29181	1.29204	1.07432	0.977403	0.94476	0.993492	1.12623	0.995573	0.861373	1.02424	0.945774	0.93983	1.00164	1.02817	1.01808	0.917373	1.09111	1.38987	1.10322	1.11746	0.544491	0.337634	4.19632e-06	0.669796	0.000111806	0.998444	0.764753	1.21981e-05	0.757652	0.00801607
2513020848	Bti_contig00111_ace.1	2002480	2002489	1.13278	1.28087	2.12858	1.70471	1.58486	1.36544	1.01697	1.11854	0.983096	1.00948	0.792042	0.784369	0.781905	0.785316	0.809836	0.808997	0.80821	0.771992	0.805423	0.767838	0.81291	0.791862	0.768617	0.763418	0.844445	1.21145	0.855228	0.836799	0.491824	0.576391	0.000120721	0.476977	0.00143503	0.998444	0.784018	0.000204535	0.594217	0.0118191
2513020848	Bti_contig00111_ace.1	2011877	2011897	1.08091	1.23652	1.58571	1.31507	1.57571	1.11315	0.898161	0.91587	0.94306	0.896334	0.686186	0.806026	0.687619	0.736059	0.686885	0.641593	0.648721	0.696589	0.671451	0.638978	0.685996	0.580595	0.661702	0.444915	0.604444	1.17621	0.686327	0.650728	0.576744	0.824692	1.40139e-05	0.253534	0.00449571	0.998444	0.877993	3.23355e-05	0.393575	0.0197478
2513020848	Bti_contig00111_ace.1	2019671	2019753	1.3444	1.62609	1.55714	1.94521	1.81198	1.49083	1.27581	1.39579	1.26157	1.36915	0.960961	0.913371	0.866667	0.918216	0.852459	0.886431	0.868102	0.897666	0.913876	0.875399	0.928884	0.85446	0.842553	0.786723	0.88	1.22687	0.974084	0.942481	0.574169	0.413795	6.52555e-07	0.484984	0.00018718	0.998444	0.764753	3.79413e-06	0.601664	0.00801607
2513020848	Bti_contig00111_ace.1	2024567	2024641	0.979253	0.90087	0.171429	0.674277	0.730449	0.793578	0.695898	0.638623	0.800712	0.695322	1.15465	1.12429	1.24762	1.12268	1.21803	1.11209	1.1144	1.19031	1.20096	1.12567	1.22319	1.26761	1.1883	1.14972	1.32	1.163	1.39857	1.35897	0.908943	0.224582	1.05608e-07	0.000577916	0.0344559	0.998444	0.764753	1.5485e-06	0.0128415	0.0665548
2513020848	Bti_contig00111_ace.1	2028514	2028580	1.37344	1.07652	1.3	1.41248	1.01498	1.49541	0.905233	1.29446	0.873665	1.29456	1.20571	1.18644	1.19238	1.21004	1.24754	0.728614	0.656797	1.20287	1.24561	1.22258	0.649891	1.22848	1.25851	1.17797	1.24222	1.23568	0.801609	0.695773	0.385354	0.785834	0.192347	0.197228	0.615508	0.998444	0.860098	0.217675	0.339003	0.689465
2513020848	Bti_contig00111_ace.1	2029962	2030020	1.8195	1.97391	1.7	1.30594	1.30449	1.28593	1.52758	1.67113	1.52491	1.04804	0.822823	0.819209	0.788571	1.26952	1.37705	1.44395	1.39704	0.829443	0.85327	0.812567	1.42232	1.33803	1.42447	1.28814	0.893333	1.3326	1.49955	1.48579	0.390474	0.16419	0.477886	0.812905	0.0199801	0.998444	0.764753	0.511528	0.881266	0.0453955
2513020848	Bti_contig00111_ace.1	2038820	2038836	1.40249	1.54261	1.75714	1.71233	1.802	1.50917	1.19236	1.26769	1.18327	1.28571	0.947447	0.958569	1.04381	0.95539	0.95082	0.986726	0.946164	0.933573	0.880383	0.957401	0.900438	0.928013	0.881915	0.877119	0.837778	1.18943	0.90706	0.880804	0.590095	0.686843	1.21946e-06	0.108501	0.00134664	0.998444	0.817579	5.27839e-06	0.228159	0.0117127
2513020848	Bti_contig00111_ace.1	2046521	2046527	1.32365	1.36522	1.14286	1.37291	1.67887	0.974006	1.16973	1.21224	1.19039	1.1201	1.05856	1.08663	0.71619	1.14684	1.25246	1.25074	1.22476	1.25135	1.29984	0.765708	1.24289	1.23944	0.725532	1.20056	0.817778	1.19604	1.30206	1.27581	0.322366	0.327434	0.447246	0.97811	0.173374	0.998444	0.764753	0.483091	0.987727	0.240774
2513020848	Bti_contig00111_ace.1	2048157	2048236	1.09855	1.11391	1.04286	1.21994	1.18053	1.0818	0.937765	0.982792	0.903025	0.863464	0.664415	0.678907	0.689524	0.722119	0.69918	0.705753	0.666218	0.666068	0.666667	0.707668	0.748359	0.657277	0.715426	0.670198	0.685555	1.18612	0.667114	0.65454	0.657754	0.667696	3.96976e-05	0.166629	0.00278458	0.998444	0.814223	7.74365e-05	0.301253	0.0157608
2513020848	Bti_contig00111_ace.1	2058264	2058319	1.0529	0.969565	0.485714	0.729072	0.608985	0.866972	0.764498	0.755258	0.864769	0.91909	1.16967	1.21657	1.17047	1.28346	1.20656	1.25442	1.21467	1.20467	1.22568	1.24121	1.34847	1.21596	1.34415	1.2613	1.40667	1.14537	1.40349	1.38288	0.781664	0.400347	9.66744e-08	0.00509779	0.0105458	0.998444	0.764753	1.5485e-06	0.042668	0.0312227
2513020848	Bti_contig00111_ace.1	2064961	2064961	1.4751	1.46435	2.22857	2.04262	1.7421	1.54434	1.21782	1.35755	1.41815	1.4665	1.07658	1.01883	1.0781	1.03346	0.998361	0.985251	0.991925	0.989228	0.955343	0.957401	1.02735	0.895149	0.970213	0.833333	1	1.07048	1.00626	0.886348	0.321421	0.442344	2.63224e-06	0.164602	0.00795334	0.998444	0.764753	8.91954e-06	0.299414	0.0267871
2513020848	Bti_contig00111_ace.1	2065401	2065512	0.475104	0.473043	1.88571	0.543379	0.341098	0.43578	0.414427	0.395793	0.429715	0.407712	0.39039	0.412429	0.424762	0.38197	0.470492	0.482301	0.441454	0.427289	0.451356	0.402556	0.399891	0.472613	0.417021	0.456921	0.412222	0.429515	0.517873	0.49896	0.868569	0.429005	0.720836	0.773199	0.315542	0.998444	0.764753	0.738266	0.845954	0.39812
2513020848	Bti_contig00111_ace.1	2072286	2072295	1.29046	1.29739	1.70714	1.59589	1.63394	1.46713	1.05304	1.30019	1.04982	1.14223	0.882883	0.937853	0.838095	0.862453	0.845901	0.878319	0.830418	0.91921	0.899521	0.846113	0.894967	0.824726	0.884575	0.781779	0.831111	1.19604	0.838248	0.77235	0.372011	0.497773	5.62786e-06	0.0966105	0.00357686	0.998444	0.768051	1.51696e-05	0.213475	0.0169686
2513020848	Bti_contig00111_ace.1	2078597	2078599	1.14108	1.01043	0.414286	0.634703	0.49584	0.911315	0.816124	0.699809	0.870107	0.879899	1.24474	1.18079	1.1981	1.0855	1.17213	1.22419	1.21534	1.12747	1.10526	1.15442	1.26258	1.20188	1.15426	1.09605	1.19778	0.947137	1.41287	1.35759	0.805129	0.491154	7.00115e-05	0.0130584	0.395043	0.998444	0.768051	0.000125428	0.0723702	0.477109
2513020848	Bti_contig00111_ace.1	2083444	2083458	1.23029	1.58609	1.05714	1.89498	1.80865	1.56728	1.24328	1.40153	1.32562	1.24147	0.881381	0.821092	0.872381	0.819703	0.922951	0.893805	0.884253	0.929982	0.888357	0.829606	0.87965	0.901408	0.887234	0.891243	0.953333	1.16079	1.00179	0.939016	0.646993	0.320958	1.36446e-05	0.424734	0.000243811	0.998444	0.764753	3.17304e-05	0.545999	0.0091184
2513020848	Bti_contig00111_ace.1	2085180	2085344	0.406639	0.431304	2.17143	0.423135	0.34609	0.311927	0.335219	0.260038	0.343416	0.360303	0.369369	0.431262	0.422857	0.3829	0.462295	0.466077	0.388964	0.412926	0.443381	0.366347	0.384026	0.391236	0.419149	0.440678	0.46	0.35022	0.477212	0.488565	0.795411	0.790376	0.445963	0.505068	0.696089	0.998444	0.862578	0.482585	0.62138	0.764409
2513020848	Bti_contig00111_ace.1	2088129	2088155	0.122407	0.142609	1.35714	0.170472	0.166389	0.126911	0.141443	0.14914	0.243772	0.195954	0.171171	0.146893	0.220952	0.163569	0.290164	0.328909	0.292059	0.315978	0.326954	0.247071	0.206783	0.28482	0.343617	0.425141	0.22	0.00220264	0.21269	0.231462	0.950391	0.300189	0.0466179	0.0521786	0.616217	0.998444	0.764753	0.0569988	0.155463	0.689465
2513020848	Bti_contig00111_ace.1	2094496	2094568	0.624481	0.692174	2.71429	0.694064	0.710483	0.535168	0.541726	0.523901	0.483986	0.509482	0.475976	0.482109	0.426667	0.431227	0.477049	0.514749	0.496635	0.5386	0.46571	0.494143	0.533917	0.500782	0.491489	0.444915	0.451111	0.418502	0.51832	0.453915	0.634274	0.432876	0.161917	0.403406	0.122975	0.998444	0.764753	0.186441	0.534118	0.184887
2513020848	Bti_contig00111_ace.1	2108779	2108819	0.788382	0.843478	2.77143	0.817352	1.10316	0.874618	0.7157	0.816444	0.761566	0.731985	0.612613	0.653484	0.622857	0.687732	0.659016	0.69174	0.736205	0.763016	0.674641	0.72737	0.808534	0.757433	0.680851	0.634181	0.693333	0.61674	0.663092	0.621622	0.648226	0.572726	0.0805014	0.279712	0.304926	0.998444	0.784018	0.0966342	0.416757	0.385821
2513020848	Bti_contig00111_ace.1	2110536	2110541	1.09336	0.78	0.707143	0.590563	0.495008	0.769877	0.630834	0.647227	0.787366	0.774336	1.0503	0.661959	1.05048	1.0697	1.06557	1.21386	1.10296	1.10323	0.654705	1.13952	1.11652	1.16667	1.07447	0.939266	0.973333	0.914097	1.26631	1.19335	0.283931	0.385139	0.000107454	0.129301	0.403042	0.998444	0.764753	0.000185382	0.253054	0.482836
2513020848	Bti_contig00111_ace.1	2116805	2116819	1.47925	2.09739	2.34286	2.01065	2.44426	2.1208	1.75248	1.82027	1.71886	1.39064	0.794294	1.27119	1.28952	1.21561	0.937705	1.35988	1.4105	0.872531	1.32855	1.25666	1.3337	1.34898	1.43191	1.28814	1.49111	0.830396	1.64701	1.48025	0.990383	0.232688	0.00142284	0.632585	0.00374198	0.998444	0.764753	0.0020137	0.741102	0.0172679
2513020848	Bti_contig00111_ace.1	2133258	2133292	1.02282	0.871304	0.671429	0.69102	0.946755	0.80581	0.759547	0.632887	0.772242	0.743363	1.12462	1.11676	1.12381	1.20446	1.27869	1.26254	1.17227	1.21185	1.15152	1.20873	1.23742	1.20031	1.26596	1.13277	1.27333	1.13216	1.28686	1.30076	0.991953	0.273393	3.4693e-07	0.0173938	0.0107118	0.998444	0.764753	2.60417e-06	0.0852196	0.031446
2513020848	Bti_contig00111_ace.1	2143135	2143306	0.615145	0.642609	3.44286	0.587519	0.625624	0.561926	0.532532	0.540153	0.521352	0.490519	0.524024	0.508475	0.489524	0.457249	0.509016	0.509587	0.507402	0.458707	0.501595	0.413739	0.436542	0.497653	0.493617	0.458334	0.458889	0.605727	0.539767	0.561331	0.912755	0.757217	0.277017	0.923367	0.28321	0.998444	0.856927	0.307623	0.967415	0.366688
2513020848	Bti_contig00111_ace.1	2143455	2143483	0.659751	0.573913	2.24286	0.633181	0.547421	0.550459	0.538897	0.51434	0.523132	0.515803	0.554054	0.570621	0.478095	0.457249	0.618033	0.526549	0.506057	0.526032	0.519936	0.601704	0.71663	0.546166	0.578723	0.501412	0.582222	0.795154	0.616622	0.571726	0.432181	0.560964	0.693152	0.7571	0.273899	0.998444	0.77956	0.719859	0.837613	0.356972
2513020848	Bti_contig00111_ace.1	2162165	2162208	0.60166	0.650435	3.32143	0.746575	0.717139	0.622324	0.51273	0.483748	0.565836	0.636536	0.53003	0.562147	0.46	0.474907	0.462295	0.561947	0.422611	0.438958	0.503189	0.66081	0.63512	0.419405	0.582978	0.561441	0.456667	0.382159	0.482127	0.483368	0.589079	0.274953	0.149867	0.586855	0.40047	0.998444	0.764753	0.173238	0.701623	0.480933
2513020848	Bti_contig00111_ace.1	2170883	2170898	1.0332	1.51304	1.84286	1.73212	1.64809	1.42813	1.03678	1.03442	1.32207	1.30784	0.828829	0.794727	0.82	0.907992	0.904918	0.833333	0.971736	1.04847	0.817384	0.84984	0.791029	0.816119	0.878192	0.79661	0.768889	0.820484	0.681411	0.651421	0.660835	0.433855	2.63171e-05	0.0148385	0.0562831	0.998444	0.764753	5.49508e-05	0.0778693	0.0987452
2513020848	Bti_contig00111_ace.1	2171049	2171267	1.05602	1.29217	2.25714	1.67275	1.81364	1.29969	0.997171	1.06119	1.23665	1.28951	0.741742	0.80226	0.72	0.806691	0.806557	0.787611	0.853297	0.870736	0.784689	0.817891	0.808534	0.746479	0.829787	0.734463	0.755556	0.977974	0.661305	0.688843	0.572532	0.381708	5.69514e-05	0.079569	0.0178806	0.998444	0.764753	0.000105209	0.193848	0.0420761
2513020848	Bti_contig00111_ace.1	2173790	2173798	1.37344	1.50435	2.01429	1.79756	1.37105	1.68349	1.1867	1.30019	1.20641	1.15044	0.875375	0.781544	0.84381	0.994424	1.13279	1.26696	1.23015	1.24057	1.07018	1.11928	1.10832	1.16588	1.20319	1.24576	1.26222	0.698238	1.0429	1.00069	0.37813	0.0749382	0.0636754	0.0175325	0.0219139	0.998444	0.764753	0.0769033	0.0852196	0.0477016
2513020848	Bti_contig00111_ace.1	2177575	2177657	0.329876	0.466087	1.85714	0.497717	0.460899	0.426606	0.390382	0.363289	0.323843	0.378003	0.298799	0.282486	0.306667	0.289963	0.263934	0.207965	0.213997	0.222621	0.255183	0.232162	0.214442	0.219092	0.25	0.242938	0.311111	0.240088	0.355675	0.327789	0.930141	0.658958	0.00250201	0.770326	0.042664	0.998444	0.814223	0.00341078	0.845921	0.0785302
2513020848	Bti_contig00111_ace.1	2179601	2179690	0.518672	0.595653	2.90714	0.658295	0.428453	0.558104	0.450495	0.503824	0.467972	0.539191	0.3506	0.316384	0.409524	0.369888	0.426229	0.435841	0.39502	0.373429	0.385167	0.391373	0.354486	0.387324	0.375532	0.40678	0.392222	0.277533	0.438337	0.4307	0.800601	0.413444	0.097485	0.917878	0.214951	0.998444	0.764753	0.1147	0.963365	0.287168
2513020848	Bti_contig00111_ace.1	2198807	2198816	1.40456	1.48782	2.07143	1.88508	2.16472	1.58333	1.34159	1.26768	1.19306	1.14664	0.879129	0.97081	0.994286	1.06506	1.01639	1.00958	1.00942	0.910234	0.976077	0.976571	0.935449	1.00704	0.921277	0.927967	0.906667	1.04516	1.00581	1.02703	0.486908	0.575678	6.1113e-05	0.495726	0.00474517	0.998444	0.784018	0.000111852	0.613707	0.0205393
2513020848	Bti_contig00111_ace.1	2201610	2202083	0.06639	0.0713043	1.47143	0.0806697	0.0815308	0.0711009	0.0636492	0.0803059	0.0756228	0.0707965	0.0735736	0.0640301	0.0514286	0.0473978	0.0655738	0.0648968	0.0605653	0.0394973	0.0582138	0.0873269	0.095186	0.057903	0.0797872	0.059322	0.06	0.064978	0.0746202	0.0731116	0.964797	0.608889	0.695581	0.978295	0.735592	0.998444	0.795943	0.721118	0.987727	0.797085
2513020848	Bti_contig00111_ace.1	2203176	2203443	0.0186722	0.00695652	12.2643	0.00913242	0.0116473	0.00611621	0.0127298	0.0210325	0.0088968	0.00695323	0.00525526	0.00376648	0.0114286	0.00371747	0.00163934	0.00147493	0.0013459	0.00359066	0.00478469	0.00212993	0.00656455	0.00782473	0.0196808	0.00564972	0.02	0.00440529	0.0214477	0.015939	0.935582	0.822812	0.718166	0.965373	0.868614	0.998444	0.877993	0.736803	0.984135	0.895805
2513020848	Bti_contig00111_ace.1	2204585	2204665	0.00414938	0.00695652	32.0571	0.00304414	0.0133111	0.0030581	0.00707214	0.040153	0	0.00632111	0.0045045	0.00188324	0.00190476	0.00371747	0.00327869	0.00294985	0.0013459	0	0.00318979	0.00638978	0.0109409	0.00469484	0.0212766	0.0112994	0.00444444	0.00660793	0.00536193	0.003465	0.937989	0.824178	0.714235	0.962245	0.875389	0.998444	0.877993	0.735315	0.984135	0.899473
2513020848	Bti_contig00111_ace.1	2205534	2205591	0.00414938	0	1.28571	0.00152207	0.00166389	0.00611621	0.00424328	0.00573614	0.00533808	0.00379267	0	0.00188324	0.00095238	0.0027881	0.00327869	0.00442478	0.0013459	0.00359066	0.00318979	0.00212993	0.00437637	0.00625978	0.00851064	0.00423729	0.00666667	0	0.00268097	0.00554401	0.930021	0.782856	0.729145	0.977062	0.87577	0.998444	0.860098	0.745488	0.987727	0.899473
2513020848	Bti_contig00111_ace.1	2206233	2206301	0.475104	0.490435	1.9	0.678843	0.550749	0.555046	0.524752	0.487572	0.521352	0.533502	0.367868	0.386064	0.299048	0.408922	0.368852	0.396755	0.398385	0.454219	0.454545	0.462194	0.471554	0.42723	0.462766	0.399718	0.357778	0.35022	0.360143	0.366597	0.540974	0.0955727	0.0240658	0.110819	0.205879	0.998444	0.764753	0.0302352	0.231392	0.278101
2513020848	Bti_contig00111_ace.1	2206431	2206484	0.217842	0.257391	1.57143	0.270929	0.297837	0.227829	0.194484	0.219885	0.247331	0.20354	0.174174	0.170433	0.180952	0.17565	0.167213	0.198378	0.187752	0.155297	0.178628	0.14377	0.157002	0.165884	0.188298	0.160311	0.168889	0.176211	0.222967	0.193347	0.96639	0.579485	0.1101	0.982565	0.284488	0.998444	0.785024	0.128269	0.987727	0.367541
2513020848	Bti_contig00111_ace.1	2211411	2211440	1.26348	1.3313	2.8	1.76256	1.69385	1.45031	1.06577	1.31644	1.15036	1.16056	0.8506	0.837099	0.887619	0.852231	0.822951	0.85767	0.839839	0.856373	0.77193	0.78541	0.859957	0.884977	0.809574	0.716808	0.85	1.10242	0.821716	0.874567	0.60748	0.49355	3.54045e-05	0.417327	0.00302738	0.998444	0.768051	7.06898e-05	0.542294	0.0159431
2513020848	Bti_contig00111_ace.1	2226081	2226107	1.1556	1.37565	1.92857	1.71994	1.70549	1.40826	1.12023	1.34226	1.26512	1.36157	0.858859	0.971751	0.851429	0.895911	0.87377	0.837758	0.850606	0.906643	0.877193	0.878594	0.921225	0.882629	0.889362	0.847458	0.895556	1.17181	0.837355	0.843382	0.613017	0.348699	6.69122e-06	0.22149	0.00515847	0.998444	0.764753	1.75571e-05	0.363832	0.0216917
2513020848	Bti_contig00111_ace.1	2231364	2231364	1.55394	1.61391	2.04286	1.76712	2.04659	1.52905	1.31825	1.41683	1.35943	1.41087	0.981982	0.981168	1.01333	0.927509	1.12459	1.0354	1.02423	1.00539	1.02073	0.99148	1.00328	0.971831	0.973404	0.977401	0.94	1.20485	1.00447	0.898822	0.37812	0.427882	2.59e-06	0.0333816	0.000642625	0.998444	0.764753	8.88735e-06	0.127712	0.0101153
2513020848	Bti_contig00111_ace.1	2268872	2268897	1.13382	1.12609	1.45714	1.2519	1.20632	0.972477	1.01556	0.893881	0.938612	0.966498	0.834835	0.760829	0.832381	0.726766	0.84836	0.821534	0.847914	0.835727	0.783891	0.743877	0.752735	0.695619	0.709043	0.754943	0.79	1.03965	0.756926	0.731809	0.386209	0.812788	3.46037e-06	0.0191798	0.000747407	0.998444	0.874743	1.07909e-05	0.0902666	0.0101153
2513020848	Bti_contig00111_ace.1	2296194	2296326	0.263485	0.26087	1.87143	0.200913	0.356073	0.255352	0.281471	0.267686	0.211744	0.216182	0.216216	0.193974	0.215238	0.204461	0.281967	0.259587	0.277254	0.253142	0.288676	0.299255	0.305252	0.262911	0.328723	0.272599	0.315556	0.129956	0.366399	0.354816	0.917718	0.483565	0.423298	0.845006	0.36651	0.998444	0.768051	0.460579	0.908789	0.450913
2513020848	Bti_contig00111_ace.1	2300901	2300930	0.536307	0.585217	3.82143	0.594368	0.85441	0.594036	0.567893	0.640535	0.504448	0.45828	0.386636	0.342749	0.299048	0.471189	0.504099	0.44764	0.45895	0.587971	0.528708	0.50426	0.571663	0.593114	0.536702	0.496469	0.428889	0.39207	0.432976	0.468468	0.811629	0.373928	0.475005	0.53802	0.40061	0.998444	0.764753	0.510286	0.656473	0.480933
2513020848	Bti_contig00111_ace.1	2301041	2301149	0.6639	0.676522	4.21429	0.838661	0.873544	0.830275	0.652051	0.703633	0.66726	0.532238	0.400901	0.386064	0.426667	0.496283	0.554098	0.588496	0.641992	0.67325	0.532695	0.421725	0.390591	0.683881	0.528723	0.553672	0.571111	0.4163	0.503128	0.516286	0.988526	0.472087	0.182314	0.586793	0.290554	0.998444	0.768051	0.207908	0.701623	0.372216
2513020848	Bti_contig00111_ace.1	2301324	2301328	0.553942	0.516522	1.65714	0.520548	0.31614	0.432722	0.468175	0.42065	0.453737	0.404551	0.412913	0.389831	0.405714	0.45539	0.460656	0.4941	0.464334	0.4614	0.497608	0.483493	0.56674	0.561815	0.511702	0.511299	0.435556	0.396476	0.492404	0.453915	0.661152	0.262432	0.516533	0.640669	0.653838	0.998444	0.764753	0.547402	0.743477	0.723369
2513020848	Bti_contig00111_ace.1	2310292	2310410	0.780083	0.942609	3.61429	0.914764	1.08486	0.940367	0.712871	0.67304	0.884342	0.927939	0.608108	0.634652	0.605714	0.669145	0.67377	0.688791	0.746972	0.7307	0.649123	0.733759	0.696937	0.622848	0.691489	0.659605	0.502222	0.513216	0.509383	0.50104	0.743565	0.441012	0.0157405	0.08683	0.487092	0.998444	0.764753	0.0200303	0.199995	0.565255
2513020848	Bti_contig00111_ace.1	2312049	2312094	1.57573	1.54869	4.01429	1.707	1.25457	1.61698	1.11103	1.1109	1.27224	1.27686	1.13363	1.08663	1.10381	1.10316	1.04836	1.00884	1.13122	1.11759	1.06619	1.04579	0.991247	0.999217	1.00585	0.964689	0.928889	0.970264	0.88025	0.950797	0.482512	0.570196	0.000460575	0.126571	0.0639967	0.998444	0.7827	0.000707567	0.248532	0.109052
2513020848	Bti_contig00111_ace.1	2313914	2313936	1.09129	1.25043	2.31429	1.48402	1.43927	1.26453	1.10042	1.13576	1.33096	1.26296	0.929429	0.888889	0.967619	0.888476	0.793443	0.873156	0.833109	0.858169	0.845295	0.879659	0.771335	0.805947	0.77766	0.783898	0.735556	1.18943	0.734584	0.754678	0.927917	0.576445	5.09366e-06	0.181894	0.0333806	0.998444	0.784018	1.4181e-05	0.321979	0.0647308
2513020848	Bti_contig00111_ace.1	2321619	2321714	0.20332	0.257391	1.31429	0.230594	0.242928	0.191131	0.198728	0.192161	0.191281	0.163716	0.144144	0.147834	0.14	0.1329	0.136885	0.132005	0.164199	0.184919	0.165072	0.127264	0.134026	0.127544	0.148936	0.13983	0.144444	0.207048	0.142091	0.163548	0.924953	0.668654	0.0916991	0.812454	0.170494	0.998444	0.814223	0.108973	0.881266	0.23733
2513020848	Bti_contig00111_ace.1	2324021	2324078	0.413901	0.393913	1.39285	0.336377	0.326123	0.34633	0.337341	0.312619	0.337189	0.3622	0.409909	0.423729	0.348571	0.335502	0.413115	0.397493	0.366756	0.290844	0.345295	0.341321	0.364333	0.317684	0.413298	0.365819	0.401111	0.305066	0.426274	0.409216	0.812181	0.563165	0.967021	0.66372	0.468889	0.998444	0.780273	0.967021	0.757266	0.547345
2513020848	Bti_contig00111_ace.1	2328763	2328964	0.610996	0.713913	2.48571	0.732116	0.744592	0.646789	0.615983	0.604207	0.588968	0.502529	0.424924	0.433145	0.37619	0.410781	0.446721	0.440265	0.452221	0.394973	0.446571	0.435038	0.417396	0.43349	0.415957	0.415255	0.46	0.462555	0.487936	0.460845	0.787897	0.330742	0.00573293	0.691224	0.016479	0.998444	0.764753	0.00770891	0.779269	0.0397762
2513020848	Bti_contig00111_ace.1	2330251	2330268	1.05913	0.858261	0.135714	0.781583	0.698003	0.999236	0.854314	0.828872	0.793594	0.797092	1.19895	1.03672	1.23143	1.18216	1.17377	1.1239	1.21938	1.1948	1.14992	1.14377	1.18982	1.1831	1.18617	1.24293	1.33445	1.11343	1.31323	1.29695	0.781163	0.12841	1.20975e-05	0.0127127	0.025195	0.998444	0.764753	2.8581e-05	0.0723702	0.05224
2513020848	Bti_contig00111_ace.1	2338090	2338107	0.15249	0.188695	1.59286	0.200152	0.207986	0.169725	0.181754	0.188336	0.148577	0.150443	0.114114	0.105461	0.132381	0.156134	0.237705	0.238201	0.272544	0.208259	0.220096	0.233227	0.205142	0.269171	0.262234	0.248588	0.144444	0.00220264	0.174263	0.186417	0.908104	0.345362	0.471837	0.268672	0.860287	0.998444	0.764753	0.507802	0.408519	0.893432
2513020848	Bti_contig00111_ace.1	2339100	2339343	1.06432	0.802608	0.757143	0.605784	0.639767	0.80581	0.782886	0.659656	0.717082	0.699115	1.11486	1.16761	1.09524	1.16728	1.1541	1.15708	1.13796	1.16427	1.20096	1.09212	1.15755	1.26135	1.20691	1.14972	1.37556	1.13877	1.563	1.45114	0.720563	0.366993	5.80027e-08	6.07478e-05	0.143724	0.998444	0.764753	1.40285e-06	0.00360234	0.206695
2513020848	Bti_contig00111_ace.1	2341871	2341975	0.134855	0.116522	2	0.190259	0.194676	0.163609	0.15983	0.139579	0.142349	0.168142	0.0870871	0.079096	0.087619	0.0947955	0.157377	0.196165	0.228802	0.229803	0.169059	0.136315	0.161926	0.244131	0.225532	0.231638	0.18	0.00440529	0.142091	0.160776	0.937233	0.381418	0.715739	0.367174	0.712714	0.998444	0.764753	0.735587	0.5005	0.778341
2513020848	Bti_contig00111_ace.1	2345580	2345635	1.02075	0.79913	0.871429	0.645358	0.59817	0.792049	0.78925	0.667304	0.725089	0.798357	1.16441	1.14501	1.07333	1.07993	1.15902	1.1379	1.13661	1.11759	1.20734	1.20447	1.21991	1.08685	1.17766	1.15254	1.42555	1.10242	1.44236	1.45495	0.96748	0.470833	1.83907e-08	0.000103985	0.184198	0.998444	0.768051	1.09057e-06	0.00440452	0.253967
2513020848	Bti_contig00111_ace.1	2349628	2349655	1.14211	1.24	1.4	0.847032	0.983361	0.953364	0.740452	1.04589	0.740214	0.821113	0.726727	0.719398	0.745714	0.945168	1.18771	1.09808	0.817631	0.828546	0.748803	0.739084	0.697484	1.13146	0.753191	0.772598	0.756667	1.04185	1.07596	0.755718	0.775776	0.909885	0.481296	0.236614	0.464242	0.998444	0.936739	0.513325	0.377536	0.544062
2513020848	Bti_contig00111_ace.1	2351690	2351760	1.0166	1.73391	2.67143	1.19026	1.12146	1.87768	1.44272	1.66348	1.66192	1.03919	0.828829	0.749529	1.12	1.33086	0.868852	1.37316	1.33647	1.04847	0.858054	1.29286	1.31729	1.32707	1.01064	1.30226	1.29333	0.861233	1.25201	1.13514	0.149391	0.554275	0.0946357	0.438174	0.459023	0.998444	0.777326	0.111791	0.556397	0.540081
2513020848	Bti_contig00111_ace.1	2351969	2352013	1.02905	1.1913	1.41429	1.21461	1.23794	1.42202	1.16124	1.24857	1.31317	1.13274	0.774775	0.800377	1.10667	1.17844	0.816393	0.764012	1.16824	0.910233	0.797448	1.17785	1.23523	1.22848	0.806383	0.80791	1.17333	0.814978	0.77748	1.05821	0.60115	0.73004	0.0179821	0.76234	0.748536	0.998444	0.837947	0.022785	0.840274	0.805593
2513020848	Bti_contig00111_ace.1	2354807	2354840	0.991702	1.11391	2.79286	1.33105	1.08736	1.02752	0.925743	1.03633	1.04893	0.994311	0.822823	0.77872	0.755238	0.755576	0.803279	0.893068	0.871467	0.875224	0.861244	0.808307	0.883479	0.795775	0.885107	0.82274	0.78	1.04846	0.807418	0.75052	0.626108	0.248004	0.00603658	0.104786	0.0333157	0.998444	0.764753	0.00809885	0.223338	0.0647308
2513020848	Bti_contig00111_ace.1	2388559	2388614	1.39004	1.56869	2.68572	2.414	1.60982	1.56193	1.343	1.45985	1.17082	1.33755	0.854355	0.792844	0.740952	0.831785	0.981147	1.12242	1.00404	0.951526	0.982456	1.02503	0.919037	0.903756	0.99734	0.871469	0.713333	0.947137	0.676497	0.714484	0.275196	0.149969	6.90624e-05	0.004758	0.00751542	0.998444	0.764753	0.000124103	0.0414926	0.0264846
2513020848	Bti_contig00111_ace.1	2391869	2391914	1.44917	1.68173	1.62143	1.94369	1.92928	1.68196	1.46676	1.4847	1.39146	1.47155	0.972973	1.04331	1.04286	1.06692	0.981147	0.998525	0.923284	1.03771	1.0311	0.981364	0.950766	0.960877	0.942553	0.92161	0.967778	1.24119	0.974978	0.925849	0.561554	0.467371	2.10604e-07	0.151779	0.00120734	0.998444	0.768051	1.9156e-06	0.284825	0.0111867
2513020848	Bti_contig00111_ace.1	2392717	2392763	0.906639	1.07478	2.08571	1.41705	1.41098	1.13456	1.08204	1.21033	0.969751	0.924147	0.698198	0.715631	0.788571	0.776952	0.732787	0.797935	0.803499	0.802513	0.736842	0.749734	0.803063	0.821596	0.859574	0.812147	0.833333	0.80837	0.774799	0.762301	0.815174	0.34139	0.000269555	0.228501	0.0149232	0.998444	0.764753	0.000432016	0.36906	0.0377079
2513020848	Bti_contig00111_ace.1	2407228	2407243	1.13071	1.45652	1.92143	1.81431	2.1589	1.59021	1.15275	1.48662	1.13612	1.24337	0.785285	0.833333	0.751429	0.772304	0.826229	0.892331	0.85397	0.911131	0.908293	0.873802	0.794311	0.784038	0.889362	0.860876	0.912222	0.740088	0.747989	0.761608	0.463609	0.298496	4.18186e-05	0.0708171	0.00550001	0.998444	0.764753	7.9995e-05	0.179464	0.0223295
2513020848	Bti_contig00111_ace.1	2407383	2407391	1.15975	1.33043	2.64286	1.74581	1.72213	1.39908	1.10891	1.30402	1.32206	1.37042	0.86036	0.92467	0.805714	0.895911	0.904918	0.880531	0.84926	1.02693	0.940989	0.978701	0.921225	0.856025	0.901064	0.882768	0.988889	0.810573	0.825737	0.813583	0.407526	0.18128	3.79135e-05	0.0609552	0.011493	0.998444	0.764753	7.49423e-05	0.164302	0.0329243
2513020848	Bti_contig00111_ace.1	2407956	2407996	0.935685	1.14783	2.41429	1.34399	1.1015	1.10856	0.884017	0.940727	0.919929	1.09735	0.692192	0.693032	0.68381	0.667286	0.755738	0.778761	0.720054	0.7307	0.727273	0.755059	0.782276	0.71518	0.795745	0.727401	0.584444	0.674009	0.633601	0.602911	0.414708	0.162083	0.000107874	0.0114468	0.0187762	0.998444	0.764753	0.000185418	0.0700672	0.0434933
2513020848	Bti_contig00111_ace.1	2409731	2409764	1.1556	1.27391	1.95714	1.29147	1.35857	1.22783	1.029	1.1262	1.08185	1.15866	0.722973	0.776836	0.738096	0.790892	0.913934	0.903393	0.892328	0.870736	0.802233	0.840789	0.832057	0.834116	0.862234	0.862288	0.798889	0.783039	0.766309	0.7228	0.517826	0.189794	2.34941e-05	0.00450156	0.00249377	0.998444	0.764753	4.99355e-05	0.0410681	0.0155664
2513020848	Bti_contig00111_ace.1	2410334	2410365	1.34336	1.38609	1.15714	1.83105	1.86106	1.40214	1.24823	1.31549	1.28737	1.27117	0.846096	0.838983	0.834286	0.893123	0.930328	0.917404	0.945491	0.897666	0.919458	0.886582	0.897702	0.864633	0.705851	0.836865	0.922222	0.803964	0.91555	0.825017	0.287493	0.348247	1.4104e-06	0.10383	0.00167787	0.998444	0.764753	5.6132e-06	0.22228	0.0127561
2513020848	Bti_contig00111_ace.1	2430297	2430313	1.64523	1.68	1.32857	1.91933	1.64393	0.761468	1.47949	1.3327	1.379	1.46903	1.21171	1.22222	0.714286	1.16729	1.22787	1.38053	1.26918	1.21903	1.27432	0.644302	1.32166	1.26291	1.27234	1.27542	0.72	1.28194	1.479	1.38877	0.719391	0.0465836	0.241472	0.962589	0.0243658	0.998444	0.764753	0.269667	0.984135	0.0511885
2513020848	Bti_contig00111_ace.1	2442690	2442710	1.1805	1.22435	0.242857	0.582953	1.28286	1.14067	1.06365	1.11281	1.10854	0.529709	0.732733	1.21092	1.12952	1.1487	1.28689	1.12537	1.1817	0.815081	1.19139	1.20128	1.20131	1.23161	1.26277	0.771186	1.34	1.15859	1.3101	1.31462	0.923423	0.639998	0.140393	0.147602	0.780367	0.998444	0.810268	0.162604	0.280538	0.830804
2513020848	Bti_contig00111_ace.1	2460529	2460551	1.02282	0.874783	0.0428571	0.624049	0.730449	0.899083	0.787836	0.690249	0.733096	0.719343	1.19219	1.16573	1.06857	1.14684	1.19344	1.15929	1.0996	1.16697	1.20096	1.19382	1.26258	1.15336	1.27234	1.15678	1.34667	1.04185	1.33601	1.27859	0.889805	0.428632	1.47404e-07	0.00756046	0.0226056	0.998444	0.764753	1.66463e-06	0.054675	0.048746
2513020848	Bti_contig00111_ace.1	2482240	2482359	1.15145	1.33043	1.8	1.7344	1.93095	1.43425	1.25248	1.33269	1.53915	1.60746	1.04429	1.07815	1.01904	1.03903	0.890164	0.854719	0.838493	0.937163	0.912281	0.84984	0.860503	0.805164	0.859575	0.743644	0.823333	0.807268	0.861483	0.850658	0.623323	0.398154	1.22737e-07	0.322442	0.0244205	0.998444	0.764753	1.64532e-06	0.461699	0.0511885
2513020848	Bti_contig00111_ace.1	2500000	2500000	1.30705	0.464348	1.14286	1.37595	1.00166	1.34098	1.34795	1.44359	1.25267	1.30088	1.2042	1.14313	1.19429	1.25465	1.26885	0.554572	1.15478	1.02154	1.15789	1.09478	1.24289	1.19249	1.21809	1.10593	1.17111	1.13877	0.638963	1.35828	0.582888	0.866719	0.51694	0.609657	0.961986	0.998444	0.908064	0.547402	0.72161	0.968481
2513020848	Bti_contig00111_ace.1	2509554	2509565	1.12552	1.16956	1.64286	1.74125	1.24708	1.26682	0.853607	0.934034	1.20285	1.31795	0.755255	0.813559	0.759047	0.822491	0.969672	0.918142	0.966352	0.899462	0.862042	0.974441	0.882385	0.766823	0.885107	0.745057	0.652222	0.984581	0.557194	0.562024	0.193071	0.28199	0.000400313	0.00133653	0.14528	0.998444	0.764753	0.00062306	0.0188705	0.207118
2513020848	Bti_contig00111_ace.1	2514097	2514114	1.05187	0.823479	0.392857	0.76484	0.586522	0.779052	0.852193	0.601338	0.736655	0.782554	1.14339	1.19586	1.15238	1.04182	1.16639	1.14528	1.16016	1.03591	1.22169	1.10969	1.10285	1.17057	1.15957	1.0452	1.20778	1.19714	1.35389	1.3919	0.995744	0.377026	2.20728e-07	0.00014409	0.146747	0.998444	0.764753	1.95361e-06	0.00502621	0.208184
2513020848	Bti_contig00111_ace.1	2520848	2520879	0.889004	1.14609	3.07143	1.63546	1.64227	1.28364	1.10113	1.29446	1.379	1.22314	0.849099	0.84275	0.886667	0.964684	0.872951	0.864307	0.822342	0.842908	0.826156	0.898829	0.84245	0.838028	0.818085	0.79661	0.772222	0.881057	0.840036	0.810811	0.778928	0.316232	8.38349e-05	0.467363	0.0747896	0.998444	0.764753	0.000146218	0.585933	0.123234
2513020848	Bti_contig00111_ace.1	2526680	2526715	0.938797	0.677392	0.142857	0.532725	0.569883	0.62844	0.714286	0.517208	0.663701	0.630847	1.13964	1.08192	1.0819	1.01487	1.02623	1.05679	1.02221	0.964991	1.01435	1.1049	1.11762	1.21049	1.0633	1.05367	1.31889	1.05286	1.36863	1.33403	0.659512	0.308338	3.72394e-06	0.000823609	0.151916	0.998444	0.764753	1.15016e-05	0.0141189	0.213981
2513020848	Bti_contig00111_ace.1	2528135	2528177	1.29668	1.17217	1.48571	0.808219	0.8802	1.27676	1.14993	0.933078	1.07829	0.892541	0.74024	1.13748	1.15048	0.82342	1.18525	1.23746	1.20458	0.813285	1.24083	1.27157	1.26696	0.774648	1.24574	1.25706	0.922222	1.2467	1.34227	1.37422	0.691274	0.45291	0.178451	0.459531	0.295159	0.998444	0.768051	0.204289	0.57856	0.375599
2513020848	Bti_contig00111_ace.1	2540968	2541031	1.38901	1.53826	0.792857	0.757991	0.737937	1.56039	1.45545	1.43595	1.42527	0.656131	0.753003	0.660076	1.22952	1.2342	1.20164	1.32374	1.25975	0.750449	0.73764	1.2918	1.32659	1.26526	1.32021	1.3404	1.43556	1.11233	1.34272	1.32952	0.145367	0.967522	0.615213	0.746973	0.542335	0.998444	0.977412	0.643423	0.829504	0.620859
2513020848	Bti_contig00111_ace.1	2589729	2589861	0.282158	0.266087	2.65714	0.267884	0.171381	0.266055	0.301273	0.269598	0.279359	0.241466	0.295796	0.280603	0.257143	0.336431	0.360656	0.386431	0.372813	0.382406	0.342903	0.338658	0.354486	0.328638	0.387234	0.396893	0.435556	0.328194	0.366399	0.364518	0.839953	0.797626	0.243069	0.965879	0.964836	0.998444	0.866286	0.27094	0.984135	0.968481
2513020848	Bti_contig00111_ace.1	2594379	2595133	0.439834	0.509565	3.92857	0.581431	0.515807	0.495413	0.458274	0.50478	0.403915	0.391909	0.274775	0.27307	0.259048	0.286245	0.354098	0.365782	0.332436	0.332136	0.344498	0.354633	0.349015	0.352113	0.347872	0.361582	0.311111	0.215859	0.330652	0.31185	0.784072	0.366838	0.186862	0.638908	0.349313	0.998444	0.764753	0.211872	0.743477	0.433353
2513020848	Bti_contig00111_ace.1	2595288	2595507	0.286307	0.326957	1.77143	0.371385	0.21381	0.316514	0.292079	0.291587	0.263346	0.246523	0.183183	0.177024	0.180952	0.185874	0.223771	0.237463	0.230148	0.229803	0.230462	0.268371	0.262035	0.214397	0.233511	0.204802	0.208889	0.204846	0.204647	0.191614	0.63383	0.303184	0.224768	0.358915	0.323731	0.998444	0.764753	0.252438	0.495745	0.407584
2513020848	Bti_contig00111_ace.1	2642109	2642167	0.740664	0.615652	2.75714	0.557078	0.855241	0.636086	0.622348	0.508604	0.587189	0.561315	0.656156	0.576271	0.565714	0.652416	0.619672	0.60767	0.621803	0.597846	0.585327	0.603834	0.551422	0.638498	0.609574	0.539548	0.577778	0.647577	0.568365	0.573112	0.970549	0.849413	0.349261	0.469358	0.67959	0.998444	0.899468	0.38354	0.587193	0.749065
2513020848	Bti_contig00111_ace.1	2660770	2660819	1.29564	1.45043	1.52858	1.62252	1.7371	1.59556	1.33239	1.54015	1.30338	1.36536	0.87012	0.846516	0.853333	0.929368	0.922131	0.880531	0.996635	0.927289	0.944976	0.880192	0.804705	0.900626	0.925532	0.829096	0.894444	1.13546	0.914656	0.83368	0.755668	0.425413	9.51838e-07	0.0854033	0.000603244	0.998444	0.764753	4.63652e-06	0.199675	0.00993677
2513020848	Bti_contig00111_ace.1	2737333	2737387	1.37137	1.23304	0.257143	0.78691	1.11814	1.22171	1.20226	1.17591	1.16014	0.830594	0.645646	0.862524	1.21905	1.171	1.22787	1.19027	1.16285	0.7307	0.838915	1.22577	1.22648	1.28482	1.26915	1.11158	1.26222	1.17401	1.35567	1.31254	0.336061	0.696556	0.288703	0.265247	0.435833	0.998444	0.821188	0.320001	0.407491	0.516898
2513020848	Bti_contig00111_ace.1	2746041	2746062	1.30809	1.50783	2.85714	1.7793	1.68053	1.43425	1.32461	1.41587	1.38167	1.43363	0.954204	0.977401	1.0019	0.922863	0.838525	0.937315	0.919919	0.980251	0.910686	0.995208	0.974289	0.942097	0.922341	0.891243	0.855556	1.1696	0.941465	0.946986	0.852114	0.318132	1.27863e-06	0.267461	0.000751453	0.998444	0.764753	5.36132e-06	0.407724	0.0101153
2513020848	Bti_contig00111_ace.1	2751418	2751447	0.971992	0.974782	1.95714	1.29832	1.45924	1.28287	0.93423	1.07075	0.947509	0.977876	0.751502	0.746704	0.778096	0.854089	0.804098	0.867257	0.833109	0.843806	0.855662	0.767305	0.733589	0.885759	0.84149	0.733757	0.756667	0.890969	0.803396	0.797297	0.592238	0.481114	0.000855316	0.398373	0.0432827	0.998444	0.768051	0.00126171	0.529768	0.078732
2513020848	Bti_contig00111_ace.1	2751594	2751837	0.680498	0.753043	2.88571	0.75723	0.658902	0.688073	0.588402	0.608031	0.635231	0.654867	0.535285	0.606403	0.537143	0.555762	0.599181	0.611356	0.541723	0.55745	0.562998	0.580937	0.55744	0.576682	0.592021	0.57274	0.555556	0.496696	0.541108	0.562024	0.759663	0.344291	0.093702	0.65211	0.343466	0.998444	0.764753	0.110909	0.749421	0.426992
2513020848	Bti_contig00111_ace.1	2785618	2785633	1.05602	1.18174	2.5	1.13623	1.30865	1.27676	1.04455	1.19694	1.09964	1.09735	0.862613	0.710923	0.800952	0.866171	0.903278	0.841445	0.915209	0.947037	0.862042	0.870075	0.85175	0.775431	0.831383	0.838983	0.928889	0.878855	0.765416	0.743937	0.657858	0.531	0.00039229	0.050691	0.0461535	0.998444	0.768051	0.000613794	0.155463	0.0826859
2513020848	Bti_contig00111_ace.1	2785861	2786333	0.973029	1.12	3.45714	1.3516	1.37438	1.20336	0.946252	0.982792	1.07117	1.09608	0.713213	0.715631	0.771429	0.713755	0.742623	0.733038	0.707941	0.714542	0.695375	0.748669	0.736324	0.798122	0.797872	0.680791	0.662222	0.837004	0.663986	0.699238	0.783555	0.343291	0.000307911	0.218775	0.0319817	0.998444	0.764753	0.000490836	0.362093	0.0630071
2513020848	Bti_contig00111_ace.1	2786460	2786650	0.879668	1.1287	2.7	1.08219	0.918469	1.09021	0.975955	0.873805	0.884342	0.986094	0.741742	0.725047	0.740952	0.684015	0.721311	0.728614	0.722746	0.705566	0.698565	0.769968	0.750547	0.716745	0.741489	0.679379	0.635556	0.861233	0.681859	0.711712	0.942397	0.378641	0.000570565	0.301564	0.0219604	0.998444	0.764753	0.000856569	0.44155	0.0477016
2513020848	Bti_contig00111_ace.1	2787099	2787233	1.12033	1.12348	2.9	1.33486	1.38935	1.17431	1.00707	1.20076	0.955516	0.994943	0.735736	0.80226	0.786667	0.776952	0.821311	0.79646	0.746972	0.798923	0.786284	0.855165	0.890591	0.760563	0.824468	0.737288	0.771111	0.592511	0.813226	0.796258	0.340509	0.20669	0.000215433	0.300132	0.0102399	0.998444	0.764753	0.000348636	0.44054	0.0309809
2513020848	Bti_contig00111_ace.1	2788201	2788301	0.885892	0.681739	0.314286	0.468798	0.8802	0.7263	0.622348	0.707457	0.653025	0.581542	1.05255	1.12994	1.06857	1.10037	1.00328	1.0354	1.01615	1.14722	1.10207	1.14058	1.18818	1.2097	1.14362	1.12712	1.32	1.01542	1.43521	1.39016	0.63711	0.338112	1.25306e-07	9.97261e-05	0.0832659	0.998444	0.764753	1.64532e-06	0.00440452	0.133091
2513020848	Bti_contig00111_ace.1	2788677	2788677	1.01037	0.96	0.171429	0.747336	0.733777	0.792049	0.998586	0.873805	0.747331	0.753477	1.18318	1.16949	1.16762	1.16729	1.2	1.14307	1.04711	1.07899	1.2185	1.13845	1.15646	1.3349	1.21064	1.11441	1.31556	1.18282	1.49508	1.47193	0.656987	0.423903	2.28749e-06	5.61446e-05	0.18472	0.998444	0.764753	8.17156e-06	0.00360234	0.253967
2513020848	Bti_contig00111_ace.1	2788805	2788813	0.838174	0.690435	0.371429	0.585997	0.590682	0.588685	0.731259	0.657744	0.592527	0.608091	1.06006	1.10358	1.08571	1.02788	1.1082	0.992625	1.00404	0.996409	1.10845	1.08307	1.10175	1.12676	1.13085	1.03955	1.26	1.05947	1.38517	1.36452	0.825109	0.340282	1.02069e-07	3.86267e-05	0.0826319	0.998444	0.764753	1.5485e-06	0.00360234	0.132603
2513020848	Bti_contig00111_ace.1	2797290	2797309	1.03424	1.25217	1.49286	1.40792	1.61897	1.27064	1.26025	1.28394	1.17082	1.13716	0.784535	0.760829	0.759047	0.816914	0.782787	0.846608	0.866757	0.849192	0.844498	0.916933	0.878556	0.940532	0.892022	0.783192	0.857778	1.13877	0.844504	0.921345	0.916682	0.280932	6.3103e-05	0.17223	0.000738672	0.998444	0.764753	0.000114786	0.307627	0.0101153
2513020848	Bti_contig00111_ace.1	2811512	2811929	0.483402	0.515652	2.18571	0.604262	0.393511	0.470183	0.470297	0.451243	0.467082	0.455752	0.346847	0.352166	0.375238	0.321561	0.396721	0.406342	0.365411	0.373429	0.420256	0.405218	0.392779	0.365414	0.43617	0.392655	0.382222	0.4163	0.391868	0.385655	0.672303	0.247006	0.154832	0.623095	0.166647	0.998444	0.764753	0.178629	0.733663	0.232522
2513020848	Bti_contig00111_ace.1	2812232	2812267	0.202283	0.214782	1.3	0.329528	0.209651	0.149083	0.242574	0.208413	0.19217	0.195322	0.149399	0.167608	0.135238	0.137546	0.190164	0.228614	0.144011	0.140036	0.192982	0.182109	0.221554	0.146322	0.189362	0.178673	0.134444	0.10793	0.182753	0.212058	0.417469	0.0900237	0.296758	0.877129	0.244245	0.998444	0.764753	0.327704	0.928817	0.322942
2513020848	Bti_contig00111_ace.1	2812373	2812515	0.3361	0.306087	2.07143	0.30137	0.347754	0.32263	0.304102	0.351816	0.320285	0.300885	0.243243	0.193974	0.270476	0.237918	0.42623	0.39823	0.418573	0.366248	0.346093	0.372737	0.356674	0.43036	0.361702	0.372881	0.326667	0.10793	0.304736	0.305613	0.668647	0.346092	0.499752	0.249618	0.836907	0.998444	0.764753	0.532052	0.389535	0.878123
2513020848	Bti_contig00111_ace.1	2812671	2812947	0.390041	0.405217	1.45714	0.47032	0.407654	0.377676	0.369165	0.334608	0.33452	0.362832	0.312312	0.305085	0.293333	0.302974	0.363934	0.393805	0.366083	0.348294	0.374801	0.4164	0.377462	0.355243	0.374468	0.358757	0.302222	0.330396	0.328865	0.336798	0.464048	0.230257	0.740796	0.234698	0.292567	0.998444	0.764753	0.756096	0.37717	0.373906
2513020848	Bti_contig00111_ace.1	2813134	2813241	0.966805	1.18695	4.9	1.36529	0.904327	1.12233	0.980905	0.961759	1.00801	0.978508	0.655405	0.6629	0.711429	0.748142	0.881968	0.914454	0.878869	0.867145	0.811802	0.841854	0.806893	0.955399	0.896809	0.8637	0.742222	0.613436	0.719392	0.707554	0.7658	0.22515	0.101014	0.155828	0.298656	0.998444	0.764753	0.118616	0.286593	0.379236
2513020848	Bti_contig00111_ace.1	2823517	2823517	1.17842	1.34957	2.08571	1.62253	1.54908	1.29358	1.16832	1.19885	1.02313	1.19975	0.780781	0.887006	0.874286	0.85316	0.827869	0.865782	0.862719	0.788151	0.936204	0.879659	0.810722	0.882629	0.834043	0.785311	0.76	1.20485	0.86059	0.894664	0.603865	0.500677	2.17455e-05	0.478781	0.00139903	0.998444	0.768051	4.69096e-05	0.595214	0.0117127
2513020848	Bti_contig00111_ace.1	2834011	2834011	0.809129	0.810435	0.157143	0.593607	0.542429	0.704893	0.680339	0.583174	0.645907	0.697851	1.05105	1.07533	1.01524	1.00929	1.10492	1.02212	1.0996	1.01616	1.05742	1.09904	1.10175	1.10016	1.11596	1.10311	1.20444	1.11674	1.30206	1.307	0.635038	0.331544	8.86853e-09	0.000251441	0.059904	0.998444	0.764753	7.80459e-07	0.00745524	0.103265
2513020848	Bti_contig00111_ace.1	2836446	2836454	0.885892	0.892174	0.757143	0.412481	0.705491	0.894495	0.799151	0.739962	0.816726	0.517067	0.660661	1.03578	1.06286	1.18959	1.11311	1.02212	1.06595	0.667864	1.06061	1.05751	1.0744	1.09859	1.17766	1.17797	1.24889	1.08811	1.25201	1.22592	0.487153	0.294298	0.00044038	0.0107578	0.272122	0.998444	0.764753	0.000681841	0.0685957	0.355436
2513020848	Bti_contig00111_ace.1	2840011	2840011	0.923237	1.0713	3	1.30289	1.49418	1.22018	0.980198	1.04398	1.21352	1.1555	0.804805	0.772128	0.729524	0.767658	0.704918	0.758112	0.746972	0.833034	0.779904	0.802982	0.749453	0.807512	0.720213	0.634181	0.555556	0.936123	0.581769	0.640333	0.815644	0.344739	3.02937e-05	0.0746334	0.0575016	0.998444	0.764753	6.19453e-05	0.186741	0.100412
2513020848	Bti_contig00111_ace.1	2856330	2856370	1.42324	1.22783	1.15714	1.85388	1.52579	1.34862	1.48798	1.51243	1.45374	1.44753	1.03453	0.747646	0.72381	1.11338	1.08689	0.738938	1.20996	1.13285	0.69697	0.695421	1.07549	1.12989	0.707447	1.06073	0.793333	1.11454	0.820375	1.13167	0.911399	0.397082	0.000921986	0.623552	0.0447511	0.998444	0.764753	0.00134997	0.733663	0.0809067
2513020848	Bti_contig00111_ace.1	2891032	2891032	0.997925	1.23652	3.14286	1.62861	1.73877	1.47401	1.1867	1.34417	1.2669	1.25917	0.812312	0.913371	0.845714	0.914498	0.895082	0.820059	0.971736	0.982047	0.864434	0.841321	0.866521	0.909233	0.830851	0.885593	0.92	1.09692	0.882931	0.963271	0.91174	0.431619	0.000327145	0.670145	0.0142692	0.998444	0.764753	0.000517325	0.757652	0.0377079
2513020848	Bti_contig00111_ace.1	2913607	2913611	0.518672	0.542609	1.67143	0.555556	0.514143	0.567278	0.534653	0.491396	0.467972	0.445006	0.442943	0.485876	0.493333	0.52974	0.495082	0.539823	0.539704	0.54219	0.566188	0.596379	0.579869	0.56338	0.528723	0.508475	0.566667	0.449339	0.50134	0.524602	0.597581	0.690737	0.591331	0.665417	0.786484	0.998444	0.817579	0.621736	0.757266	0.83535
2513020848	Bti_contig00111_ace.1	2913738	2913807	0.505186	0.564348	2.9	0.573059	0.633112	0.579511	0.58628	0.546845	0.490214	0.489254	0.444444	0.402072	0.464762	0.471189	0.515574	0.553835	0.570659	0.578097	0.532695	0.503727	0.463348	0.594679	0.53617	0.543785	0.486667	0.526432	0.471403	0.50104	0.816905	0.688579	0.595161	0.635262	0.61214	0.998444	0.817579	0.624656	0.741556	0.687824
2513020848	Bti_contig00111_ace.1	2929623	2929654	1.1027	1.32	3.82857	1.60959	1.40848	1.41437	1.15983	1.43021	1.45107	1.44311	0.985735	0.992467	1.01143	0.978625	0.842623	0.984513	0.96568	1.02962	0.961723	0.902555	0.893326	0.822379	0.926064	0.91243	0.817778	1.11564	0.8521	0.821553	0.941353	0.39131	0.000138477	0.248997	0.106555	0.998444	0.764753	0.000232626	0.389535	0.164122
2513020848	Bti_contig00111_ace.1	2936268	2936331	1.30083	1.50522	2.37857	2.10731	2.48918	1.5451	1.57426	2.00095	1.92883	1.933	0.906907	1.0678	0.969524	1.01487	1.0459	1.0413	1.10969	1.06553	1.04147	1.09638	1.06072	1.02425	1.05319	1	1.01	0.903084	0.908401	0.980943	0.722603	0.167194	6.32203e-06	0.0250892	0.00836199	0.998444	0.764753	1.68289e-05	0.104793	0.0273959
2513020848	Bti_contig00111_ace.1	2936499	2936499	1.09336	1.30087	1.84286	1.71537	1.89684	1.35168	1.25177	1.52199	1.55694	1.64096	0.984985	0.971751	0.874286	0.938662	0.981967	1.01032	1.02019	0.980251	0.964912	1.05964	0.991247	0.959311	0.928723	0.943503	0.931111	0.995595	0.93387	0.911296	0.708412	0.177517	8.39732e-06	0.0427314	0.00349306	0.998444	0.764753	2.11e-05	0.146025	0.0169686
2513020848	Bti_contig00111_ace.1	2951479	2951503	0.952282	0.765217	0.0428571	0.467275	0.422629	0.779817	0.881188	0.694073	0.736655	0.733249	1.12613	1.15631	1.12381	1.11896	1.02787	0.970501	1.07806	1.12029	1.07815	1.07348	1.11707	1.15962	1.09043	1.07062	1.28	0.986784	1.3655	1.34304	0.47898	0.285599	4.6133e-06	0.000443272	0.0670179	0.998444	0.764753	1.31375e-05	0.0114287	0.112583
2513020848	Bti_contig00111_ace.1	2957779	2957787	1.25726	1.3513	0.114286	1.32877	1.64393	1.23547	1.28996	0.59847	0.660142	1.1871	1.06907	0.943503	1.08952	0.723048	1.04262	1.16962	0.759085	1.03591	1.00797	1.11076	1.10722	0.846635	1.14574	1.10311	1.25778	1.04185	1.20733	0.812197	0.1132	0.991258	0.437237	0.236784	0.123154	0.998444	0.994612	0.474669	0.377536	0.184887
2513020848	Bti_contig00111_ace.1	2979846	2979867	1.14315	1.34609	2.27857	1.65982	1.65224	1.34251	1.23762	1.41109	1.33897	1.33881	0.848348	0.900188	0.878095	0.815985	0.852459	0.957227	0.895694	0.929982	0.879586	0.865815	0.856674	0.919405	0.835106	0.819209	0.793333	0.970264	0.830653	0.7921	0.679519	0.222136	1.36818e-06	0.0336228	0.00244752	0.998444	0.764753	5.51924e-06	0.12781	0.0154402
2513020848	Bti_contig00111_ace.1	2992626	2992653	1.11618	1.41304	1.82143	1.60807	2.25624	1.58257	1.285	1.45315	1.38968	1.29962	0.817568	0.887006	0.967619	0.914498	0.928689	0.994101	0.934051	0.851885	0.945774	0.891374	0.881291	0.887324	0.885638	0.866525	0.748889	0.936123	0.837801	0.856549	0.666609	0.425163	2.28481e-05	0.156104	0.0158191	0.998444	0.764753	4.90902e-05	0.286593	0.0390863
2513020848	Bti_contig00111_ace.1	3066493	3066494	0.735478	0.873043	2.38571	1.04338	0.941764	0.810397	0.759548	1.00956	0.827403	0.767383	0.643393	0.65725	0.670477	0.638476	0.653278	0.654868	0.780619	0.728905	0.695375	0.637913	0.629103	0.776995	0.665957	0.751413	0.683334	0.795154	0.771671	0.710326	0.751702	0.441584	0.031178	0.72931	0.0664498	0.998444	0.764753	0.0387601	0.815339	0.112416
2513020848	Bti_contig00111_ace.1	3066645	3066718	0.708507	0.773043	2.54286	0.844749	0.767055	0.685015	0.765912	0.641491	0.672598	0.65866	0.55931	0.599812	0.571429	0.636617	0.62705	0.578909	0.577389	0.616696	0.587719	0.612354	0.620897	0.605634	0.592553	0.603814	0.646667	0.551762	0.617962	0.619543	0.744912	0.432859	0.0562489	0.833457	0.187672	0.998444	0.764753	0.068492	0.898618	0.257019
2513020848	Bti_contig00111_ace.1	3074502	3074580	1.1722	1.37565	1.6	1.59209	1.87354	1.5	1.50071	1.3652	1.41281	1.36789	0.911411	1.00377	0.948571	0.920074	0.954098	0.943953	0.962315	0.901257	0.950558	0.963791	0.967177	0.838811	0.909574	0.888418	0.913333	0.980176	0.954424	0.964657	0.661499	0.270252	1.1498e-06	0.201029	0.00107917	0.998444	0.764753	5.20482e-06	0.342559	0.0109539
2513020848	Bti_contig00111_ace.1	3091324	3091325	0.723029	0.792174	1.65	0.983257	1.15141	0.977065	0.731966	1.03346	0.874555	0.943743	0.55931	0.600754	0.604762	0.709108	0.636065	0.620944	0.653432	0.755835	0.606858	0.58573	0.629103	0.589985	0.590958	0.669492	0.795555	0.635463	0.749329	0.6684	0.850975	0.49538	0.000994206	0.655581	0.0229881	0.998444	0.768051	0.00144148	0.750501	0.0493911
2513020848	Bti_contig00111_ace.1	3102387	3102577	1.11618	1.3687	2.87143	1.95282	2.23794	1.49694	1.67468	1.85468	1.55872	1.69406	0.818318	0.964218	0.900952	0.827138	0.996721	0.862832	0.870794	0.850987	0.926635	0.85623	0.922319	0.85759	0.862766	0.881356	0.871111	0.993392	0.922252	0.928621	0.657496	0.219452	3.37344e-06	0.114859	0.00160108	0.998444	0.764753	1.05844e-05	0.237686	0.0126592
2513020848	Bti_contig00111_ace.1	3109777	3109837	0.76971	1.26261	0.942857	1.25419	1.45923	1.3685	1.43423	1.33843	1.5	1.27686	0.696697	0.719397	1.06476	1.02602	0.711475	1.0885	1.08075	0.718133	0.735247	1.05112	1.00985	1.01878	0.654255	0.680791	1.11333	0.640969	0.977659	0.93763	0.613902	0.709205	7.62724e-05	0.432206	0.0103729	0.998444	0.824867	0.000134212	0.55356	0.0311465
2513020848	Bti_contig00111_ace.1	3122821	3123004	1.21369	1.62087	2.04286	1.90639	1.84027	1.61162	1.47666	1.53155	1.63523	1.66308	0.996997	1.05744	1.04857	1.02695	1.07541	0.995575	1.06326	1.06284	1.04625	1.05272	0.983589	0.933489	1.01809	0.995057	0.976667	1.15198	0.87042	0.847194	0.671285	0.311326	3.69581e-07	0.0123538	0.00747304	0.998444	0.764753	2.66738e-06	0.0717852	0.0264846
2513020848	Bti_contig00111_ace.1	3138527	3138566	0.873444	1.06348	1.84286	1.59893	1.52246	1.22707	1.19095	1.49235	1.56673	1.42225	0.95045	1.03578	1.0381	1.08736	0.850819	0.852507	0.833782	0.820467	0.802233	0.800319	0.776806	0.863067	0.843085	0.923022	0.871111	0.839207	0.882931	0.923077	0.738236	0.340089	2.33718e-06	0.222274	0.0750213	0.998444	0.764753	8.24969e-06	0.364112	0.123234
2513020848	Bti_contig00111_ace.1	3138952	3139026	1.03527	1.32	2.74286	1.35008	1.64226	1.23394	1.24752	1.44168	1.20107	1.33249	0.915916	0.915254	0.874286	0.899628	0.903279	0.834808	0.833109	0.802513	0.878788	0.823216	0.838074	0.849765	0.785106	0.781073	0.768889	1.0793	0.790885	0.824671	0.853684	0.490749	3.85001e-06	0.310201	0.00796547	0.998444	0.768051	1.15891e-05	0.447564	0.0267871
2513020848	Bti_contig00111_ace.1	3139912	3139957	1.50726	1.68522	2.46428	2.12861	1.69634	1.70412	1.78218	1.72944	1.60231	1.66435	1.09159	1.08569	1.00857	1.08271	1.02951	1.07448	1.05181	0.985638	1.00239	1.05112	1.00328	0.981221	0.933511	1.0113	0.957778	1.21806	0.972743	0.959113	0.716009	0.243183	4.26214e-08	0.0469335	0.000536673	0.998444	0.764753	1.34461e-06	0.149188	0.00987206
2513020848	Bti_contig00111_ace.1	3140100	3140115	1.48236	1.80696	3.43572	1.99772	2.10482	1.70565	1.72065	1.82409	1.54982	1.69343	1.11562	1.19774	1.05905	0.994424	1.01066	1.06416	1.11104	0.938061	1.07815	1.02396	0.997265	0.983568	0.933511	1.03814	0.928889	1.2533	0.976765	0.985101	0.758103	0.347233	1.83878e-07	0.105078	0.000951179	0.998444	0.764753	1.78753e-06	0.223338	0.0109539
2513020848	Bti_contig00111_ace.1	3140289	3140293	1.25726	1.53565	1.24286	1.65297	1.98835	1.48165	1.58274	1.66922	1.36833	1.55879	1.01051	1.02072	1.03429	1.00186	1.09344	1.00885	1.02423	0.881508	0.976077	0.990415	0.937637	0.926448	0.930851	0.977401	0.835556	1.11894	0.967828	0.954262	0.761004	0.438436	3.14615e-07	0.096012	0.00140237	0.998444	0.764753	2.48756e-06	0.213475	0.0117127
2513020848	Bti_contig00111_ace.1	3141961	3141988	1.44399	1.75652	1.97142	1.98097	2.40016	1.83868	1.73196	1.87189	1.6121	1.7421	1.06081	1.11488	1.1238	1.07435	1.08852	1.09735	1.03768	1.114	1.02073	1.10543	0.987418	1.00156	0.988298	1.02896	0.953333	1.13216	0.95353	0.97228	0.752412	0.382267	2.27468e-07	0.0478658	0.00213581	0.998444	0.764753	1.98365e-06	0.150981	0.0141576
2513020849	Bti_contig00025_ace.2	89	91	0.778008	0.921739	1.55714	1.1309	0.935108	0.830275	0.908062	1.15679	1.0427	0.983565	0.653153	0.755179	0.727619	0.741636	0.721311	0.769912	0.742934	0.635548	0.784689	0.71033	0.749453	0.757433	0.696809	0.772599	0.726667	0.674009	0.662198	0.672211	0.6646	0.101905	5.16497e-06	0.00827959	0.0149173	0.998444	0.764753	1.42457e-05	0.0577623	0.0377079
2513020849	Bti_contig00025_ace.2	218	218	0.883817	1.04	1.82857	1.35616	1.08319	1.11468	1.17115	1.23327	1.14057	1.19848	0.836336	0.862524	0.942857	0.886617	0.8	0.921829	0.808883	0.736086	0.896332	0.912673	0.801969	0.849765	0.805319	0.782486	0.735556	0.859031	0.818588	0.820513	0.79494	0.225111	8.98114e-07	0.117552	0.014639	0.998444	0.764753	4.59122e-06	0.238727	0.0377079
2513020849	Bti_contig00025_ace.2	4582	4629	0.594399	0.463479	0.642857	0.41933	0.420133	0.469419	0.502122	0.493308	0.437722	0.532238	0.893393	0.892656	1	0.979554	0.836885	0.856932	0.951548	0.813285	0.870016	0.841321	0.869803	0.922535	0.888298	0.99435	0.911111	0.745595	0.894101	0.934512	0.589349	0.0750328	3.65454e-08	0.00668246	9.14487e-06	0.998444	0.764753	1.34461e-06	0.0495338	0.00410484
2513020849	Bti_contig00025_ace.2	9384	9408	0.977178	1.17391	1.64286	1.1172	1.29118	1.26758	1.19378	1.21606	1.33452	1.35651	1.02402	1.00377	0.940952	1.00186	0.865574	0.886431	0.944818	0.964093	0.955343	0.84984	0.795405	0.810642	0.805319	0.850282	0.851111	1.07709	0.691689	0.707554	0.896401	0.791699	5.23418e-08	0.0153959	0.0761793	0.998444	0.862578	1.40285e-06	0.0797316	0.124105
2513020849	Bti_contig00025_ace.2	13012	13023	0.744814	0.899131	0.828572	1.10427	1.00665	0.87844	0.801273	0.978012	0.839858	0.828698	0.655405	0.62241	0.627619	0.607807	0.629508	0.638643	0.660834	0.626571	0.633174	0.646432	0.58698	0.644757	0.647872	0.639124	0.585556	0.960352	0.60277	0.630977	0.950395	0.437414	7.55703e-05	0.309562	0.00324536	0.998444	0.764753	0.000133693	0.447564	0.0165905
2513020849	Bti_contig00025_ace.2	14742	14742	1.10166	1.13391	0.4	1.46271	1.21464	1.30275	1.35219	1.51816	1.42349	1.37295	1.003	1.03955	1.04	1.14498	0.978689	0.961652	0.939435	0.922801	0.960128	0.957401	0.902626	0.918623	0.973404	1.04802	1.04222	1.05727	0.918677	0.99307	0.813904	0.347322	1.86141e-06	0.0844058	0.0203061	0.998444	0.764753	6.94224e-06	0.19924	0.0457739
2513020849	Bti_contig00025_ace.2	15050	15120	0.603734	0.44	0.0714286	0.39726	0.372712	0.41896	0.551627	0.43021	0.530249	0.563843	0.906907	0.890772	0.872381	0.817844	0.883607	0.837758	0.835801	0.924596	0.912281	0.920128	0.856674	0.895149	0.88617	0.916667	0.948889	0.817181	0.949062	0.95149	0.804044	0.337941	5.84491e-07	0.0413563	0.00615492	0.998444	0.764753	3.54367e-06	0.145114	0.0238819
2513020849	Bti_contig00025_ace.2	15271	15326	0.507262	0.415652	0.0142857	0.351598	0.28203	0.356269	0.471712	0.447419	0.47242	0.442478	0.879129	0.913371	0.879047	0.847584	0.844262	0.814897	0.843203	0.840215	0.902711	0.897764	0.886214	0.841941	0.9	0.899011	0.884444	0.795154	0.98034	0.967429	0.746266	0.317219	4.46993e-08	0.00626375	0.000784662	0.998444	0.764753	1.34461e-06	0.0495254	0.0101153
2513020849	Bti_contig00025_ace.2	27363	27363	1.03112	1.14783	1.35714	1.2968	1.26622	1.34098	1.33239	1.37476	1.22064	1.52086	0.990991	1.0904	1.0381	0.659851	1.02951	1.0649	0.787349	1.12926	0.974482	1.01917	0.952954	0.666667	1.0383	0.956215	0.935556	1.01762	0.971403	0.697852	0.330502	0.147336	0.000117827	0.00463227	0.0184409	0.998444	0.764753	0.000200204	0.0414926	0.0428842
2513020849	Bti_contig00025_ace.2	34455	34623	0.582988	0.490435	0.614286	0.418569	0.292845	0.45107	0.586987	0.479924	0.567616	0.567636	0.903904	0.894539	0.990476	0.921933	0.906557	0.853982	0.900404	0.906643	0.912281	0.930777	0.93326	0.896714	0.943617	0.949153	0.873333	0.834802	0.967828	0.995149	0.625818	0.249106	3.86114e-08	0.00974241	0.000246028	0.998444	0.764753	1.34461e-06	0.0638186	0.0091184
2513020849	Bti_contig00025_ace.2	35616	35684	0.572614	0.544348	0.371429	0.407915	0.432612	0.541284	0.657709	0.535373	0.574733	0.611884	0.960961	0.903955	0.973333	0.825279	0.895082	0.876106	0.89502	0.797127	0.917065	0.890309	0.884026	0.962441	0.91383	0.874294	0.986667	0.852423	1.04826	0.998614	0.619924	0.220049	9.86803e-07	0.00668147	0.0146601	0.998444	0.764753	4.71915e-06	0.0495338	0.0377079
2513020849	Bti_contig00025_ace.2	38539	38540	0.905604	0.992174	1.33571	1.17809	1.34692	1.01758	1.09052	1.02008	1.06317	1.18078	0.816816	0.795669	0.852379	0.831785	0.742623	0.828909	0.757739	0.778277	0.825359	0.760383	0.764223	0.699531	0.82766	0.807203	0.817778	0.948237	0.743074	0.730769	0.831235	0.568292	2.01198e-06	0.0713149	0.0167112	0.998444	0.782596	7.29621e-06	0.179956	0.0400936
2513020849	Bti_contig00025_ace.2	50886	50946	0.842324	0.85913	1.08571	0.890411	1.07987	0.957187	0.919378	1.00382	1.01246	1.06321	0.68018	0.683616	0.67619	0.702602	0.688525	0.721239	0.693136	0.789946	0.684211	0.670927	0.68709	0.72144	0.680851	0.687853	0.615556	0.746696	0.604111	0.635482	0.939544	0.23147	3.62351e-07	0.0028498	0.00214445	0.998444	0.764753	2.65277e-06	0.031295	0.0141576
2513020849	Bti_contig00025_ace.2	51107	51197	0.804979	0.886957	1.58571	0.971081	1.08652	0.894495	0.973126	0.986616	0.992883	1.04298	0.678679	0.661017	0.666667	0.598513	0.634426	0.615044	0.654105	0.642729	0.639553	0.57082	0.602845	0.591549	0.578723	0.584746	0.608889	0.759912	0.654155	0.644491	0.960412	0.349596	2.03636e-07	0.217617	0.000397196	0.998444	0.764753	1.88682e-06	0.362093	0.0098361
2513020849	Bti_contig00025_ace.2	54536	54536	0.850622	1.00696	1.1	1.14003	1.03161	1.02752	1.11881	1.22945	0.941281	1.067	0.722222	0.721281	0.758095	0.713755	0.742623	0.806785	0.740242	0.723519	0.749601	0.694356	0.721007	0.798122	0.740426	0.788136	0.797778	0.713656	0.832887	0.871102	0.903021	0.133054	8.90506e-06	0.0831648	0.000111818	0.998444	0.764753	2.20524e-05	0.198059	0.00801607
2513020849	Bti_contig00025_ace.2	58045	58094	0.887967	1.01304	0.592857	1.23972	1.21464	0.996178	1.13649	1.13958	1.08808	1.03476	0.716217	0.758004	0.872381	0.761153	0.67459	0.751475	0.758412	0.719031	0.749601	0.831203	0.717724	0.7277	0.743085	0.713277	0.722222	0.962555	0.687667	0.66632	0.997591	0.56106	1.31904e-06	0.0470459	0.0142459	0.998444	0.77956	5.39443e-06	0.149188	0.0377079
2513020849	Bti_contig00025_ace.2	60811	60848	1.00934	1.06435	0.885714	1.27854	1.42263	1.19036	1.36987	1.26865	1.25267	1.26486	0.824325	0.844633	0.784762	0.775093	0.804918	0.772861	0.781292	0.840215	0.891547	0.811502	0.873632	0.870892	0.747872	0.763418	0.795556	0.862335	0.869973	0.839224	0.671956	0.15498	8.18721e-08	0.0121313	0.000174406	0.998444	0.764753	1.52452e-06	0.0712264	0.00801607
2513020849	Bti_contig00025_ace.2	71918	71988	0.887967	0.951304	1.5	1.17808	1.13977	1.10856	1.14851	1.28298	1	0.994943	0.842342	0.86064	0.746667	0.806691	0.693443	0.681416	0.699865	0.771993	0.703349	0.679446	0.633479	0.671362	0.646809	0.689266	0.755556	1.1652	0.741734	0.731809	0.771837	0.712732	1.30528e-06	0.94913	0.00877247	0.998444	0.824867	5.3752e-06	0.982973	0.0282721
2513020849	Bti_contig00025_ace.2	72410	72538	0.695021	0.930435	1.22857	1.04718	0.805324	0.941896	0.867044	0.879541	0.909253	0.962073	0.554054	0.54049	0.550476	0.572491	0.616393	0.685841	0.632571	0.608618	0.617225	0.623003	0.601751	0.557121	0.587234	0.634181	0.502222	0.825991	0.480786	0.497574	0.839958	0.198746	1.87452e-05	0.00472157	0.0035555	0.998444	0.764753	4.11699e-05	0.0414926	0.0169686
2513020849	Bti_contig00025_ace.2	73452	73490	0.549793	0.751304	1.31429	0.736682	0.818636	0.796636	0.796322	0.912046	0.782918	0.873578	0.929429	1.03013	1.06286	1.04461	0.614754	0.936578	0.938089	1.04668	1.05263	1	0.972648	1.01721	1.03298	1.07627	1.01111	0.623348	0.942806	0.959806	0.194402	0.502246	0.0096151	0.0873939	0.00353561	0.998444	0.768051	0.0125039	0.199995	0.0169686
2513020849	Bti_contig00025_ace.2	74425	74520	0.721992	0.58	0.785714	0.533486	0.495008	0.610857	0.736209	0.631931	0.631673	0.627054	0.986486	0.992467	0.948571	0.95539	0.931148	0.929204	0.925976	1.00539	0.896332	0.929712	0.930525	1.01565	0.618617	0.966102	1.00222	0.953744	1.00581	1.02807	0.739421	0.132734	0.000626769	0.0342629	0.0265207	0.998444	0.764753	0.000933854	0.128197	0.0544179
2513020849	Bti_contig00025_ace.2	75041	75041	0.6639	0.629565	0.371429	0.452055	0.482529	0.558104	0.595474	0.652008	0.711744	0.644753	0.98048	0.902072	0.992381	0.949814	1.01639	0.967552	0.938089	0.895871	0.998405	0.957401	0.915755	0.895149	0.975532	1.04802	0.951111	0.887665	0.966935	1.02426	0.669563	0.303249	8.07551e-07	0.0283706	0.00123847	0.998444	0.764753	4.24055e-06	0.113674	0.0112986
2513020849	Bti_contig00025_ace.2	78552	78593	0.508299	0.432173	0.164286	0.391172	0.227954	0.487768	0.545262	0.422562	0.503559	0.441214	0.909159	0.92467	0.957143	0.920074	0.809017	0.842183	0.850606	0.790844	0.929028	0.844515	0.887309	0.883412	0.830851	0.923022	0.911111	0.906388	0.919124	0.987526	0.65791	0.178648	3.77128e-08	0.0012131	0.000148395	0.998444	0.764753	1.34461e-06	0.0179843	0.00801607
2513020849	Bti_contig00025_ace.2	84524	84524	1.07676	0.954783	1.25714	1.20244	1.37271	1.24618	1.19802	1.22371	1.18683	1.20228	0.936937	1.04143	0.931429	0.959108	0.836066	0.867257	0.81965	0.885099	0.818182	0.801917	0.780088	0.762128	0.825532	0.817797	0.802222	0.975771	0.722967	0.720028	0.809416	0.609185	4.53495e-08	0.0623755	0.177315	0.998444	0.795943	1.34461e-06	0.16737	0.2451
2513020849	Bti_contig00025_ace.2	85525	85525	1.01867	0.951304	1.81429	1.19178	1.42928	1.20489	1.14144	1.23901	1.17616	1.23515	0.875375	1.03202	0.912381	0.921933	0.836066	0.861357	0.909825	0.908438	0.874003	0.928647	0.858862	0.773083	0.878723	0.851695	0.888889	1.02203	0.869526	0.835759	0.880249	0.506601	1.44513e-05	0.289426	0.0456224	0.998444	0.768051	3.30681e-05	0.426939	0.0819821
2513020849	Bti_contig00025_ace.2	95579	95611	0.848548	0.412174	0.171429	0.669711	0.467554	0.64526	0.765205	0.648184	0.793594	0.791403	0.971471	0.969868	0.965714	0.964684	0.906557	0.60472	0.880215	0.929982	0.956938	0.946752	0.922319	0.945227	0.975532	0.990113	0.604444	0.876652	0.612154	0.91684	0.79884	0.581156	0.014343	0.775951	0.00628368	0.998444	0.785024	0.0183702	0.84689	0.0241086
2513020849	Bti_contig00025_ace.2	101670	101674	0.896266	1.06087	1.6	1.4825	1.35607	1.17584	1.23197	1.32887	1.1637	1.07459	0.822823	0.758945	0.820952	0.864312	0.814754	0.775811	0.9179	0.938959	0.773525	0.86262	0.799781	0.774648	0.774468	0.785311	0.833333	1.02863	0.753351	0.737353	0.92234	0.511463	2.55863e-05	0.0531372	0.0240224	0.998444	0.768051	5.37134e-05	0.155463	0.050876
2513020849	Bti_contig00025_ace.2	102357	102388	0.784232	0.85826	0.542857	0.816591	0.765391	0.968654	1.04455	1.05736	0.869217	1.02086	1.01276	0.679849	0.96	1.03532	0.954918	1.059	0.70996	0.914721	0.598086	0.985623	0.954048	0.946792	0.688298	1.04449	1.11778	1.01432	1.07998	0.7921	0.371154	0.329241	0.69873	0.938523	0.418931	0.998444	0.764753	0.721859	0.979831	0.498848
2513020849	Bti_contig00025_ace.2	111030	111030	0.695021	0.511304	0.457143	0.423135	0.34609	0.547401	0.729844	0.665392	0.674377	0.62579	0.975976	0.896422	0.927619	0.914498	0.927869	0.905605	0.896366	0.874327	0.878788	0.876464	0.835886	0.895149	0.920213	1.0565	0.977778	0.900881	1.06613	1.04782	0.332369	0.364282	4.91117e-06	0.00520969	0.0180624	0.998444	0.764753	1.38682e-05	0.0429076	0.042306
2513020849	Bti_contig00025_ace.2	116567	116576	0.905601	1.08696	1.23571	0.421613	1.08153	1.19189	1.1379	1.17973	1.1806	0.475347	0.533033	1.09604	1.02	1.07435	0.931148	0.978614	1.10767	0.539497	1.02472	1.03354	0.939278	0.942097	0.99149	1.08475	1.03111	0.952643	0.886059	0.844768	0.453558	0.678169	0.80389	0.909098	0.551999	0.998444	0.816093	0.810726	0.95754	0.629492
2513020849	Bti_contig00025_ace.2	126914	126919	0.877594	0.876521	0.214286	1.07534	1.3178	0.961009	1.0778	1.22371	0.968861	0.988622	0.764265	0.738229	0.750476	0.72026	0.773771	0.722714	0.740243	0.76122	0.819777	0.77476	0.712253	0.744131	0.730319	0.780367	0.862223	1.01101	0.820823	0.814276	0.863121	0.534748	0.000973714	0.594904	0.00275928	0.998444	0.768051	0.0014187	0.70839	0.0157608
2513020849	Bti_contig00025_ace.2	127069	127121	0.692946	0.730435	1.05714	0.841705	1.02496	0.752294	0.707214	0.852772	0.816726	0.841972	0.578078	0.610169	0.622857	0.594796	0.509836	0.544248	0.531629	0.535009	0.562998	0.589989	0.515317	0.505477	0.534043	0.543785	0.497778	1.0022	0.453977	0.449757	0.905262	0.973629	6.78508e-05	0.236835	0.111895	0.998444	0.980241	0.000122296	0.377536	0.171308
2513020849	Bti_contig00025_ace.2	128040	128086	0.894191	0.954783	0.957143	0.386606	0.855241	0.954128	1.05092	1.02486	1.15302	0.530973	0.60961	0.888889	1.04	0.966543	1.04426	0.951327	0.940781	0.601436	0.995215	0.975506	0.938731	0.965571	0.965957	0.621469	0.986667	1.02643	0.952636	0.909217	0.827747	0.62235	0.755075	0.64018	0.1654	0.998444	0.798494	0.769346	0.743477	0.231326
2513020849	Bti_contig00025_ace.2	129154	129196	0.616183	0.970435	1.2	1.1172	1.32612	1.04434	1.15417	1.21797	0.900356	1.22377	1.08258	0.977401	1.05143	1.02602	0.65082	0.948378	0.670256	1.06643	0.977671	1.02769	0.959519	0.964006	1.03085	0.65113	0.96	0.674009	0.915103	0.650035	0.806312	0.882764	0.00759546	0.229029	0.612431	0.998444	0.917818	0.0100314	0.36906	0.687824
2513020849	Bti_contig00025_ace.2	131915	132128	0.591286	0.511304	0.942857	0.344749	0.389351	0.539755	0.537482	0.481836	0.580071	0.554994	0.915916	0.911488	0.91619	0.916357	0.917213	0.862832	0.829744	0.882405	0.927432	0.953674	0.850657	0.919405	0.920745	0.950565	0.982222	0.834802	0.932529	0.927235	0.661322	0.26512	8.31474e-08	0.0442254	0.000301708	0.998444	0.764753	1.52452e-06	0.146784	0.0098361
2513020849	Bti_contig00025_ace.2	135211	135292	0.640042	1.06696	0.892857	0.984779	0.831947	1.06346	1.12871	0.691205	0.74911	0.993047	1.02853	1.00753	0.997143	0.675651	0.662295	1.04499	0.705249	0.967684	1	0.965388	0.990153	0.673709	0.694149	1.00706	0.878889	0.708149	1.06837	0.75641	0.348447	0.68693	0.356923	0.670772	0.787455	0.998444	0.817579	0.39123	0.757652	0.83535
2513020849	Bti_contig00025_ace.2	137674	137717	0.935685	1.04348	1.67857	1.21309	1.00416	1.07416	1.14498	1.13862	0.982206	1.06384	0.811562	0.745763	0.852381	0.747212	0.756557	0.835546	0.806191	0.858169	0.776714	0.756123	0.72046	0.825508	0.721808	0.82274	0.731111	1.01432	0.773459	0.874914	0.675166	0.388154	4.00061e-06	0.309279	0.000382306	0.998444	0.764753	1.19214e-05	0.447564	0.0098361
2513020849	Bti_contig00025_ace.2	137844	137966	0.634855	0.693913	1.01429	0.773212	0.688852	0.651376	0.770863	0.728489	0.822064	0.882427	0.594595	0.602637	0.586667	0.589219	0.513115	0.535398	0.527591	0.481149	0.53429	0.542066	0.472648	0.469484	0.474468	0.529661	0.417778	0.982379	0.437891	0.460152	0.612109	0.874349	3.95307e-05	0.20801	0.135791	0.998444	0.912833	7.73654e-05	0.351424	0.199811
2513020849	Bti_contig00025_ace.2	138645	138714	0.60166	0.458261	0.471429	0.471081	0.418469	0.522936	0.601132	0.499044	0.641459	0.641593	0.918168	0.973635	0.948571	0.945168	0.921311	0.889381	0.907133	0.879713	0.882776	0.907348	0.880744	0.967919	0.906383	1.02189	1	0.9163	0.984808	0.98614	0.502764	0.226686	4.21008e-08	0.00309109	0.000175709	0.998444	0.764753	1.34461e-06	0.0321582	0.00801607
2513020849	Bti_contig00025_ace.2	144472	144475	0.518672	0.698261	1.97857	0.751142	1.1173	0.821101	0.731966	0.969407	0.729537	0.788875	0.52027	0.614877	0.676191	0.620818	0.601639	0.610619	0.591521	0.586176	0.582935	0.584665	0.566193	0.589985	0.539362	0.641243	0.506667	0.951542	0.550938	0.590784	0.650947	0.944794	0.00717116	0.771742	0.190206	0.998444	0.964308	0.00951342	0.845921	0.25989
2513020849	Bti_contig00025_ace.2	152399	152414	0.856846	0.947826	2.05	1.05404	1.13644	1.13838	1.00636	1.13671	1.0089	1.07206	0.73048	0.75612	0.693334	0.827137	0.769672	0.719027	0.693136	0.832136	0.822967	0.710862	0.749453	0.741784	0.742553	0.852401	0.75	1.03304	0.606792	0.59217	0.800535	0.474987	0.00010754	0.0364078	0.185015	0.998444	0.768051	0.000185382	0.133271	0.253967
2513020849	Bti_contig00025_ace.2	155550	155661	0.859958	1.0513	1.24286	1.56164	1.80782	1.22783	1.19307	1.36902	1.49733	1.40013	0.875375	0.812617	0.805714	0.771375	0.759016	0.758849	0.828398	0.816876	0.837321	0.796592	0.745077	0.662755	0.756915	0.762006	0.724444	1.01542	0.690349	0.706515	0.825661	0.332612	5.15198e-06	0.0897753	0.0133976	0.998444	0.764753	1.42457e-05	0.203194	0.037166
2513020849	Bti_contig00025_ace.2	155844	156028	0.943983	1.02435	1.32857	1.32268	1.4975	1.16514	1.17115	0.877629	1.38434	1.3426	0.842342	0.856874	0.87619	0.644981	0.855738	0.839233	0.904441	0.842011	0.885167	0.838126	0.811816	0.597809	0.805319	0.799435	0.615556	0.982379	0.641644	0.650035	0.502	0.299464	9.24137e-06	0.00300631	0.0333187	0.998444	0.764753	2.26452e-05	0.0318347	0.0647308
2513020849	Bti_contig00025_ace.2	159217	159226	0.689834	0.62	0.128571	0.508371	0.732945	0.600917	0.669731	0.625239	0.617438	0.676359	0.954204	0.935029	0.885714	0.94145	0.938524	0.964602	0.948183	0.964991	0.88437	0.916933	0.974289	0.985133	0.915957	1.03107	1.03111	1	0.988383	0.984407	0.554946	0.153622	1.91111e-07	0.0638074	0.0055522	0.998444	0.764753	1.82789e-06	0.169676	0.0223295
2513020849	Bti_contig00025_ace.2	159380	159431	0.634855	0.484347	0.371429	0.340944	0.549085	0.495413	0.538189	0.523901	0.608541	0.515803	0.968468	0.895481	0.906667	0.918216	0.95082	0.881269	0.80821	0.874327	0.893142	0.870607	0.922867	0.964006	0.918085	1.00282	0.917778	0.884362	0.999106	0.990298	0.640331	0.298677	1.04397e-07	0.00510864	0.00139725	0.998444	0.764753	1.5485e-06	0.042668	0.0117127
2513020849	Bti_contig00025_ace.2	161429	161543	1.01037	1.08348	2.01429	1.19026	1.08652	1.10398	1.16407	1.1587	1.08185	1.03793	0.782282	0.804143	0.801905	0.819703	0.722951	0.749263	0.818304	0.775583	0.845295	0.802982	0.768053	0.726135	0.72234	0.754237	0.64	0.982379	0.658624	0.672904	0.829459	0.437799	8.08065e-07	0.0250898	0.0170676	0.998444	0.764753	4.24055e-06	0.104793	0.0404844
2513020849	Bti_contig00025_ace.2	178547	178551	0.599585	0.455652	0.0285714	0.414003	0.301165	0.550459	0.618105	0.527725	0.69395	0.677623	0.926426	0.939736	1.03619	0.905204	0.845902	0.89823	0.935397	0.960503	0.894737	0.970181	0.908096	0.86072	0.938298	0.844633	0.826667	0.779736	0.789097	0.784477	0.733491	0.212277	1.09355e-05	0.887658	1.38443e-05	0.998444	0.764753	2.60431e-05	0.938291	0.00410484
2513020849	Bti_contig00025_ace.2	196091	196190	0.655602	0.525217	0.657143	0.526636	0.547421	0.505351	0.660537	0.482792	0.636121	0.605563	0.931682	0.97646	0.912381	0.99907	0.852459	0.902655	0.953567	0.91921	0.911484	0.985623	0.958425	0.929577	0.916489	0.976695	1.02222	0.887665	1.0076	1.05093	0.518586	0.216589	5.9142e-08	0.000913323	0.000481023	0.998444	0.764753	1.40285e-06	0.0150445	0.0098361
2513020849	Bti_contig00025_ace.2	200353	200391	0.821577	0.84	1.15714	0.957382	0.985025	0.995413	0.966054	1.09178	1.03559	1.14159	0.809309	0.749529	0.742857	0.760223	0.655738	0.681416	0.683715	0.716338	0.692185	0.705005	0.677243	0.699531	0.71383	0.679379	0.642222	1.14758	0.630027	0.649342	0.558062	0.688315	1.41534e-05	0.110803	0.0468455	0.998444	0.817579	3.25308e-05	0.231392	0.0834216
2513020849	Bti_contig00025_ace.2	201568	201618	0.970954	1.01217	0.542857	1.11263	1.08319	0.990826	1.11457	1.22371	1.07117	1.02276	0.762763	0.785311	0.657143	0.776952	0.816393	0.80531	0.742934	0.70377	0.760766	0.71033	0.688184	0.754304	0.687234	0.716102	0.686667	1.16079	0.741734	0.765073	0.940349	0.307066	3.22939e-05	0.501921	0.00373178	0.998444	0.764753	6.5137e-05	0.61967	0.0172679
2513020849	Bti_contig00025_ace.2	203496	203550	0.69917	1.21391	1.14286	1.56469	1.16306	1.31957	1.4314	0.998088	1.53559	1.63843	1.05856	1.06968	1.12381	0.700743	0.663934	1.07965	1.10767	1.0772	1.17225	1.01384	1.00219	0.610329	1.06596	1.08333	0.973333	0.713656	0.957998	0.964657	0.95061	0.148192	0.00696801	0.0257028	0.141804	0.998444	0.764753	0.00926464	0.105839	0.205599
2513020849	Bti_contig00025_ace.2	206850	206866	1.03112	1.17043	1.68571	1.33942	1.01331	1.25229	1.31259	1.42447	1.19217	1.13148	0.840841	0.836158	0.900952	0.830855	0.763934	0.756637	0.802153	0.782765	0.770335	0.810437	0.756018	0.804382	0.789362	0.809322	0.755556	1.03304	0.845398	0.876646	0.659247	0.298747	4.3887e-06	0.506776	0.00205009	0.998444	0.764753	1.25725e-05	0.622191	0.0141361
2513020849	Bti_contig00025_ace.2	209105	209115	0.954357	1.18087	1.82857	1.47032	1.5025	1.19419	1.19236	1.35755	1.1726	1.12642	0.773273	0.80226	0.859048	0.873606	0.806557	0.753687	0.794078	0.768402	0.808612	0.830671	0.694748	0.779343	0.778723	0.783898	0.833333	1.02203	0.781055	0.742897	0.91103	0.522644	1.36081e-05	0.361842	0.0159657	0.998444	0.768051	3.17304e-05	0.496695	0.039142
2513020849	Bti_contig00025_ace.2	210924	210924	0.973029	1.1113	1.18571	1.1796	1.03494	1.15138	1.20226	1.51625	1.00712	1.05942	0.858859	0.903955	0.885714	0.851301	0.755738	0.862832	0.725437	0.816876	0.779904	0.777423	0.741794	0.755869	0.752128	0.776836	0.78	1.02203	0.732797	0.733888	0.900322	0.507737	3.17764e-06	0.314834	0.044407	0.998444	0.768051	1.01856e-05	0.452049	0.0805301
2513020849	Bti_contig00025_ace.2	213641	213641	0.966805	1.21913	1.41429	1.31507	1.3178	1.03976	1.15559	1.39771	1.21886	1.22756	1.0045	0.945386	1.03048	0.957249	0.895082	0.905605	0.855989	0.861759	0.929825	0.872204	0.851204	0.879499	0.841489	0.927966	0.855556	1.04846	0.81412	0.9307	0.832827	0.507932	1.18789e-06	0.186818	0.0431341	0.998444	0.768051	5.25685e-06	0.329711	0.0787109
2513020849	Bti_contig00025_ace.2	213817	213879	0.948133	1.00522	1	1.05632	1.26955	0.989297	1.07921	1.11472	1.00712	0.997472	0.866366	0.864407	0.872381	0.801115	0.777049	0.768437	0.709287	0.728905	0.816587	0.753994	0.705689	0.726135	0.765957	0.774011	0.8	1.0022	0.756032	0.767845	0.935274	0.705145	1.29286e-06	0.643717	0.0111193	0.998444	0.824867	5.36132e-06	0.744733	0.0324153
2513020849	Bti_contig00025_ace.2	219010	219067	0.844398	1.01826	0.914286	1.23744	1.2995	0.991591	1.15701	1.34895	1.07206	1.07902	0.778528	0.779661	0.751429	0.739777	0.672131	0.719764	0.768506	0.71185	0.649123	0.755591	0.698578	0.666667	0.67234	0.696328	0.718889	0.912995	0.780608	0.795219	0.720504	0.398334	1.02034e-06	0.41928	0.00110703	0.998444	0.764753	4.81176e-06	0.542294	0.0109539
2513020849	Bti_contig00025_ace.2	219210	219257	0.847511	0.944348	1.17143	1.19558	1.26123	1.07722	1.23267	1.43117	1.10676	1.1239	0.746246	0.713747	0.767619	0.774164	0.671311	0.70059	0.731494	0.726212	0.677033	0.735356	0.681072	0.717527	0.690958	0.722457	0.762222	0.894273	0.725202	0.739779	0.724086	0.406903	1.47905e-06	0.0939471	0.00265452	0.998444	0.764753	5.80844e-06	0.211025	0.0157608
2513020849	Bti_contig00025_ace.2	237742	237749	0.958506	0.926087	1.56428	1.00761	0.938435	0.995413	1.18529	1.29445	0.922598	1.02402	0.768768	0.806026	0.815238	0.738847	0.729509	0.70649	0.742261	0.686715	0.752791	0.735357	0.730853	0.695619	0.740425	0.769774	0.67	1.01982	0.735031	0.775814	0.790292	0.470243	6.02433e-05	0.651389	0.0158105	0.998444	0.768051	0.000110602	0.749421	0.0390863
2513020849	Bti_contig00025_ace.2	240488	240491	0.543569	0.553044	0.978572	0.634703	0.690515	0.686545	0.688826	0.749522	0.659253	0.631479	0.62012	0.631826	0.595238	0.644052	0.551639	0.593658	0.611709	0.583483	0.629984	0.544728	0.559081	0.55086	0.543085	0.596751	0.53	0.951542	0.544683	0.527374	0.549227	0.42608	0.0919613	0.808415	0.367536	0.998444	0.764753	0.109066	0.879615	0.451225
2513020849	Bti_contig00025_ace.2	243252	243252	0.900415	1.09217	1.81429	1.28006	1.13145	1.15443	1.33239	1.24665	1.31851	1.26802	0.887387	0.99435	0.88381	0.97026	0.870492	0.858407	0.869448	0.83842	0.848485	0.824281	0.773523	0.777778	0.803191	0.829096	0.784444	1.02863	0.766756	0.7921	0.782911	0.351749	1.24764e-06	0.21921	0.029604	0.998444	0.764753	5.32268e-06	0.362093	0.0595091
2513020849	Bti_contig00025_ace.2	257012	257098	0.682573	0.48	0.357143	0.372907	0.43594	0.492355	0.462518	0.531549	0.592527	0.547408	0.930931	0.920904	0.990476	0.890335	0.893443	0.820059	0.84926	0.894075	0.872408	0.84771	0.655361	0.87011	0.834043	0.990113	0.926667	0.863436	0.959786	0.984061	0.399169	0.129586	2.82122e-06	0.00378161	0.00697125	0.998444	0.764753	9.24301e-06	0.0361693	0.0255182
2513020849	Bti_contig00025_ace.2	259338	259371	0.892116	1.19391	1.72857	1.52511	1.25292	1.19648	1.36209	1.62237	1.25178	1.4134	0.775525	0.826742	0.788571	0.805762	0.77295	0.75	0.802826	0.725314	0.744019	0.75985	0.737418	0.723005	0.67766	0.821327	0.774444	0.991189	0.680072	0.710673	0.987371	0.317388	6.54507e-07	0.0797621	0.00332869	0.998444	0.764753	3.79413e-06	0.193848	0.0166175
2513020849	Bti_contig00025_ace.2	260021	260076	0.818465	0.974782	1.53571	1.33258	1.0807	0.975535	1.20155	1.35468	1.24733	1.35714	0.877628	0.898305	0.86381	0.89777	0.832787	0.825959	0.798116	0.789946	0.798246	0.800852	0.770788	0.766041	0.769149	0.839689	0.821111	0.935022	0.73101	0.718295	0.966527	0.319427	4.34203e-06	0.0542024	0.0427745	0.998444	0.764753	1.24991e-05	0.15679	0.0785302
2513020849	Bti_contig00025_ace.2	263592	263650	0.788382	0.918261	2.15714	1.2344	1.02496	0.958716	1.04243	1.34034	1.10854	1.23767	0.83033	0.819209	0.893333	0.760223	0.698361	0.769912	0.765814	0.721724	0.752791	0.761448	0.703501	0.694836	0.732979	0.751412	0.693333	0.964758	0.663092	0.68122	0.865775	0.467065	3.45545e-05	0.239019	0.120244	0.998444	0.768051	6.92258e-05	0.377968	0.181437
2513020849	Bti_contig00025_ace.2	263868	263912	0.825726	0.947826	0.985714	1.31507	1.17804	1.00612	1.25884	1.5239	1.0605	1.15803	0.776276	0.768362	0.76381	0.736059	0.678689	0.650442	0.71467	0.671454	0.645933	0.70181	0.672867	0.643192	0.642553	0.704802	0.706667	0.971366	0.746202	0.720028	0.851925	0.439272	1.89455e-06	0.590631	0.00466109	0.998444	0.764753	7.02167e-06	0.704716	0.0203237
2513020849	Bti_contig00025_ace.2	264693	264697	0.643154	0.874783	1.2	0.824962	1.03661	0.819572	1.04809	1.18356	1.13345	0.844501	0.572072	0.630885	0.725714	0.892193	0.652459	0.90118	0.869448	0.630162	0.663477	0.711395	0.902626	0.766823	0.821277	0.742938	0.806667	0.718062	0.735478	0.760222	0.248666	0.367507	0.0100891	0.245278	0.0198845	0.998444	0.764753	0.0130915	0.385808	0.0453518
2513020849	Bti_contig00025_ace.2	264931	264967	1.08091	0.961739	1.52857	0.359209	0.915141	1.11009	1.17822	1.24665	1.2758	0.452592	0.503003	0.983051	0.986667	1.12639	1.08689	1.11062	1.07268	0.5386	0.956938	1.03621	1.01094	0.940532	1.08936	1.12853	1.09333	0.993392	0.924933	0.925849	0.501718	0.977679	0.786076	0.985881	0.364673	0.998444	0.98265	0.796826	0.989218	0.449586
2513020849	Bti_contig00025_ace.2	280294	280306	0.711618	0.641739	0.985714	0.506849	0.843594	0.535168	0.793494	0.845124	0.838078	0.681416	0.615616	0.958569	0.601905	0.914498	0.942623	0.960177	0.940781	0.563734	0.985646	0.593184	0.827133	0.846635	0.838298	0.940678	0.964444	0.977974	0.823056	0.940402	0.898666	0.916034	0.0504846	0.346321	0.130585	0.998444	0.941022	0.0615995	0.486655	0.193535
2513020849	Bti_contig00025_ace.2	281897	281897	0.792531	0.732174	0.585714	1.01979	0.973378	0.972477	0.964639	1.01721	0.989324	1.06195	0.857357	0.892655	0.904762	0.918216	0.767213	0.750737	0.674293	0.678636	0.695375	0.693291	0.681619	0.615023	0.62766	0.646893	0.617778	1.04626	0.573727	0.629938	0.861279	0.677714	2.01784e-06	0.666598	0.147526	0.998444	0.816093	7.29621e-06	0.757266	0.208789
2513020849	Bti_contig00025_ace.2	289866	289883	0.884855	0.888696	1.70714	1.11035	0.982529	0.905199	1.15912	1.01147	1.01513	1.08217	0.767267	0.755179	0.832381	0.745353	0.724591	0.66003	0.711978	0.709156	0.669059	0.681576	0.690919	0.670579	0.729255	0.706214	0.651111	1.11454	0.714031	0.718642	0.695564	0.678472	1.18899e-05	0.633623	0.0124618	0.998444	0.816093	2.82027e-05	0.741102	0.035023
2513020849	Bti_contig00025_ace.2	300886	300893	0.880706	0.935652	1.22857	1.23668	1.29784	1.09021	1.32319	1.33843	1.06584	1.17573	0.763513	0.794727	0.78381	0.710037	0.816393	0.778023	0.892328	0.871633	0.794258	0.77476	0.737418	0.72144	0.785639	0.867232	0.782222	0.823789	0.78731	0.865904	0.949803	0.21828	1.48247e-05	0.0884836	0.00110921	0.998444	0.764753	3.34261e-05	0.201038	0.0109539
2513020849	Bti_contig00025_ace.2	308251	308287	0.856846	0.789565	1.02857	1.05023	0.825291	0.995413	1.05092	1.22562	1.05516	1.14791	0.83033	0.862524	0.794286	0.899628	0.691803	0.606195	0.703903	0.691203	0.727273	0.746539	0.713348	0.716745	0.695745	0.713277	0.644444	0.980176	0.579982	0.661123	0.757589	0.644322	5.3425e-06	0.193233	0.254098	0.998444	0.81136	1.45326e-05	0.338015	0.334845
2513020849	Bti_contig00025_ace.2	310804	310808	0.66805	0.756522	1.17143	0.753425	0.933444	0.691131	0.838755	0.787763	0.733096	0.743363	0.531532	0.585687	0.626667	0.630112	0.591803	0.629794	0.56393	0.581688	0.586922	0.611289	0.528446	0.593114	0.534043	0.596045	0.582222	1.01982	0.570152	0.546085	0.614306	0.840961	0.00260295	0.543731	0.106919	0.998444	0.892784	0.00353215	0.66039	0.164256
2513020849	Bti_contig00025_ace.2	316396	316431	0.88693	0.976522	0.571429	1.26865	0.952579	1.00459	1.15559	1.13193	1.17972	1.23325	0.915165	0.849341	0.804762	0.833643	0.859836	0.726401	0.827725	0.773788	0.759171	0.766773	0.777352	0.760563	0.734575	0.750706	0.647778	1.02313	0.659071	0.711712	0.941072	0.38508	1.20805e-06	0.0469176	0.0496965	0.998444	0.764753	5.26745e-06	0.149188	0.0879702
2513020849	Bti_contig00025_ace.2	318031	318261	0.827801	0.913043	0.928571	1.24505	1.02329	1.01988	1.11881	1.3021	1.11922	1.07838	0.81982	0.79096	0.771429	0.780669	0.759016	0.775811	0.833109	0.75763	0.816587	0.71033	0.671772	0.784038	0.717021	0.781073	0.628889	0.997797	0.631814	0.6535	0.961905	0.341705	1.1727e-06	0.0118157	0.0172695	0.998444	0.764753	5.22865e-06	0.0700672	0.0408002
2513020849	Bti_contig00025_ace.2	321071	321092	0.896266	0.926956	1.72143	1.17124	1.27954	1.04817	1.05799	1.12811	1.20907	1.29646	0.87988	0.843691	0.954286	0.874536	0.82541	0.81121	0.765814	0.779174	0.77512	0.779021	0.745077	0.762911	0.794149	0.882768	0.667778	1.03414	0.72252	0.746016	0.804137	0.586957	4.0868e-06	0.138518	0.0844125	0.998444	0.787031	1.20571e-05	0.26756	0.1342
2513020849	Bti_contig00025_ace.2	325429	325432	0.83195	0.961739	2.08571	0.969558	0.856074	0.934251	1.04668	1.18834	1.01957	1.0373	0.89039	0.841808	0.799048	0.828996	0.689345	0.750737	0.72611	0.671454	0.759968	0.778488	0.77407	0.694053	0.713298	0.762711	0.645555	0.950441	0.655496	0.662162	0.724521	0.502074	1.37587e-05	0.151407	0.351149	0.998444	0.768051	3.18708e-05	0.284825	0.434721
2513020849	Bti_contig00025_ace.2	325801	325802	1.00103	0.971304	2.33571	1.21994	0.876872	1.1078	1.17751	1.30688	1.18327	1.22314	0.884384	0.888889	1.01048	0.945168	0.798361	0.754425	0.775235	0.743267	0.770335	0.765709	0.758205	0.72144	0.676064	0.808616	0.724445	0.920705	0.662645	0.696812	0.97453	0.711415	2.60775e-06	0.418178	0.215497	0.998444	0.824867	8.88735e-06	0.542294	0.287168
2513020849	Bti_contig00025_ace.2	346597	346621	0.481328	0.483478	3.02857	0.560122	0.590682	0.631498	0.644979	0.728489	0.551601	0.611884	0.481982	0.514124	0.493333	0.475836	0.480328	0.492625	0.475101	0.447038	0.446571	0.445154	0.47593	0.480438	0.45	0.511299	0.513333	0.449339	0.385165	0.39501	0.976992	0.63572	0.0564792	0.421205	0.815954	0.998444	0.807242	0.0686315	0.542988	0.860962
2513020849	Bti_contig00025_ace.2	348534	348671	0.979253	1.05304	1.3	1.0936	1.24792	1.22324	1.23691	1.2696	1.22865	1.10999	0.77027	0.944445	0.91619	0.797398	0.961476	0.94469	0.918573	0.745961	0.8748	0.889244	0.830963	0.711268	0.723936	0.90678	0.765556	0.991189	0.771224	0.845114	0.720675	0.283433	1.28928e-07	0.0574445	0.00045672	0.998444	0.764753	1.64532e-06	0.159382	0.0098361
2513020849	Bti_contig00025_ace.2	349592	349753	0.925311	0.971305	1.31429	1.2755	1.38685	1.04587	1.05374	1.16444	1.14591	1.15929	0.822072	0.86629	0.820952	0.886617	0.812295	0.79056	0.841184	0.815979	0.782296	0.833866	0.770241	0.766823	0.789894	0.730226	0.755556	0.948238	0.686327	0.700624	0.784711	0.51632	6.75633e-07	0.0410629	0.0329009	0.998444	0.768051	3.79413e-06	0.144942	0.0646035
2513020849	Bti_contig00025_ace.2	357928	358002	0.680498	0.58087	0.0142857	0.427702	0.396007	0.573394	0.724187	0.592734	0.654804	0.591656	1.02853	1.01695	0.967619	0.979554	0.92459	0.89233	0.925976	0.91921	0.947368	0.897764	0.828228	0.885759	0.893617	1.00706	0.942222	0.940529	0.956211	0.983368	0.453696	0.17101	2.33727e-05	0.0197005	0.000816172	0.998444	0.764753	4.99355e-05	0.0906514	0.0102977
2513020849	Bti_contig00025_ace.2	374010	374054	0.90249	0.994783	0.928571	0.916286	1.00333	0.984709	1.22489	1.07266	1.00356	1.06068	0.773273	0.753296	0.80381	0.689591	0.690164	0.728614	0.713324	0.651706	0.69697	0.71672	0.725383	0.690141	0.615957	0.707627	0.631111	0.986784	0.627346	0.659044	0.808453	0.623445	1.50433e-07	0.0426998	0.00405591	0.998444	0.798494	1.66463e-06	0.146025	0.0182209
2513020849	Bti_contig00025_ace.2	374360	374365	0.897303	1.10956	2.10714	1.07839	0.956739	1.02752	1.14569	1.18546	1.26869	1.34323	0.913663	0.939736	1.01524	0.958179	0.826229	0.912242	0.839839	0.859964	0.822169	0.79606	0.798141	0.748826	0.857979	0.82839	0.685555	1.06167	0.685881	0.652807	0.635303	0.708097	7.45759e-06	0.0443074	0.197212	0.998444	0.824867	1.91444e-05	0.146784	0.268226
2513020849	Bti_contig00025_ace.2	375054	375072	0.997925	1.02957	0.9	1.24505	1.08985	1.09021	1.19236	1.46654	1.12456	1.17573	0.956456	0.971751	0.954286	0.975836	0.84918	0.812684	0.806191	0.834829	0.805423	0.809372	0.737418	0.7277	0.708511	0.902542	0.817778	1.0022	0.723861	0.742204	0.963281	0.767544	5.49406e-07	0.435762	0.143955	0.998444	0.858228	3.46593e-06	0.555494	0.206695
2513020849	Bti_contig00025_ace.2	390936	391623	0.912863	1.0487	1.35714	1.27854	1.30116	1.04357	1.25248	1.24952	1.19573	1.16182	0.654655	0.673258	0.664762	0.627324	0.718033	0.70649	0.711306	0.680431	0.69059	0.690096	0.65919	0.594679	0.623404	0.685735	0.53	0.882158	0.538874	0.550936	0.782067	0.228055	8.74094e-08	0.00292625	0.000781761	0.998444	0.764753	1.52452e-06	0.0315503	0.0101153
2513020849	Bti_contig00025_ace.2	424221	424284	0.693983	0.756522	0.671429	0.923135	0.728785	1.07722	1.14993	1.3174	1.19929	1.19911	1.02402	0.687382	1.02666	1.02137	0.698361	0.647493	1.01885	0.932675	0.673844	1.00426	0.869256	0.823944	0.584043	1.01836	0.938889	0.657489	0.62109	0.831255	0.168652	0.623042	0.0437577	0.218689	0.443181	0.998444	0.798494	0.0537233	0.362093	0.524564
2513020849	Bti_contig00025_ace.2	438907	439015	0.705394	0.758261	1.31429	0.849315	0.951747	0.793578	0.88826	1.06883	1.04982	1.02528	0.659159	0.717514	0.706667	0.70632	0.647541	0.582596	0.594886	0.599641	0.665072	0.646432	0.56674	0.510172	0.548936	0.612994	0.564444	0.900881	0.480786	0.469161	0.996628	0.670052	9.64423e-07	0.0491174	0.0311678	0.998444	0.814223	4.64962e-06	0.153298	0.0620219
2513020849	Bti_contig00025_ace.2	443431	443476	0.560166	0.593043	1.34286	0.778539	0.657238	0.565749	0.765912	0.703633	0.94484	1.03035	0.710961	0.750471	0.749524	0.671004	0.598361	0.663717	0.626514	0.587074	0.62201	0.563365	0.515864	0.548513	0.604255	0.730226	0.602222	0.754405	0.528597	0.572072	0.410353	0.716531	0.00220479	0.398443	0.140118	0.998444	0.82666	0.00304056	0.529768	0.203651
2513020849	Bti_contig00025_ace.2	443662	443755	0.748962	0.765217	1.7	0.991626	1.04409	0.811163	1.04314	1.19981	0.835409	0.782554	0.556307	0.600753	0.627619	0.622676	0.656558	0.654867	0.672948	0.587074	0.589314	0.611289	0.626367	0.598592	0.635107	0.691384	0.621111	0.577093	0.631367	0.65939	0.976547	0.211176	0.000215767	0.122156	0.0147905	0.998444	0.764753	0.000348636	0.244724	0.0377079
2513020849	Bti_contig00025_ace.2	445317	445404	0.704357	0.822609	1.23571	0.884323	0.838602	0.785933	0.904526	0.936902	1.03203	1.06258	0.798799	0.749529	0.819048	0.797398	0.707377	0.817847	0.701211	0.802513	0.721691	0.733759	0.677243	0.627543	0.685106	0.795904	0.675555	0.77533	0.589365	0.632363	0.60406	0.523078	2.08952e-05	0.0586681	0.0913706	0.998444	0.768051	4.53878e-05	0.160323	0.144103
2513020849	Bti_contig00025_ace.2	458516	458516	0.784232	0.841739	1.51429	0.901065	0.886855	0.873089	0.940594	0.940727	1.11032	1.15044	1.04955	0.883239	0.939048	0.990706	0.716393	0.747788	0.733513	0.770197	0.728868	0.744409	0.747265	0.676056	0.732979	0.738701	0.808889	0.810573	0.643432	0.663202	0.569919	0.712047	1.16499e-06	0.436527	0.244521	0.998444	0.824867	5.22865e-06	0.555494	0.322942
2513020849	Bti_contig00025_ace.2	459597	459607	0.568465	0.438261	0.0428571	0.315068	0.171381	0.420489	0.663366	0.455067	0.594306	0.576485	0.983483	0.937853	0.982857	0.85316	0.863934	0.89823	0.868102	0.847397	0.888357	0.86475	0.844639	0.812207	0.826596	0.90678	0.937778	0.812775	0.878463	0.918226	0.656325	0.231122	2.72767e-05	0.0756734	0.00267574	0.998444	0.764753	5.65563e-05	0.188548	0.0157608
2513020849	Bti_contig00025_ace.2	465095	465095	0.854772	0.85913	1.07143	0.794521	0.87188	0.83792	1.02405	1.18164	1.06406	1.19469	0.942943	0.966102	0.939048	0.797398	0.704918	0.753687	0.710633	0.719928	0.789474	0.896699	0.703501	0.647887	0.757447	0.754237	0.744444	0.832599	0.610366	0.609841	0.747621	0.744842	4.98392e-06	0.0430935	0.214404	0.998444	0.850451	1.40069e-05	0.146025	0.287168
2513020849	Bti_contig00025_ace.2	491241	491242	0.892118	0.932173	1.45714	0.800608	0.924292	1.10245	1.1966	1.2371	1.01779	1.14413	0.93694	0.972694	0.850476	0.879184	0.801639	0.873157	0.818977	0.789049	0.764752	0.810437	0.771881	0.808294	0.75266	0.94421	0.858889	0.9163	0.808758	0.849619	0.248958	0.560865	0.00057943	0.55349	0.202967	0.998444	0.77956	0.00086644	0.667519	0.274793
2513020849	Bti_contig00025_ace.2	542759	542797	0.724066	0.932174	1.44286	1.07458	1.06656	0.926606	1.00283	1.18547	1.11922	1.01264	0.764264	0.741996	0.628571	0.765799	0.719672	0.688791	0.800808	0.824057	0.776715	0.617678	0.594092	0.760563	0.676596	0.798023	0.671111	0.720264	0.512958	0.524602	0.865539	0.275839	3.36018e-06	0.00105239	0.14237	0.998444	0.764753	1.05844e-05	0.0168667	0.205916
2513020849	Bti_contig00025_ace.2	542903	542939	0.670124	0.770435	1.25714	0.978691	0.921797	0.873089	0.889675	1.11472	0.83452	0.898862	0.612613	0.625235	0.56	0.531599	0.595082	0.528024	0.546433	0.506284	0.572568	0.597444	0.565646	0.527387	0.542553	0.672316	0.546667	0.515419	0.497766	0.534304	0.738409	0.125362	1.77099e-07	0.0090109	0.00192629	0.998444	0.764753	1.75033e-06	0.0614191	0.0139304
2513020849	Bti_contig00025_ace.2	550395	550406	0.783195	0.895652	1.68572	0.942161	1.11315	0.966361	1.03748	1.10612	0.970641	1.00569	0.728228	0.763653	0.757143	0.719331	0.713935	0.708703	0.705249	0.689407	0.697767	0.700746	0.666302	0.660407	0.72766	0.742938	0.572222	1.00661	0.592047	0.612959	0.729133	0.554423	1.29066e-05	0.0388139	0.0745493	0.998444	0.777326	3.03715e-05	0.139495	0.123234
2513020849	Bti_contig00025_ace.2	551074	551074	0.651452	0.909565	0.528571	0.984779	0.883527	1.08104	1.22489	1.32887	1.22776	1.10619	0.900901	0.966102	0.92381	0.650558	0.634426	0.926254	0.95424	0.899461	0.907496	0.863685	0.817287	0.643192	0.885106	0.973164	0.906667	0.718062	0.88025	0.930007	0.329432	0.117737	0.0314013	0.0117794	0.0784475	0.998444	0.764753	0.038956	0.0700672	0.127102
2513020849	Bti_contig00025_ace.2	583113	583155	0.919087	0.918261	0.985714	1.38052	0.986689	0.996942	1.2645	1.24857	1.38968	1.44501	0.932432	0.981168	0.952381	0.89777	0.77377	0.781711	0.733513	0.743268	0.767145	0.767838	0.700219	0.669797	0.712766	0.836158	0.748889	1.02643	0.662198	0.690922	0.908037	0.427129	6.65129e-07	0.15568	0.0768585	0.998444	0.764753	3.79413e-06	0.286593	0.124869
2513020849	Bti_contig00025_ace.2	583438	583546	0.96473	1.0887	1.85714	1.30746	1.3411	1.15596	1.26308	1.47228	1.08719	1.44753	0.900901	1.03955	0.88	0.944238	0.880328	0.887906	0.656797	0.908438	0.814992	0.822151	0.631291	0.815336	0.645745	0.937853	0.824444	0.964758	0.764969	0.623701	0.864446	0.540538	2.7267e-06	0.0875734	0.143536	0.998444	0.768051	9.03313e-06	0.199995	0.206695
2513020849	Bti_contig00025_ace.2	610791	610838	0.563278	0.488696	0.285714	0.354642	0.448419	0.482415	0.570721	0.614723	0.647687	0.623894	1.0045	1.0226	0.973333	0.951673	0.810655	0.874631	0.873486	0.868043	0.834928	0.887647	0.887309	0.805947	0.918617	1.04167	0.94	0.816079	0.867292	0.92377	0.338078	0.189934	9.59476e-06	0.0513551	0.000162707	0.998444	0.764753	2.33184e-05	0.155463	0.00801607
2513020849	Bti_contig00025_ace.2	619240	619300	0.80083	0.786087	1.34286	0.986301	1.18136	0.85474	1.09477	1.24283	1.00356	1.14791	0.753754	0.757062	0.706667	0.72119	0.64918	0.663717	0.675639	0.684022	0.655502	0.664537	0.685996	0.641628	0.610638	0.694915	0.635556	0.812775	0.623771	0.652114	0.893436	0.42092	2.69317e-06	0.0836155	0.0167676	0.998444	0.764753	8.97219e-06	0.198336	0.0400936
2513020849	Bti_contig00025_ace.2	646991	647004	0.63278	0.68174	0.457143	0.822679	0.645591	0.779052	0.765205	0.975143	0.998221	1.09356	0.763513	0.794727	0.734286	0.695168	0.616394	0.617994	0.644684	0.59605	0.614833	0.619808	0.55744	0.553991	0.571276	0.646186	0.578889	0.92511	0.539767	0.555441	0.538656	0.816384	5.34119e-05	0.405317	0.0425601	0.998444	0.877021	9.92892e-05	0.534118	0.0785302
2513020849	Bti_contig00025_ace.2	652948	652968	0.688797	0.888696	1.1	1.08524	0.890183	0.952599	1.05092	1.13958	0.94484	1.05942	0.698198	0.751412	0.746667	0.674721	0.67377	0.688791	0.749664	0.721724	0.660287	0.676251	0.583151	0.633803	0.629787	0.720339	0.58	0.947137	0.599643	0.603604	0.668906	0.539034	7.01763e-06	0.0462938	0.0295348	0.998444	0.768051	1.8252e-05	0.149188	0.0595091
2513020849	Bti_contig00025_ace.2	653765	653765	1.08714	1.09739	2.01429	1.36225	1.45424	1.11621	1.47525	1.7457	1.35231	1.47282	1.05255	1.0565	1.07619	1.06506	1.04426	0.938053	1.00269	0.962298	1.02233	0.942492	0.937637	0.837246	0.895745	1.00847	0.795556	1.06828	0.795353	0.841303	0.838594	0.49926	3.84976e-06	0.0382353	0.0827373	0.998444	0.768051	1.15891e-05	0.138253	0.132603
2513020849	Bti_contig00025_ace.2	686209	686245	0.746888	0.721739	1.65714	0.808219	0.865225	0.83945	1.01414	1.13958	0.877224	0.926675	0.878378	0.753296	0.699048	0.739777	0.657377	0.644543	0.577389	0.597846	0.620415	0.642173	0.595186	0.58529	0.568085	0.624294	0.651111	1.03744	0.659517	0.656965	0.579914	0.865029	4.17724e-05	0.956014	0.0847776	0.998444	0.908064	7.9995e-05	0.984135	0.13442
2513020849	Bti_contig00025_ace.2	690046	690089	0.763486	0.844348	1.17857	0.967275	1.0807	0.938074	0.893918	1.05163	0.75178	1.10556	0.722973	0.774011	0.712381	0.753718	0.662295	0.746313	0.425303	0.735189	0.722488	0.682641	0.625274	0.615806	0.652127	0.699859	0.62	0.897577	0.568365	0.418572	0.510387	0.668946	7.4726e-05	0.0450945	0.329529	0.998444	0.814223	0.000132672	0.147725	0.41313
2513020849	Bti_contig00025_ace.2	690213	690374	0.938797	1.01913	1.77857	1.25495	1.13894	1.15138	1.20297	1.31549	1.21441	1.34956	0.856607	0.884181	0.853333	0.820632	0.777049	0.774336	0.787349	0.810592	0.745614	0.809905	0.748359	0.726917	0.730319	0.785311	0.768888	0.933921	0.703754	0.635482	0.958467	0.397826	1.69321e-07	0.0197201	0.0102091	0.998444	0.764753	1.70524e-06	0.0906514	0.0309809
2513020849	Bti_contig00025_ace.2	695381	695405	0.618257	0.746087	1.62857	1.04871	0.765391	0.932722	1.07779	1.17017	1.17616	1.10746	0.74024	0.760829	0.88381	0.821561	0.772131	0.722714	0.740242	0.680431	0.776715	0.72737	0.680525	0.652582	0.675532	0.701977	0.571111	0.845815	0.585344	0.5842	0.960404	0.487228	3.40121e-05	0.0345893	0.066729	0.998444	0.768051	6.83701e-05	0.128197	0.112416
2513020849	Bti_contig00025_ace.2	697766	697791	0.69917	0.837391	0.442857	0.967275	0.903494	0.824924	1.02617	1.01243	0.927936	1.02907	0.737988	0.80226	0.68	0.751858	0.654098	0.626844	0.676312	0.710951	0.708134	0.650692	0.553064	0.555556	0.621808	0.654662	0.536667	1.03965	0.575961	0.574498	0.70345	0.780353	4.04347e-06	0.134589	0.0595251	0.998444	0.860098	1.19889e-05	0.262538	0.102928
2513020849	Bti_contig00025_ace.2	707059	707070	0.643154	0.719131	1.6	1.1484	0.757072	0.48318	0.878359	1.21701	1.03737	1.14918	0.65991	0.638418	0.461905	0.672862	0.647541	0.597345	0.624495	0.663375	0.637162	0.386049	0.540481	0.493741	0.566489	0.656073	0.496667	0.76652	0.444593	0.424809	0.886162	0.21824	0.000562518	0.1077	0.139667	0.998444	0.764753	0.000853128	0.227282	0.203495
2513020849	Bti_contig00025_ace.2	710306	710316	0.676349	0.833043	1.11429	0.937595	0.748752	0.781346	1.03536	1.05545	0.982206	0.986094	0.662162	0.711864	0.693333	0.689591	0.632787	0.584071	0.643338	0.626571	0.666667	0.663472	0.605033	0.604069	0.602128	0.672316	0.582222	0.89207	0.589812	0.61192	0.582064	0.401979	1.87061e-05	0.0567155	0.0196846	0.998444	0.764753	4.11699e-05	0.158912	0.045244
2513020849	Bti_contig00025_ace.2	716416	716439	0.622406	0.723478	0.928571	0.97032	1.24209	0.739297	0.949788	1.06597	1.01246	1.12705	0.731982	0.746704	0.650477	0.615242	0.716393	0.578909	0.615747	0.645422	0.626794	0.658147	0.676696	0.557121	0.627128	0.678673	0.616667	0.678414	0.54647	0.587318	0.782851	0.274825	8.92507e-06	0.0328206	0.0318436	0.998444	0.764753	2.20524e-05	0.127406	0.0629442
2513020849	Bti_contig00025_ace.2	716998	717001	0.717842	0.826956	0.878571	0.932268	0.90183	0.951071	1.01344	1.20172	1.11032	1.20291	0.778528	0.751413	0.817142	0.830855	0.726229	0.699115	0.695828	0.727109	0.69059	0.788605	0.683261	0.672144	0.668617	0.687147	0.531111	0.889868	0.541108	0.530839	0.748495	0.6255	9.44904e-08	0.000822614	0.00885183	0.998444	0.7994	1.5485e-06	0.0141189	0.0283737
2513020849	Bti_contig00025_ace.2	747788	748045	0.759336	1	1.07143	1.42846	1.52246	1.1055	1.18317	1.21224	1.42972	1.56574	0.851351	0.88983	0.808571	0.754647	0.802459	0.738201	0.765141	0.75763	0.743222	0.799787	0.72593	0.57277	0.723936	0.911017	0.68	0.806167	0.588919	0.606376	0.850883	0.276229	1.72757e-06	0.00449792	0.0431384	0.998444	0.764753	6.52515e-06	0.0410681	0.0787109
2513020849	Bti_contig00025_ace.2	749417	749417	0.863071	1.01913	1.34286	1.24505	1.40765	1.23242	1.37907	1.56597	1.25089	1.34513	0.947447	1.02637	0.961905	0.942379	0.765574	0.876106	0.861373	0.901257	0.902711	0.899894	0.87965	0.865415	0.841489	1.02825	0.917778	0.887665	0.832887	0.783091	0.791597	0.386464	2.3614e-06	0.0129587	0.100274	0.998444	0.764753	8.28585e-06	0.0723702	0.155661
2513020849	Bti_contig00025_ace.2	760706	760706	0.848548	0.831304	1.3	1.43531	1.27121	0.978593	1.44413	1.53346	1.39502	1.37927	0.852853	0.845574	0.775238	0.784387	0.855738	0.696165	0.880215	0.777379	0.819777	0.755059	0.749453	0.773083	0.791489	0.920904	0.782222	1.02643	0.744415	0.824671	0.840389	0.188051	0.000110401	0.0524373	0.00858643	0.998444	0.764753	0.000189212	0.155463	0.0278238
2513020849	Bti_contig00025_ace.2	761095	761184	0.920125	0.947826	1.21429	1.01065	1.198	0.977064	1.18247	1.27916	1.2331	0.990518	0.771772	0.919021	0.832381	0.896841	0.736885	0.698377	0.720054	0.707361	0.778309	0.705538	0.636215	0.665102	0.679255	0.733757	0.721111	1.03744	0.716711	0.748441	0.618851	0.610715	4.00332e-07	0.732305	0.029529	0.998444	0.795943	2.66738e-06	0.816004	0.0595091
2513020849	Bti_contig00025_ace.2	767989	768029	0.827801	0.834783	2	0.951294	0.995008	0.813456	0.885431	0.902486	0.955516	0.974716	0.84985	0.928437	0.891429	0.83829	0.696721	0.643068	0.736205	0.692998	0.781499	0.627263	0.636761	0.658842	0.618085	0.608757	0.593333	0.698238	0.561215	0.633403	0.727733	0.949727	8.05657e-07	0.43594	0.965215	0.998444	0.964735	4.24055e-06	0.555494	0.968481
2513020849	Bti_contig00025_ace.2	768202	768227	0.766598	0.755652	0.6	0.958904	1.03327	0.812692	1.1478	1.39484	1.02936	1.2048	0.856607	0.968927	0.762857	0.836431	0.640164	0.669617	0.729475	0.639138	0.746411	0.659744	0.616521	0.675273	0.589362	0.591808	0.617778	0.870044	0.626005	0.628552	0.816023	0.689593	3.36467e-06	0.263132	0.097449	0.998444	0.817579	1.05844e-05	0.405291	0.151673
2513020849	Bti_contig00025_ace.2	768332	768433	0.626556	0.674783	0.828571	0.776256	0.705491	0.737003	0.876238	1.12811	0.80516	0.872946	0.642643	0.696798	0.625714	0.630112	0.564754	0.578171	0.610363	0.572711	0.574163	0.573483	0.517505	0.528169	0.545745	0.57274	0.507778	0.823789	0.494191	0.505891	0.600921	0.633337	3.04375e-05	0.174843	0.112123	0.998444	0.807242	6.20255e-05	0.311357	0.171308
2513020849	Bti_contig00025_ace.2	808257	808370	0.975104	1.05044	0.942857	1.22831	1.10899	1.1896	1.36705	1.52008	1.35231	1.47408	0.972973	0.970809	1.13619	1.03067	0.977049	0.897493	0.986541	0.950628	0.946571	0.882321	0.816192	0.785602	0.884043	1.03178	0.906667	1.01212	0.736371	0.758143	0.85678	0.80018	1.70414e-06	0.00922963	0.0306492	0.998444	0.867472	6.48053e-06	0.0617497	0.0611952
2513020849	Bti_contig00025_ace.2	808633	808652	0.563278	0.726087	0.528571	0.656773	0.744592	0.715596	0.949788	1.06119	1.05605	0.872946	0.614114	0.651601	0.658095	0.982342	0.649181	0.844395	0.845222	0.552963	0.651515	0.545794	0.84081	0.749609	0.60266	0.978814	0.558889	0.65859	0.687667	0.69404	0.147207	0.666859	0.0578292	0.0769009	0.0409014	0.998444	0.814223	0.0701283	0.189221	0.0758056
2513020849	Bti_contig00025_ace.2	845198	845230	0.676349	0.735652	0.814286	1.04718	1.10815	0.912844	1.04243	1.30975	1.03915	1.12642	0.744745	0.758945	0.780952	0.762082	0.752459	0.688791	0.697174	0.712747	0.69697	0.70607	0.681619	0.671362	0.640426	0.783898	0.668889	0.748899	0.647006	0.600139	0.935829	0.437979	7.68718e-06	0.0325163	0.0149433	0.998444	0.764753	1.95644e-05	0.127406	0.0377079
2513020849	Bti_contig00025_ace.2	873100	873536	0.757261	1.03478	5.07143	1.34247	1.36273	1.07645	1.34088	1.63289	1.40747	1.55247	0.845345	0.836158	0.849524	0.765799	0.754098	0.759587	0.829071	0.816876	0.783094	0.743344	0.733042	0.671362	0.71383	0.809322	0.691111	0.832599	0.605004	0.633403	0.90393	0.372493	0.000490715	0.154828	0.196983	0.998444	0.764753	0.000749984	0.286593	0.268226
2513020849	Bti_contig00025_ace.2	878072	878073	0.775934	0.762609	0.678571	0.998478	1.27121	0.864679	1.04031	1.12333	1.01246	1.10051	0.756006	0.84275	0.848572	0.819703	0.659016	0.674041	0.678331	0.669659	0.669059	0.683706	0.579322	0.568858	0.606915	0.718927	0.693333	0.953744	0.515639	0.567914	0.864839	0.88603	1.28295e-06	0.166202	0.15492	0.998444	0.918559	5.36132e-06	0.301253	0.217696
2513020849	Bti_contig00025_ace.2	911662	911738	0.657676	0.793043	1.08571	0.747336	0.655574	0.704893	0.93918	1.01147	0.976868	0.920354	0.749249	0.743879	0.761905	0.769517	0.690164	0.69764	0.663526	0.671454	0.617225	0.648562	0.624726	0.608764	0.653191	0.701977	0.553333	0.713656	0.549598	0.582121	0.303051	0.515803	3.91929e-05	0.0655524	0.21244	0.998444	0.768051	7.72139e-05	0.171941	0.285662
2513020849	Bti_contig00025_ace.2	912087	912181	0.545643	0.582609	0.814286	0.814307	0.905158	0.723242	0.903819	0.866157	0.983986	1.11631	0.752252	0.704331	0.76	0.758364	0.72623	0.671091	0.7214	0.628366	0.677831	0.707135	0.652079	0.594679	0.617021	0.817797	0.48	0.790749	0.506702	0.54262	0.742468	0.780616	0.000205978	0.000748006	0.0160396	0.998444	0.860098	0.000335564	0.0141189	0.039142
2513020849	Bti_contig00025_ace.2	944923	944937	0.817427	0.904348	0.585714	1.00457	1.13478	0.897554	1.17397	1.32505	1.18149	1.16688	0.921922	0.836158	0.893333	0.875465	0.695082	0.688791	0.670256	0.696589	0.685805	0.71033	0.678337	0.680751	0.680851	0.816384	0.722222	1.01322	0.69437	0.656965	0.466699	0.824561	7.7605e-06	0.356137	0.160571	0.998444	0.877993	1.96666e-05	0.493433	0.225102
2513020849	Bti_contig00025_ace.2	974130	974319	0.620332	0.784348	0.921428	1.00837	0.916805	0.801223	0.954031	0.976099	0.939502	1.07332	0.52027	0.617702	0.575238	0.570632	0.556558	0.569322	0.592194	0.579892	0.543063	0.599574	0.495076	0.524257	0.528192	0.570622	0.402222	0.753304	0.36059	0.379764	0.958109	0.350741	5.85632e-07	0.00157549	0.013478	0.998444	0.764753	3.54367e-06	0.0210439	0.0371743
2513020849	Bti_contig00025_ace.2	974435	974549	0.782158	0.881739	1.04286	1.22222	0.936772	0.900612	1.11315	1.25621	1.3363	1.46523	0.765766	0.770245	0.740952	0.756506	0.691803	0.746313	0.687752	0.689408	0.692185	0.707135	0.615974	0.611894	0.596809	0.734463	0.544444	0.88326	0.494191	0.511435	0.926576	0.285338	5.83907e-07	0.0049348	0.0113836	0.998444	0.764753	3.54367e-06	0.0424107	0.0327693
2513020849	Bti_contig00025_ace.2	974762	974883	0.819502	0.935652	1.22857	1.16743	1.00582	0.960245	1.29279	1.45029	1.37366	1.39318	0.818318	0.853107	0.880953	0.844796	0.747541	0.809735	0.835128	0.807002	0.771132	0.751332	0.770241	0.726917	0.76117	0.838276	0.644444	0.852423	0.62958	0.672211	0.659468	0.264674	2.13204e-07	0.00159692	0.00283004	0.998444	0.764753	1.9156e-06	0.0210439	0.0157608
2513020849	Bti_contig00025_ace.2	1019549	1019555	0.705394	0.655652	1	0.977169	0.607321	0.755352	0.971711	0.99044	0.893238	0.834387	0.771772	0.636535	0.742857	0.663569	0.686885	0.650442	0.656797	0.61939	0.590112	0.616613	0.582057	0.627543	0.581915	0.683616	0.573333	0.834802	0.544236	0.59113	0.748963	0.546494	0.00012126	0.360393	0.334844	0.998444	0.773439	0.000204864	0.495855	0.418026
2513020849	Bti_contig00025_ace.2	1038651	1038683	0.802905	0.968696	0.742857	1.03349	0.93178	1	1.27157	1.43403	1.14591	1.25537	0.851351	0.80791	0.834286	0.828996	0.74918	0.678466	0.674293	0.718133	0.69697	0.713525	0.690372	0.688576	0.667021	0.799435	0.731111	0.907489	0.617516	0.671518	0.621064	0.501595	9.52088e-07	0.0677546	0.0364694	0.998444	0.768051	4.63652e-06	0.174671	0.0702154
2513020849	Bti_contig00025_ace.2	1064612	1064617	0.644191	0.87826	1.28571	0.918569	1.02828	0.794342	1.08275	1.24666	1.03648	0.989887	0.83033	0.789077	0.819048	0.694238	0.666393	0.664454	0.660161	0.620287	0.695375	0.686369	0.659737	0.605634	0.571809	0.711865	0.561111	0.904185	0.62243	0.627513	0.661487	0.605577	2.32509e-06	0.270451	0.0792513	0.998444	0.795943	8.24969e-06	0.410173	0.128055
2513020849	Bti_contig00025_ace.2	1071017	1071048	0.687759	0.793044	1.15714	1.01522	1.203	0.931957	1.20509	1.32887	1.27847	1.29204	0.865615	0.93032	0.844762	0.813197	0.827869	0.811947	0.760431	0.800718	0.72807	0.768903	0.733589	0.726917	0.684042	0.806497	0.648889	0.834802	0.579982	0.620236	0.814487	0.348054	6.45466e-06	0.00654596	0.0408825	0.998444	0.764753	1.70124e-05	0.0495338	0.0758056
2513020849	Bti_contig00025_ace.2	1071214	1071349	0.736515	0.975652	1.4	1.18037	1.12729	0.925841	1.28289	1.39579	1.30694	1.43426	0.902402	0.874764	0.927619	0.840149	0.793443	0.773598	0.816285	0.731598	0.759969	0.706603	0.738512	0.680751	0.756383	0.802966	0.68	0.898678	0.620644	0.669786	0.72608	0.463452	4.78214e-07	0.0117493	0.0201007	0.998444	0.768051	3.0824e-06	0.0700672	0.0454952
2513020849	Bti_contig00025_ace.2	1083434	1083534	0.620332	0.761739	0.8	0.949772	0.747088	0.762997	0.998586	1.09369	0.955516	1.0177	0.725225	0.80791	0.700952	0.674721	0.642623	0.557522	0.592194	0.587074	0.569378	0.584665	0.555799	0.482003	0.540426	0.583333	0.491111	0.77533	0.478999	0.491337	0.893563	0.513855	7.46915e-07	0.122788	0.0575717	0.998444	0.768051	4.06349e-06	0.245163	0.100412
2513020849	Bti_contig00025_ace.2	1105425	1105455	0.732365	0.782609	0.8	0.85997	1.00166	0.840979	1.12871	1.16061	1.13879	1.16688	0.93994	0.952919	0.92381	0.72119	0.763934	0.794985	0.694482	0.701975	0.784689	0.70607	0.649891	0.629108	0.628723	0.772599	0.631111	0.876652	0.560322	0.601525	0.923388	0.617821	4.29366e-06	0.135788	0.102462	0.998444	0.797709	1.24202e-05	0.264007	0.158336
2513020849	Bti_contig00025_ace.2	1160458	1160520	0.672199	0.72	0.685714	0.894977	0.638935	0.792049	1.07072	1.16061	0.818505	0.876106	0.698198	0.59322	0.655238	0.633829	0.527869	0.582596	0.578735	0.551167	0.570973	0.510117	0.532823	0.480438	0.518085	0.59322	0.491111	0.863436	0.477212	0.479556	0.73566	0.695919	8.862e-06	0.219918	0.136753	0.998444	0.821188	2.20524e-05	0.362255	0.20073
2513020849	Bti_contig00025_ace.2	1188850	1188850	0.614108	0.782609	0.5	0.936073	0.925125	0.740061	1.16407	1.14532	0.967972	1.12137	0.962462	0.741996	0.897143	0.650558	0.609836	0.814159	0.800808	0.827648	0.614035	0.805112	0.796499	0.632238	0.518085	0.903955	0.673333	0.753304	0.786416	0.84754	0.287556	0.681063	0.00620961	0.0193636	0.483585	0.998444	0.817551	0.00829347	0.0904143	0.562286
2513020849	Bti_contig00025_ace.2	1303328	1303328	0.755187	0.685217	1.22857	0.85997	1.45258	0.7263	1.07921	1.43977	1.00178	1.09102	0.762763	0.736347	0.765714	0.789963	0.72459	0.678466	0.702557	0.694794	0.642743	0.678381	0.633479	0.596244	0.691489	0.721751	0.431111	0.790749	0.596068	0.656272	0.679798	0.609536	0.000257319	0.115878	0.255716	0.998444	0.795943	0.000413523	0.23777	0.33623
2513020849	Bti_contig00025_ace.2	1321159	1321159	0.70332	0.946087	0.514286	0.980213	1.32945	1.00612	1.24752	1.4283	1.24911	1.47029	0.917417	0.86064	0.881905	0.830855	0.811475	0.749263	0.765814	0.856373	0.814992	0.756124	0.741794	0.70579	0.805319	0.967514	0.722222	0.735683	0.663986	0.696466	0.671929	0.412431	1.2999e-05	0.00812645	0.040855	0.998444	0.764753	3.04681e-05	0.0575993	0.0758056
2513020849	Bti_contig00025_ace.2	1325537	1325569	0.655602	0.65913	0.7	0.38204	0.635607	0.69419	0.826025	0.717017	0.895018	0.642225	0.686186	1.02448	1.08762	1.03717	0.981967	0.9941	0.965007	0.603232	0.979266	1.01917	0.922319	0.909233	0.934043	0.629944	0.575556	0.964758	0.86059	0.907138	0.739986	0.304838	0.0617118	0.22472	0.00481135	0.998444	0.764753	0.0746839	0.366096	0.0206749
2513020849	Bti_contig00025_ace.2	1385810	1385879	0.62137	0.682608	0.821429	1.0137	1.03661	0.722477	1.00141	1.08126	1.07384	1.10872	0.635886	0.628061	0.577143	0.599442	0.557377	0.55236	0.585464	0.556553	0.561404	0.50852	0.589716	0.480438	0.469681	0.659605	0.496667	0.559471	0.520107	0.517672	0.95608	0.224115	7.62383e-07	0.0268669	0.0111513	0.998444	0.764753	4.10994e-06	0.108381	0.0324153
2513020849	Bti_contig00025_ace.2	1395741	1395821	0.620332	0.857391	1.04286	1.0274	0.93178	0.874618	1.19378	1.12237	1.28826	1.28824	0.848348	0.86629	0.691429	0.553903	0.531148	0.764012	0.786003	0.737882	0.821372	0.626198	0.753829	0.464789	0.73617	0.644068	0.593333	0.621145	0.63092	0.652114	0.966504	0.0863429	4.53154e-05	0.00532633	0.0141665	0.998444	0.764753	8.51409e-05	0.0432673	0.0377079
2513020849	Bti_contig00025_ace.2	1409283	1409326	0.976141	0.998263	1.22857	1.7618	1.8802	1.30658	1.60678	2.41587	1.84875	2.11442	0.79955	0.785311	0.826667	0.783457	0.763115	0.609145	0.786003	0.744166	0.748803	0.698083	0.639497	0.626761	0.686702	0.838277	0.822222	0.80837	0.595621	0.59806	0.97371	0.294775	1.34383e-06	0.0115682	0.00658456	0.998444	0.764753	5.45818e-06	0.0700672	0.0248703
2513020849	Bti_contig00025_ace.2	1417621	1417668	0.804979	0.866087	0.6	1.07458	1.01664	0.875382	1.24187	1.31835	1.14413	1.22567	0.765766	0.905838	0.760953	0.740707	0.82377	0.762537	0.756393	0.70377	0.785486	0.689031	0.721554	0.605634	0.634043	0.780367	0.6	0.888767	0.675604	0.710326	0.862723	0.242281	5.58377e-06	0.0816922	0.00759254	0.998444	0.764753	1.51195e-05	0.196128	0.0264846
2513020849	Bti_contig00025_ace.2	1434346	1434387	0.707469	0.488696	0.0285715	0.356164	0.377704	0.496942	0.800566	0.701721	0.853203	0.740202	1.34685	1.22881	1.11905	1.11896	1.17295	1.05236	1.11238	1.15619	1.19059	1.1097	1.05963	1.09781	1.05585	1.30933	1.05445	1.12225	0.987042	1.07346	0.608707	0.327128	5.72306e-05	0.502633	0.000842499	0.998444	0.764753	0.000105397	0.61967	0.0104084
2513020849	Bti_contig00025_ace.2	1434523	1434523	0.829876	0.610435	0.0142857	0.374429	0.602329	0.567278	0.882603	0.680688	0.893238	0.80531	1.33183	1.36911	1.30286	1.23048	1.23115	1.17257	1.17497	1.12747	1.14833	1.07561	1.093	1.07355	1.06915	1.34746	1.05333	1.3304	1.09294	1.13514	0.492182	0.114255	0.000328754	0.194803	0.00109249	0.998444	0.764753	0.000518487	0.338968	0.0109539
2513020849	Bti_contig00025_ace.2	1437902	1438048	0.670124	0.742609	1.37143	0.949772	1.19967	0.82263	1.19236	1.23709	1.0427	1.11757	0.773273	0.741996	0.729524	0.695167	0.840984	0.713864	0.74428	0.816876	0.682616	0.713525	0.733042	0.58216	0.673404	0.817797	0.668889	0.856828	0.588025	0.593209	0.961576	0.425122	0.000399551	0.0136284	0.116641	0.998444	0.764753	0.00062306	0.0734694	0.176901
2513020849	Bti_contig00025_ace.2	1446851	1446862	0.709544	0.781739	0.257143	0.934551	0.918469	0.814985	0.958275	1.30306	1.1984	1.32301	0.915916	0.983993	0.920952	0.907992	0.703279	0.623894	0.780619	0.700179	0.787879	0.699148	0.665208	0.609546	0.60266	0.685735	0.663333	0.82489	0.567024	0.602218	0.842298	0.99743	7.55697e-06	0.331316	0.0603285	0.998444	0.999115	1.93159e-05	0.472284	0.103695
2513020849	Bti_contig00025_ace.2	1450411	1450433	0.757261	0.838261	0.957143	0.762557	0.795341	0.737003	1.07072	1.28872	1.02313	1.14791	0.743243	0.79096	0.80381	0.743494	0.691803	0.659292	0.689098	0.723519	0.688995	0.663472	0.605033	0.630673	0.606383	0.676554	0.693333	0.784141	0.551385	0.574498	0.608379	0.698822	1.65938e-05	0.0735075	0.0237958	0.998444	0.822226	3.69929e-05	0.184703	0.0505767
2513020849	Bti_contig00025_ace.2	1476434	1476613	0.73029	0.888696	0.657143	0.958143	1.10732	0.924311	1.1662	1.4044	1.26868	1.1555	0.861111	0.846516	0.775238	0.758364	0.745901	0.795722	0.788694	0.759425	0.716108	0.711395	0.671225	0.600939	0.646809	0.807909	0.626667	0.881057	0.571046	0.579349	0.669486	0.393596	2.60422e-06	0.0243629	0.0293956	0.998444	0.764753	8.88735e-06	0.104697	0.0595091
2513020849	Bti_contig00025_ace.2	1486307	1486383	0.690871	0.843478	1.92857	1.46728	1.37271	1.02752	1.18812	1.54685	1.46441	1.76612	0.891892	0.892655	0.872381	0.812268	0.759016	0.747788	0.761777	0.779174	0.717703	0.747604	0.670678	0.589984	0.737234	0.868644	0.606667	0.856828	0.557641	0.573805	0.933653	0.336793	5.20185e-06	0.0160505	0.0463517	0.998444	0.764753	1.4281e-05	0.0806606	0.0827908
2513020849	Bti_contig00025_ace.2	1486498	1486824	0.782158	1.13565	2.72857	1.83409	2.1015	1.40367	1.47666	1.95793	1.94484	2.45512	0.836336	0.911488	0.838095	0.843866	0.867213	0.769912	0.81965	0.786355	0.821372	0.788072	0.761488	0.660407	0.803191	0.927966	0.702222	0.770925	0.590706	0.593902	0.909148	0.247038	3.77652e-06	0.00926767	0.0160066	0.998444	0.764753	1.15437e-05	0.0617497	0.039142
2513020849	Bti_contig00025_ace.2	1487198	1487206	0.713693	0.634783	0.871429	0.805175	1.09484	0.834862	1.04102	1.33843	1.06584	1.16308	0.665165	0.693032	0.761905	0.776952	0.65082	0.625369	0.632571	0.657092	0.602871	0.648562	0.61488	0.538341	0.576596	0.673729	0.648889	0.84141	0.512064	0.559252	0.713981	0.769618	7.13599e-06	0.102759	0.0165007	0.998444	0.858228	1.84788e-05	0.221585	0.0397762
2513020849	Bti_contig00025_ace.2	1505199	1505213	0.917012	1.00348	0.8	1.19787	1.08319	1.02294	1.39604	1.67495	1.14235	1.26169	0.899399	0.928437	0.857143	0.907063	0.698361	0.794985	0.740242	0.709156	0.781499	0.715655	0.776805	0.679186	0.717021	0.819209	0.68	0.874449	0.635389	0.695773	0.859987	0.412138	3.52874e-07	0.0456092	0.0753681	0.998444	0.764753	2.61568e-06	0.147794	0.123462
2513020849	Bti_contig00025_ace.2	1511764	1511786	0.728216	0.704348	1.54286	0.946728	1.16639	0.83945	0.957567	1.07457	1.16192	1.20986	0.786787	0.856874	0.805714	0.773234	0.734426	0.727139	0.776581	0.736086	0.717703	0.72098	0.664114	0.608764	0.68617	0.786723	0.666667	0.799559	0.622878	0.586972	0.904131	0.539624	4.12479e-05	0.0204895	0.149993	0.998444	0.768051	7.94157e-05	0.0934634	0.211776
2513020849	Bti_contig00025_ace.2	1530990	1530997	0.905601	0.895652	2.44286	0.989345	0.91847	0.93578	1.20863	1.19121	1.25801	1.29204	0.858858	1.00753	0.922857	0.600372	0.727869	0.853982	0.838492	0.734291	0.772728	0.794462	0.818381	0.482785	0.72766	0.803672	0.855556	1.00221	0.731904	0.765766	0.964047	0.332937	0.000469248	0.204294	0.080069	0.998444	0.764753	0.000719029	0.346132	0.129024
2513020849	Bti_contig00025_ace.2	1547067	1547116	0.871369	1.09565	1.44286	1.29604	1.19884	1.15519	1.47242	1.73423	1.41904	1.4785	0.915165	0.946327	0.921905	1.0065	0.817213	0.851769	0.860027	0.833932	0.821372	0.787539	0.769147	0.706573	0.701596	0.842514	0.722222	0.998899	0.700179	0.67533	0.775126	0.489037	3.97928e-07	0.0345107	0.0181209	0.998444	0.768051	2.66738e-06	0.128197	0.042306
2513020849	Bti_contig00025_ace.2	1547302	1547364	0.70332	0.98087	0.7	1.12481	1.23461	1.07187	1.34088	1.46272	1.3274	1.37547	0.824324	0.847458	0.855238	0.879182	0.627869	0.662242	0.710633	0.640934	0.674641	0.636848	0.586433	0.555556	0.573404	0.754237	0.593333	1.09251	0.551385	0.577963	0.533838	0.771803	3.22444e-07	0.103633	0.0316965	0.998444	0.858228	2.51444e-06	0.22228	0.062863
2513020849	Bti_contig00025_ace.2	1556499	1556506	0.941909	1.05304	0.7	0.952816	0.888519	1.09556	1.06224	0.977055	0.964413	0.884956	0.73949	0.758004	0.829523	0.815056	0.905737	0.952065	0.846568	0.941652	0.863637	0.959531	0.979759	0.920971	0.935639	0.724576	0.857778	0.710353	0.869973	0.883923	0.442609	0.0377064	0.306144	0.44766	0.133382	0.998444	0.764753	0.336815	0.567227	0.196756
2513020849	Bti_contig00025_ace.2	1556726	1556729	0.906639	1.00261	1.47857	1.06012	1.05574	1.06269	0.947666	1.06405	1.02136	1.02528	0.734985	0.833333	0.848572	0.758364	0.859836	0.879794	0.840511	0.916517	0.889952	0.874867	0.885668	0.93975	0.884575	0.79096	0.81	0.705947	0.807864	0.904366	0.570436	0.0181384	0.0146888	0.405123	0.01465	0.998444	0.764753	0.0187725	0.534118	0.0377079
2513020849	Bti_contig00025_ace.2	1557318	1557473	1.07469	0.897392	1.22857	0.843227	0.975042	0.941896	0.810467	0.851816	0.899466	0.934893	1.09084	1.0791	1.1562	1.07528	1.11312	1.16298	1.11912	1.18402	1.22009	1.30245	1.3791	1.26761	1.23457	0.990819	1.21111	0.981278	1.19035	1.27893	0.520287	0.753008	0.000448283	0.293772	0.539968	0.998444	0.855429	0.00069227	0.432275	0.619345
2513020849	Bti_contig00025_ace.2	1557600	1557607	0.981328	0.9	1.03571	0.984017	0.900166	1.03747	0.869166	0.827916	0.842526	0.803414	0.783783	0.808851	0.844762	0.780669	0.886066	0.909292	0.818304	0.83842	0.877193	0.935037	0.942561	0.867762	0.916489	0.69209	0.846666	0.762115	0.858356	0.911989	0.0342651	0.0827747	0.476381	0.707192	0.145297	0.998444	0.764753	0.510839	0.794252	0.207118
2513020849	Bti_contig00025_ace.2	1557739	1557905	0.869295	0.857391	0.7	0.750381	0.891847	0.899083	0.697313	0.585086	0.734875	0.767383	0.798799	0.745763	0.857143	0.6171	0.845902	0.905605	0.792732	0.917415	0.874003	1.05644	0.980306	0.682316	0.974468	0.728814	0.857778	0.744493	0.79714	0.869023	0.146751	0.583292	0.136577	0.59968	0.428319	0.998444	0.786118	0.158493	0.712646	0.509004
2513020849	Bti_contig00025_ace.2	1558551	1558552	0.838175	0.706956	0.528571	0.661339	1.10566	0.663609	0.646393	0.737094	0.734876	0.745892	0.808558	0.88983	0.885714	0.849442	0.817214	0.926991	0.789367	0.816876	0.830144	0.895101	0.999999	0.910798	0.861702	0.694916	0.816666	0.744494	0.947275	0.938323	0.54314	0.667728	0.0793172	0.273526	0.715295	0.998444	0.814223	0.0954059	0.412107	0.779725
2513020849	Bti_contig00025_ace.2	1560870	1560930	0.684647	0.706087	0.671429	0.713851	0.675541	0.672783	0.572843	0.611855	0.813167	0.74842	0.662162	0.672316	0.674286	0.739777	0.660656	0.734513	0.728129	0.802513	0.733652	0.790202	0.841357	0.71205	0.67234	0.588983	0.677778	0.696035	0.581769	0.676369	0.38008	0.745758	0.825371	0.350356	0.578863	0.998444	0.850451	0.829567	0.488849	0.653839
2513020849	Bti_contig00025_ace.2	1561051	1561104	0.724066	0.707826	0.6	0.750381	0.812812	0.740826	0.593352	0.582218	0.759786	0.711125	0.763513	0.73258	0.777143	0.752788	0.852459	0.927728	0.799462	0.997307	0.870016	0.961661	0.950766	0.848201	0.90851	0.72387	0.617778	0.762115	0.634495	0.718295	0.260574	0.614509	0.0362807	0.0299428	0.144612	0.998444	0.796448	0.0448217	0.118374	0.207118
2513020849	Bti_contig00025_ace.2	1561398	1561485	0.518672	0.573044	0.842857	0.643836	0.673045	0.584098	0.483027	0.452199	0.588078	0.571429	0.536037	0.502825	0.592381	0.52881	0.634427	0.677728	0.601615	0.716338	0.603669	0.742279	0.706784	0.615023	0.717553	0.516243	0.488889	0.713657	0.472744	0.479556	0.397998	0.76933	0.258717	0.00677533	0.740634	0.998444	0.858228	0.287841	0.0496021	0.798538
2513020849	Bti_contig00025_ace.2	1561678	1561749	0.664937	0.733043	0.871429	0.826484	0.808652	0.744648	0.595474	0.674952	0.756228	0.793932	0.623874	0.652543	0.706666	0.672862	0.680328	0.696902	0.646703	0.732495	0.720095	0.861023	0.799781	0.72144	0.745745	0.540254	0.511111	0.698238	0.484361	0.484754	0.17331	0.541392	0.0730935	0.00117296	0.755297	0.998444	0.768051	0.0880985	0.017835	0.80993
2513020849	Bti_contig00025_ace.2	1561966	1562022	0.653527	0.636522	0.985714	0.569254	0.530782	0.610092	0.574257	0.694073	0.676157	0.639697	0.684685	0.691149	0.744762	0.671004	0.72459	0.830383	0.716016	0.858169	0.754386	0.931842	0.869803	0.746479	0.774468	0.685028	0.682222	0.65859	0.652368	0.74359	0.803149	0.645804	0.0141213	0.753092	0.331491	0.998444	0.81136	0.0181254	0.834736	0.414714
2513020849	Bti_contig00025_ace.2	1563143	1563163	0.977178	1.09739	1.04286	1.12024	1.15807	1.19572	0.871287	1.00956	1.16904	1.11757	0.956456	0.902072	0.998095	1.00372	0.904918	0.99115	0.881561	0.949731	0.856459	0.99361	0.928884	0.859155	0.938298	0.646893	0.797778	0.984581	0.711349	0.747748	0.620792	0.899093	0.000663098	0.0815609	0.82176	0.998444	0.928854	0.000983043	0.196128	0.865548
2513020849	Bti_contig00025_ace.2	1563337	1563351	0.73029	0.798261	0.271429	0.826484	0.905158	0.894495	0.626591	0.760994	0.827402	0.840708	0.716216	0.762712	0.704762	0.791822	0.722951	0.884956	0.786003	0.797127	0.752791	0.906283	0.898249	0.785603	0.857447	0.624294	0.653333	0.660793	0.639857	0.707554	0.463241	0.30629	0.62577	0.198559	0.909631	0.998444	0.764753	0.653313	0.33991	0.923649
2513020849	Bti_contig00025_ace.2	1563578	1563601	0.827801	0.829565	1.08571	0.7793	0.877704	0.814985	0.712871	0.746654	0.854093	0.843869	0.82958	0.898305	0.905714	0.96933	1.00492	1.03687	1.00741	0.993716	0.994417	1.14803	1.11379	0.967136	1.08298	0.850989	0.765556	0.930616	0.859249	0.871448	0.533949	0.951123	0.008764	0.26711	0.130873	0.998444	0.964735	0.0114979	0.407724	0.193535
2513020849	Bti_contig00025_ace.2	1564335	1564357	0.742739	0.810435	1.4	0.791476	0.8203	0.990826	0.779349	0.921606	0.807829	0.702908	0.692192	0.659134	0.771429	0.791822	0.790164	0.852507	0.890983	0.886894	0.807018	0.840256	0.822757	0.921753	0.830851	0.706215	0.824444	0.669604	0.78731	0.858628	0.759131	0.549048	0.698432	0.930922	0.535069	0.998444	0.775203	0.721859	0.97361	0.617135
2513020849	Bti_contig00025_ace.2	1565008	1565047	0.697095	0.666087	0.571429	0.626332	0.450083	0.679664	0.617398	0.655832	0.624555	0.672566	0.694445	0.760829	0.686667	0.724907	0.70082	0.840708	0.769179	0.850987	0.807018	1.01171	1.08917	0.762128	0.930319	0.631356	0.724445	0.979075	0.757373	0.739779	0.649852	0.917219	0.0016599	0.653701	0.505959	0.998444	0.941022	0.00233252	0.749796	0.584861
2513020850	Bti_abtiwPMp198_bti563.3	4623	4625	0.682573	0.518261	0.185714	0.369863	0.400998	0.429664	0.697313	0.57935	0.613879	0.644753	0.983483	0.981168	0.904762	0.938662	0.921311	0.828909	0.812921	0.836625	0.851675	0.889244	0.862144	0.730829	0.82766	0.860169	0.937778	0.84141	0.865952	0.88912	0.814946	0.160346	0.000153639	0.066109	0.00183914	0.998444	0.764753	0.000255205	0.171941	0.0136326
2513020850	Bti_abtiwPMp198_bti563.3	15881	15925	0.991701	1.08	2.11429	1.41857	1.05324	1.15443	1.45827	1.62715	1.42527	1.4311	0.914414	1.03013	0.988571	1.00558	0.878689	0.868732	0.861373	0.746858	0.829346	0.749734	0.796499	0.744914	0.797872	0.875706	0.797778	1.02203	0.921358	0.857242	0.798966	0.340655	9.53887e-07	0.261802	0.0081733	0.998444	0.764753	4.63652e-06	0.404293	0.0270842
2513020850	Bti_abtiwPMp198_bti563.3	18693	18719	0.748963	0.963478	1.17143	0.949772	1.24792	0.874618	1.14144	1.24283	1.07829	1.16688	0.75976	0.783427	0.752381	0.710037	0.609836	0.660767	0.670256	0.723519	0.649123	0.663472	0.622538	0.619718	0.655319	0.771186	0.746667	0.731278	0.68454	0.679141	0.513329	0.436985	3.13322e-07	0.0509936	0.0102326	0.998444	0.764753	2.48756e-06	0.155463	0.0309809
2513020850	Bti_abtiwPMp198_bti563.3	25159	25834	0.894191	0.97913	1.51429	1.48174	1.40017	0.998471	1.34371	1.60612	1.12989	1.39949	0.786036	0.845574	0.797142	0.830855	0.804918	0.785398	0.750336	0.809695	0.822967	0.759318	0.757112	0.730047	0.724468	0.825565	0.706667	0.881057	0.655496	0.680527	0.713102	0.296681	6.32859e-06	0.045339	0.0374321	0.998444	0.764753	1.68289e-05	0.147725	0.071145
2513020850	Bti_abtiwPMp198_bti563.3	43097	43117	0.680498	0.481739	0.6	0.412481	0.404326	0.440367	0.644979	0.592734	0.58363	0.580278	0.936937	0.939736	1	0.890335	0.818033	0.766962	0.803499	0.806104	0.741627	0.811502	0.891685	0.802817	0.83617	0.956215	0.971111	0.95815	1.02145	0.975052	0.368675	0.0902326	1.05421e-05	0.00115039	0.00910276	0.998444	0.764753	2.52076e-05	0.017835	0.0288768
2513020850	Bti_abtiwPMp198_bti563.3	52216	52227	0.875519	0.897391	0.5	1.02435	1.2837	0.975535	1.0976	1.34417	1.16281	1.20165	0.801051	0.816384	0.891428	0.860595	0.731148	0.722714	0.792059	0.755835	0.732058	0.703407	0.70186	0.647104	0.639894	0.740113	0.607778	0.972467	0.697944	0.689536	0.784677	0.86572	6.45496e-06	0.309931	0.0212144	0.998444	0.908064	1.70124e-05	0.447564	0.0467664
2513020850	Bti_abtiwPMp198_bti563.3	52335	52403	0.778008	0.826087	0.828571	1.01065	1.32612	0.937309	1.0198	1.15488	1.12633	1.11125	0.836336	0.809793	0.784762	0.767658	0.678689	0.671091	0.694482	0.633752	0.679426	0.664537	0.624726	0.624413	0.587234	0.70339	0.606667	0.977974	0.546917	0.603604	0.849688	0.771249	1.57615e-06	0.192915	0.0749585	0.998444	0.858228	6.14905e-06	0.338015	0.123234
2513020850	Bti_abtiwPMp198_bti563.3	60667	60668	0.810166	0.73913	0.592857	0.833333	0.777871	0.837156	1.0976	1.21415	0.866548	0.946271	0.74024	0.692091	0.678095	0.652416	0.67623	0.668879	0.613728	0.567325	0.736842	0.65655	0.60558	0.611112	0.62766	0.715395	0.594445	0.738986	0.637176	0.682952	0.99293	0.212378	1.47878e-05	0.0659016	0.0147142	0.998444	0.764753	3.34261e-05	0.171941	0.0377079
2513020850	Bti_abtiwPMp198_bti563.3	69113	69113	1.07469	1.26957	1.42857	1.33942	1.81032	1.46942	1.50919	1.58509	1.51246	1.42984	0.842342	1.00753	0.881905	0.936803	1.00492	0.911504	0.981157	0.924596	0.953748	0.982961	0.969365	0.846635	0.841489	0.936441	0.748889	0.918502	0.706881	0.703396	0.686334	0.266371	1.07063e-07	0.000833326	0.00755962	0.998444	0.764753	1.5485e-06	0.0141189	0.0264846
2513020850	Bti_abtiwPMp198_bti563.3	69437	69572	0.992738	1.0087	1.89285	1.40792	1.23128	1.14143	1.19165	1.23232	1.14324	1.2225	0.712462	0.739171	0.699048	0.667286	0.854098	0.768437	0.841857	0.759425	0.836523	0.789137	0.740153	0.748826	0.703191	0.833333	0.626667	0.870044	0.610813	0.624394	0.458581	0.151368	3.77628e-06	0.00133268	0.00293834	0.998444	0.764753	1.15437e-05	0.0188705	0.0158403
2513020850	Bti_abtiwPMp198_bti563.3	69689	69752	1.02594	1.03391	1.48571	1.28082	1.31115	1.14373	1.29137	1.39579	1.31228	1.35145	0.762763	0.790018	0.805714	0.798327	0.886885	0.856194	0.882234	0.831239	0.850877	0.864217	0.756018	0.757433	0.782447	0.853814	0.642222	0.877753	0.521001	0.605337	0.731544	0.218112	3.88138e-07	0.000112088	0.00817551	0.998444	0.764753	2.66738e-06	0.0044312	0.0270842
2513020850	Bti_abtiwPMp198_bti563.3	69883	69970	0.780083	0.860869	1.62858	1.35235	1.41431	0.96789	1.01344	1.11186	1.04804	1.11694	0.637387	0.661017	0.695238	0.695168	0.708197	0.617994	0.791386	0.707361	0.757576	0.714058	0.670678	0.666667	0.685639	0.70339	0.561111	0.953744	0.474531	0.541581	0.648135	0.490225	7.66255e-05	0.0159907	0.0685345	0.998444	0.768051	0.000134435	0.0806606	0.114805
2513020850	Bti_abtiwPMp198_bti563.3	70395	70402	0.903527	1.05217	1.40715	1.43988	1.26955	1.10474	1.31824	1.45029	1.35943	1.43047	0.836337	0.752354	0.780952	0.878252	0.850819	0.836283	0.825033	0.83842	0.739235	0.830671	0.754923	0.715962	0.721276	0.920198	0.661111	1.01101	0.643879	0.674636	0.899588	0.274556	2.55348e-06	0.0129156	0.00649164	0.998444	0.764753	8.85507e-06	0.0723702	0.0246766
2513020850	Bti_abtiwPMp198_bti563.3	71299	72075	0.877593	0.852174	1.81429	1.22222	1.26123	1.0948	1.11315	1.25239	1.21174	1.17699	0.698198	0.828625	0.758095	0.672862	0.886885	0.749263	0.882907	0.822262	0.92823	0.894569	0.811816	0.707355	0.796809	0.898305	0.686667	0.854626	0.54513	0.661123	0.409146	0.108976	0.000316447	0.00064389	0.0586425	0.998444	0.764753	0.000503092	0.0136367	0.10198
2513020850	Bti_abtiwPMp198_bti563.3	72226	72228	0.844398	1.00522	1.08571	1.1583	0.948419	1.0948	1.09052	1.09369	1.28292	1.18458	0.738739	0.702448	0.758095	0.723048	0.854098	0.794985	0.943472	0.894075	0.960128	0.882854	0.776805	0.71518	0.837234	0.840395	0.655556	0.931718	0.568365	0.54955	0.630161	0.1883	0.000125047	4.27267e-05	0.0254444	0.998444	0.764753	0.000210661	0.00360234	0.0525733
2513020850	Bti_abtiwPMp198_bti563.3	72343	72532	0.994814	1.17304	1.91429	1.42618	1.34775	1.20795	1.343	1.39771	1.26868	1.26359	0.766517	0.686441	0.759047	0.781598	0.999181	0.936578	0.997981	1.01526	0.862839	0.969649	0.937637	0.843505	0.945213	1.0565	0.72	0.898678	0.687221	0.733541	0.791311	0.0900509	7.57519e-05	7.25246e-05	0.005114	0.998444	0.764753	0.000133693	0.00390974	0.0216615
2513020850	Bti_abtiwPMp198_bti563.3	72665	72701	0.914938	1.00696	2	1.36682	1.12313	0.996942	1.13013	1.31931	1.02491	1.16182	0.659159	0.642185	0.687619	0.697026	0.947541	0.833333	0.869448	0.868941	0.811802	0.922258	0.828228	0.710485	0.862766	0.946328	0.628889	0.837004	0.615728	0.656965	0.50793	0.0949246	0.00106449	0.000584688	0.0219114	0.998444	0.764753	0.00153214	0.0128415	0.0477016
2513020850	Bti_abtiwPMp198_bti563.3	72827	72850	0.837137	0.932174	1.2	1.43303	0.954243	1.03517	1.03253	1.26673	1.07384	1.13906	0.61937	0.636535	0.664762	0.671003	0.865574	0.809735	0.7786	0.723519	0.746412	0.851438	0.739059	0.712832	0.759042	0.802966	0.568889	0.820484	0.533512	0.565836	0.455387	0.0849383	0.000208734	0.000772617	0.0219442	0.998444	0.764753	0.000339122	0.0141189	0.0477016
2513020850	Bti_abtiwPMp198_bti563.3	72987	73117	0.786307	0.951304	1.1	1.21918	0.861897	0.984709	1.04668	1.21606	1.11388	1.13401	0.6997	0.6629	0.712381	0.689591	0.736066	0.735988	0.738896	0.684022	0.730463	0.741214	0.653173	0.719875	0.681915	0.741525	0.533333	0.795154	0.57462	0.536383	0.877498	0.166964	1.02419e-06	0.000712186	0.00918987	0.998444	0.764753	4.81176e-06	0.0141189	0.0289872
2513020850	Bti_abtiwPMp198_bti563.3	93587	93599	0.676349	1.06087	1.45714	1.36225	1.53744	1.01376	1.28713	1.89101	1.50178	1.70417	0.894895	0.902072	0.826667	0.83829	0.804918	0.747788	0.760431	0.829443	0.827751	0.777423	0.749453	0.732394	0.669149	0.771186	0.72	0.837004	0.634495	0.668746	0.947049	0.301688	1.98468e-06	0.0224788	0.0116963	0.998444	0.764753	7.2649e-06	0.100225	0.0333456
2513020850	Bti_abtiwPMp198_bti563.3	99306	99350	0.653527	0.507826	0.0285714	0.465753	0.344426	0.490826	0.602546	0.529637	0.626335	0.618205	0.92042	0.966102	0.980952	0.921933	0.845902	0.836283	0.788694	0.793537	0.834131	0.84558	0.840263	0.879499	0.831915	0.905367	0.911111	0.92511	0.913315	0.975052	0.50658	0.173143	3.47565e-06	0.00256363	0.00103022	0.998444	0.764753	1.07909e-05	0.0294762	0.0109539
2513020850	Bti_abtiwPMp198_bti563.3	105540	105543	0.591287	0.521739	0.171429	0.351598	0.470882	0.522935	0.620227	0.568834	0.630783	0.621997	0.968468	0.973634	0.857143	0.944238	0.873771	0.851032	0.856662	0.77289	0.822169	0.870074	0.825492	0.830986	0.831383	0.911017	0.906667	0.85793	0.83244	0.888081	0.43989	0.160179	4.25559e-05	0.0535887	0.000761861	0.998444	0.764753	8.11435e-05	0.155775	0.0101153
2513020850	Bti_abtiwPMp198_bti563.3	106926	106926	0.865145	0.90087	0.942857	1.14155	1.20632	0.954128	1.13154	1.28298	1.15836	1.21618	0.941441	0.875706	0.857143	0.736059	0.809836	0.858407	0.889637	0.777379	0.805423	0.781683	0.736324	0.723005	0.72234	0.860169	0.702222	0.920705	0.737265	0.688843	0.971123	0.394172	1.10208e-06	0.00883407	0.0157464	0.998444	0.764753	5.02717e-06	0.060914	0.0390863
2513020850	Bti_abtiwPMp198_bti563.3	111155	111522	0.843361	0.92087	1.5	1.51066	1.69634	1.17355	1.25954	1.64914	1.54359	1.68394	0.807808	0.853107	0.886667	0.806691	0.777049	0.713126	0.802826	0.779174	0.760766	0.759318	0.733042	0.705008	0.735638	0.776836	0.674445	0.887665	0.599643	0.64657	0.932622	0.342287	8.33818e-07	0.0110865	0.0137353	0.998444	0.764753	4.2996e-06	0.0692032	0.0374081
2513020850	Bti_abtiwPMp198_bti563.3	131099	131104	0.771784	0.948696	1.03571	1.15297	0.975042	0.954129	1.05304	1.18643	1.09075	1.02908	0.84985	0.817326	0.834286	0.842936	0.652459	0.622419	0.679004	0.692101	0.727273	0.672524	0.658643	0.650235	0.652659	0.642656	0.601111	0.894273	0.603217	0.620929	0.862278	0.660671	1.43766e-07	0.196438	0.285992	0.998444	0.814223	1.66463e-06	0.338968	0.368681
2513020850	Bti_abtiwPMp198_bti563.3	147383	147384	0.795643	0.883479	1.12143	1.0586	1.00333	0.891437	1.07072	1.17877	1.03559	1.08533	0.782282	0.914312	0.832381	0.793681	0.703279	0.657817	0.679004	0.722622	0.723286	0.703407	0.679978	0.688576	0.65	0.711158	0.498889	0.861233	0.546023	0.54955	0.987001	0.523803	1.43245e-07	0.0239952	0.375675	0.998444	0.768051	1.66463e-06	0.104626	0.457444
2513020850	Bti_abtiwPMp198_bti563.3	147679	147679	0.817427	1.01565	1.58571	1.10046	1.16805	1.00612	1.30976	1.28489	1.21886	1.23641	0.899399	0.909605	1.0019	0.881041	0.785246	0.740413	0.787349	0.809695	0.792663	0.795527	0.780088	0.757433	0.714894	0.812147	0.824444	0.940529	0.864164	0.906445	0.500805	0.635203	9.33314e-07	0.0822578	0.00786005	0.998444	0.807242	4.63652e-06	0.196689	0.0267871
2513020850	Bti_abtiwPMp198_bti563.3	188091	188115	0.887967	0.88	1.04286	0.986301	1.0416	0.906728	1.23621	1.19503	1.1032	1.16941	0.806306	0.809793	0.788571	0.732342	0.619672	0.710914	0.717362	0.610413	0.787879	0.673056	0.696937	0.719875	0.715957	0.748588	0.644444	0.940529	0.650581	0.688843	0.698928	0.360361	6.82117e-08	0.0124686	0.002897	0.998444	0.764753	1.44838e-06	0.0717852	0.0157608
2513020850	Bti_abtiwPMp198_bti563.3	207754	207818	0.543568	0.469565	0.271429	0.348554	0.272879	0.454128	0.574257	0.594646	0.663701	0.609355	0.863363	0.898305	0.980952	0.912639	0.877049	0.864307	0.84253	0.868941	0.881978	0.872204	0.838074	0.859155	0.812766	0.957627	0.911111	0.861233	0.747096	0.811504	0.596049	0.158052	7.25034e-06	0.418211	4.35422e-05	0.998444	0.764753	1.86933e-05	0.542294	0.00801607
2513020850	Bti_abtiwPMp198_bti563.3	230439	230486	0.580913	0.486957	0.142857	0.437595	0.34193	0.541284	0.699434	0.581262	0.647687	0.59292	1.00225	0.97646	0.947619	0.921933	0.84836	0.828171	0.855989	0.856373	0.862042	0.79606	0.845186	0.786385	0.788298	0.90678	0.951111	0.940528	0.886953	0.978517	0.491428	0.141393	3.72528e-05	0.00664382	0.00404116	0.998444	0.764753	7.38901e-05	0.0495338	0.0182209
2513020850	Bti_abtiwPMp198_bti563.3	233370	233517	0.966805	1.10522	2.24286	1.49772	1.60566	1.23777	1.54597	1.77055	1.70552	1.71303	0.845345	0.927496	0.954286	0.879182	0.934427	0.816372	0.835801	0.868941	0.874003	0.766773	0.746718	0.687793	0.73617	0.864407	0.773333	0.889868	0.643432	0.77131	0.944993	0.259641	3.85833e-07	0.0255483	0.00736821	0.998444	0.764753	2.66738e-06	0.105839	0.0264846
2513020850	Bti_abtiwPMp198_bti563.3	233634	233647	0.719917	0.973913	1.61428	1.34475	1.38519	1.16972	1.20014	1.73327	1.66014	1.85209	0.893393	0.859699	0.918095	0.848513	0.881968	0.804572	0.824361	0.860861	0.733652	0.757189	0.748359	0.71205	0.768617	0.945622	0.777778	0.885463	0.722074	0.70201	0.745927	0.300631	1.45062e-05	0.0144912	0.00996934	0.998444	0.764753	3.30681e-05	0.0767256	0.0306312
2513020850	Bti_abtiwPMp198_bti563.3	236323	236328	0.650415	0.736522	0.257143	0.915525	1.05574	0.722477	0.652759	1.1023	1.03648	1.04235	0.671922	0.73258	0.739047	0.719331	0.636065	0.679203	0.639973	0.643626	0.679426	0.673056	0.44803	0.622848	0.572341	0.648305	0.484445	0.665198	0.500893	0.50901	0.851611	0.568801	7.2882e-05	0.0441122	0.112376	0.998444	0.782596	0.000129787	0.146784	0.171308
2513020850	Bti_abtiwPMp198_bti563.3	311551	311652	0.60166	0.657391	1.08571	0.939878	0.806988	0.82263	1.00849	1.26004	1.08007	1.07143	0.516517	0.711865	0.637142	0.640335	0.640164	0.60767	0.636608	0.472172	0.630781	0.62034	0.612691	0.554774	0.644681	0.637006	0.657778	0.769823	0.585344	0.617464	0.822602	0.170609	1.5623e-05	0.0514645	0.00126148	0.998444	0.764753	3.50926e-05	0.155463	0.0113342
2513020850	Bti_abtiwPMp198_bti563.3	334201	334201	0.89834	0.909565	2.1	1.39117	1.50749	1.21407	1.34936	1.38815	1.32028	1.46523	0.831832	0.934087	0.88381	0.866171	0.791803	0.848083	0.803499	0.883303	0.787879	0.805112	0.717724	0.735524	0.756383	0.837571	0.717778	0.848018	0.675603	0.73666	0.981769	0.310167	1.4409e-06	0.0428965	0.0221414	0.998444	0.764753	5.69634e-06	0.146025	0.0479192
2513020850	Bti_abtiwPMp198_bti563.3	356025	356072	0.686722	0.693913	0.957143	0.961187	1.1223	0.93578	1.08416	1.33461	1.09075	1.08849	0.777027	0.770245	0.730476	0.697026	0.726229	0.598082	0.643338	0.612209	0.713716	0.668265	0.61488	0.619718	0.593086	0.702684	0.511111	1.0815	0.579088	0.648995	0.806065	0.501685	4.11611e-05	0.168167	0.0409069	0.998444	0.768051	7.94157e-05	0.302113	0.0758056
2513020850	Bti_abtiwPMp198_bti563.3	361155	361350	0.778008	0.917392	0.857143	1.10198	1.26206	1.00765	1.05729	1.19407	1.14324	1.15803	0.783784	0.750471	0.769524	0.737918	0.659017	0.682891	0.726783	0.724417	0.692185	0.667199	0.618709	0.617371	0.66383	0.752825	0.602222	0.839207	0.525469	0.530146	0.893345	0.526486	2.97634e-07	0.0104709	0.0535569	0.998444	0.768051	2.41776e-06	0.0674917	0.0945216
2513020850	Bti_abtiwPMp198_bti563.3	413534	413539	0.739627	0.714783	1.17143	1.06316	0.862729	0.948777	0.991512	1.21798	1.12278	1.15677	0.91066	0.874764	0.827619	0.91264	0.650819	0.770649	0.732167	0.728905	0.700957	0.677848	0.595733	0.591549	0.702128	0.740819	0.614444	0.936123	0.533065	0.551283	0.621473	0.756649	2.67039e-06	0.150075	0.0713551	0.998444	0.856927	8.94656e-06	0.284328	0.118858
2513020851	Bti_contig00024_ace.4	3374	3592	0.956432	1.1287	1.2	1.40335	1.44426	1.14526	1.17963	1.1912	1.22776	1.2756	0.906907	0.879473	0.88	0.920074	0.763934	0.79941	0.713324	0.786355	0.810207	0.829606	0.800875	0.774648	0.75	0.79661	0.786667	0.859031	0.743521	0.745669	0.77769	0.391653	5.04769e-09	0.0597111	0.0146613	0.998444	0.764753	7.48321e-07	0.162425	0.0377079
2513020851	Bti_contig00024_ace.4	11105	11124	1.05706	1.17565	0.664286	1.38128	1.29784	1.13609	1.35644	1.52581	1.14413	1.14728	0.879129	0.867232	0.853333	0.901487	0.880328	0.803098	0.800808	0.746858	0.861244	0.875931	0.820569	0.890454	0.778724	0.817797	0.826666	0.848018	0.871313	0.856896	0.775983	0.252461	7.81661e-08	0.0991695	0.00135147	0.998444	0.764753	1.52452e-06	0.216204	0.0117127
2513020851	Bti_contig00024_ace.4	14470	14474	1.02905	1.22435	0.7	1.56317	1.57072	1.2263	1.30552	1.53346	1.4395	1.3818	1.04655	1.09228	1.06857	1.04089	0.836066	0.908555	0.9179	0.935368	0.896332	0.897764	0.864333	0.873239	0.909574	0.872881	0.886667	0.953744	0.82395	0.870409	0.922975	0.455445	4.88143e-08	0.168633	0.0487948	0.998444	0.768051	1.37842e-06	0.302113	0.0866327
2513020851	Bti_contig00024_ace.4	15672	15700	1.25519	1.34261	1.81429	1.81887	2.13977	1.60245	1.58699	1.82983	1.65836	1.56637	1.05105	1.09228	1.03619	1.05204	0.939344	0.858407	0.932705	0.885099	1.02552	0.961661	0.974836	0.998435	0.996809	0.991525	1.06	0.922907	1.03575	0.961885	0.761447	0.267117	1.57213e-07	0.052059	0.00421275	0.998444	0.764753	1.66478e-06	0.155463	0.0187832
2513020851	Bti_contig00024_ace.4	16461	16510	0.96888	1.07913	1.12143	1.33714	1.22546	1.23548	1.26379	1.39484	1.35943	1.40328	0.888138	0.919963	0.974288	0.913569	0.716393	0.743363	0.724765	0.706464	0.808612	0.798722	0.777353	0.749609	0.745213	0.791667	0.757778	0.949339	0.793566	0.829175	0.852136	0.388605	3.70697e-09	0.0342947	0.00283061	0.998444	0.764753	7.32745e-07	0.128197	0.0157608
2513020851	Bti_contig00024_ace.4	23435	23455	0.962656	0.942609	1.82857	1.05479	0.848586	0.824159	0.957567	0.959847	1.17794	1.55247	0.924925	1.19021	0.906667	0.899628	0.790164	0.827434	0.631225	0.581688	0.77512	1.04899	1.26915	0.699531	0.829787	0.675141	0.613333	0.797357	0.834674	0.921691	0.50402	0.16462	0.0234874	0.36799	0.36942	0.998444	0.764753	0.0296341	0.5005	0.451683
2513020851	Bti_contig00024_ace.4	24336	24439	0.957469	1.16522	2.21429	1.48782	0.990016	1.08945	0.98232	1.12715	1.21619	1.24147	0.717718	0.821093	0.729524	0.921003	0.792623	0.853244	0.740915	0.827648	0.789474	0.663472	0.751094	0.896714	0.773405	0.646893	0.825555	0.80837	1.08848	1.14899	0.84443	0.118188	0.00200595	0.101571	0.00333044	0.998444	0.764753	0.00279889	0.219823	0.0166175
2513020851	Bti_contig00024_ace.4	27619	27668	0.883817	0.912173	2.12143	1.41857	1.3802	1.08716	1.1966	1.59465	1.24822	1.28129	0.812312	0.742938	0.824762	0.828996	0.781147	0.70649	0.753028	0.66158	0.779904	0.744409	0.769146	0.773083	0.682447	0.66596	0.654444	0.800661	0.660411	0.720375	0.736898	0.301409	5.20188e-07	0.0876874	0.0169157	0.998444	0.764753	3.31689e-06	0.199995	0.0402851
2513020851	Bti_contig00024_ace.4	76655	76681	1.27386	1.31478	1.11429	1.63014	1.59734	1.22936	1.44696	1.30784	1.34698	1.45006	0.96997	1.01695	0.91619	0.899628	0.981967	0.848083	0.866756	0.915619	1.00797	0.798722	0.888403	0.852895	0.9	0.939266	0.902222	1.18502	0.932976	0.882883	0.526616	0.305741	3.38787e-07	0.164416	0.00105455	0.998444	0.764753	2.57565e-06	0.299414	0.0109539
2513020851	Bti_contig00024_ace.4	122272	122370	1.21577	1.44522	2.78571	2.21461	2.47255	1.81346	1.6761	2.20459	1.51779	1.85967	0.905405	1.05461	0.902857	0.908922	0.965574	0.837758	0.823688	0.971275	0.974482	0.921193	0.910284	0.841941	0.862766	0.861582	0.984444	1.00881	0.890974	0.81982	0.534535	0.296049	2.98218e-06	0.124155	0.00832821	0.998444	0.764753	9.66355e-06	0.24706	0.0273959
2513020851	Bti_contig00024_ace.4	127587	127625	0.819502	1.05043	1.11429	0.898021	1.29285	1.20795	1.16973	0.835564	1.13167	0.941846	0.630631	1.15066	1.13905	0.522305	0.727869	1.05162	1.05922	0.64991	1.16108	0.963791	0.972648	0.619718	1.01383	1.08757	1.05778	0.788546	1.17873	1.24047	0.902745	0.322774	0.710998	0.215894	0.0451968	0.998444	0.764753	0.733255	0.360633	0.0814641
2513020851	Bti_contig00024_ace.4	141238	141248	0.823651	0.650435	0.328571	0.590563	0.557404	0.704893	0.678925	0.730402	0.75089	0.753477	1.08258	1.10734	1.07048	1.05576	1.03443	0.983776	0.97712	0.982047	1.04147	1.0213	1.01532	0.989045	1.08723	1.08051	1.07333	0.971366	1.07685	1.0797	0.763586	0.274162	1.23602e-06	0.0172919	0.000591968	0.998444	0.764753	5.31132e-06	0.0852196	0.00993677
2513020851	Bti_contig00024_ace.4	145803	145806	0.864108	0.741739	0.0142857	0.649924	0.75208	0.803516	0.858557	0.919694	0.848754	0.849557	1.12162	1.09605	1.11905	1.15056	1.10246	1.08702	1.15276	1.20646	1.10845	1.19861	1.06838	1.06964	1.15054	1.12359	1.2	0.957048	1.08981	1.13722	0.587803	0.224581	6.84607e-07	0.125924	0.000527476	0.998444	0.764753	3.79413e-06	0.248082	0.00987206
2513020851	Bti_contig00024_ace.4	176766	176914	0.896266	1.22783	1.27143	1.56469	1.41431	1.09786	0.903819	0.988528	0.485765	0.562579	0.301802	0.305085	0.304762	0.315985	0.763934	0.797935	0.705249	0.696589	0.733652	0.750799	0.673961	0.657277	0.705319	0.721751	0.446667	0.737885	0.479893	0.466389	0.204871	0.171378	0.0969976	0.00224342	0.00214871	0.998444	0.764753	0.114353	0.02715	0.0141576
2513020851	Bti_contig00024_ace.4	189478	189503	0.616183	0.507826	0.185714	0.468037	0.336106	0.452599	0.533946	0.513384	0.520463	0.525917	1.02102	1.00377	1.05714	0.968401	0.939344	0.969027	0.931359	0.913824	0.939394	1.02769	0.956783	0.944445	1.01543	0.973163	1.03333	0.835903	1.09651	1.08316	0.69587	0.246641	8.50674e-08	0.0027874	0.000701685	0.998444	0.764753	1.52452e-06	0.0311873	0.0101153
2513020851	Bti_contig00024_ace.4	197028	197032	0.738589	0.58087	0.0142857	0.512938	0.577371	0.633028	0.714286	0.550669	0.624555	0.65866	1.02553	1.06215	1.08	1.01301	0.991803	1.00295	1.01211	0.955117	0.968102	0.937167	0.973742	0.998435	0.948936	1.03955	1.1	1.03084	1.10724	1.1587	0.598136	0.117895	1.62555e-07	5.49018e-05	0.00155479	0.998444	0.764753	1.69114e-06	0.00360234	0.0124593
2513020851	Bti_contig00024_ace.4	197585	197599	1.0249	1.13391	0.285714	1.25419	0.397671	0.56422	0.480905	1.32887	0.524911	1.13654	0.801802	0.559322	0.628571	0.936803	0.919672	0.955752	0.576043	0.895871	0.606061	0.545261	0.36105	0.979656	0.906383	0.603107	0.944444	0.995595	1.07328	0.651421	0.816903	0.925839	0.796321	0.872959	0.682654	0.998444	0.948225	0.80446	0.926894	0.751046
2513020851	Bti_contig00024_ace.4	203413	203419	1.04149	1.27304	1.11429	1.49772	0.956739	1.26147	1.31683	1.15679	1.15302	1.14286	0.75976	0.755179	0.790476	0.760223	0.816393	0.833333	0.775236	0.849192	0.837321	0.789137	0.76477	0.777778	0.721277	0.833333	0.764444	1.163	0.806077	0.829522	0.86429	0.234404	2.17541e-05	0.25279	0.00104742	0.998444	0.764753	4.69096e-05	0.39345	0.0109539
2513020851	Bti_contig00024_ace.4	209286	209298	0.790456	1.14435	1.47143	1.29224	1.0416	1.14067	1.30269	1.28681	1.00534	1.17826	1.05556	0.642185	0.988571	0.968401	0.593443	0.969027	0.655451	1.00359	0.54067	0.984026	1.00219	0.935837	0.518085	0.870056	0.951111	0.555066	0.924039	0.626473	0.800177	0.812525	0.000518863	0.2277	0.879754	0.998444	0.874743	0.000788939	0.368923	0.899473
2513020851	Bti_contig00024_ace.4	237996	238029	1.5778	1.76087	1.41429	1.94444	1.38436	1.82645	1.84017	1.98566	1.03915	1.70164	1.13213	0.791902	1.1419	1.171	1.20984	1.14454	0.733513	1.16427	0.779904	1.13206	1.0476	1.11972	1.13457	1.07769	1.22666	1.22577	1.24576	0.74463	0.684334	0.602295	0.00014107	0.154006	0.0665652	0.998444	0.795943	0.000234984	0.286593	0.112416
2513020852	Bti_GWDALJX04I0LJH_51-405_fm319.5	1745	1801	1.73029	1.73739	1.82857	1.83409	1.71215	1.8578	1.39887	1.47228	1.44306	1.33375	1.22372	1.4275	1.38667	1.329	1.41311	1.4882	1.48856	1.48294	1.46411	1.51438	1.39387	1.64476	1.36702	1.12994	1.39111	2.59251	1.54781	1.55301	0.971038	0.673676	0.509282	0.214256	0.0658134	0.998444	0.815286	0.541227	0.35891	0.111826
2513020852	Bti_GWDALJX04I0LJH_51-405_fm319.5	2064	2071	2.09544	1.77479	1.78571	1.81811	1.79367	1.87997	1.58204	1.60899	1.73666	1.80404	2.32132	2.61394	2.72572	2.68402	2.5623	2.7913	2.80619	2.86445	2.6866	3.1017	2.88895	3.01643	2.8032	2.30367	2.76	2.32709	2.92314	2.94075	0.969975	0.345946	4.70082e-07	0.0243645	0.0204554	0.998444	0.764753	3.06328e-06	0.104697	0.0457739
2513020852	Bti_GWDALJX04I0LJH_51-405_fm319.5	2689	2725	1.74066	1.87652	1.82857	2.01218	1.87022	1.9526	1.41584	1.40344	1.6726	1.65866	1.47898	1.63089	1.8019	1.76208	1.87869	2.06785	1.92194	1.96948	1.93142	2.24814	2.02954	2.13302	2.05106	1.48305	1.85333	2.04185	1.91957	1.9806	0.543732	0.937451	0.0237957	0.553827	0.838141	0.998444	0.958462	0.0299593	0.667519	0.878123
2513020852	Bti_GWDALJX04I0LJH_51-405_fm319.5	4360	4363	1.67635	1.76435	0.892857	1.59285	1.35109	1.24006	1.4901	1.45412	2.13257	2.63085	2.34685	2.86441	2.74667	2.21096	1.96967	2.19911	1.6245	1.57451	2.20335	2.37859	2.45952	1.70657	2.07447	1.64548	1.25111	1.92071	2.6126	1.58905	0.466122	0.660832	0.960621	0.858841	0.0935987	0.998444	0.814223	0.962243	0.91765	0.146449
2513020852	Bti_GWDALJX04I0LJH_51-405_fm319.5	11570	11605	1.22096	1.11044	0.85	1.33181	1.21381	1.28594	1.04244	1.31167	1.15569	1.14981	1.15841	1.29567	1.17047	1.26022	1.27705	1.39749	1.36271	1.44973	1.34689	1.65814	1.74344	1.60329	1.48724	1.10735	1.69	0.958149	1.48748	1.51836	0.388199	0.438048	0.00852357	0.825669	0.954556	0.998444	0.764753	0.0112073	0.891842	0.964312
2513020852	Bti_GWDALJX04I0LJH_51-405_fm319.5	11726	11816	1.55187	1.44	2.05714	1.27549	1.52246	1.52599	1.27157	1.38241	1.59075	1.5196	1.53003	1.79096	1.66476	1.72119	1.74918	1.95428	1.81427	1.89587	1.85805	1.81044	1.76258	2.01252	1.86596	1.57062	1.94444	1.61013	2.00804	2.07415	0.701541	0.951265	0.000438928	0.0554147	0.844029	0.998444	0.964735	0.000681373	0.157229	0.882732
2513020852	Bti_GWDALJX04I0LJH_51-405_fm319.5	19230	19240	1.38589	1.27652	1.42857	1.41248	1.22962	1.42049	1.20651	1.3652	1.32562	1.30341	1.34234	1.39736	1.42286	1.4684	1.43934	1.49853	1.36608	1.56553	1.48963	1.76997	1.76258	1.52426	1.65426	1.16102	1.40667	1.19604	1.54602	1.52599	0.300513	0.461553	0.0904645	0.957642	0.915756	0.998444	0.768051	0.107722	0.984135	0.928279
2513020852	Bti_GWDALJX04I0LJH_51-405_fm319.5	33614	33642	3.4917	1.99826	2.48571	4.80822	3.23128	4.06728	3.4314	3.56405	1.72242	3.39064	2.61712	2.88889	2.84952	2.92565	3.63443	1.941	1.95693	3.71095	3.52472	3.72737	3.59956	3.84038	3.64894	2.80367	3.19111	2.75551	1.8731	1.90298	0.0145825	0.538245	0.481158	0.0448137	0.738993	0.998444	0.768051	0.513325	0.147636	0.79822
2513020852	Bti_GWDALJX04I0LJH_51-405_fm319.5	37208	37258	1.5083	1.22087	0.6	1.15068	1.29784	1.3211	1.29562	1.13576	1.20996	1.13274	1.39189	1.371	1.53143	1.54089	1.58525	1.59882	1.57873	1.80072	1.71611	1.64111	1.5547	1.91549	1.71702	1.38842	1.70889	2.44273	1.80161	1.86833	0.522932	0.241307	0.000317703	0.0568116	0.927145	0.998444	0.764753	0.000503737	0.158912	0.93822
2513020852	Bti_GWDALJX04I0LJH_51-405_fm319.5	37912	37949	1.87863	1.60696	1.20714	1.29528	1.75208	1.65902	1.63649	1.51243	1.60142	1.57712	1.98799	2.09981	2.19048	2.17658	2.24262	2.48894	2.21938	2.43268	2.26555	2.52929	2.48851	2.55869	2.4149	1.9428	2.45555	1.79295	2.64611	2.65592	0.921858	0.657871	2.45254e-05	0.0584381	0.410437	0.998444	0.814223	5.17565e-05	0.160323	0.490703
2513020852	Bti_GWDALJX04I0LJH_51-405_fm319.5	44897	44911	2.46266	2.89391	4	3.21613	3.7604	2.8318	2.26025	2.69407	3.21174	3.17952	2.06156	2.19397	2.42095	2.30669	1.95738	2.10914	2.00808	2.1544	2.07974	2.22897	1.92451	2.00313	1.96383	1.5	1.84222	3.1652	1.65505	1.7422	0.914944	0.95172	7.1028e-05	0.333264	0.176946	0.998444	0.964735	0.000126866	0.473922	0.2451
2513020852	Bti_GWDALJX04I0LJH_51-405_fm319.5	57745	57779	2.361	2.84696	3.81429	2.97717	2.38935	2.77217	2.1372	2.78967	2.41637	2.45006	1.46096	1.77966	1.86667	1.73048	1.87705	1.94838	1.75101	1.78456	1.75279	1.78381	1.58096	1.9374	1.81915	1.54379	1.32889	1.56388	2.19035	2.25918	0.995911	0.084016	0.00108784	0.765524	0.00222616	0.998444	0.764753	0.00155818	0.842218	0.0145068
2513020852	Bti_GWDALJX04I0LJH_51-405_fm319.5	62555	63421	1.6805	1.58261	1.01429	1.40183	1.27121	1.5841	1.54738	1.44742	1.50712	1.35272	1.72823	1.85687	1.91429	1.85502	1.94262	2.08702	1.88291	1.9623	1.90112	2.06283	2.14223	2.08138	2.05106	1.63277	2.08667	1.68722	2.20822	2.2973	0.965662	0.784242	4.04249e-05	0.0110237	0.607728	0.998444	0.860098	7.83398e-05	0.0692032	0.685138
2513020852	Bti_GWDALJX04I0LJH_51-405_fm319.5	63547	65406	1.55809	1.44696	1.24286	1.41705	1.35025	1.45107	1.38755	1.40918	1.5258	1.47914	1.66366	1.6968	1.80381	1.74907	1.82459	1.98525	1.81225	1.91113	1.85805	1.92971	1.96937	1.91706	1.94681	1.53249	1.86778	1.63766	1.92136	2.01905	0.873645	0.779647	3.72566e-05	0.0858635	0.34058	0.998444	0.860098	7.38901e-05	0.199675	0.424294
2513020852	Bti_GWDALJX04I0LJH_51-405_fm319.5	65616	65693	0.917012	0.8	0.485714	0.670472	0.717138	0.957951	0.954031	0.875717	0.848754	0.812263	1.02402	1.11017	1.07905	1.20818	1.24262	1.26991	1.24832	1.31597	1.27033	1.24175	1.38348	1.46087	1.31489	1.10664	1.44222	0.975771	1.5782	1.57588	0.784305	0.811167	3.26495e-07	0.00174416	0.536907	0.998444	0.874743	2.51444e-06	0.0224845	0.617135
2513020852	Bti_GWDALJX04I0LJH_51-405_fm319.5	66223	66331	1.35062	1.45217	1.8	1.78843	1.73045	1.69572	1.51909	1.63862	1.47865	1.61947	0.981982	1.18267	1.06857	1.03346	1.25738	1.34366	1.24092	1.22262	1.20734	1.40469	1.44967	1.26761	1.24681	1.00706	1.22667	0.799559	1.1975	1.27374	0.198887	0.01748	0.00663189	0.118886	0.0112771	0.998444	0.764753	0.00883755	0.239794	0.0326209
2513020852	Bti_GWDALJX04I0LJH_51-405_fm319.5	69270	69372	1.09129	1.01217	0.885714	0.888889	0.956739	1	0.98727	0.936902	1.0427	0.882427	1.28378	1.22599	1.29143	1.23606	1.4623	1.51917	1.33513	1.45961	1.4051	1.32481	1.24617	1.4867	1.35638	1.13842	1.42667	1.04626	1.51206	1.54401	0.960096	0.769056	1.85135e-05	0.0361667	0.445735	0.998444	0.858228	4.09647e-05	0.13321	0.526536
2513020852	Bti_GWDALJX04I0LJH_51-405_fm319.5	72122	72170	1.15975	0.928696	0.785714	0.958904	1.12146	0.975535	0.963225	0.927342	1.11566	1.0885	1.0991	1.23729	1.20381	1.32528	1.30492	1.44248	1.25168	1.41831	1.34131	1.42492	1.46061	1.38967	1.4117	1.17373	1.24222	0.92511	1.27167	1.2176	0.437138	0.878454	0.000459316	0.845955	0.0251804	0.998444	0.915507	0.000707465	0.908789	0.05224
2513020852	Bti_GWDALJX04I0LJH_51-405_fm319.5	72696	72838	1.07469	0.933913	0.942857	0.902588	0.660566	0.980122	0.867044	0.912046	0.827402	0.804046	0.804805	1.0791	1.16	1.14126	1.28525	1.10619	1.13055	1	1.22648	1.19915	1.24836	1.36307	1.26915	1.0565	1.26	0.885463	1.28597	1.34927	0.584468	0.896804	0.00157784	0.144208	0.720108	0.998444	0.928107	0.00222247	0.274968	0.78353
2513020852	Bti_GWDALJX04I0LJH_51-405_fm319.5	74019	74079	1.08091	0.991304	0.871429	1.09132	0.580699	1.09021	1.02263	1.15105	1.01957	1.09102	1.11862	1.11864	1.16381	1.08736	1.13115	1.24779	1.23149	1.26032	1.21212	1.22258	1.34464	1.24413	1.3234	1.11582	1.34444	1.03084	1.40929	1.44144	0.910251	0.659464	0.00125154	0.0482719	0.973911	0.998444	0.814223	0.00178404	0.151456	0.973911
2513020852	Bti_GWDALJX04I0LJH_51-405_fm319.5	75161	75245	1.93154	2.06957	2.37143	2.17352	2.23461	2.15291	1.98303	1.95029	1.82384	1.73704	1.33784	1.33898	1.6419	1.49628	1.57869	1.74926	1.62719	1.68941	1.58692	1.49095	1.42013	1.71362	1.64468	1.35311	1.76889	1.42952	1.81233	1.83368	0.876219	0.315319	0.00901096	0.916269	0.00616176	0.998444	0.764753	0.0117958	0.963365	0.0238819
2513020852	Bti_GWDALJX04I0LJH_51-405_fm319.5	76068	76187	1.9502	1.99304	2.65714	2.23059	1.97921	2.15443	1.73975	1.84225	2.06317	2.1871	1.56607	1.69491	1.69904	1.71561	1.93361	1.92699	1.72679	1.7316	1.85885	1.83653	1.94256	1.74961	1.89362	1.55438	1.78444	1.34141	1.71135	1.74185	0.0432336	0.0269933	0.0459395	0.353924	0.198706	0.998444	0.764753	0.0562854	0.491515	0.26964
2513020852	Bti_GWDALJX04I0LJH_51-405_fm319.5	76336	76368	1.79876	1.91304	2	2.05784	1.51581	2.12997	1.74257	1.91013	1.80605	1.78761	1.34985	1.27119	1.43429	1.54647	1.67705	1.68879	1.60162	1.8079	1.44976	1.63791	1.58425	1.62598	1.76064	1.39266	1.76444	1.51542	1.75335	1.76854	0.998444	0.0647351	0.207397	0.992959	0.0232863	0.998444	0.764753	0.23426	0.992959	0.0498512
2513020852	Bti_GWDALJX04I0LJH_51-405_fm319.5	78857	79121	1.06846	1.13913	0.971429	1.12938	0.998336	1.23242	1.11315	1.10134	1.12811	1.09102	1.09159	1.03578	1.06476	1.00743	1.20492	1.29204	1.11171	1.20646	1.15949	1.29819	1.32713	1.20814	1.2117	0.980226	1.16889	0.951542	1.3101	1.33541	0.414884	0.0646391	0.037448	0.541751	0.294968	0.998444	0.764753	0.0461677	0.659668	0.375599
2513020852	Bti_GWDALJX04I0LJH_51-405_fm319.5	90681	91000	1.95747	2.13043	2.28571	2.66286	2.50665	2.5367	1.98586	2.4283	2.28025	2.42857	1.64715	1.7919	1.87524	1.86338	1.89262	2.06121	1.91925	2.1176	1.97289	2.10117	2.06838	1.91705	2.07713	1.65607	1.83667	1.6718	1.71492	1.7772	0.276061	0.0994613	0.00611574	0.0766955	0.146119	0.998444	0.764753	0.00818653	0.189221	0.207791
2513020852	Bti_GWDALJX04I0LJH_51-405_fm319.5	91180	91323	1.47406	1.53478	1.81429	1.45662	1.33527	1.56499	1.41019	1.41969	1.55605	1.58344	1.53078	1.49152	1.62381	1.6013	1.63688	1.7559	1.56662	1.66338	1.72089	1.77263	1.79486	1.72456	1.79415	1.39265	1.59	1.55066	1.8235	1.89847	0.9686	0.584706	0.0132196	0.0966122	0.962581	0.998444	0.786238	0.0170418	0.213475	0.968481
2513020852	Bti_GWDALJX04I0LJH_51-405_fm319.5	95680	95816	2.38382	2.97913	4.12857	3.74429	3.42263	3.18502	2.47242	2.83748	2.621	2.86346	1.71021	1.78908	1.93333	1.80855	1.87049	2.04572	1.84118	2.09695	1.87719	2.07455	1.9814	1.94679	1.9117	1.5791	1.76889	1.85242	1.79357	1.85793	0.49	0.207893	4.31188e-05	0.2021	0.00694464	0.998444	0.764753	8.19534e-05	0.343397	0.0255182
2513020852	Bti_GWDALJX04I0LJH_51-405_fm319.5	97829	97975	2.58921	3.06261	4.22857	4.16895	3.84692	3.53517	2.68458	2.99044	2.78292	2.87611	1.76877	1.83616	2.00381	2.00558	1.76393	2.11799	1.84657	2.17953	1.99362	2.08946	2.06236	2.04382	1.98298	1.66102	1.82889	1.88767	1.9151	1.93001	0.498362	0.234737	2.84908e-05	0.274506	0.00748927	0.998444	0.764753	5.86633e-05	0.412107	0.0264846
2513020852	Bti_GWDALJX04I0LJH_51-405_fm319.5	99479	99491	1.98963	2.13217	4.04286	2.73516	2.43927	2.51223	1.91655	2.02486	1.9306	2.06574	1.48799	1.72881	1.51619	1.51673	1.4918	1.68879	1.51279	1.58348	1.53748	1.60277	1.60722	1.61972	1.54362	1.19633	1.42889	1.82379	1.48972	1.55994	0.461686	0.250363	0.000113703	0.409578	0.0134123	0.998444	0.764753	0.000193753	0.537344	0.037166
2513020852	Bti_GWDALJX04I0LJH_51-405_fm319.5	113686	113700	2.11618	2.48522	3.78571	2.69863	2.30449	2.83333	2.19943	2.62141	2.52669	2.57775	1.77928	1.76836	2.04571	1.88476	1.61311	1.75516	1.59623	1.68761	1.56778	1.77636	1.67834	1.75117	1.64468	1.37429	1.73111	2.04626	1.74799	1.8115	0.880339	0.498332	4.63026e-06	0.98273	0.0154592	0.998444	0.768051	1.31375e-05	0.987727	0.0386807
2513020852	Bti_GWDALJX04I0LJH_51-405_fm319.5	116236	116262	2.22822	2.38783	3.38571	3.22831	2.71215	2.96789	2.17963	2.31358	2.19751	2.55247	1.64264	1.6403	1.83238	1.74535	1.72131	1.85693	1.59892	1.79713	1.63317	1.86262	1.79869	1.82942	1.80957	1.60169	1.52667	1.80837	1.75871	1.72696	0.515692	0.216178	6.3872e-05	0.359478	0.00941259	0.998444	0.764753	0.000115829	0.495745	0.0294607
2513020852	Bti_GWDALJX04I0LJH_51-405_fm319.5	116449	116477	2.44191	2.64696	4.27143	3.53425	3.06656	3.20031	2.35361	2.55641	2.64235	2.9153	1.86787	1.90772	2.03238	2.07063	1.93934	2.15634	2.06326	2.1526	1.93301	2.09691	1.98906	2.05477	2.16064	1.75989	1.31556	1.88326	1.99285	1.96188	0.673903	0.173268	0.000191942	0.378811	0.0373874	0.998444	0.764753	0.000315295	0.511696	0.071145
2513020852	Bti_GWDALJX04I0LJH_51-405_fm319.5	121086	122526	1.3278	1.31826	1.67143	1.30746	1.53411	1.46942	1.22489	1.23518	1.41815	1.38938	1.51502	1.56685	1.61714	1.60595	1.49016	1.66372	1.59623	1.70197	1.61563	1.68903	1.74617	1.72144	1.73723	1.46186	1.62222	1.61233	1.66756	1.74498	0.661584	0.480782	0.000205241	0.0504855	0.328722	0.998444	0.768051	0.000335283	0.155463	0.412992
2513020852	Bti_GWDALJX04I0LJH_51-405_fm319.5	123891	123916	1.62967	1.81826	1.52143	1.82496	1.61481	1.53594	1.53253	1.52008	1.89146	2.04235	1.7913	1.86065	1.9181	1.68681	1.50246	1.66077	1.2813	1.46229	1.61404	1.44888	1.56947	1.21049	1.50372	1.31073	1.18222	1.87885	1.56837	1.69543	0.856975	0.999738	0.00239553	0.210665	0.64274	0.998444	0.999738	0.00327315	0.354898	0.713754
2513020852	Bti_GWDALJX04I0LJH_51-405_fm319.5	124300	124308	3.21162	3.00696	2.28571	2.08676	2.67055	2.85168	2.64215	2.65392	3.21352	2.10114	2.22973	3.91525	4.19238	4.03346	4.06393	4.28909	4.06864	2.40036	4.08772	4.27583	4.47484	4.23474	4.34362	2.29944	2.53333	3.56608	2.74441	2.5343	0.39179	0.483527	0.0808482	0.0975575	0.0124416	0.998444	0.768051	0.0968545	0.213475	0.035023
2513020852	Bti_GWDALJX04I0LJH_51-405_fm319.5	124845	125003	1.77801	2.19304	4.77143	3.35008	3.19967	2.66514	2.40736	3.16061	2.18683	2.26549	1.47447	1.60264	1.73714	1.81413	1.56557	1.55605	1.48048	1.74147	1.44976	1.34931	1.32932	1.78091	1.54362	1.45763	2	1.59912	2.00894	2.00832	0.971185	0.428756	0.000299675	0.701745	0.0118014	0.998444	0.764753	0.000478995	0.789629	0.0334843
2513020853	Bti_contig00103_ace.6	25	250	2.87137	3.66434	6.35	5.25495	5.07155	4.13838	2.2164	2.44168	3.2242	3.32174	1.60586	1.70244	1.70762	1.85874	2.11558	2.10103	2.09757	2.01167	1.97608	2.34398	2.2883	2.30517	2.31915	1.52119	1.62222	2.15749	1.84897	1.83368	0.389738	0.231005	0.000881009	0.153846	0.0153402	0.998444	0.764753	0.00129637	0.286593	0.0385454
2513020853	Bti_contig00103_ace.6	2573	2573	2.9668	3.64696	6.12857	4.2618	4.0416	4.17125	2.60537	2.77247	2.92349	3.03919	1.82733	2.02072	2.05524	2.08922	2.31639	2.41593	2.38762	2.26571	2.33174	2.43237	2.68928	2.65102	2.67872	1.87994	2.43333	1.95595	2.88919	2.9203	0.496157	0.1092	0.0124741	0.950491	0.00306495	0.998444	0.764753	0.0161509	0.982973	0.0159431
2513020853	Bti_contig00103_ace.6	4090	4102	2.6888	1.60522	2.28571	2.25875	2.2213	3.01682	1.97171	2.00191	2.16014	1.63717	1.62763	2.10923	2.15429	2.36989	2.37213	1.53097	2.38089	2.04847	2.50558	2.43983	2.63895	2.94679	2.79149	1.55508	2.71778	2.01982	1.89276	2.98475	0.513009	0.866688	0.375256	0.531224	0.736598	0.998444	0.908064	0.410558	0.649518	0.797085
2513020853	Bti_contig00103_ace.6	14720	14761	2.95125	3.14348	4.44286	2.94217	3.02413	3.5237	2.34653	1.95697	2.49288	2.07143	1.27553	2.10075	2.11904	1.35781	2.31967	2.51106	2.47779	1.60413	2.37959	2.55165	2.67014	1.93192	2.58883	1.58475	1.78222	1.96476	3.27793	3.27789	0.384162	0.0830402	0.598889	0.388681	0.00261999	0.998444	0.764753	0.627458	0.520288	0.0157608
2513020853	Bti_contig00103_ace.6	28865	28990	2.73755	3.27217	5.74286	3.96271	3.74126	3.49924	2.13437	2.30498	2.32384	2.42035	1.44895	1.64218	1.59333	1.65427	1.86312	2.01548	1.93607	1.99551	1.82536	1.98669	2.0279	2.19327	2.04309	1.41525	1.68667	1.73128	2.03396	2.00346	0.416751	0.194612	0.00198969	0.404839	0.00299432	0.998444	0.764753	0.00278275	0.534118	0.0159431
2513020853	Bti_contig00103_ace.6	29616	29639	2.61204	3.01565	5.86428	4.0723	3.50665	3.39602	2.04668	2.25813	2.29982	2.13528	1.51802	1.43597	1.65524	1.7184	1.69344	1.79351	1.82302	1.84291	1.62998	1.72045	1.82495	2.17918	1.9367	1.4202	1.80556	1.93943	2.23101	2.3375	0.698034	0.294423	0.00455945	0.980767	0.00151279	0.998444	0.764753	0.0061449	0.987727	0.0122888
2513020853	Bti_contig00103_ace.6	62038	62050	2.1722	1.95304	1.68571	1.414	1.53577	1.9893	1.35785	1.02677	1.4484	1.42478	2.18318	2.10358	2.15429	2.15056	2.24426	2.37758	2.37147	2.33573	2.42105	2.56763	2.82057	2.7011	2.68191	1.98305	2.47556	2.00441	3.18231	3.23216	0.941648	0.771683	1.97255e-05	0.00361903	0.358633	0.998444	0.858228	4.30045e-05	0.0355811	0.443062
2513020853	Bti_contig00103_ace.6	62159	62167	2.1805	1.89913	0.942857	1.35921	1.64559	1.93578	1.34795	1.14914	1.38434	1.30088	2.09309	1.90019	2.09905	2.34387	2.30328	2.25074	2.23015	2.38959	2.33333	2.48562	2.82385	2.64006	2.65319	1.96045	2.64444	1.94493	3.15013	3.16286	0.990351	0.615132	1.45544e-05	0.00210982	0.468044	0.998444	0.796448	3.30681e-05	0.0266196	0.547345
2513020853	Bti_contig00103_ace.6	76134	76134	3.22199	3.65391	6.2	4.11872	5.15807	4.09327	2.65488	2.64245	2.67794	2.75853	1.76727	2.14689	1.92571	2.16729	2.34918	2.38791	2.0821	2.27469	2.34131	2.17252	2.46389	2.53834	2.49468	1.69915	2.32444	2.14758	2.65505	2.64588	0.374598	0.28311	0.00438068	0.860442	0.00510668	0.998444	0.764753	0.0059174	0.91765	0.0216615
2513020853	Bti_contig00103_ace.6	83202	83203	2.63278	3.40174	3.86429	4.21994	3.51415	3.66513	2.14286	2.31548	2.2242	2.24842	1.37237	1.4096	1.43429	1.50279	1.81557	2.00221	1.97039	1.95602	1.89234	1.88552	2.01039	2.1651	2.04042	1.3976	1.70667	1.84692	2.00714	2.02633	0.375665	0.163714	0.00374355	0.376444	0.00115266	0.998444	0.764753	0.00506832	0.50966	0.0109539
2513020853	Bti_contig00103_ace.6	87495	87780	3.63175	4.37131	8.05	6.05556	6.07071	5.1529	2.70933	3.09273	3.14947	3.70922	1.79429	1.86912	1.97714	2.12082	2.39016	2.56637	2.33715	2.70287	2.43461	2.52183	2.70897	2.68466	2.62766	1.99506	2.34	1.84251	2.37399	2.13652	0.278726	0.249122	0.00103361	0.151305	0.0105831	0.998444	0.764753	0.00149495	0.284825	0.0312227
2513020853	Bti_contig00103_ace.6	94249	94418	2.5498	2.54696	4.45714	4.72755	4.5183	3.5841	1.9406	2.09178	2.5952	2.69848	1.43544	1.48117	1.51143	1.59201	1.85574	1.66446	1.81965	1.82944	1.79745	1.93078	2.0662	1.90376	1.92074	1.38842	1.36333	2.09031	1.47632	1.68365	0.254632	0.282923	0.00203274	0.23856	0.0251387	0.998444	0.764753	0.00282961	0.377968	0.05224
2513020854	Bti_contig00018_ace.7	12110	12110	2.38174	2.62609	2.12857	2.80822	3.03494	2.51376	1.95474	2.10707	1.79181	1.85461	1.4039	1.37853	1.37333	1.42379	1.40656	1.38053	1.46703	1.53321	1.47528	1.377	1.42451	1.49922	1.39362	1.26554	1.68889	2.36123	1.52904	1.45184	0.596288	0.786126	2.80013e-05	0.28054	0.000383703	0.998444	0.860098	5.78563e-05	0.416943	0.0098361
2513020854	Bti_contig00018_ace.7	15259	15260	1.7583	1.72957	1.55	1.93302	1.98836	1.71406	1.22772	1.24283	1.36922	1.41403	1.21547	1.25141	1.16667	1.171	1.0877	1.06932	1.02355	1.12567	1.10845	1.16347	1.08807	1.05556	1.06276	0.993646	1.18111	2.00881	1.01519	1.00693	0.544135	0.872112	0.000234022	0.054718	0.0233801	0.998444	0.912103	0.000377105	0.1572	0.049872
2513020854	Bti_contig00018_ace.7	22778	22822	2.55187	2.46957	1.68571	1.30746	3.13478	2.70795	1.65629	1.73996	1.65125	0.8622	0.881381	1.48588	1.45524	1.57435	1.75082	1.51327	1.68641	1.01795	1.70494	1.63259	1.6674	1.74022	1.89362	1.58757	2.45778	1.46916	1.80786	1.86764	0.634688	0.972562	0.437848	0.547906	0.0843096	0.998444	0.980241	0.474669	0.663078	0.1342
2513020854	Bti_contig00018_ace.7	25614	25668	2.15768	2.78783	3.97143	3.35464	3.88686	2.6682	1.68883	1.98279	1.89324	1.98104	1.24474	1.13371	1.23238	1.29368	1.35574	1.47198	1.30283	1.50449	1.30144	1.28435	1.43873	1.53991	1.56702	1.1709	1.83556	1.3326	1.55764	1.43798	0.484374	0.408235	0.000569343	0.385659	0.0021152	0.998444	0.764753	0.000856569	0.517412	0.0141576
2513020855	Bti_GWDALJX04ID4Q6_538-448_to227.8	5023	5126	1.44087	1.58435	2.28571	2.67275	2.25957	2.4396	2.0976	1.43403	1.96708	2.16182	1.73649	1.93126	1.93334	1.30855	1.16557	1.29499	1.8035	1.85817	1.75758	1.8951	1.8523	1.34428	1.90213	1.57627	1.90556	1.35793	1.5487	2.20687	0.893179	0.373655	0.169676	0.381418	0.130154	0.998444	0.764753	0.194861	0.514047	0.193437
2513020855	Bti_GWDALJX04ID4Q6_538-448_to227.8	6181	6244	0.820539	0.730435	0.35	0.726788	0.471714	0.551223	0.718529	0.537285	0.698399	0.861568	0.88964	1.03578	0.962857	0.863383	0.861475	0.978614	0.656124	0.591562	0.909888	1.02716	1.12473	0.733959	0.865958	0.641243	0.812222	0.624449	1.10054	1.06791	0.270057	0.76548	0.0811164	0.055104	0.864133	0.998444	0.858228	0.0969799	0.1572	0.895018
2513020856	Bti_contig00032_ace.9	393	501	1.62656	1.4887	1.47143	1.39269	1.1614	1.27829	1.41443	1.49522	1.55872	1.71429	1.67117	1.9096	1.98476	1.75279	1.91475	2.09292	1.75236	1.85817	1.90431	1.93397	2.03829	1.80908	2.00532	1.63559	1.88222	1.89207	2.14745	2.17533	0.950515	0.805022	0.000105562	0.00979341	0.380161	0.998444	0.871128	0.000183037	0.0638186	0.460197
2513020856	Bti_contig00032_ace.9	2438	2460	2.39834	2.58261	4.47143	2.81887	2.67221	2.77064	2.51909	2.81836	2.32384	2.51707	1.72372	1.90019	1.91619	1.78439	2.06557	2.37021	2.04307	2.20826	2.01754	2.15868	2.03173	2.20501	2.05	1.70621	1.86667	1.80617	2.0143	2.14276	0.585525	0.0562871	0.00213457	0.303823	0.00524567	0.998444	0.764753	0.00295748	0.443762	0.021753
2513020856	Bti_contig00032_ace.9	2570	2583	2.35581	2.71392	3.62142	2.88051	2.72878	2.94419	2.5297	3.00382	2.29271	2.60746	1.78453	1.93691	1.98857	1.92937	1.99836	2.14897	1.88829	1.97217	1.90909	2.07561	2.04103	2.05242	2.0617	1.71822	1.92	1.85242	1.93789	2.05891	0.652065	0.141244	0.000111933	0.418066	0.00744762	0.998444	0.764753	0.000191287	0.542294	0.0264846
2513020856	Bti_contig00032_ace.9	2931	3045	2.56846	2.66783	8.77143	2.64992	2.40932	2.62691	1.35078	1.36138	1.85231	1.8799	1.7042	1.92279	1.96762	1.59851	1.75574	1.98525	1.70659	1.76481	1.81659	1.92332	1.73523	1.64006	1.79894	1.4435	1.48889	1.37885	1.54245	1.5939	0.340365	0.594014	0.027616	0.196636	0.137881	0.998444	0.789799	0.0345491	0.338968	0.201886
2513020856	Bti_contig00032_ace.9	3184	3376	2.3527	2.45391	3.25714	3.35008	3.20799	2.80275	2.55446	2.81453	2.43594	2.4804	1.68769	1.77778	1.84952	1.72119	1.88033	1.97345	1.80485	1.84919	1.81499	1.81683	1.80853	1.80595	1.83511	1.50141	1.72222	1.7533	1.82663	1.93971	0.44493	0.17426	2.90548e-05	0.530536	0.00310875	0.998444	0.764753	5.96177e-05	0.649518	0.0160303
2513020856	Bti_contig00032_ace.9	7333	7341	1.61411	1.74957	3.84286	1.84323	1.80532	1.8685	1.43989	1.45315	1.38968	1.32238	1.18619	1.20904	1.30667	1.16914	1.30492	1.34808	1.23553	1.32675	1.23126	1.49521	1.4081	1.41784	1.33936	1.00706	1.22	2.13216	1.22788	1.23909	0.726774	0.82257	0.0340909	0.256036	0.0711404	0.998444	0.877993	0.0422043	0.396421	0.118834
2513020858	Bti_GWDALJX04IUDN7_432-463_fm366.11	2808	2836	3.13071	2.62435	2.34286	2.10807	1.95341	2.64832	2.81471	2.64818	2.58363	2.50063	3.24324	3.42373	3.52762	3.44238	3.46885	3.67257	3.27187	3.36445	3.41946	3.64324	3.59737	3.88576	3.44574	2.91384	4.48222	2.72907	4.44772	4.60984	0.769245	0.645702	0.000140069	0.00041967	0.886347	0.998444	0.81136	0.000234635	0.011312	0.903099
2513020858	Bti_GWDALJX04IUDN7_432-463_fm366.11	4389	4442	3.32987	3.66435	4.56428	4.04946	3.46007	3.76223	3.39109	3.63958	3.15658	3.03539	2.42643	2.5113	2.75143	2.59294	2.2664	2.35693	2.18035	2.25314	2.22329	2.34771	2.2686	2.36542	2.23617	1.74364	2.66555	3.2478	2.89678	2.98684	0.970744	0.640836	3.79764e-06	0.125785	0.000179056	0.998444	0.810268	1.15487e-05	0.248082	0.00801607
2513020858	Bti_GWDALJX04IUDN7_432-463_fm366.11	8821	8898	2.93465	2.57217	1.37857	2.15297	2.03744	2.54817	2.3034	2.33844	2.41815	2.37484	3.14489	3.23823	3.53048	3.3197	3.38361	3.54793	3.53297	3.69748	3.59809	3.75186	3.65207	3.79734	3.65851	2.98305	4.02667	2.85132	3.89455	3.98233	0.974861	0.42056	9.58875e-06	0.0221607	0.216029	0.998444	0.764753	2.33184e-05	0.0995555	0.287232
2513020859	Bti_abtiPMpcY1_bti353.12	3008	3019	2.31224	2.57391	2.96428	3.15373	2.50167	2.78823	2.4894	2.51721	2.42437	2.37105	1.90691	1.98211	2.15334	2.03253	1.89426	1.99779	1.7288	1.98205	1.8461	1.8344	1.87418	1.99061	1.90107	1.53814	2.00778	2.04625	2.1899	2.20894	0.744592	0.328633	7.9662e-05	0.617319	0.0055397	0.998444	0.764753	0.00013935	0.729223	0.0223295
2513020859	Bti_abtiPMpcY1_bti353.12	4290	4358	2.3527	2.3113	2.35714	2.49011	2.6223	2.44037	2.14003	1.30975	1.51246	2.20228	1.76877	2.04331	1.97143	1.29926	2.2541	2.28171	1.50606	2.14542	2.19298	2.14271	2.15755	1.58372	1.63085	1.68644	1.50667	1.87225	2.0286	1.65627	0.0015383	0.350155	0.103516	0.105847	0.123797	0.912214	0.764753	0.121315	0.224168	0.185382
2513020860	Bti_GWDALJX04IES61.13	4348	4370	2.89419	2.59478	2.4	1.91629	2.27288	2.70183	2.49222	2.37859	2.51068	2.3641	3.18018	3.38983	3.48571	3.42751	3.39344	3.41445	3.37281	3.55476	3.40351	3.62087	3.62691	3.85133	3.42553	2.84322	4.21556	3.08811	4.38427	4.4262	0.680274	0.386371	6.9798e-06	0.000172705	0.558737	0.998444	0.764753	1.82336e-05	0.00568967	0.634734
2513020860	Bti_GWDALJX04IES61.13	5766	5769	3.32884	3.95391	4.75715	4.20167	4.35358	4.40749	3.33946	3.70745	3.82918	3.48357	2.81156	3.00847	3.07714	3.092	2.9754	3.26328	3.12382	3.30341	3.07735	3.295	2.878	3.31534	2.90478	2.49717	3.04555	2.94934	3.11216	3.04088	0.739119	0.324994	0.000855327	0.544571	0.0545667	0.998444	0.764753	0.00126171	0.66039	0.0960179
2513020862	Bti_abtiwPMpZ_bti428.15	1838	1856	1.74066	2.03652	3.47143	1.91629	2.35275	2.01376	1.75248	2.0325	1.95374	1.90898	1.6036	1.69115	1.81714	1.83457	1.56066	1.73894	1.69583	1.75763	1.63796	1.7082	1.7035	1.78404	1.75	1.42938	1.64667	1.93392	1.71582	1.73943	0.519519	0.965371	0.00947861	0.987914	0.290617	0.998444	0.976903	0.0123807	0.989583	0.372216
2513020862	Bti_abtiwPMpZ_bti428.15	2717	2754	2.01763	2.24522	3.15	2.65221	2.28619	2.45872	2.07567	2.30019	2.26869	2.20797	1.60961	1.74576	1.86	1.81784	1.55738	1.69396	1.56931	1.70467	1.70654	1.76571	1.69202	1.70267	1.63192	1.47246	1.69555	1.95705	1.90572	2.00866	0.991112	0.309027	0.000155125	0.560423	0.00354557	0.998444	0.764753	0.000256954	0.673416	0.0169686
2513020864	Bti_GWDALJX04INGIM_512-463_to96.17	2186	2278	0.641079	0.547826	0.2	0.525114	0.392679	0.657492	0.908062	1.08795	0.967972	0.979772	0.936937	0.964218	0.980952	0.962825	0.878689	0.89233	0.904441	0.924596	0.889952	0.86688	0.850109	0.794992	0.861702	0.981638	0.824444	0.889868	0.738159	0.77824	0.3405	0.602975	0.180184	0.371551	0.00111542	0.998444	0.795943	0.205875	0.504187	0.0109539
2513020865	Bti_GWDALJX04IG4JR_1-226.18	927	1010	6.85892	9.33739	14.5286	9.84094	7.24126	6.8685	7.00708	8.8346	5.07562	6.56574	6.50225	5.05273	5.30476	7.10037	7.44918	10.0959	5.79071	11.8492	6.92105	6.60862	8.20734	10.8099	7.13457	5.0113	12.0523	2.73899	6.31859	4.74705	0.266587	0.454623	0.547504	0.0637399	0.97074	0.998444	0.768051	0.576678	0.169676	0.97238
2513020866	Bti_GWDALJX04JCWQV_1-183_to87.19	2692	2727	2.69917	2.98869	2.82857	3.33486	3.19801	2.92049	2.48727	1.19694	2.71886	2.73198	1.99399	2.11488	2.07524	1.04182	2.35	2.56859	2.4603	2.64452	2.44498	2.45846	2.43545	1.14867	2.5234	2.10169	2.34334	1.94273	2.11215	2.14484	0.0815781	0.122843	0.215498	0.115436	0.0204029	0.998444	0.764753	0.242486	0.237686	0.0457739
2513020867	Bti_GWDALJX04JBQB7_105-88_to6.20	1652	1661	2.70954	3.09391	1.7	3.414	3.17887	3.24083	2.686	2.86616	2.63167	2.78193	1.94595	2.12995	2.03905	2.04554	2.07459	2.27802	1.98049	2.12028	2.11802	2.0804	2.03391	2.01565	1.90426	1.67726	2.15111	2.06828	2.28329	2.30492	0.450715	0.227884	4.98057e-05	0.861941	0.00103933	0.998444	0.764753	9.31103e-05	0.91765	0.0109539
2513020868	Bti_pBT679_13.21	114	534	2.5	3.1687	7.55714	4.85693	3.96672	3.77676	2.95757	3.66922	3.00178	3.49937	2.19219	2.19021	1.94667	2.02974	2.62787	2.4233	2.4253	2.96589	2.48963	2.45687	2.47484	2.58216	2.68191	1.78249	3.08	1.81278	2.50134	2.50589	0.314666	0.103477	0.00232215	0.157359	0.0146575	0.998444	0.764753	0.00318758	0.288005	0.0377079
2513020868	Bti_pBT679_13.21	2660	2661	2.4554	2.79217	5.68572	3.121	2.60732	3.09557	2.54102	2.56119	2.18149	2.20291	1.93694	1.98022	1.98571	1.89126	2.75574	2.59145	2.35532	2.98384	2.59091	2.5048	2.49727	2.91706	2.71224	1.80226	3.26	1.92291	2.56032	2.57658	0.182956	0.126771	0.82034	0.455764	0.116369	0.998444	0.764753	0.825911	0.575038	0.176901
2513020868	Bti_pBT679_13.21	11518	11533	2.70539	2.99653	5.87857	3.57382	3.15308	3.3448	2.75035	2.7304	2.37989	2.73262	2.20796	2.30509	2.05619	1.97212	2.69098	2.48156	2.23687	2.84291	2.47926	2.56071	2.65318	2.74413	2.87074	1.7959	3.8	2.11123	2.79714	2.73285	0.189523	0.152083	0.208562	0.73344	0.0244289	0.998444	0.764753	0.235128	0.816004	0.0511885
2513020869	Bti_pBT679_7_3.22	1478	1548	0.0145228	0.0330435	0.0571429	0.0517504	0.0266223	0.0458716	0.0254597	0.0439771	0.0551601	0.0328698	0.045045	0.0433145	0.0361905	0.0167286	0.0459016	0.0486726	0.039031	0.0448833	0.046252	0.029819	0.0207877	0.0422535	0.043617	0.0423729	0.0755556	0.0991189	0.0634495	0.0741511	0.323127	0.769807	0.0285294	0.00342549	0.215186	0.998444	0.858228	0.0356167	0.0344291	0.287168
2513020869	Bti_pBT679_7_3.22	1885	2011	0.365145	0.349565	0.128571	0.476408	0.252912	0.288991	0.364922	0.315488	0.462633	0.678887	0.536036	0.653484	0.521905	0.472119	0.47377	0.480826	0.33109	0.298025	0.491228	0.674121	0.816193	0.327074	0.48617	0.347458	0.317778	0.361233	0.423592	0.435204	0.123742	0.528166	0.762776	0.859785	0.400642	0.998444	0.768051	0.77586	0.91765	0.480933
2513020869	Bti_pBT679_7_3.22	4540	4600	0.906639	0.761739	0.285714	0.683409	0.492512	0.652905	0.727016	0.634799	0.985765	1.31353	1.34835	1.66667	1.31048	1.18587	1.06885	1.22714	0.765814	0.718133	1.14992	1.50692	1.75492	0.802817	1.23298	0.80226	0.655556	0.837004	1.0563	0.940402	0.276502	0.883768	0.538799	0.944061	0.102531	0.998444	0.917818	0.568519	0.982973	0.158336
2513020870	Bti_pBT679_4.23	2366	2704	2.59336	2.99826	11.0143	3.50685	4.38935	3.11468	2.42433	2.64245	2.41637	2.52971	1.61562	1.81733	1.78857	1.80483	2.06721	2.03245	2.04307	2.14722	2.10845	2.30564	2.25602	2.12833	2.21915	1.61582	2.18667	1.5022	2.22878	2.2869	0.497979	0.304334	0.0271385	0.730093	0.0377063	0.998444	0.764753	0.0340236	0.815339	0.0714372
2513020872	Bti_pBT679_8_2.25	3047	3096	3.03838	3.37652	3.9	4.19102	4.07072	3.75229	2.98231	3.29637	3.4484	3.33123	2.45195	2.68268	2.99047	2.6487	2.60082	2.80531	2.56528	2.63465	2.58772	2.88924	2.59245	2.73161	2.47393	1.9428	2.28556	2.70154	2.37935	2.34962	0.405628	0.478491	4.9931e-05	0.196115	0.0922535	0.998444	0.768051	9.31103e-05	0.338968	0.14511
2513020873	Bti_pBT679_6_8.26	1923	2085	1.6971	1.54957	1.5	1.52359	1.28286	1.62232	1.50071	1.50669	1.54982	1.41719	1.64865	1.83051	1.72952	1.76022	1.9541	1.92773	1.81965	1.93178	1.93461	2.18317	2.08643	2.06573	1.95426	1.42514	1.9	1.55066	2.0983	2.03604	0.455955	0.752315	0.00211853	0.352739	0.879696	0.998444	0.855429	0.00294213	0.491019	0.899473
2513020873	Bti_pBT679_6_8.26	3767	3787	3.05394	3.27304	4.85714	3.67732	3.69218	3.25535	3.04385	3.31549	3.04982	3.06953	2.54204	2.6855	2.6381	2.72491	2.97377	2.88348	2.81427	2.81149	2.8756	3.03408	3.1477	3.2097	2.89574	2.28107	2.93778	2.24009	3.05987	3.05544	0.193545	0.0816661	0.083136	0.949596	0.0757529	0.998444	0.764753	0.0991944	0.982973	0.123751
2513020874	Bti_pBT679_30_4.27	12455	12502	0.770747	0.864348	0.95	1.05099	1.17304	0.984709	1.16265	1.27724	1.18505	1.17952	0.875375	0.820151	0.782857	0.770446	0.681967	0.705753	0.72611	0.712747	0.69697	0.638445	0.602298	0.63615	0.642021	0.673022	0.547778	0.933921	0.523682	0.589051	0.720002	0.534022	8.21069e-07	0.0814236	0.0895501	0.998444	0.768051	4.271e-06	0.196128	0.141609
2513020874	Bti_pBT679_30_4.27	13139	13147	0.767635	0.953043	1	1.11872	1.21797	1.00153	1.2942	1.22945	1.0089	1.0885	0.806306	0.72693	0.710476	0.799257	0.772131	0.842183	0.682369	0.750449	0.735247	0.696486	0.625821	0.652582	0.714894	0.798023	0.682222	0.878855	0.632708	0.622315	0.924529	0.380044	9.19034e-07	0.0157375	0.0206109	0.998444	0.764753	4.63652e-06	0.0804514	0.0459484
2513020874	Bti_pBT679_30_4.27	13480	13525	0.774896	0.898261	1.5	1.05252	1.1223	0.970183	1.2058	1.35564	1.22242	1.24463	0.732733	0.797551	0.757143	0.803903	0.72377	0.685841	0.647376	0.65799	0.694577	0.702875	0.65372	0.690141	0.674468	0.782486	0.726667	1.00221	0.597409	0.624047	0.662447	0.394563	1.93614e-06	0.0179088	0.016212	0.998444	0.764753	7.13126e-06	0.0863409	0.0394004
2513020875	Bti_pBT679_22_6.28	1271	1313	1.6971	1.65391	2.34286	2.12938	1.37438	2.08257	2.28289	1.45124	2.27758	2.45386	2.46997	2.58569	2.96952	1.66543	1.0623	3.32448	2.65545	2.72711	0.349282	1.92119	3.75602	1.03756	3.49574	2.28107	3.02	1.87885	0.93387	3.53985	0.162707	0.907836	0.789545	0.273923	0.882993	0.998444	0.936255	0.798976	0.412107	0.90123
2513020875	Bti_pBT679_22_6.28	5471	5471	2.42946	2.49217	5.94286	3.81583	2.79368	3.32722	3.14286	2.9522	3.41815	3.60936	2.35435	2.88701	2.57143	2.50558	0.960656	3.17994	2.45895	2.68402	0.323764	1.69436	3.00109	1.46009	3.20213	2.16808	0.648889	2.1696	0.718499	2.86833	0.0990621	0.253978	0.0013036	0.0865551	0.805474	0.998444	0.764753	0.0018538	0.199995	0.852939
2513020875	Bti_pBT679_22_6.28	6320	6338	2.47095	2.51304	5.67143	4.2344	2.59235	3.39602	3.48515	3.40153	3.64947	3.87611	2.64715	3.26554	2.89333	2.7974	1.04262	3.10029	2.40781	2.58707	0.360447	1.66241	3.1663	1.41471	3.25851	2.19774	0.775556	2.36564	0.746202	3.19473	0.117073	0.297878	0.000580062	0.0915144	0.84654	0.998444	0.764753	0.00086644	0.206342	0.883799
2513020875	Bti_pBT679_22_6.28	11551	11604	2.38174	2.54087	8.61429	4.15906	2.33277	3.11085	3.12023	2.83461	2.78559	2.89444	1.92793	2.38136	2.25809	1.99071	1.08689	2.94617	2.23755	2.53052	0.650717	1.69116	2.92998	1.51643	2.9149	1.93291	1.20555	2.12005	0.970063	2.74429	0.34733	0.177825	0.00750309	0.286089	0.368284	0.998444	0.764753	0.00993155	0.424127	0.451225
2513020875	Bti_pBT679_22_6.28	12588	12674	2.64938	2.63304	7.58571	4.94521	3.85857	3.44495	3.89109	3.83556	3.7153	4.54235	2.21622	3.29567	2.65333	2.51859	1.19016	3.34071	2.39973	2.70916	0.421053	1.68264	3.54705	1.47105	3.21596	2.16384	3.04222	2.00661	0.879357	3.23562	0.483225	0.254302	0.000662434	0.137227	0.37969	0.998444	0.764753	0.000983043	0.265934	0.460197
2513020875	Bti_pBT679_22_6.28	15292	15301	2.45539	2.32782	6.05	3.85769	2.75291	3.45948	3.22631	2.93117	3.48933	4.03287	2.46547	3.05462	3.17523	2.6645	0.95082	3.20501	2.43203	2.59335	0.369219	1.77743	3.25493	1.30203	2.9766	2.04237	2.72667	2.37555	0.776586	2.91545	0.205091	0.713586	0.00112021	0.288678	0.877619	0.998444	0.824867	0.00160068	0.426898	0.899473
2513020875	Bti_pBT679_22_6.28	15678	15691	2.35477	2.48261	9.64286	4.22146	2.83112	3.45336	3.0976	2.76004	3.97064	4.26548	2.48949	3.15348	2.88191	2.70539	1.02049	3.28761	2.52422	2.79712	0.405104	1.78115	3.30525	1.37167	3.11436	2.11794	2.66222	2.24559	0.705987	2.62543	0.293542	0.474945	0.00197617	0.310062	0.892661	0.998444	0.768051	0.00277037	0.447564	0.907973
2513020875	Bti_pBT679_22_6.28	15817	15848	2.48237	2.52782	7.83572	4.4239	3.13395	3.50152	3.07497	2.9847	3.4306	3.75158	2.253	2.83616	2.78095	2.47584	0.951639	3.19838	2.49865	2.73609	0.401914	1.74654	3.14716	1.3302	3.11809	2.02119	2.88666	2.20154	0.695264	2.737	0.332421	0.496232	0.00216543	0.425382	0.726959	0.998444	0.768051	0.00299324	0.545999	0.789536
2513020875	Bti_pBT679_22_6.28	21049	21049	2.66805	2.68522	8.21429	4.07306	2.797	3.44037	3.50212	2.95985	3.4484	3.64475	2.36186	3.10358	2.95429	2.61524	1.16721	3.51917	2.55182	2.84919	0.406699	1.92758	3.64442	1.50861	3.45745	2.23023	2.93556	2.0793	0.905273	3.34442	0.235743	0.387946	0.00958467	0.276384	0.75243	0.998444	0.764753	0.0124917	0.412836	0.808317
2513020875	Bti_pBT679_22_6.28	22276	22307	2.39523	2.5313	7.23571	4.22146	3.10399	3.5107	3.19378	2.82123	3.5516	3.89949	2.15616	2.69397	2.69905	2.39591	0.893443	3.24926	2.41521	2.57181	0.349282	1.65549	3.16248	1.28169	3.02607	1.91667	2.36444	2.07048	0.687221	2.65142	0.319898	0.405189	0.00095535	0.212872	0.636373	0.998444	0.764753	0.00139538	0.3576	0.70934
2513020877	Bti_pBT679_18_1.30	967	1021	3.29876	3.90783	6.21429	4.65449	5.07987	4.27217	3.60396	4.13767	3.66726	3.5335	2.52853	2.54802	2.88571	2.83643	2.8623	2.95428	2.78062	3.15978	2.8453	2.86262	2.75492	3.19718	2.78617	2.27119	2.88667	2.8326	2.9008	3.0097	0.677365	0.331062	0.000508255	0.645637	0.0147077	0.998444	0.764753	0.000774794	0.744869	0.0377079
2513020877	Bti_pBT679_18_1.30	6099	6099	3.75104	3.88348	5.32857	4.72755	4.09318	4.24465	3.57143	4.08604	3.33452	3.1732	2.73874	2.70998	3.18667	3.09108	3.17705	3.17699	3.05384	3.32136	3.16587	3.00213	2.75055	3.67919	3.07872	2.45621	3.31778	2.84141	3.56658	3.6341	0.639172	0.346565	0.0186135	0.758601	0.0146841	0.998444	0.764753	0.0235348	0.83771	0.0377079
2513020877	Bti_pBT679_18_1.30	14286	14290	3.69087	4.13739	12.1	4.85236	5.53411	4.74618	3.1372	3.40535	3.63523	3.63211	2.25976	2.56685	2.56952	2.57249	3.06066	3.08702	2.87618	3.09874	2.81021	3.08733	3.00438	3.14085	2.99894	2.17938	3.05333	2.26652	2.83914	2.76992	0.386942	0.266813	0.00803069	0.323111	0.0406017	0.998444	0.764753	0.0105827	0.461699	0.0758056
2513020877	Bti_pBT679_18_1.30	14393	14412	3.75518	4.36608	9.06428	5.48097	5.32446	4.25688	3.30057	3.72562	3.65836	3.71555	2.28829	2.62147	2.36952	2.39127	3.23689	2.97271	2.81359	2.98833	2.91148	2.99308	3.0093	3.06651	2.96861	2.10522	2.94333	2.06057	2.67561	2.64414	0.196161	0.126386	0.00131257	0.116753	0.0105361	0.998444	0.764753	0.00186209	0.238727	0.0312227
2513020877	Bti_pBT679_18_1.30	16279	16279	4.22407	5.35826	11.1429	6.57534	5.94676	5.94495	4.85856	5.46463	4.7331	4.67509	3.16366	3.3145	3.56	3.4777	3.85902	4.00295	3.64603	3.7289	3.67145	3.69649	3.50328	3.89984	3.70957	2.76977	3.69111	3.19383	4.09205	3.94456	0.553548	0.176839	0.000570499	0.718907	0.00570808	0.998444	0.764753	0.000856569	0.805882	0.0225659
2513020877	Bti_pBT679_18_1.30	16940	16945	3.97303	4.33826	5.54286	5.36986	4.98253	4.85474	4.07709	4.42065	4.2073	3.89886	2.97748	3.00753	3.13429	3.11803	3.11721	3.32375	3.00942	3.13465	2.87799	3.18903	3.1313	3.21205	3.01383	2.34887	3.56445	3.2478	3.48839	3.46361	0.600817	0.259609	0.000140961	0.946301	0.00288786	0.998444	0.764753	0.000234984	0.982973	0.0157608
2513020878	Bti_pBt679_11_3.31	5088	5112	4.13693	3.85913	10.7571	5.34247	4.45092	5.04434	4.05799	4.24474	3.60142	4.02528	3.58859	3.71375	3.32	3.63755	4.41148	2.941	3.78062	4.62657	4.28708	4.06816	4.48906	5.04538	4.83511	3.19209	5.62667	3.36344	3.78016	4.46985	0.25722	0.297942	0.769855	0.560991	0.25687	0.998444	0.764753	0.78172	0.673416	0.337
2513020878	Bti_pBt679_11_3.31	5818	5836	6.17012	6.4313	8.08571	5.68645	4.28785	5.06728	3.18105	2.96367	2.08541	2.11252	2.70871	2.57062	2.59619	2.79554	3.83115	3.5531	3.43338	4.34291	3.73525	3.1065	3.44858	4.50078	4.2117	2.7274	5.11111	3.0815	4.93387	3.56064	0.225154	0.612353	0.677185	0.275865	0.00279748	0.998444	0.796328	0.705748	0.412836	0.0157608
2513020878	Bti_pBt679_11_3.31	5940	6027	7.38485	7.6887	11.6785	7.13166	5.09983	6.43884	4.08062	4.05736	2.61388	2.72756	2.9009	2.87006	2.72286	2.76952	3.63934	3.46829	3.2288	4.0736	3.53588	3.3115	3.92177	4.14475	4.16702	2.61088	4.85111	3.79075	4.68007	4.05579	0.292684	0.423401	0.0301565	0.313431	0.000100519	0.998444	0.764753	0.037569	0.451128	0.00801607
