# Supplementary material for: Host–Pathogen Coevolution: The Selective Advantage of Bacillus thuringiensis Virulence and Its Cry Toxin Genes
Source: PLoS Biol. 2015 Jun 4;13(6):e1002169. doi: 10.1371/journal.pbio.1002169 (PMC4456383; doi:10.1371/journal.pbio.1002169)
Supplement: S17 Table — Table is presented as an Excel file. (XLSX) [file pbio.1002169.s031.xlsx]

## Sheet: HGT Data + Analysis
					Transfer 12													Transfer 20														Uncorrected p-values					FDR corrected p-values (q-values)
					Coevolution replicate population									One-sided adaptation populations				Coevolution replicate population										One-sided adaptation populations				Linear Regression Analysis		ANOVA AlleleFrequency~Generation+Treatment[Replicate]+Generation*Treatment[Replicate]			Linear Regression Analysis		ANOVA AlleleFrequency~Generation+Treatment[Replicate]+Generation*Treatment[Replicate]
Strain origin	ContigNumber	ContigName	Start_Position	End_Position	1	2	4	5	6	7	8	9	10	2	3	4	6	1	2	3	4	5	6	7	8	9	10	3	4	6	9	Killing Ability	Infection Load	Transfer	Treatment	Treatment*Transfer	Killing Ability	Infection Load	Transfer	Treatment	Treatment*Transfer	Genes
B-18246	2513020890	Btc_contig00031_ace.12	5948	6996	0.0103734	0.0226087	0.0228311	0.00998336	0.0229358	0.0183876	0.0267686	0.019573	0.0151707	0.0165165	0.0188324	0.0171429	0.0130112	0.0180328	0.0235988	0.0174966	0.016158	0.0207337	0.0244941	0.0295405	0.0219092	0.0244681	0.0169492	0.0488889	0.00660793	0.0500447	0.047817	0.864864	0.317491	0.00335113	6.92845e-05	0.026509	0.983807	0.835726	0.109153	0.00202185	0.137327	BTC_05951;	Transposase and inactivated derivatives;
B-18246	2513020892	Btc_contig00035_ace.14	41	1081	0	0	0.00304414	0	0.00764526	0.00282885	0.00382409	0.00177936	0.00252845	0.003003	0.00376648	0.00190476	0.00185874	0.00327869	0.00147493	0.0013459	0.00179533	0.00478469	0.00638978	0.00328228	0.00156495	0.00212766	0.00141243	0.00444444	0	0.00536193	0.00554401	0.287796	0.279169	0.280501	0.133719	0.552798	0.590552	0.835726	0.570489	0.220122	0.721333	BTC_04765;	hypothetical protein;
B-18246	2513020892	Btc_contig00035_ace.14	1524	4191	0.0829876	0.08	0.0958904	0.0798669	0.088685	0.0905233	0.0936902	0.0409253	0.0448799	0.039039	0.0499058	0.0438095	0.0446097	0.0622951	0.0634218	0.0538358	0.0610413	0.0574163	0.057508	0.0754923	0.0649452	0.0734043	0.0508475	0.11	0.00660793	0.117962	0.126819	0.666778	0.167137	0.381703	0.00471826	0.00100863	0.855244	0.835726	0.650505	0.0275375	0.0148722	BTC_04767;BTC_04768;BTC_04769;BTC_04770;BTC_04771;BTC_04772;	Replication-relaxation;DNA segregation ATPase FtsK/SpoIIIE and related proteins;hypothetical protein;hypothetical protein;hypothetical protein;Relaxase/Mobilisation nuclease domain;
B-18246	2513020892	Btc_contig00035_ace.14	6175	12032	0.0767635	0.0713043	0.0776256	0.0765391	0.0749235	0.0876945	0.0898662	0.0302491	0.0328698	0.0315315	0.0320151	0.0304762	0.035316	0.0540984	0.0471976	0.0497981	0.048474	0.0478469	0.0500532	0.0568928	0.056338	0.056383	0.0466102	0.157778	0.0198238	0.162645	0.163548	0.859798	0.518057	0.0648503	9.23896e-06	0.000201961	0.983807	0.841014	0.445443	0.00148285	0.00648296	BTC_04773;BTC_04774;BTC_04775;BTC_04776;BTC_04777;BTC_04778;BTC_04779;BTC_04780;	hypothetical protein;hypothetical protein;hypothetical protein;hypothetical protein;Tetratricopeptide repeat;hypothetical protein;hypothetical protein;hypothetical protein;
B-18246	2513020892	Btc_contig00035_ace.14	12186	13861	0.157676	0.14	0.14003	0.118136	0.132263	0.178218	0.179732	0.0569395	0.0543616	0.0525526	0.047081	0.072381	0.0520446	0.0844262	0.0958702	0.0847914	0.0915619	0.0797448	0.0894569	0.109956	0.110329	0.0994681	0.0819209	0.255556	0.0286344	0.26899	0.273735	0.844266	0.438972	0.13939	5.58416e-05	0.000198539	0.981918	0.835726	0.445443	0.00187969	0.00648296	BTC_04781;BTC_04782;BTC_04783;BTC_04784;	hypothetical protein;MerR HTH family regulatory protein;hypothetical protein;
B-18246	2513020911	Btc_contig00068_ace.33	76310	78930	0.00829876	0.00695652	0.00608828	0.00499168	0.00458716	0.00707214	0.00764818	0.00177936	0.00252845	0.003003	0.00188324	0.00190476	0.00371747	0.00327869	0.00294985	0.00403769	0.00179533	0.00478469	0.00319489	0.00656455	0.00469484	0.00638298	0.00564972	0.0133333	0	0.0125112	0.011781	0.951857	0.466528	0.106636	0.00119176	0.00319094	0.988708	0.835726	0.445443	0.0106266	0.026955	BTC_01011;BTC_01012;BTC_01013;	ABC-type dipeptide transport system, periplasmic component;ABC-type dipeptide/oligopeptide/nickel transport systems, permease components;ABC-type dipeptide/oligopeptide/nickel transport systems, permease components;
B-18246	2513020926	Btc_contig00101_ace.48	1	8386	0.0539419	0.542609	1.05784	0.0915141	1.12385	0.238331	1.06692	0.88968	0.565107	1.0015	0.934087	0.731429	0.330855	1.06721	1.08555	1.02826	1.14004	1.30144	1.13632	1.10503	1.17527	1.16915	1.13136	1.09444	1.24449	1.2538	1.28205	0.902348	0.271612	8.25879e-05	0.59266	0.971943	0.988708	0.835726	0.00665773	0.662871	0.999262	BTC_05700;BTC_05701;BTC_05702;BTC_05703;BTC_05704;BTC_05705;BTC_05706;BTC_05707;BTC_05708;BTC_05709;BTC_05710;BTC_05711;BTC_05712;BTC_05713;	hypothetical protein;hypothetical protein;hypothetical protein;hypothetical protein;DNA segregation ATPase FtsK/SpoIIIE and related proteins;Retron-type reverse transcriptase;hypothetical protein;Replication-relaxation;Predicted transcriptional regulators;hypothetical protein;hypothetical protein;Transposase and inactivated derivatives;
B-18246	2513020927	Btc_contig00102_ace.49	1	1312	0.00414938	0.00695652	0.0197869	0.00332779	0.00611621	0.00707214	0.00956023	0.00177936	0.00505689	0.003003	0.00564972	0.00380952	0.00185874	0.00245902	0.00884956	0.0215343	0.145422	0.00637959	0.00212993	0.00875274	0.00625978	0.00531915	0.0367232	0.0155556	0.00660793	0.0116175	0.023562	0.477308	0.772498	0.0673631	0.928462	0.98541	0.715963	0.897709	0.445443	0.940178	0.999262	BTC_05347;BTC_05348;BTC_05349;BTC_05350;	Predicted transcriptional regulators;hypothetical protein;hypothetical protein;phage conserved hypothetical protein, C-terminal domain;
B-18246	2513020927	Btc_contig00102_ace.49	1491	5927	0.00414938	0.00521739	0.0136986	0.00499168	0.00458716	0.00565771	0.00573614	0.00177936	0.00252845	0.0015015	0.00376648	0.00190476	0.00185874	0.00327869	0.00294985	0.00538358	0.104129	0.00318979	0.00319489	0.00765864	0.00469484	0.00425532	0.0282486	0.0111111	0.00440529	0.0116175	0.023562	0.467519	0.432914	0.0724899	0.944186	0.900554	0.707079	0.835726	0.445443	0.953093	0.999262	BTC_05350;BTC_05351;BTC_05352;BTC_05353;BTC_05354;BTC_05355;BTC_05356;BTC_05357;BTC_05358;BTC_05359;	phage conserved hypothetical protein, C-terminal domain;phage DNA replication protein (predicted replicative helicase loader);hypothetical protein;hypothetical protein;Protein of unknown function (DUF3954);Prophage antirepressor;Spore germination protein gerPA/gerPF;hypothetical protein;phage transcriptional regulator, ArpU family;Site-specific recombinase XerD;
B-18246	2513020927	Btc_contig00102_ace.49	6213	11303	0	0	0.0106545	0	0	0.00141443	0	0	0.00126422	0	0.00188324	0.00190476	0.00185874	0	0.00442478	0.00403769	0.181329	0.00318979	0	0.00875274	0.00156495	0.00212766	0.0437853	0.00888889	0.00440529	0.0080429	0.024255	0.500592	0.617541	0.087792	0.990615	0.996719	0.73041	0.865043	0.445443	0.993711	0.999262	BTC_05359;BTC_05360;BTC_05361;BTC_05362;BTC_05363;BTC_05364;BTC_05365;BTC_05366;BTC_05367;BTC_05368;	Site-specific recombinase XerD;hypothetical protein;Uncharacterized membrane protein;hypothetical protein;hypothetical protein;hypothetical protein;Rho termination factor, N-terminal domain;Restriction endonuclease;Phage terminase, small subunit;Phage terminase-like protein, large subunit;
B-18246	2513020932	Btc_contig00109_ace.54	13015	14420	0.0114108	0.00869565	0.00913242	0.00998336	0.00764526	0.0141443	0.0133843	0.00355872	0.00252845	0.0045045	0.00376648	0.00571429	0.00371747	0.00819672	0.00737463	0.00538358	0.005386	0.00637959	0.00425985	0.00875274	0.00938967	0.0106383	0.00988701	0.02	0.00220264	0.0187668	0	0.253061	0.747749	0.84743	0.444059	0.621378	0.590552	0.897709	0.928414	0.533869	0.770124	BTC_00462;BTC_00463;	transcriptional regulator, MarR family;Lysophospholipase L1 and related esterases;
B-18246	2513020938	Btc_contig00129_ace.60	511	1710	0.0124481	0.0113043	0.0121766	0.00665557	0.0152905	0.019802	0.0152964	0.00533808	0.00505689	0.0045045	0.00564972	0.00761905	0.00557621	0.0114754	0.0117994	0.00807537	0.00897666	0.00797448	0.0127796	0.0153173	0.00938967	0.0138298	0.0127119	0.0355556	0	0.0375335	0.021483	0.740439	0.446603	0.0527982	0.0311287	0.0704731	0.917687	0.835726	0.445443	0.101962	0.235644	BTC_05117;BTC_05118;	Protein of unknown function (DUF2602);hypothetical protein;
B-18246	2513020938	Btc_contig00129_ace.60	5352	9904	0.0394191	0.0365217	0.0365297	0.0332779	0.0703364	0.0452617	0.0516252	0.019573	0.0164349	0.0165165	0.0150659	0.0152381	0.0167286	0.0278689	0.0294985	0.0296097	0.0305206	0.0318979	0.146965	0.036105	0.0391236	0.0329787	0.0254237	0.0577778	0.00440529	0.0634495	0.049896	0.922431	0.404158	0.291914	0.995622	0.502558	0.988708	0.835726	0.578423	0.995622	0.683874	BTC_05122;BTC_05123;BTC_05124;BTC_05125;BTC_05126;	Predicted acetyltransferases and hydrolases with the alpha/beta hydrolase fold;Exonuclease III;hypothetical protein;hypothetical protein;
B-18246	2513020942	Btc_contig00137_ace.64	31782	33970	0.0248963	0.0191304	0.021309	0.0216306	0.0229358	0.0268741	0.0305927	0.0088968	0.0126422	0.00750751	0.00753296	0.00952381	0.00929368	0.0131148	0.0132743	0.0121131	0.0143627	0.0143541	0.0117146	0.0185996	0.0172144	0.0138298	0.0183616	0.0311111	0.00220264	0.0312779	0.010395	0.206202	0.377327	0.65358	0.870684	0.0739996	0.590552	0.835726	0.835854	0.887269	0.239938	BTC_02489;BTC_02490;BTC_02491;	heat-inducible transcription repressor HrcA;Molecular chaperone GrpE (heat shock protein);chaperone protein DnaK;
B-18246	2513020950	Btc_contig00152_ace.72	18301	19741	0.0435685	0.04	0.0350076	0.0549085	0.0366972	0.0381895	0.0325048	0.0177936	0.0151707	0.015015	0.0169492	0.0133333	0.0204461	0.0311475	0.0265487	0.0242261	0.0287253	0.0271132	0.027689	0.0339168	0.0344288	0.037234	0.0310734	0.0777778	0.00220264	0.0616622	0.0623701	0.785629	0.39841	0.087833	0.0135992	0.00311164	0.940996	0.835726	0.445443	0.0606657	0.026955	BTC_04099;BTC_04100;BTC_04101;BTC_04102;BTC_04103;	hypothetical protein;Hypothetical protein Yqai;hypothetical protein;hypothetical protein;AAA domain;
B-18246	2513020973	Btc_contig00187_ace.95	20251	21347	0.0186722	0.0278261	0.0228311	0.0216306	0.0259939	0.0268741	0.040153	0.0231317	0.0189633	0.012012	0.0169492	0.0171429	0.0185874	0.0147541	0.0132743	0.0148048	0.016158	0.0143541	0.0127796	0.0175055	0.0187793	0.0191489	0.0183616	0.0333333	0.00440529	0.0411081	0.000693001	0.695917	0.726387	0.148997	0.67227	0.494545	0.872615	0.897709	0.445443	0.718009	0.681326	BTC_01500;	aconitase (EC 4.2.1.3);
B-18246	2513020979	Btc_contig00194_ace.101	24	1683	0.997925	1.02696	1.04642	1.07903	1.12156	0.953324	0.998088	0.94484	0.891277	0.894144	0.870998	0.929524	0.929368	0.955738	1.03687	0.93607	0.996409	0.992823	1.04739	1.01696	1.05712	1.04255	0.747175	1.03444	0.894273	1.06971	0	0.176993	0.79967	0.0878937	2.00424e-05	0.349824	0.590552	0.903853	0.445443	0.0016084	0.542481	BTC_05651;BTC_05652;	hypothetical protein;Cysteine protease;
B-18246	2513020992	Btc_contig00223_ace.114	798	1930	0.0103734	0.00521739	0.00761035	0.00332779	0.00917431	0.0113154	0.00764818	0.00177936	0.00252845	0.003003	0.00376648	0.00190476	0.00371747	0.00655738	0.00589971	0.00672948	0.00359066	0.00478469	0.00532481	0.0109409	0.00625978	0.00638298	0.00847458	0.0155556	0	0.0134048	0	0.075078	0.639107	0.428295	0.263459	0.668055	0.590552	0.870077	0.697882	0.35385	0.814854	BTC_04945;BTC_04946;	Response regulator containing CheY-like receiver, AAA-type ATPase, and DNA-binding domains;fructose-1,6-bisphosphate aldolase, class II, various bacterial and amitochondriate protist;
B-18246	2513021002	Btc_contig00240_ace.124	1	2043	0.033195	0.396522	0.625571	0.0765391	0.788991	0.18529	0.715105	0.631673	0.376738	0.906907	0.798493	0.668571	0.302974	0.954098	0.936578	0.916555	0.992819	1.16906	1	1.01422	1.06886	1.06489	1	1.03556	1.0837	1.22163	1.20929	0.98879	0.533436	3.38839e-07	0.159524	0.971151	0.99188	0.841014	0.000108767	0.241685	0.999262	BTC_05626;BTC_05627;BTC_05628;	hypothetical protein;hypothetical protein;hypothetical protein;
B-18246	2513021002	Btc_contig00240_ace.124	2340	8732	0.0456432	0.526957	1.02131	0.109817	1.07187	0.239038	1.09751	0.88968	0.579014	0.95045	0.86629	0.685714	0.321561	1.03607	1.05162	0.979812	1.13106	1.27113	1.082	1.0733	1.12989	1.15638	1.12147	1.08667	1.21586	1.19482	1.21864	0.908702	0.240053	8.29624e-05	0.652337	0.970194	0.988708	0.835726	0.00665773	0.714676	0.999262	BTC_05628;BTC_05629;BTC_05630;BTC_05631;BTC_05632;BTC_05633;BTC_05634;	hypothetical protein;hypothetical protein;hypothetical protein;hypothetical protein;relaxasome subunit MobC;MobA/MobL family;hypothetical protein;
B-18246	2513021006	Btc_contig00244_ace.128	348	1645	0.992739	0.875652	0.821918	0.801997	0.94419	0.887553	0.849904	0.819395	0.799621	0.974474	0.992467	1.01333	1.01115	1.04262	1.08555	0.962315	1.03142	1.01834	1.08307	1.17013	1.06025	1.09202	0.882768	1.09444	1.01982	1.24084	0	0.180123	0.478351	0.725144	0.000178758	0.0409356	0.590552	0.836488	0.864088	0.00382542	0.182504	BTC_03416;BTC_03417;BTC_03418;	Plasmid pRiA4b ORF-3-like protein;hypothetical protein;Site-specific recombinases, DNA invertase Pin homologs;
B-18246	2513021042	Btc_contig00308_ace.164	11673	13022	0.0145228	0.0156522	0.0136986	0.0141431	0.0137615	0.0141443	0.0114723	0.00533808	0.00505689	0.00600601	0.00376648	0.00571429	0.00557621	0.00327869	0.00884956	0.00942127	0.00897666	0.00797448	0.00745474	0.00875274	0.0109546	0.00851064	0.00847458	0.0222222	0.00220264	0.0223414	0.000693001	0.424366	0.993687	0.823021	0.283809	0.227067	0.678477	0.999378	0.917326	0.374909	0.397134	BTC_02076;BTC_02077;BTC_02078;	Hpr(Ser) kinase/phosphatase (EC 2.7.1.-);Prolipoprotein diacylglyceryl transferase;haloacid dehalogenase superfamily, subfamily IA, variant 3 with third motif having DD or ED/haloacid dehalogenase superfamily, subfamily IA, variant 1 with third motif having Dx(3-4)D or Dx(3-4)E;
B-18246	2513021042	Btc_contig00308_ace.164	45232	48893	0	0	0.00913242	0	0	0.00141443	0	0	0.00126422	0	0.00188324	0	0.00185874	0	0.00294985	0.0201884	0.233393	0.0015949	0	0.00765864	0	0.00212766	0.0451977	0.00888889	0.00440529	0.00625559	0.028413	0.460581	0.914837	0.0960875	0.953207	0.994772	0.704031	0.963484	0.445443	0.959183	0.999262	BTC_02114;BTC_02115;BTC_02116;BTC_02117;	Esterase/lipase;Integrase;hypothetical protein;hypothetical protein;
B-18246	2513021063	Btc_contig00336_ace.185	11693	12990	0.0248963	0.0295652	0.0289193	0.0399334	0.030581	0.0268741	0.0325048	0.0106762	0.0126422	0.00900901	0.00753296	0.0114286	0.00929368	0.0114754	0.0117994	0.0148048	0.0143627	0.0111643	0.0106496	0.012035	0.0140845	0.0138298	0.0141243	0.0311111	0.00220264	0.0250223	0	0.371188	0.865684	0.0148989	0.0725937	0.0800098	0.62383	0.938609	0.367888	0.160707	0.251795	BTC_02805;	leucyl-tRNA synthetase (EC 6.1.1.4);
B-18246	2513021071	Btc_contig00353_ace.193	3013	4062	0.00829876	0.013913	0.00761035	0.0133111	0.0107034	0.0169731	0.0172084	0.0088968	0.00884956	0.0045045	0.00376648	0.00952381	0.00743494	0.0131148	0.0117994	0.00942127	0.0143627	0.0143541	0.0127796	0.0142232	0.0140845	0.012234	0.0169492	0.0233333	0.00220264	0.0125112	0	0.282123	0.766034	0.611901	0.00118657	0.46174	0.590552	0.897709	0.805001	0.0106266	0.647894	BTC_05383;	Arabinose efflux permease;
B-18246	2513021096	Btc_contig00391_ace.218	1	4074	0.0539419	0.532174	0.974886	0.103161	1.04893	0.240453	1.00574	0.857651	0.556258	1.07357	1	0.805714	0.366171	1.10984	1.16519	1.11306	1.20287	1.38118	1.19702	1.19694	1.25822	1.27872	1.23164	1.20667	1.2467	1.33423	1.39016	0.971783	0.365843	9.3666e-06	0.438302	0.988121	0.98941	0.835726	0.00150334	0.528929	0.999262	BTC_06288;BTC_06289;BTC_06290;BTC_06291;BTC_06292;BTC_06293;	Transposase DDE domain/Transposase domain (DUF772);hypothetical protein;hypothetical protein;hypothetical protein;Domain of unknown function (DUF3961);Transposase and inactivated derivatives;
B-18246	2513021106	Btc_contig00428_ace.228	3258	4294	0.0207469	0.0243478	0.0243531	0.0199667	0.0168196	0.0226308	0.0210325	0.00711744	0.00758534	0.00750751	0.0094162	0.00952381	0.00929368	0.0163934	0.0132743	0.0121131	0.010772	0.0127592	0.0149095	0.0262582	0.0156495	0.0170213	0.0155367	0.0311111	0.00220264	0.0473637	0.019404	0.146647	0.279937	0.347619	0.332096	0.0652443	0.590552	0.835726	0.619921	0.426412	0.233592	BTC_05109;	high affinity sulphate transporter 1;
B-18246	2513021106	Btc_contig00428_ace.228	6553	10909	0.0124481	0.0121739	0.00913242	0.00998336	0.0122324	0.0127298	0.0114723	0.00355872	0.00505689	0.0045045	0.00564972	0.00380952	0.00371747	0.00655738	0.00884956	0.00672948	0.00718133	0.00637959	0.00745474	0.0109409	0.0109546	0.00957447	0.00847458	0.02	0.00220264	0.028597	0.02772	0.635616	0.339395	0.0210696	4.9607e-06	0.000162432	0.846261	0.835726	0.430663	0.00148285	0.00648296	BTC_05112;BTC_05113;BTC_05114;	hypothetical protein;peptidoglycan-N-acetylmuramate O-acetyltransferase;Transposase and inactivated derivatives;
B-18246	2513021110	Btc_contig00455_ace.232	26988	28151	0.0186722	0.0191304	0.0136986	0.0166389	0.0183486	0.0226308	0.0305927	0.0142349	0.011378	0.012012	0.0131827	0.0133333	0.0111524	0.0163934	0.0162242	0.0161507	0.016158	0.0175439	0.0170394	0.0207877	0.0172144	0.0159574	0.0225989	0.0222222	0.00220264	0.0223414	0.011781	0.351806	0.206995	0.719456	0.338018	0.685342	0.615179	0.835726	0.864088	0.430571	0.817825	BTC_03203;BTC_03204;	3-oxoacyl-[acyl-carrier-protein] reductase (EC 1.1.1.100);NAD-dependent aldehyde dehydrogenases;
B-18246	2513021112	Btc_contig00461_ace.234	45	3291	0	0	0	0	0.0428135	0	0	0	0	0	0.00188324	0	0	0	0	0	0.00179533	0.00318979	0.172524	0.00109409	0	0	0	0	0	0	0.001386	0.935159	0.774693	0.528849	0.692773	0.97557	0.988708	0.897709	0.756409	0.718414	0.999262	BTC_05989;BTC_05990;BTC_05991;BTC_05992;	hypothetical protein;hypothetical protein;hypothetical protein;high affinity sulphate transporter 1;
B-18246	2513021125	Btc_contig00528_ace.247	17	2093	0.134855	0.146087	0.127854	0.126456	0.146789	0.152758	0.156788	0.113879	0.121365	0.118619	0.129944	0.135238	0.128253	0.14918	0.162242	0.119785	0.113106	0.161085	0.179979	0.19256	0.140845	0.162766	0.127119	0.193333	0.0814978	0.216265	0.0578656	0.0303248	0.7111	0.487813	0.107316	0.769498	0.590552	0.897709	0.751523	0.197979	0.878891	BTC_06390;BTC_06391;BTC_06392;	hypothetical protein;Site-specific recombinase XerD;conserved hypothetical protein (putative transposase or invertase);
B-18246	2513021147	Btc_contig00573_ace.269	1588	2949	0.114108	0.114783	0.130898	0.0948419	0.122324	0.12447	0.131931	0.0604982	0.0657396	0.0615616	0.0583804	0.0561905	0.0566914	0.103279	0.0988201	0.0834455	0.0879713	0.0877193	0.102236	0.141138	0.103286	0.108511	0.0875706	0.174444	0.0110132	0.180965	0.190229	0.527775	0.12836	0.0663558	0.0128493	0.00227023	0.75129	0.835726	0.445443	0.0589231	0.0229819	BTC_06425;BTC_06426;	Transposase and inactivated derivatives, TnpA family;Transposase and inactivated derivatives, TnpA family;
B-18246	2513021150	Btc_contig00583_ace.272	1714	3249	0.0850622	0.0904348	0.0593607	0.0806988	0.0795107	0.0841584	0.082218	0.0658363	0.0695322	0.0885886	0.0809793	0.0704762	0.0613383	0.0754098	0.0884956	0.0686406	0.0664273	0.0877193	0.113951	0.115974	0.086072	0.0882979	0.0720339	0.1	0.0572687	0.106792	0.0949411	0.332324	0.237014	0.0925702	0.750969	0.345123	0.605048	0.835726	0.445443	0.772631	0.537789	BTC_06379;BTC_06380;BTC_06381;BTC_06382;BTC_06383;	hypothetical protein;transcriptional regulator, ArsR family;Bacterial nucleoid DNA-binding protein;RNA chaperone Hfq;Regulators of stationary/sporulation gene expression;
B-18246	2513021156	Btc_contig00618_ace.278	929	2094	0.0871369	0.0921739	0.0974125	0.0998336	0.100917	0.0919378	0.0783939	0.0854093	0.0948167	0.0735736	0.0856874	0.0761905	0.0687732	0.0819672	0.0855457	0.0659489	0.0610413	0.0797448	0.085197	0.0902626	0.0821596	0.0861702	0.059322	0.0666667	0.0814978	0.0983021	0	0.119104	0.760743	0.0290659	0.000308956	0.808332	0.590552	0.897709	0.445443	0.0052104	0.916871	BTC_05970;BTC_05971;	Site-specific recombinase XerD;hypothetical protein;
B-18246	2513021162	Btc_contig00630_ace.284	1	23209	0.0560166	0.631304	1.30898	0.124792	1.29511	0.270156	1.24857	1.09075	0.721871	1.07508	1	0.8	0.362454	1.15738	1.18142	1.13863	1.24417	1.41148	1.20234	1.19475	1.25039	1.25957	1.2387	1.16	1.32819	1.25469	1.29591	0.816753	0.197238	0.000683166	0.867227	0.933653	0.963889	0.835726	0.027412	0.88656	0.999262	BTC_03588;BTC_03589;BTC_03590;BTC_03591;BTC_03592;BTC_03593;BTC_03594;BTC_03595;BTC_03596;BTC_03597;BTC_03598;BTC_03599;BTC_03600;BTC_03601;BTC_03602;BTC_03603;BTC_03604;BTC_03605;BTC_03606;BTC_03607;BTC_03608;BTC_03609;BTC_03610;BTC_03611;BTC_03612;BTC_03613;BTC_03614;	hypothetical protein;Predicted transcriptional regulators;Helix-turn-helix domain;TQXA domain;hypothetical protein;hypothetical protein;hypothetical protein;hypothetical protein;Type IV secretory pathway, VirD4 components;hypothetical protein;hypothetical protein;hypothetical protein;hypothetical protein;hypothetical protein;AAA-like domain;Type IV secretory pathway, VirD4 components;hypothetical…
B-18246	2513021167	Btc_contig00650_ace.289	403	2713	0.0622407	0.0556522	0.0563166	0.0648918	0.0489297	0.0664781	0.0745698	0.0338078	0.0278129	0.0315315	0.0508475	0.0228571	0.0334572	0.042623	0.0486726	0.0309556	0.032316	0.0398724	0.0543131	0.0798687	0.0485133	0.0468085	0.0381356	0.0822222	0.0154185	0.0902592	0.018711	0.0497273	0.230477	0.961545	0.425116	0.440159	0.590552	0.835726	0.995216	0.518868	0.63859	BTC_05914;BTC_05915;BTC_05916;	hypothetical protein;hypothetical protein;hypothetical protein;
B-18246	2513021167	Btc_contig00650_ace.289	4396	6075	0.0207469	0.0156522	0.021309	0.0332779	0.0168196	0.019802	0.0258126	0.0088968	0.011378	0.00750751	0.0112994	0.00571429	0.00929368	0.0131148	0.0132743	0.00942127	0.0125673	0.0111643	0.0138445	0.0207877	0.0156495	0.0170213	0.0127119	0.0333333	0	0.0402145	0.025641	0.443633	0.197046	0.503272	0.0806357	0.0121609	0.694664	0.835726	0.751523	0.17029	0.0709753	BTC_05919;BTC_05920;	Alkaline phosphatase;hypothetical protein;
B-18246	2513021171	Btc_contig00674_ace.293	15484	16723	0.00829876	0.00695652	0.0106545	0.00499168	0.00611621	0.00565771	0.00573614	0.00177936	0.00379267	0.003003	0.00188324	0.00190476	0.00185874	0.00327869	0.00442478	0.00538358	0.00359066	0.0015949	0.00425985	0.00328228	0.00625978	0.00425532	0.00564972	0.00888889	0	0.00938338	0.000693001	0.445869	0.506645	0.719547	0.167612	0.0967056	0.694776	0.841014	0.864088	0.24909	0.284612	BTC_00024;BTC_00025;	Xaa-Pro aminopeptidase;Predicted Zn-dependent hydrolases of the beta-lactamase fold;
B-18246	2513021171	Btc_contig00674_ace.293	49057	50325	0.0186722	0.0156522	0.0167428	0.0166389	0.0122324	0.0183876	0.0248566	0.00711744	0.00252845	0.00600601	0.00564972	0.00380952	0.00743494	0.00983607	0.00884956	0.00672948	0.005386	0.00956938	0.00958466	0.0131291	0.0109546	0.00957447	0.00988701	0.0244444	0.00220264	0.025916	0.000693001	0.135131	0.471944	0.790017	0.37266	0.318823	0.590552	0.835726	0.903199	0.46728	0.504148	BTC_00055;BTC_00056;	glyceraldehyde-3-phosphate dehydrogenase, type I;adenosylmethionine decarboxylase proenzyme (EC 4.1.1.50);
B-18246	2513021171	Btc_contig00674_ace.293	67792	68973	0.0186722	0.0156522	0.0182648	0.0183028	0.0168196	0.0268741	0.0152964	0.00711744	0.011378	0.012012	0.0094162	0.0114286	0.00743494	0.0139344	0.0125369	0.0141319	0.0170557	0.0143541	0.0170394	0.0207877	0.0140845	0.0159574	0.0155367	0.02	0.00220264	0.0250223	0.000693001	0.0734584	0.599565	0.984271	0.0260067	0.680315	0.590552	0.865043	0.99669	0.0959558	0.814854	BTC_00078;BTC_00080;	rRNA methylases;phenylalanyl-tRNA synthetase, alpha subunit (EC 6.1.1.20);
B-18246	2513021171	Btc_contig00674_ace.293	90205	91630	0.0228216	0.0226087	0.0228311	0.0216306	0.0259939	0.0240453	0.0305927	0.0088968	0.011378	0.00750751	0.00753296	0.00952381	0.0130112	0.0147541	0.0162242	0.0188425	0.0152603	0.0191388	0.0170394	0.0175055	0.0203443	0.0170213	0.0211864	0.0355556	0.00220264	0.0455764	0.000693001	0.194056	0.766148	0.864457	0.473676	0.508292	0.590552	0.897709	0.937567	0.564791	0.683874	BTC_00101;BTC_00102;BTC_00103;	ABC-type cobalamin/Fe3+-siderophores transport systems, ATPase components;sortase B. Cysteine peptidase. MEROPS family C60B;Uncharacterized enzyme involved in biosynthesis of extracellular polysaccharides;
B-18246	2513021171	Btc_contig00674_ace.293	113658	115404	0.0580913	0.053913	0.0578387	0.0499168	0.0535168	0.0636492	0.0650096	0.0213523	0.0278129	0.024024	0.0244821	0.0266667	0.027881	0.0360656	0.0368732	0.0323015	0.0305206	0.0366826	0.0351438	0.0426696	0.0438185	0.0425532	0.0437853	0.0711111	0.00440529	0.0759607	0.000693001	0.138907	0.56948	0.492786	0.123512	0.471319	0.590552	0.858486	0.751523	0.21072	0.65495	BTC_00128;BTC_00129;BTC_00130;	Protein of unknown function (DUF2507);succinate dehydrogenase subunit C (EC 1.3.5.1);succinate dehydrogenase subunit A (EC 1.3.5.1);
B-18246	2513021171	Btc_contig00674_ace.293	144820	146024	0.0373444	0.0295652	0.0304414	0.0199667	0.029052	0.0367751	0.0458891	0.0142349	0.0126422	0.012012	0.0094162	0.0114286	0.0148699	0.0196721	0.0235988	0.0269179	0.0233393	0.0207337	0.0212993	0.0306346	0.0312989	0.0255319	0.0282486	0.0555556	0.00220264	0.0554066	0.000693001	0.272734	0.615271	0.767302	0.293347	0.532875	0.590552	0.865043	0.885986	0.384345	0.706831	BTC_00166;BTC_00167;	trigger factor;ATP-dependent Clp protease ATP-binding subunit ClpX (EC 3.4.21.92);
B-18246	2513021171	Btc_contig00674_ace.293	161695	162824	0.0186722	0.0104348	0.0136986	0.00998336	0.0122324	0.0183876	0.0191205	0.00533808	0.00758534	0.00900901	0.0094162	0.00761905	0.00929368	0.00655738	0.0103245	0.00807537	0.00718133	0.0111643	0.00958466	0.00984683	0.0125196	0.00957447	0.00706215	0.0266667	0	0.0205541	0	0.141879	0.893766	0.310115	0.296753	0.77211	0.590552	0.959528	0.59322	0.387227	0.878891	BTC_00182;	valyl-tRNA synthetase (EC 6.1.1.9);
B-18246	2513021175	Btc_contig00693_ace.297	5777	7990	0.00829876	0.00869565	0.0243531	0.00665557	0.00764526	0.0113154	0.0114723	0.00533808	0.00632111	0.0045045	0.00564972	0.00571429	0.00557621	0.00655738	0.0103245	0.0121131	0.240575	0.00797448	0.00745474	0.0142232	0.00782473	0.00957447	0.0564972	0.02	0.00660793	0.0178731	0	0.695284	0.681641	0.154509	0.509379	0.950661	0.872615	0.886299	0.445443	0.59243	0.999262	BTC_01879;	phage tail tape measure protein, TP901 family, core region;
B-18246	2513021175	Btc_contig00693_ace.297	10718	15889	0.0165975	0.0173913	0.0243531	0.014975	0.0152905	0.0169731	0.0172084	0.00533808	0.00632111	0.0045045	0.00564972	0.00380952	0.00743494	0.00983607	0.0117994	0.013459	0.16158	0.00956938	0.00745474	0.0164114	0.0109546	0.0106383	0.0437853	0.0288889	0.00440529	0.025916	0	0.841162	0.65412	0.184953	0.401376	0.998334	0.981918	0.872986	0.474959	0.493646	0.999262	BTC_01881;BTC_01882;BTC_01883;BTC_01884;BTC_01885;BTC_01886;BTC_01887;	phage minor structural protein, N-terminal region;Domain of unknown function (DUF2479);Haemolysin XhlA;hypothetical protein;hypothetical protein;N-acetylmuramoyl-L-alanine amidase;hypothetical protein;
B-18246	2513021175	Btc_contig00693_ace.297	16005	17135	0.00829876	0.00695652	0.0152207	0.00499168	0.00611621	0.0113154	0.00573614	0.00355872	0.00632111	0.003003	0.00376648	0.00190476	0.00371747	0.00491803	0.00737463	0.00942127	0.138241	0.00637959	0.00425985	0.0142232	0.00469484	0.00531915	0.0409605	0.0177778	0.00440529	0.0214477	0	0.76778	0.688885	0.0946241	0.542103	0.982922	0.930028	0.891662	0.445443	0.623032	0.999262	BTC_01888;	Helix-turn-helix;
B-18246	2513021175	Btc_contig00693_ace.297	17694	20542	0.00622407	0.00695652	0.0258752	0.00831947	0.00611621	0.00990099	0.00956023	0.00355872	0.00505689	0.003003	0.00376648	0.00380952	0.00557621	0.00327869	0.00737463	0.0242261	0.197487	0.00637959	0.00425985	0.0142232	0.00625978	0.00744681	0.0437853	0.02	0.00440529	0.0169794	0	0.699972	0.938912	0.157568	0.476491	0.962353	0.874284	0.973177	0.445443	0.564791	0.999262	BTC_01890;BTC_01891;BTC_01892;	DNA segregation ATPase FtsK/SpoIIIE and related proteins;Replication-relaxation;Helix-turn-helix domain;
B-18247	2513021190	BTD_abti247P2-518_247006R1.57	8932	10389	0.0248963	0.0321739	0.0258752	0.0183028	0.0328746	0.0353607	0.0344168	0.0124555	0.0126422	0.0135135	0.0094162	0.00952381	0.0148699	0.0163934	0.019174	0.0148048	0.018851	0.0175439	0.0266241	0.0295405	0.0234742	0.0234043	0.019774	0.0555556	0.00440529	0.0607685	0	0.269843	0.650177	0.725799	0.427362	0.452813	0.590552	0.872986	0.864088	0.519634	0.643155	BTD_05835;	conserved hypothetical protein (putative transposase or invertase);
B-18247	2513021193	BTD_abti247P2-227_247050L1.2	297497	300698	0.0435685	0.04	0.0456621	0.0424293	0.0458716	0.049505	0.0497132	0.0231317	0.0202276	0.0165165	0.0188324	0.0171429	0.0185874	0.0336066	0.0294985	0.0269179	0.0287253	0.030303	0.029819	0.0371991	0.0359937	0.0361702	0.0324859	0.0622222	0.00660793	0.0661305	0	0.0944707	0.412886	0.793738	0.118762	0.413004	0.590552	0.835726	0.903511	0.209651	0.610942	BTD_00952;BTD_00954;	methionine adenosyltransferase (EC 2.5.1.6);phosphoenolpyruvate carboxykinase (ATP);
B-18247	2513021197	BTD_contig00222_ace.41	69395	71559	0.0580913	0.0695652	0.0684932	0.0682196	0.0657492	0.0763791	0.0688337	0.0266904	0.0265487	0.018018	0.0207156	0.0209524	0.0241636	0.0393443	0.0427729	0.0349933	0.0502693	0.0398724	0.0436635	0.0557987	0.0391236	0.05	0.0466102	0.0711111	0.00220264	0.0768543	0	0.145092	0.336454	0.510042	0.0304354	0.233707	0.590552	0.835726	0.751523	0.101424	0.403332	BTD_05437;BTD_05438;BTD_05439;BTD_05440;BTD_05441;BTD_05442;	Spore germination protein gerPA/gerPF;Prophage antirepressor;Protein of unknown function (DUF3954);hypothetical protein;hypothetical protein;phage DNA replication protein (predicted replicative helicase loader);
B-18247	2513021197	BTD_contig00222_ace.41	71733	73299	0.0477178	0.0434783	0.04414	0.0499168	0.0412844	0.049505	0.0554493	0.0177936	0.0176991	0.015015	0.0150659	0.0152381	0.0185874	0.0262295	0.0221239	0.0269179	0.0251346	0.0239234	0.0255591	0.0317287	0.0234742	0.0276596	0.0268362	0.0777778	0.00660793	0.0732797	0	0.161312	0.853736	0.647633	0.242292	0.210057	0.590552	0.934325	0.831622	0.33096	0.392025	BTD_05442;BTD_05443;	phage DNA replication protein (predicted replicative helicase loader);phage conserved hypothetical protein, C-terminal domain;
B-18247	2513021198	BTD_contig00043_ace.30	1	2843	0.00207469	0.00869565	0	0	0.00611621	0.00141443	0	0.00177936	0.00252845	0.003003	0.00376648	0.00380952	0.00557621	0	0.00294985	0.00538358	0.116697	0	0.00212993	0.00109409	0.057903	0	0.00282486	0.00222222	0.00440529	0.00983021	0	0.34615	0.880463	0.385034	0.686751	0.893113	0.613891	0.948418	0.650505	0.718009	0.998917	BTD_04860;BTD_04861;BTD_04862;BTD_04863;	hypothetical protein;N-acetylmuramoyl-L-alanine amidase;toxin secretion/phage lysis holin;Site-specific recombinase XerD;
B-18247	2513021198	BTD_contig00043_ace.30	4106	6530	0.00207469	0.0156522	0	0	0.00917431	0.00141443	0.00191205	0.00177936	0.00379267	0.00600601	0.00564972	0.00190476	0.00557621	0	0.00294985	0.00538358	0.0359066	0	0.00212993	0.00109409	0.00938967	0	0.00141243	0.00222222	0.00660793	0.0134048	0	0.221091	0.231416	0.865909	0.420725	0.964744	0.590552	0.835726	0.937567	0.515469	0.999262	BTD_04865;BTD_04866;BTD_04867;	hypothetical protein;hypothetical protein;Domain of unknown function (DUF2479);
B-18247	2513021198	BTD_contig00043_ace.30	7813	26447	0.00414938	0.0121739	0.00304414	0	0.0107034	0.00141443	0.00191205	0.00177936	0.00379267	0.00600601	0.00564972	0.00380952	0.00557621	0	0.00294985	0.00403769	0.149013	0	0.00212993	0.00109409	0.0829421	0	0.00141243	0.00444444	0.00660793	0.0116175	0	0.36609	0.997963	0.442334	0.682953	0.936661	0.621868	0.999378	0.713514	0.718009	0.999262	BTD_04868;BTD_04869;BTD_04870;BTD_04871;BTD_04872;BTD_04873;BTD_04874;BTD_04875;BTD_04876;BTD_04877;BTD_04878;BTD_04879;BTD_04880;BTD_04881;BTD_04882;BTD_04883;BTD_04884;BTD_04885;BTD_04886;BTD_04887;BTD_04888;BTD_04889;BTD_04890;	Transposase and inactivated derivatives;hypothetical protein;phage minor structural protein, N-terminal region;Phage-related protein;Phage-related minor tail protein;hypothetical protein;hypothetical protein;hypothetical protein;hypothetical protein;hypothetical protein;Phage gp6-like head-tail connector protein;phage major capsid protein, HK97 family;Protease subunit of ATP-dependent Clp proteas…
B-18247	2513021198	BTD_contig00043_ace.30	28136	41997	0.00414938	0.0121739	0.000761035	0	0.00764526	0.00141443	0.00191205	0.00177936	0.00252845	0.00750751	0.00564972	0.00380952	0.00557621	0	0.00294985	0.00538358	0.13465	0	0.00212993	0.00109409	0.0641628	0	0.00141243	0.00222222	0.00440529	0.0116175	0	0.366033	0.921463	0.446054	0.668895	0.926178	0.621868	0.963484	0.715917	0.718009	0.999262	BTD_04893;BTD_04894;BTD_04895;BTD_04896;BTD_04897;BTD_04898;BTD_04899;BTD_04900;BTD_04901;BTD_04902;BTD_04903;BTD_04904;BTD_04905;BTD_04906;BTD_04907;BTD_04908;BTD_04909;BTD_04910;BTD_04911;BTD_04912;BTD_04913;BTD_04914;BTD_04915;BTD_04916;BTD_04917;BTD_04918;BTD_04919;BTD_04920;BTD_04921;BTD_04922;BTD_04923;	Protein of unknown function (DUF3983);hypothetical protein;hypothetical protein;hypothetical protein;hypothetical protein;hypothetical protein;hypothetical protein;Predicted pyrophosphatase;hypothetical protein;Protein of unknown function (DUF3954);hypothetical protein;looped-hinge helix DNA binding domain, AbrB family;hypothetical protein;DNA replication protein;phage conserved hypothetical prot…
B-18247	2513021200	BTD_contig00055_ace.59	7	8625	0	0	0.00304414	0	0.0642202	0	0	0	0	0	0	0	0	0.00163934	0	0	0.005386	0.00637959	0.250266	0.00109409	0	0.00106383	0	0	0	0.00178731	0	0.966006	0.770779	0.530375	0.666215	0.980701	0.988708	0.897709	0.756409	0.718009	0.999262	BTD_05843;BTD_05844;BTD_05845;BTD_05846;BTD_05847;BTD_05848;BTD_05849;BTD_05850;BTD_05851;BTD_05852;BTD_05853;	hypothetical protein;hypothetical protein;Uncharacterized host factor I protein;hypothetical protein;hypothetical protein;relaxasome subunit MobC;MobA/MobL family;hypothetical protein;hypothetical protein;hypothetical protein;DNA segregation ATPase FtsK/SpoIIIE and related proteins;
B-18247	2513021201	BTD_contig00056_ace.72	1	2011	0	0	0	0	0.0489297	0	0	0	0	0	0	0	0	0	0	0	0.00359066	0.00318979	0.247071	0.00109409	0	0	0	0	0	0	0	0.918634	0.784416	0.506619	0.676307	0.969787	0.988708	0.897709	0.751523	0.718009	0.999262	BTD_05948;BTD_05949;BTD_05950;BTD_05951;	hypothetical protein;Replication-relaxation;Helix-turn-helix;Transposase and inactivated derivatives;
B-18247	2513021201	BTD_contig00056_ace.72	2958	4302	0	0	0	0	0.0351682	0	0	0	0	0	0	0	0	0	0	0	0.00359066	0.00478469	0.188498	0.00109409	0	0	0.00141243	0	0	0	0	0.932463	0.77941	0.493473	0.672483	0.966642	0.988708	0.897709	0.751523	0.718009	0.999262	BTD_05951;BTD_05952;	Transposase and inactivated derivatives;Transposase and inactivated derivatives;
B-18247	2513021201	BTD_contig00056_ace.72	4520	6349	0	0	0	0	0.0382263	0	0	0	0	0	0	0	0	0	0	0	0.00179533	0.0015949	0.233227	0	0	0	0	0	0	0	0	0.897368	0.786974	0.491234	0.686924	0.965325	0.988708	0.897709	0.751523	0.718009	0.999262	BTD_05952;BTD_05953;	Transposase and inactivated derivatives;Site-specific recombinases, DNA invertase Pin homologs;
B-18247	2513021203	BTD_abti247P2-131_407031L1.7	14837	16103	0.0165975	0.0173913	0.00913242	0.00998336	0.0183486	0.0183876	0.0114723	0.00355872	0.00505689	0.00750751	0.0094162	0.00761905	0.00743494	0.00819672	0.00884956	0.00942127	0.0125673	0.00956938	0.00745474	0.0131291	0.0125196	0.012766	0.00988701	0.0288889	0.00220264	0.0268097	0	0.295764	0.82008	0.905397	0.268881	0.673218	0.590552	0.909872	0.952893	0.358136	0.814854	BTD_02685;	Glycine/serine hydroxymethyltransferase;
B-18247	2513021203	BTD_abti247P2-131_407031L1.7	10823	14587	0.060166	0.0556522	0.0517504	0.0532446	0.0504587	0.0565771	0.0535373	0.0213523	0.0214918	0.0195195	0.0207156	0.0171429	0.0204461	0.0377049	0.0339233	0.0349933	0.0341113	0.0334928	0.0308839	0.0371991	0.0438185	0.0404255	0.039548	0.0933333	0.00660793	0.0929401	0	0.15612	0.681981	0.991524	0.236922	0.318752	0.590552	0.886299	0.99774	0.32781	0.504148	BTD_02678;BTD_02679;BTD_02680;BTD_02681;BTD_02682;BTD_02683;BTD_02684;	ATP synthase F1 subcomplex delta subunit;ATP synthase, F0 subunit b;ATP synthase F0 subcomplex C subunit;F0F1-type ATP synthase, subunit a;ATP synthase I chain;Putative F0F1-ATPase subunit (ATPase_gene1);uracil phosphoribosyltransferase (EC 2.4.2.9);
B-18247	2513021203	BTD_abti247P2-131_407031L1.7	8934	10624	0.0643154	0.0747826	0.0806697	0.0682196	0.0733945	0.0664781	0.0650096	0.0266904	0.0278129	0.0165165	0.0188324	0.0228571	0.0185874	0.0344262	0.0294985	0.0349933	0.0359066	0.0318979	0.0255591	0.0328228	0.0469484	0.0351064	0.0353107	0.0844444	0.00881057	0.077748	0	0.220674	0.621618	0.125701	0.109912	0.0691033	0.590552	0.865043	0.445443	0.200465	0.235644	BTD_02677;BTD_02678;	proton translocating ATP synthase, F1 alpha subunit;ATP synthase F1 subcomplex delta subunit;
B-18247	2513021203	BTD_abti247P2-131_407031L1.7	7747	8799	0.0622407	0.0504348	0.0669711	0.0615641	0.0642202	0.0509194	0.0497132	0.0160142	0.0189633	0.0135135	0.0150659	0.0171429	0.0167286	0.0295082	0.0294985	0.0242261	0.02693	0.0271132	0.0234292	0.0339168	0.0359937	0.0351064	0.0310734	0.0666667	0.00881057	0.0661305	0	0.097809	0.541184	0.21623	0.0991902	0.0967215	0.590552	0.843301	0.503824	0.190659	0.284612	BTD_02676;	ATP synthase, F1 gamma subunit;
B-18247	2513021203	BTD_abti247P2-131_407031L1.7	5810	7622	0.0311203	0.0330435	0.0380518	0.046589	0.0366972	0.0325318	0.0439771	0.0106762	0.0139064	0.0105105	0.0094162	0.00952381	0.0111524	0.0180328	0.020649	0.0161507	0.0197487	0.0207337	0.0202343	0.02407	0.0234742	0.0212766	0.0240113	0.0444444	0.00440529	0.0375335	0	0.147013	0.508545	0.247343	0.0562056	0.137252	0.590552	0.841014	0.536777	0.140953	0.310268	BTD_02674;BTD_02675;	ATP synthase, F1 epsilon subunit (delta in mitochondria);ATP synthase F1 subcomplex beta subunit;
B-18247	2513021206	BTD_contig00110_ace.65	2673	5369	0.0207469	0.0156522	0.0182648	0.0183028	0.0183486	0.0240453	0.0248566	0.0088968	0.00758534	0.00750751	0.0094162	0.00952381	0.0111524	0.0131148	0.0132743	0.013459	0.0125673	0.0127592	0.0191693	0.02407	0.0156495	0.0170213	0.0141243	0.04	0	0.0482574	0	0.114413	0.776238	0.5282	0.688931	0.675514	0.590552	0.897709	0.756409	0.718009	0.814854	BTD_05907;BTD_05908;BTD_05909;	Topoisomerase IA;Topoisomerase IA;Primase C terminal 1 (PriCT-1);
B-18247	2513021206	BTD_contig00110_ace.65	5488	7806	0.0165975	0.0121739	0.0136986	0.0116473	0.0122324	0.0169731	0.0210325	0.00711744	0.00758534	0.00750751	0.0094162	0.00571429	0.00929368	0.0114754	0.00737463	0.00672948	0.00718133	0.00956938	0.00958466	0.0109409	0.0125196	0.012766	0.0112994	0.0288889	0.00440529	0.0339589	0	0.202488	0.725587	0.983415	0.693795	0.52961	0.590552	0.897709	0.99669	0.718414	0.705415	BTD_05910;BTD_05911;	ATPases involved in chromosome partitioning;hypothetical protein;
B-18247	2513021212	BTD_abti247P2-5_407048R1.11	22190	23247	0.0124481	0.0156522	0.0182648	0.0133111	0.0137615	0.0268741	0.0286807	0.00533808	0.00758534	0.0045045	0.00376648	0.00761905	0.00557621	0.00819672	0.0117994	0.00807537	0.005386	0.00956938	0.00745474	0.00765864	0.0109546	0.00957447	0.0112994	0.0244444	0.00220264	0.025916	0	0.464592	0.617155	0.499271	0.577202	0.275681	0.706796	0.865043	0.751523	0.650731	0.449205	BTD_03362;	ATPase components of ABC transporters with duplicated ATPase domains;
B-18247	2513021218	BTD_contig00220_ace.66	1	1062	0.026971	0.0208696	0.0334855	0.0249584	0.088685	0.029703	0.0315488	0.0106762	0.0101138	0.012012	0.0094162	0.0114286	0.0167286	0.0221311	0.019174	0.0242261	0.021544	0.0255183	0.250799	0.0229759	0.0266041	0.0255319	0.0268362	0.0466667	0.00220264	0.0500447	0	0.85077	0.744251	0.489062	0.476818	0.999262	0.982607	0.897709	0.751523	0.564791	0.999262	BTD_05913;BTD_05914;	Metal-dependent hydrolase;Uncharacterized NAD(FAD)-dependent dehydrogenases;
B-18247	2513021218	BTD_contig00220_ace.66	1165	7008	0.0145228	0.0121739	0.0136986	0.0133111	0.0764526	0.0169731	0.0152964	0.00711744	0.00758534	0.00600601	0.00753296	0.00571429	0.00743494	0.00983607	0.0117994	0.012786	0.0125673	0.015949	0.288605	0.0153173	0.0140845	0.012766	0.0127119	0.0222222	0.00220264	0.0241287	0	0.983246	0.75289	0.511836	0.575509	0.988379	0.98941	0.897709	0.751523	0.650731	0.999262	BTD_05914;BTD_05915;BTD_05916;BTD_05917;BTD_05918;BTD_05919;	Uncharacterized NAD(FAD)-dependent dehydrogenases;Rhodanese-related sulfurtransferase;Camelysin metallo-endopeptidase;SipW-cognate class signal peptide;Membrane proteins related to metalloendopeptidases;hypothetical protein;
B-18247	2513021219	BTD_contig00222_ace.41	22415	24698	0.0788382	0.0678261	0.0852359	0.0815308	0.0764526	0.0707214	0.0764818	0.0266904	0.0252845	0.0255255	0.0188324	0.0285714	0.027881	0.0409836	0.039823	0.0444145	0.0520646	0.0414673	0.0330138	0.0437637	0.0500782	0.0414894	0.0423729	0.0911111	0.00660793	0.080429	0	0.12448	0.728887	0.209186	0.0383021	0.146084	0.590552	0.897709	0.503824	0.111773	0.321186	BTD_05385;BTD_05386;	peroxiredoxin;alkyl hydroperoxide reductase subunit F;
B-18247	2513021221	BTD_contig00231_ace.48	14500	15729	0.060166	0.0452174	0.0502283	0.0532446	0.0512232	0.0622348	0.0669216	0.024911	0.0265487	0.0255255	0.0207156	0.0209524	0.0297398	0.0565574	0.0412979	0.0376851	0.048474	0.0382775	0.0415335	0.0492341	0.0547731	0.0489362	0.0437853	0.0955556	0.0110132	0.0893655	0	0.0989991	0.642393	0.804429	0.121303	0.51801	0.590552	0.870077	0.909892	0.209651	0.692838	BTD_05671;BTD_05672;BTD_05673;	phage major capsid protein, HK97 family;Protease subunit of ATP-dependent Clp proteases;phage portal protein, HK97 family;
B-18247	2513021232	BTD_contig00328_ace.55	1	1417	0.033195	0.0313043	0.0289193	0.0216306	0.0244648	0.0282885	0.0382409	0.0142349	0.0151707	0.0135135	0.0112994	0.0114286	0.0130112	0.0213115	0.0176991	0.0188425	0.0179533	0.0223285	0.0212993	0.0284464	0.0250391	0.0265957	0.019774	0.0488889	0.00220264	0.0527256	0	0.0886048	0.505672	0.90432	0.285973	0.475375	0.590552	0.841014	0.952893	0.376219	0.657738	BTD_05801;	high affinity sulphate transporter 1;
B-18247	2513021232	BTD_contig00328_ace.55	3798	5526	0.0290456	0.026087	0.0228311	0.0216306	0.0214067	0.0240453	0.0229446	0.0142349	0.011378	0.0135135	0.0150659	0.0114286	0.0148699	0.0196721	0.0265487	0.0215343	0.0179533	0.0207337	0.0308839	0.0393873	0.0187793	0.0255319	0.0155367	0.0355556	0.00220264	0.0500447	0	0.0353259	0.497695	0.380422	0.162394	0.917546	0.590552	0.841014	0.650505	0.244735	0.999262	BTD_05804;BTD_05805;BTD_05806;	hypothetical protein;hypothetical protein;peptidoglycan-N-acetylmuramate O-acetyltransferase;
B-18247	2513021232	BTD_contig00328_ace.55	5881	8628	0.0165975	0.013913	0.0136986	0.0116473	0.0137615	0.0141443	0.0114723	0.00355872	0.00379267	0.003003	0.00376648	0.00571429	0.00371747	0.00819672	0.00737463	0.00672948	0.005386	0.00637959	0.00638978	0.0109409	0.00782473	0.00957447	0.00706215	0.0244444	0.00220264	0.0312779	0	0.085455	0.868433	0.84127	0.548948	0.245684	0.590552	0.938609	0.928414	0.62709	0.415077	BTD_05806;BTD_05807;BTD_05808;	peptidoglycan-N-acetylmuramate O-acetyltransferase;YqbF, hypothetical protein domain;hypothetical protein;
B-18247	2513021233	BTD_contig00337_ace.32	6896	9746	0.0518672	0.0452174	0.042618	0.0432612	0.0474006	0.0537482	0.0611855	0.0213523	0.0202276	0.0225225	0.0244821	0.0209524	0.027881	0.0393443	0.0383481	0.0323015	0.037702	0.030303	0.0404686	0.0514223	0.0516432	0.043617	0.0324859	0.153333	0.00660793	0.162645	0	0.218472	0.920527	0.437229	0.622192	0.583243	0.590552	0.963484	0.708841	0.686335	0.740488	BTD_04988;BTD_04989;BTD_04990;BTD_04991;BTD_04992;	Site-specific recombinases, DNA invertase Pin homologs;hypothetical protein;ABC-type multidrug transport system, ATPase component;Uncharacterized membrane protein;hypothetical protein;
B-18247	2513021233	BTD_contig00337_ace.32	10016	11065	0.139004	0.14	0.119482	0.145591	0.131498	0.146393	0.147228	0.088968	0.0758534	0.0825826	0.0847458	0.0838095	0.115242	0.170492	0.166667	0.144011	0.147217	0.169059	0.177849	0.208972	0.201878	0.180319	0.142655	0.237778	0.00660793	0.294459	0	0.0725847	0.604608	0.0906571	0.0652019	0.909108	0.590552	0.865043	0.445443	0.150574	0.999262	BTD_04992;BTD_04993;	hypothetical protein;circular bacteriocin, circularin A/uberolysin family;
B-18247	2513021233	BTD_contig00337_ace.32	18748	26258	0.0373444	0.0313043	0.0289193	0.0282862	0.0351682	0.039604	0.040153	0.0124555	0.0126422	0.0165165	0.0169492	0.0171429	0.0185874	0.0278689	0.0250737	0.0215343	0.0251346	0.0271132	0.0255591	0.0273523	0.0359937	0.0287234	0.0225989	0.08	0.00440529	0.0929401	0	0.144301	0.999378	0.595591	0.542417	0.567409	0.590552	0.999378	0.79002	0.623032	0.731479	BTD_05002;BTD_05003;BTD_05004;BTD_05005;	Leukocidin/Hemolysin toxin family;spore germination protein (amino acid permease);germination protein, Ger(x)C family;Bacillus/Clostridium GerA spore germination protein;
B-18247	2513021233	BTD_contig00337_ace.32	26381	31748	0.0207469	0.0191304	0.0167428	0.0166389	0.0168196	0.0240453	0.0210325	0.00711744	0.00758534	0.00900901	0.0094162	0.00952381	0.00929368	0.0131148	0.0117994	0.0107672	0.010772	0.0111643	0.0138445	0.0185996	0.0172144	0.0159574	0.0112994	0.0422222	0.00440529	0.0455764	0	0.179661	0.994541	0.726756	0.587054	0.535769	0.590552	0.999378	0.864088	0.658896	0.707744	BTD_05005;BTD_05006;BTD_05007;BTD_05008;BTD_05009;BTD_05010;	Bacillus/Clostridium GerA spore germination protein;Transposase and inactivated derivatives;Transposase and inactivated derivatives;transcriptional antiterminator, BglG family;Transposase and inactivated derivatives;hypothetical protein;
B-18247	2513021233	BTD_contig00337_ace.32	34743	37155	0.0518672	0.0504348	0.0365297	0.0449251	0.0458716	0.0523338	0.0497132	0.0177936	0.0202276	0.021021	0.0188324	0.0171429	0.0223048	0.0311475	0.0309735	0.0309556	0.0287253	0.0318979	0.0351438	0.0415755	0.0391236	0.0351064	0.029661	0.115556	0.00881057	0.111707	0	0.1796	0.926716	0.636385	0.435034	0.464748	0.590552	0.965831	0.827042	0.526966	0.648627	BTD_05017;BTD_05018;	hypothetical protein;D-alanyl-lipoteichoic acid biosynthesis protein DltB;
B-18247	2513021235	BTD_contig00376_ace.71	1	5998	0	0	0	0	0.0626911	0	0	0	0	0	0	0	0	0.00163934	0	0	0.005386	0.00637959	0.284345	0.00109409	0	0	0	0	0	0	0	0.945326	0.781212	0.505074	0.666478	0.972336	0.988708	0.897709	0.751523	0.718009	0.999262	BTD_05941;BTD_05942;BTD_05943;BTD_05944;BTD_05945;BTD_05946;BTD_05947;	hypothetical protein;hypothetical protein;hypothetical protein;hypothetical protein;Predicted transcriptional regulators;Helix-turn-helix domain;TQXA domain;
B-18247	2513021236	BTD_contig00385_ace.34	6	5925	0.0705394	0.0695652	0.065449	0.0599002	0.0672783	0.0876945	0.0803059	0.0284698	0.0290771	0.0307808	0.0320151	0.0304762	0.0334572	0.047541	0.0442478	0.0444145	0.0394973	0.046252	0.0468584	0.0568928	0.0516432	0.0489362	0.049435	0.124444	0.0176211	0.135836	0	0.152966	0.862312	0.982504	0.389526	0.449163	0.590552	0.938312	0.99669	0.483354	0.640805	BTD_05053;BTD_05054;BTD_05055;BTD_05056;	hypothetical protein;hypothetical protein;Phage integrase family;hypothetical protein;
B-18247	2513021236	BTD_contig00385_ace.34	6571	9007	0.0290456	0.0243478	0.0289193	0.0299501	0.0259939	0.0353607	0.0382409	0.0124555	0.011378	0.015015	0.0112994	0.0114286	0.0111524	0.0180328	0.0176991	0.0188425	0.0233393	0.0207337	0.0181044	0.02407	0.0250391	0.0212766	0.0240113	0.0644444	0.00440529	0.077748	0	0.196141	0.828559	0.60313	0.673553	0.420689	0.590552	0.913977	0.796728	0.718009	0.619454	BTD_05056;BTD_05057;BTD_05058;	hypothetical protein;hypothetical protein;rod shape-determining protein MreB;
B-18247	2513021243	BTD_abti247P2-36_407043L1.40	1843	2930	0.0373444	0.0347826	0.0273973	0.0399334	0.0321101	0.0353607	0.0449331	0.019573	0.0195954	0.015015	0.0150659	0.0133333	0.0167286	0.0196721	0.0221239	0.0174966	0.0197487	0.0191388	0.0181044	0.0295405	0.0250391	0.0223404	0.0211864	0.04	0.00440529	0.0455764	0	0.184804	0.508685	0.198198	0.141043	0.326133	0.590552	0.841014	0.487308	0.226119	0.513179	BTD_05329;	NADH dehydrogenase, FAD-containing subunit;
B-18247	2513021243	BTD_abti247P2-36_407043L1.40	12942	14090	0.026971	0.0191304	0.0273973	0.0249584	0.029052	0.0254597	0.0229446	0.0142349	0.011378	0.0105105	0.0112994	0.0133333	0.0148699	0.0180328	0.0176991	0.0188425	0.016158	0.0255183	0.0202343	0.0262582	0.0266041	0.0234043	0.0225989	0.0377778	0.00220264	0.0330652	0	0.0421324	0.59093	0.885779	0.0280037	0.892849	0.590552	0.865043	0.947628	0.0991882	0.998917	BTD_05340;BTD_05342;	glycyl-tRNA synthetase (EC 6.1.1.14);DNA-7-methylguanine glycosylase (EC 3.2.2.-);
B-18247	2513021248	BTD_contig00013_ace.29	16944	18293	0.0767635	0.0921739	0.0829528	0.0565724	0.0779817	0.0735502	0.0898662	0.0587189	0.05689	0.0600601	0.0819209	0.0561905	0.0799257	0.101639	0.103245	0.114401	0.118492	0.0757576	0.0894569	0.0787746	0.13928	0.0659574	0.0663842	0.0733333	0.0396476	0.114388	0	0.431146	0.991831	0.300472	0.00049317	0.331546	0.681155	0.999378	0.584554	0.00586324	0.519153	BTD_04831;	hypothetical protein;
B-18247	2513021250	BTD_abti247P2-214_247294R1.10	133000	134823	0.060166	0.0626087	0.0593607	0.0665557	0.0718654	0.0565771	0.0688337	0.0213523	0.0202276	0.0165165	0.0169492	0.0171429	0.0204461	0.0295082	0.0280236	0.0323015	0.0233393	0.0287081	0.028754	0.0382932	0.0375587	0.0361702	0.0353107	0.0933333	0.00660793	0.0920465	0	0.213311	0.741799	0.427632	0.356415	0.149463	0.590552	0.897709	0.697882	0.45043	0.321997	BTD_03326;BTD_03327;	UDP-N-acetylglucosamine 1-carboxyvinyltransferase (EC 2.5.1.7);Protein of unknown function (DUF1779);
B-18247	2513021251	BTD_abti247P2-150_247387L1.62	5305	6483	0.0186722	0.013913	0.0152207	0.0166389	0.0198777	0.019802	0.0229446	0.0142349	0.00758534	0.0195195	0.0150659	0.0133333	0.0223048	0.0196721	0.019174	0.0215343	0.021544	0.0271132	0.027689	0.0284464	0.0187793	0.0329787	0.0155367	0.0266667	0.00881057	0.0312779	0	0.152712	0.909583	0.215929	0.029356	0.284298	0.590552	0.963484	0.503824	0.100247	0.458591	BTD_05881;BTD_05882;	hypothetical protein;Site-specific recombinases, DNA invertase Pin homologs;
B-18247	2513021255	BTD_abti247P2-70_247186L1.1	500339	501420	0.0145228	0.0173913	0.0114155	0.0133111	0.0122324	0.0183876	0.0248566	0.00711744	0.00758534	0.00750751	0.00564972	0.00761905	0.00743494	0.00819672	0.00884956	0.0107672	0.010772	0.00797448	0.0106496	0.00984683	0.00782473	0.00957447	0.00988701	0.0311111	0.00440529	0.0312779	0	0.531411	0.816543	0.81191	0.331677	0.398441	0.751467	0.909872	0.914467	0.426412	0.597661	BTD_00543;BTD_00544;	ribonucleoside-diphosphate reductase class Ib alpha subunit (EC 1.17.4.1);ribonucleoside-diphosphate reductase 2, operon protein nrdI;
B-18247	2513021272	BTD_contig00411_ace.12	91966	93031	0.0207469	0.0208696	0.021309	0.0216306	0.0214067	0.0268741	0.0248566	0.0142349	0.011378	0.0105105	0.0094162	0.0114286	0.0148699	0.0180328	0.0132743	0.0161507	0.010772	0.015949	0.0191693	0.0229759	0.0234742	0.0170213	0.0141243	0.0511111	0.00220264	0.0437891	0	0.151211	0.988612	0.703458	0.501873	0.693267	0.590552	0.999378	0.864088	0.585823	0.824217	BTD_03604;	ABC-type oligopeptide transport system, periplasmic component;
B-18247	2513021272	BTD_contig00411_ace.12	52465	53563	0.0809129	0.0730435	0.0684932	0.0549085	0.0795107	0.0848656	0.105163	0.0373665	0.0316056	0.0345345	0.0225989	0.0304762	0.0297398	0.042623	0.0471976	0.0565276	0.0412926	0.0494418	0.0457934	0.0503282	0.0610329	0.0404255	0.0480226	0.104444	0.0132159	0.112601	0	0.237004	0.710859	0.70758	0.168702	0.296449	0.590552	0.897709	0.864088	0.249555	0.473433	BTD_03559;BTD_03560;BTD_03561;	Superfamily I DNA and RNA helicases;Spore coat protein Z;hypothetical protein;
B-18247	2513021272	BTD_contig00411_ace.12	20274	21533	0.0186722	0.0226087	0.0243531	0.00998336	0.0259939	0.0268741	0.0248566	0.0160142	0.0139064	0.00900901	0.0112994	0.00952381	0.0111524	0.0147541	0.0176991	0.0148048	0.010772	0.0127592	0.0181044	0.0142232	0.0156495	0.0148936	0.0169492	0.0288889	0.00220264	0.0250223	0	0.329164	0.329394	0.314166	0.0489729	0.462205	0.605048	0.835726	0.59322	0.12992	0.647894	BTD_03527;BTD_03528;	2-oxoglutarate dehydrogenase E1 component (EC 1.2.4.2);2-oxoglutarate dehydrogenase E2 component (EC 2.3.1.61);
B-18247	2513021274	BTD_abti247P2-248_407142R2.9	80235	81280	0.0456432	0.0434783	0.0517504	0.0415973	0.059633	0.0678925	0.0688337	0.0231317	0.0221239	0.0195195	0.0150659	0.0152381	0.0148699	0.0262295	0.0265487	0.0349933	0.0305206	0.0247209	0.0244941	0.0317287	0.0359937	0.0297872	0.0303672	0.0733333	0.00440529	0.0656836	0	0.33877	0.55464	0.279719	0.193595	0.171227	0.607516	0.853207	0.570489	0.273762	0.341391	BTD_03106;	transketolase, bacterial and yeast;
B-18247	2513021275	BTD_contig00296_ace.61	4069	7092	0	0	0	0	0.0688073	0	0	0	0	0	0	0	0	0	0	0	0.00359066	0.00637959	0.277955	0.00109409	0	0	0	0	0	0	0	0.945646	0.782042	0.537262	0.668474	0.976756	0.988708	0.897709	0.756409	0.718009	0.999262	BTD_05870;BTD_05871;BTD_05872;BTD_05873;	Transposase and inactivated derivatives;hypothetical protein;conserved hypothetical protein (putative transposase or invertase);Transposase and inactivated derivatives;
B-18247	2513021275	BTD_contig00296_ace.61	1983	3452	0	0	0	0	0.0626911	0	0	0	0	0	0	0	0	0	0	0	0.00179533	0.0015949	0.27263	0	0	0	0	0	0	0	0	0.910312	0.78722	0.536152	0.680178	0.975819	0.988708	0.897709	0.756409	0.718009	0.999262	BTD_05867;BTD_05868;BTD_05869;	Transposase and inactivated derivatives;hypothetical protein;Transposase and inactivated derivatives;
B-18247	2513021275	BTD_contig00296_ace.61	4	1781	0	0	0	0	0.0558104	0	0	0	0	0	0	0	0	0	0	0	0.00179533	0.00318979	0.271033	0.00109409	0	0	0	0	0	0	0	0.919834	0.784793	0.520608	0.681115	0.97217	0.988708	0.897709	0.756409	0.718009	0.999262	BTD_05863;BTD_05864;BTD_05865;BTD_05866;BTD_05867;	hypothetical protein;hypothetical protein;hypothetical protein;hypothetical protein;Transposase and inactivated derivatives;
B-18247	2513021276	BTD_abti247P2-36_407211L1.6	46690	47940	0.0207469	0.0226087	0.0273973	0.0232945	0.029052	0.0254597	0.0267686	0.0124555	0.011378	0.0105105	0.00753296	0.00952381	0.0111524	0.0196721	0.020649	0.0148048	0.0125673	0.0127592	0.0170394	0.0153173	0.0234742	0.0191489	0.0141243	0.0355556	0.00220264	0.0357462	0	0.20187	0.479482	0.467383	0.142293	0.360543	0.590552	0.836488	0.746417	0.226119	0.553752	BTD_02476;BTD_02477;	lipoate synthase;Membrane proteins related to metalloendopeptidases;
B-18247	2513021276	BTD_abti247P2-36_407211L1.6	39750	41674	0.0248963	0.0243478	0.0273973	0.0266223	0.0351682	0.0282885	0.0267686	0.0142349	0.0139064	0.0105105	0.0112994	0.00952381	0.0111524	0.0180328	0.0132743	0.0161507	0.0179533	0.0175439	0.0138445	0.0207877	0.0219092	0.0180851	0.0169492	0.0333333	0.00220264	0.0312779	0	0.104442	0.46295	0.227423	0.0468546	0.255805	0.590552	0.835726	0.521448	0.127812	0.425458	BTD_02465;BTD_02466;BTD_02467;BTD_02468;	Uncharacterized conserved protein;fructose-1,6-bisphosphatase, class II;Protein of unknown function (DUF3055);hypothetical protein;
B-18247	2513021279	BTD_abti247P2-248_247023L2.4	114057	115260	0.0207469	0.0226087	0.0258752	0.0199667	0.0229358	0.0318246	0.0305927	0.0142349	0.0126422	0.0105105	0.0150659	0.00952381	0.00929368	0.0204918	0.0176991	0.0174966	0.0125673	0.015949	0.0159744	0.0229759	0.0156495	0.0180851	0.019774	0.0466667	0.00440529	0.0446828	0	0.102776	0.536654	0.998727	0.358621	0.365332	0.590552	0.841014	0.998737	0.45144	0.556305	BTD_01534;BTD_01535;BTD_01536;BTD_01537;	DNA-directed RNA polymerase subunit omega (EC 2.7.7.6);guanylate kinase (EC 2.7.4.8);Uncharacterized protein conserved in bacteria;TIGR00255 family protein;
B-18247	2513021279	BTD_abti247P2-248_247023L2.4	99026	100924	0.0186722	0.0191304	0.0167428	0.0199667	0.0152905	0.0268741	0.0191205	0.0106762	0.00758534	0.00900901	0.00753296	0.0114286	0.00929368	0.0147541	0.0132743	0.013459	0.0143627	0.0127592	0.0127796	0.0175055	0.0140845	0.0148936	0.0169492	0.0377778	0.00220264	0.0294906	0	0.205285	0.966076	0.998737	0.174131	0.589386	0.590552	0.99714	0.998737	0.256403	0.740488	BTD_01520;BTD_01521;BTD_01522;	DAK2 domain fusion protein YloV;Uncharacterized protein conserved in bacteria;LSU ribosomal protein L28P;
B-18247	2513021279	BTD_abti247P2-248_247023L2.4	85292	86553	0.0290456	0.0243478	0.0228311	0.0332779	0.0321101	0.039604	0.040153	0.0124555	0.0202276	0.0135135	0.0112994	0.0152381	0.0130112	0.0196721	0.019174	0.0215343	0.0197487	0.0223285	0.0197018	0.02407	0.0219092	0.0276596	0.0310734	0.0466667	0.00660793	0.0536193	0	0.304839	0.77124	0.990459	0.389996	0.538041	0.590552	0.897709	0.99774	0.483354	0.707832	BTD_01509;BTD_01510;	signal recognition particle subunit FFH/SRP54 (srp54);Uncharacterized protein conserved in bacteria;
B-18247	2513021279	BTD_abti247P2-248_247023L2.4	83893	85188	0.0518672	0.0469565	0.0487062	0.0366057	0.0489297	0.0643564	0.0650096	0.019573	0.0290771	0.0225225	0.0244821	0.0228571	0.0315985	0.0360656	0.0353982	0.0323015	0.0341113	0.0287081	0.0351438	0.0393873	0.0344288	0.0361702	0.039548	0.0822222	0.00660793	0.0786416	0	0.211802	0.809001	0.673992	0.266174	0.574368	0.590552	0.908856	0.84546	0.356007	0.737488	BTD_01506;BTD_01507;BTD_01508;BTD_01509;	16S rRNA processing protein RimM;Predicted RNA-binding protein (contains KH domain);SSU ribosomal protein S16P;signal recognition particle subunit FFH/SRP54 (srp54);
B-18247	2513021279	BTD_abti247P2-248_247023L2.4	67866	69128	0.0518672	0.0643478	0.0547945	0.0798669	0.059633	0.0820368	0.0688337	0.0284698	0.0278129	0.0345345	0.0263653	0.0266667	0.0315985	0.0459016	0.0412979	0.0417227	0.0412926	0.0414673	0.0425985	0.0514223	0.0485133	0.0457447	0.0451977	0.115556	0.0110132	0.0974084	0	0.214237	0.939829	0.805014	0.167182	0.441641	0.590552	0.973177	0.909892	0.24909	0.63859	BTD_01488;BTD_01489;	translation elongation factor Ts (EF-Ts);SSU ribosomal protein S2P;
B-18247	2513021283	BTD_abti247P2-493_247140L1.77	584	2281	0.00622407	0.00695652	0.00761035	0.00665557	0.00764526	0.00990099	0.00764818	0.00177936	0.00252845	0.003003	0.00188324	0.00190476	0.00185874	0.00327869	0.00294985	0.00269179	0.00359066	0.00318979	0.00319489	0.00437637	0.00312989	0.00425532	0.00423729	0.0155556	0	0.0151921	0	0.245806	0.80976	0.701557	0.664865	0.227641	0.590552	0.908856	0.864088	0.718009	0.397134	BTD_05982;BTD_05983;	Predicted secreted protein;hypothetical protein;
B-18247	2513021284	BTD_abti247P2-493_247306L1.47	414	3346	0.0373444	0.0365217	0.0304414	0.0266223	0.0351682	0.0438472	0.042065	0.0160142	0.0176991	0.0165165	0.0188324	0.0152381	0.0204461	0.0311475	0.0353982	0.025572	0.0233393	0.0318979	0.0319489	0.0415755	0.029734	0.0361702	0.0282486	0.0533333	0.00440529	0.0643432	0	0.0591559	0.440024	0.564559	0.145492	0.660383	0.590552	0.835726	0.777783	0.226713	0.812195	BTD_05641;BTD_05642;BTD_05643;	hypothetical protein;hypothetical protein;Collagenase/Peptidase family M9 N-terminal;
B-18247	2513021284	BTD_abti247P2-493_247306L1.47	4292	5335	0.033195	0.0295652	0.0304414	0.0266223	0.0321101	0.0381895	0.040153	0.0124555	0.0164349	0.0195195	0.0169492	0.0133333	0.0148699	0.0180328	0.0162242	0.0201884	0.0233393	0.0175439	0.0244941	0.0268053	0.0203443	0.0244681	0.0225989	0.0511111	0.00220264	0.0554066	0	0.218967	0.714891	0.635824	0.3361	0.406695	0.590552	0.897709	0.827042	0.429833	0.604394	BTD_05643;	Collagenase/Peptidase family M9 N-terminal;
B-18247	2513021284	BTD_abti247P2-493_247306L1.47	5534	7138	0.0394191	0.0278261	0.0289193	0.0166389	0.0259939	0.0410184	0.0363289	0.0124555	0.011378	0.0105105	0.0169492	0.00952381	0.0148699	0.0229508	0.0221239	0.0188425	0.0179533	0.0175439	0.027689	0.0306346	0.0250391	0.0202128	0.0183616	0.0488889	0.00440529	0.0759607	0	0.0971894	0.492499	0.723603	0.543454	0.50303	0.590552	0.841014	0.864088	0.623032	0.683874	BTD_05645;	hypothetical protein;
B-18247	2513021284	BTD_abti247P2-493_247306L1.47	11381	13231	0.0892116	0.0817391	0.086758	0.0981697	0.0810398	0.107496	0.116635	0.0355872	0.0366625	0.0345345	0.0301318	0.0342857	0.0371747	0.0655738	0.0589971	0.0551817	0.0556553	0.0606061	0.0692226	0.0864333	0.0751174	0.0744681	0.0550847	0.191111	0.00881057	0.184093	0	0.117826	0.750649	0.861982	0.486342	0.403	0.590552	0.897709	0.937567	0.573955	0.601688	BTD_05650;BTD_05651;BTD_05652;BTD_05653;	hypothetical protein;hypothetical protein;Haemolysin XhlA;Transposase and inactivated derivatives;
B-18247	2513021284	BTD_abti247P2-493_247306L1.47	13844	15592	0.026971	0.0208696	0.0197869	0.0199667	0.0214067	0.0254597	0.0267686	0.0106762	0.00884956	0.00750751	0.0112994	0.00952381	0.00929368	0.0180328	0.0147493	0.013459	0.0143627	0.0143541	0.0149095	0.0218818	0.0234742	0.0148936	0.0112994	0.0577778	0.00220264	0.0643432	0	0.103227	0.90314	0.584508	0.527122	0.425067	0.590552	0.963484	0.78835	0.610852	0.620211
B-18247	2513021285	BTD_abti247P2-496_247252L1.60	2605	6817	2.55602	2.30435	1.85236	2.05491	2.39144	2.26733	2.07457	1.95374	1.90013	2.58709	2.85687	2.97714	2.84758	2.89672	3.01622	2.82907	3.01616	2.99203	3.00213	3.16521	3.28013	2.48085	2.43079	0.997778	2.60352	3.67292	0	0.260143	0.462055	0.495543	0.00210627	0.0306543	0.590552	0.835726	0.751523	0.0164906	0.15375	BTD_05859;	transcriptional antiterminator, BglG family;
B-18247	2513021287	BTD_abti247P2-522_247200L1.63	2115	3169	0.0497925	0.0469565	0.0456621	0.0415973	0.0397554	0.049505	0.0630975	0.0231317	0.0240202	0.018018	0.0225989	0.0266667	0.0260223	0.0229508	0.0324484	0.025572	0.02693	0.0287081	0.027689	0.0448578	0.0312989	0.0361702	0.0324859	0.1	0.0132159	0.107239	0	0.202373	0.984827	0.845381	0.497726	0.505389	0.590552	0.999378	0.928414	0.583102	0.683874	BTD_05890;	Site-specific recombinases, DNA invertase Pin homologs;
B-18247	2513021287	BTD_abti247P2-522_247200L1.63	3460	4781	0.126556	0.12	0.118721	0.137271	0.140673	0.123762	0.147228	0.0996441	0.108723	0.0690691	0.0932203	0.0885714	0.0780669	0.095082	0.0943953	0.0915209	0.102334	0.099681	0.0990415	0.111597	0.109546	0.0941489	0.0805085	0.153333	0.0660793	0.159517	0	0.108935	0.833463	0.104196	0.0169826	0.562718	0.590552	0.916238	0.445443	0.0707976	0.731305	BTD_05891;BTD_05892;	hypothetical protein;Site-specific recombinase XerD;
B-18247	2513021288	BTD_abti247P2-535_247078L1.43	1	21879	0.00207469	0.00173913	0.00304414	0	0.0672783	0.00141443	0.00191205	0.00177936	0.00126422	0.0015015	0.00188324	0	0	0.00327869	0.00294985	0.0013459	0.00718133	0.00637959	0.282215	0.00328228	0.00156495	0.00212766	0.00141243	0.00222222	0	0.00357462	0	0.958918	0.756833	0.512721	0.651446	0.978516	0.988708	0.897709	0.751523	0.714676	0.999262	BTD_05529;BTD_05530;BTD_05531;BTD_05532;BTD_05533;BTD_05534;BTD_05535;BTD_05536;BTD_05537;BTD_05538;BTD_05539;BTD_05540;BTD_05541;BTD_05542;BTD_05543;BTD_05544;BTD_05545;BTD_05546;BTD_05547;BTD_05548;BTD_05549;BTD_05550;BTD_05551;BTD_05552;BTD_05553;BTD_05554;BTD_05555;BTD_05556;BTD_05557;BTD_05558;BTD_05559;BTD_05560;	Transposase and inactivated derivatives, TnpA family;Site-specific recombinases, DNA invertase Pin homologs;hypothetical protein;hypothetical protein;hypothetical protein;conserved hypothetical protein (putative transposase or invertase);hypothetical protein;transcriptional regulator, ArsR family;bacterial nucleoid protein HU beta subunit;RNA chaperone Hfq;transcriptional regulator, AbrB family;S…
B-18247	2513021290	BTD_contig00054_ace.45	17719	19107	0.0207469	0.0173913	0.021309	0.0133111	0.0168196	0.019802	0.0191205	0.0106762	0.0101138	0.00900901	0.0150659	0.0152381	0.0148699	0.0180328	0.0176991	0.0174966	0.0197487	0.0175439	0.0234292	0.0251641	0.0187793	0.0223404	0.0183616	0.0444444	0.00220264	0.0446828	0	0.0920083	0.997123	0.188918	0.309715	0.983383	0.590552	0.999378	0.4775	0.402504	0.999262	BTD_05603;BTD_05604;	hypothetical protein;hypothetical protein;
B-18247	2513021293	BTD_abti247P2-505_247059R1.35	5505	7143	0.026971	0.0243478	0.0243531	0.0216306	0.0259939	0.0282885	0.0248566	0.0124555	0.011378	0.0105105	0.0094162	0.00952381	0.00929368	0.0196721	0.0221239	0.0174966	0.0197487	0.0207337	0.0223642	0.0339168	0.029734	0.0287234	0.0225989	0.0511111	0.00440529	0.0563003	0	0.110304	0.455001	0.347342	0.386729	0.619798	0.590552	0.835726	0.619921	0.483035	0.770124	BTD_05091;BTD_05092;BTD_05093;	hypothetical protein;Glycosyltransferases involved in cell wall biogenesis;Uncharacterized conserved protein;
B-18247	2513021293	BTD_abti247P2-505_247059R1.35	7664	9553	0.026971	0.0243478	0.0228311	0.0183028	0.0275229	0.0325318	0.0344168	0.0142349	0.011378	0.0135135	0.0188324	0.0152381	0.0167286	0.0262295	0.0250737	0.0242261	0.02693	0.0255183	0.0308839	0.0350109	0.0344288	0.0319149	0.0268362	0.0777778	0.00660793	0.075067	0	0.203251	0.918379	0.215422	0.577752	0.86963	0.590552	0.963484	0.503824	0.650731	0.979478	BTD_05093;BTD_05094;BTD_05095;	Uncharacterized conserved protein;Transposase and inactivated derivatives;hypothetical protein;
B-18247	2513021293	BTD_abti247P2-505_247059R1.35	9676	11777	0.0124481	0.013913	0.0121766	0.00998336	0.0137615	0.0169731	0.0152964	0.00533808	0.00379267	0.00750751	0.00564972	0.00761905	0.00557621	0.0114754	0.0103245	0.00942127	0.010772	0.0111643	0.0138445	0.0185996	0.0140845	0.0159574	0.00847458	0.0422222	0.00220264	0.0437891	0	0.150235	0.994945	0.241971	0.613826	0.679794	0.590552	0.999378	0.536777	0.679441	0.814854	BTD_05096;BTD_05097;	hypothetical protein;Predicted transcriptional regulators;
B-18247	2513021293	BTD_abti247P2-505_247059R1.35	11976	13598	0.0103734	0.0104348	0.00761035	0.00998336	0.00917431	0.0127298	0.0114723	0.00533808	0.00632111	0.00600601	0.00564972	0.00380952	0.00371747	0.00819672	0.0117994	0.00807537	0.00718133	0.00797448	0.0138445	0.0142232	0.0125196	0.012766	0.00706215	0.0266667	0.00440529	0.0312779	0	0.238778	0.641863	0.17173	0.575651	0.456446	0.590552	0.870077	0.459379	0.650731	0.645459	BTD_05098;BTD_05099;	Uncharacterized protein conserved in bacteria;Uncharacterized conserved protein;
B-18247	2513021293	BTD_abti247P2-505_247059R1.35	13955	15278	0.0124481	0.0191304	0.0167428	0.0116473	0.0137615	0.0226308	0.0172084	0.00711744	0.005689	0.00600601	0.00753296	0.00571429	0.00557621	0.0114754	0.00884956	0.0107672	0.00897666	0.00797448	0.0117146	0.0131291	0.0140845	0.0148936	0.00988701	0.0355556	0.00220264	0.0339589	0	0.383323	0.71586	0.826373	0.613546	0.424557	0.637548	0.897709	0.917874	0.679441	0.620211	BTD_05099;BTD_05100;	Uncharacterized conserved protein;Transposase and inactivated derivatives;
B-18247	2513021293	BTD_abti247P2-505_247059R1.35	19807	21755	0.182573	0.210435	0.207002	0.21797	0.183486	0.19802	0.204589	0.104982	0.120101	0.0960961	0.118644	0.0971429	0.10223	0.122951	0.140118	0.123822	0.123878	0.121212	0.161874	0.18709	0.156495	0.156383	0.112994	0.228889	0.0484581	0.266309	0	0.122505	0.555515	0.331979	0.0558335	0.447708	0.590552	0.853207	0.615985	0.140953	0.640805	BTD_05106;BTD_05107;	MerR HTH family regulatory protein/Protein of unknown function (DUF3967);hypothetical protein;
B-18247	2513021293	BTD_abti247P2-505_247059R1.35	25527	27448	0.00829876	0.00695652	0.0106545	0.00998336	0.00917431	0.0127298	0.0114723	0.00355872	0.00379267	0.003003	0.00376648	0.00571429	0.00557621	0.00491803	0.00442478	0.00538358	0.00359066	0.00478469	0.00532481	0.00765864	0.00782473	0.00638298	0.00423729	0.03	0.00220264	0.0357462	0	0.282852	0.591103	0.763918	0.46072	0.509177	0.590552	0.865043	0.885262	0.551832	0.683874	BTD_05111;BTD_05112;	Nucleoside-diphosphate-sugar epimerases;hypothetical protein;
B-18247	2513021293	BTD_abti247P2-505_247059R1.35	31490	32535	0.0145228	0.0156522	0.021309	0.0183028	0.0152905	0.0183876	0.00956023	0.0088968	0.00758534	0.00750751	0.0094162	0.00857143	0.00929368	0.0163934	0.020649	0.0201884	0.0179533	0.015949	0.0255591	0.0229759	0.0250391	0.0260638	0.0155367	0.0288889	0.00220264	0.0303843	0	0.234528	0.511005	0.142935	0.0334546	0.968393	0.590552	0.841014	0.445443	0.103259	0.999262	BTD_05115;BTD_05116;	hypothetical protein;hypothetical protein;
MYBT22	2513250672	BTE_contig00001.1	4179	5260	0	0.00173913	0	0	0	0.00424328	0.00382409	0	0.00126422	0.0015015	0	0.00190476	0.00185874	0	0	0	0	0	0	0.00218818	0.00312989	0.0117021	0.00141243	0	0.00220264	0.000893655	0.001386	0.107635	0.625682	0.556989	0.0748286	0.35311	0.590552	0.865706	0.773352	0.162297	0.544944	BTE_00005;BTE_00006;	undecaprenyl-diphosphatase UppP;Uncharacterized protein conserved in bacteria;
MYBT22	2513250674	BTE_contig00005.3	13265	15038	0.0207469	0.0226087	0.0197869	0.0399334	0.0229358	0.0226308	0.0305927	0.0088968	0.011378	0.00750751	0.00753296	0.00761905	0.00929368	0.0147541	0.0162242	0.0174966	0.016158	0.0143541	0.0170394	0.0218818	0.0234742	0.0287234	0.0155367	0.0422222	0.00220264	0.0303843	0.032571	0.964262	0.356745	0.194372	0.22637	0.00846457	0.988708	0.835726	0.487308	0.314566	0.0554515	BTE_00044;BTE_00045;BTE_00046;	methionine aminopeptidase, type I (EC 3.4.11.18);Adenylate kinase (EC 2.7.4.3);protein translocase subunit secY/sec61 alpha;
MYBT22	2513250674	BTE_contig00005.3	25999	27735	0.0311203	0.0208696	0.0182648	0.0299501	0.0244648	0.0254597	0.0210325	0.0106762	0.0126422	0.00900901	0.0094162	0.00952381	0.0130112	0.0131148	0.0176991	0.0121131	0.0125673	0.0127592	0.0191693	0.0196937	0.0187793	0.0244681	0.0127119	0.02	0.00440529	0.0321716	0.031185	0.98204	0.148878	0.586977	0.0378033	0.00137312	0.98941	0.835726	0.788367	0.111773	0.0183655	BTE_00068;BTE_00069;	translation elongation factor 1A (EF-1A/EF-Tu);translation elongation factor 2 (EF-2/EF-G);
MYBT22	2513250674	BTE_contig00005.3	29556	30601	0.00414938	0.00521739	0.0106545	0.014975	0.00611621	0.0113154	0.0114723	0.00533808	0.00379267	0.0045045	0.00376648	0.00380952	0.00557621	0.00327869	0.00294985	0.00269179	0.00359066	0.00318979	0.00425985	0.00656455	0.00625978	0.0170213	0.00423729	0.00888889	0	0.0125112	0.00831601	0.562413	0.21168	0.639219	0.186188	0.222223	0.771515	0.835726	0.827376	0.266814	0.395626	BTE_00072;BTE_00073;	LSU ribosomal protein L7AE;DNA-directed RNA polymerase, beta' subunit, predominant form;
MYBT22	2513250674	BTE_contig00005.3	37024	38043	0.00622407	0.00347826	0.00304414	0.00332779	0.00458716	0.00707214	0.00764818	0.00177936	0.00252845	0.003003	0.00188324	0.00380952	0.00185874	0.00327869	0.00294985	0.00403769	0.00179533	0.00318979	0.00319489	0.00547046	0.00625978	0.00957447	0.00564972	0.00888889	0	0.00893655	0.010395	0.424841	0.348514	0.0291557	0.00420676	0.0316734	0.678477	0.835726	0.445443	0.0259687	0.156418	BTE_00074;BTE_00075;BTE_00076;	DNA-directed RNA polymerase subunit beta (EC 2.7.7.6);16S rRNA m(2)G 1207 methyltransferase (EC 2.1.1.52);LSU ribosomal protein L12P;
MYBT22	2513250674	BTE_contig00005.3	38815	40175	0.0248963	0.0278261	0.0197869	0.0199667	0.0168196	0.019802	0.0248566	0.0088968	0.00632111	0.0105105	0.0094162	0.00571429	0.00929368	0.0131148	0.0117994	0.013459	0.010772	0.0111643	0.0127796	0.0164114	0.0156495	0.0202128	0.0169492	0.0422222	0.00220264	0.0303843	0.031878	0.8705	0.374062	0.245862	0.0178752	0.000875224	0.983807	0.835726	0.536777	0.0726321	0.0147867	BTE_00077;BTE_00078;BTE_00079;BTE_00080;	LSU ribosomal protein L10P;ribosomal protein L1, bacterial/chloroplast;LSU ribosomal protein L11P;
MYBT22	2513250674	BTE_contig00005.3	49741	50938	0.00622407	0.00521739	0.00761035	0.0116473	0.00764526	0.00848656	0.00956023	0.00177936	0.00252845	0.003003	0.00564972	0.00190476	0.00557621	0.00327869	0.00294985	0.00269179	0	0.00318979	0.00532481	0.00765864	0.00625978	0.0138298	0.00423729	0.00666667	0.00220264	0.00893655	0.004851	0.977687	0.257656	0.633143	0.0483061	0.221513	0.98941	0.835726	0.827042	0.12992	0.395626	BTE_00093;BTE_00094;	Integral membrane protein (PIN domain superfamily);Predicted nucleic-acid-binding protein (contains the HHH domain);
MYBT22	2513250674	BTE_contig00005.3	53163	55311	0.00207469	0.00347826	0.00304414	0.00831947	0.0030581	0.00565771	0.00956023	0.00177936	0.00252845	0.0015015	0.00188324	0.00190476	0.00185874	0	0	0	0	0	0	0.00437637	0.00469484	0.0138298	0.00141243	0.00444444	0.00220264	0.00446828	0.004158	0.266941	0.366851	0.744801	0.0117103	0.219838	0.590552	0.835726	0.876921	0.0544785	0.395626	BTE_00095;BTE_00096;	DNA repair protein RadA;ATPases with chaperone activity, ATP-binding subunit;
MYBT22	2513250675	BTE_contig00007.4	9255	10578	0.00622407	0.00695652	0.0106545	0.0191348	0.00764526	0.0113154	0.00956023	0.00355872	0.00505689	0.0045045	0.00376648	0.00380952	0.00557621	0.00655738	0.00589971	0.00538358	0.00359066	0.00318979	0.00638978	0.00656455	0.00469484	0.0138298	0.00564972	0.00888889	0.00220264	0.0125112	0.00831601	0.938562	0.400108	0.745792	0.601728	0.104591	0.988708	0.835726	0.876921	0.670676	0.296603	BTE_00114;BTE_00115;	pyridoxal phosphate synthase yaaE subunit;pyridoxal phosphate synthase yaaD subunit;
MYBT22	2513250676	BTE_contig00008.5	7308	8358	0	0.00173913	0	0.014975	0.00152905	0.00424328	0.00573614	0.00177936	0.00252845	0.003003	0.00376648	0.00190476	0.00185874	0.00163934	0.00147493	0	0	0.0015949	0.00106496	0.00109409	0.00469484	0.00957447	0.00423729	0.00222222	0.00220264	0.00357462	0.003465	0.258996	0.6045	0.527648	0.125381	0.586117	0.590552	0.865043	0.756409	0.21072	0.740488	BTE_00126;BTE_00127;	Transcriptional accessory protein;Uncharacterized protein conserved in bacteria;
MYBT22	2513250679	BTE_contig00011.8	14247	15883	0.00622407	0.00521739	0.00456621	0.00499168	0.0030581	0.00565771	0.00764818	0.00177936	0.00379267	0.0015015	0.00188324	0.00380952	0.00371747	0.00327869	0.00294985	0.0013459	0.00179533	0.0015949	0.00212993	0.00328228	0.00469484	0.0106383	0.00282486	0.00888889	0.00220264	0.00625559	0.00693001	0.409608	0.532414	0.591799	0.0761585	0.108409	0.664875	0.841014	0.79002	0.164073	0.296603	BTE_00165;BTE_00166;BTE_00167;BTE_00168;	Adenylosuccinate synthetase (EC 6.3.4.4);
MYBT22	2513250681	BTE_contig00013.10	10023	12034	0.0124481	0.0208696	0.0243531	0.0299501	0.0183486	0.0240453	0.0267686	0.0088968	0.0126422	0.00750751	0.00753296	0.00761905	0.00743494	0.0114754	0.0162242	0.013459	0.0125673	0.0143541	0.0138445	0.0175055	0.0179969	0.0212766	0.0155367	0.0288889	0	0.0277033	0.023562	0.839566	0.131123	0.669175	0.345606	0.0060301	0.981918	0.835726	0.84546	0.438496	0.0439923	BTE_00208;BTE_00209;	6-phosphofructokinase (EC 2.7.1.11);pyruvate kinase;
MYBT22	2513250681	BTE_contig00013.10	17045	19353	0.0207469	0.0226087	0.0243531	0.0199667	0.0229358	0.0268741	0.0305927	0.0106762	0.011378	0.00900901	0.0094162	0.00761905	0.00929368	0.0114754	0.0117994	0.0121131	0.0125673	0.0127592	0.0117146	0.0185996	0.0156495	0.0202128	0.0141243	0.0333333	0.00220264	0.0321716	0.029799	0.958823	0.164893	0.687617	0.0206433	0.000716844	0.988708	0.835726	0.858852	0.0798372	0.0135966	BTE_00213;BTE_00214;BTE_00215;	2-methylcitrate synthase/citrate synthase II;isocitrate dehydrogenase (NADP) (EC 1.1.1.42);malate dehydrogenase (NAD) (EC 1.1.1.37);
MYBT22	2513250681	BTE_contig00013.10	23448	24541	0.00207469	0.00173913	0.00456621	0.0116473	0.0030581	0.00565771	0.00573614	0.00355872	0.00379267	0.0015015	0.00188324	0.00190476	0.00185874	0.00163934	0	0.0013459	0.00179533	0.0015949	0.00106496	0.00328228	0.00312989	0.00744681	0.00282486	0.00666667	0	0.00625559	0.00831601	0.489699	0.346432	0.844003	0.00221187	0.0265243	0.72393	0.835726	0.928414	0.0168141	0.137327	BTE_00220;BTE_00221;	PAS/PAC sensor signal transduction histidine kinase (EC 2.7.13.3);DNA polymerase I (EC 2.7.7.7);
MYBT22	2513250681	BTE_contig00013.10	29694	31051	0.00207469	0.00347826	0.00304414	0.00166389	0.0030581	0.00424328	0.00573614	0.00177936	0.00126422	0.003003	0.00376648	0.00190476	0.00371747	0.00327869	0.00294985	0.00269179	0.00179533	0.0015949	0.00212993	0.00437637	0.00312989	0.00531915	0.00423729	0.00888889	0	0.0080429	0.00831601	0.408829	0.523613	0.0587174	0.000294161	0.201186	0.664875	0.841014	0.445443	0.0052104	0.379501	BTE_00225;BTE_00226;BTE_00227;	glyceraldehyde-3-phosphate dehydrogenase, type I;adenosylmethionine decarboxylase proenzyme (EC 4.1.1.50);transcriptional regulator NrdR;
MYBT22	2513250681	BTE_contig00013.10	35577	36698	0.0497925	0.0365217	0.04414	0.0282862	0.0389908	0.0410184	0.042065	0.019573	0.0208597	0.018018	0.0207156	0.0152381	0.0241636	0.0295082	0.0250737	0.0296097	0.0287253	0.0318979	0.0255591	0.0295405	0.0344288	0.0351064	0.0324859	0.0466667	0.00440529	0.0500447	0.0613306	0.850981	0.147083	0.168225	0.00449268	0.000732578	0.982607	0.835726	0.453784	0.0272104	0.0135966	BTE_00233;	threonyl-tRNA synthetase (EC 6.1.1.3);
MYBT22	2513250681	BTE_contig00013.10	52936	54070	0.00829876	0.00869565	0.00761035	0.00998336	0.0122324	0.0113154	0.0133843	0.00355872	0.00379267	0.0045045	0.00376648	0.00571429	0.00743494	0.00491803	0.00589971	0.00403769	0.00359066	0.00637959	0.0085197	0.00765864	0.00782473	0.0148936	0.00706215	0.0155556	0.00220264	0.0151921	0.014553	0.528946	0.431506	0.378456	0.0137241	0.0546606	0.75129	0.835726	0.650505	0.0606657	0.208881	BTE_00253;BTE_00254;	asparaginyl-tRNA synthetase (EC 6.1.1.22);YuzL-like protein;
MYBT22	2513250682	BTE_contig00014.11	42337	43517	0.00414938	0.00347826	0.00304414	0.00332779	0.0030581	0.00424328	0.00573614	0	0.00126422	0.0015015	0	0.00190476	0.00371747	0.00163934	0.00294985	0.0013459	0.00179533	0.00318979	0.00212993	0.00328228	0.00469484	0.00638298	0.00282486	0.00444444	0	0.00714924	0.00762301	0.483493	0.432497	0.151473	0.00203188	0.0721373	0.718524	0.835726	0.445443	0.0163059	0.238273	BTE_00316;	ABC-type oligopeptide transport system, periplasmic component;
MYBT22	2513250691	BTE_contig00023.20	12261	13771	0.00414938	0.00521739	0.00152207	0.00499168	0.0030581	0.00424328	0.00764818	0.00177936	0.00252845	0.003003	0.00188324	0.00190476	0.00185874	0.00163934	0.00147493	0.0013459	0	0	0.00106496	0.00328228	0.00312989	0.00957447	0.00282486	0.00444444	0.00220264	0.00625559	0.004851	0.136168	0.390555	0.972401	0.0686178	0.0727437	0.590552	0.835726	0.99669	0.155115	0.238273	BTE_00442;	Excinuclease ABC subunit A;
MYBT22	2513250700	BTE_contig00032.29	46439	47543	0.00414938	0.00347826	0.00304414	0.00499168	0.0030581	0.00424328	0.00764818	0.00177936	0.00126422	0.003003	0.00376648	0.00380952	0.00371747	0.00327869	0.00294985	0.00269179	0.00359066	0.00318979	0.00319489	0.00437637	0.00469484	0.00851064	0.00282486	0.00888889	0	0.00983021	0.010395	0.45789	0.551834	0.0325507	0.000216811	0.134385	0.704031	0.853207	0.445443	0.00434977	0.310268	BTE_00714;BTE_00715;BTE_00716;BTE_00717;	polysaccharide deacetylase family sporulation protein PdaB;hypothetical protein;Small acid-soluble spore protein P family;Molecular chaperone (small heat shock protein);
MYBT22	2513250702	BTE_contig00034.31	40991	42256	0.00414938	0.0104348	0.0152207	0.00831947	0.00764526	0.0113154	0.00956023	0.00177936	0.00379267	0.003003	0.00376648	0.00380952	0.00185874	0.00327869	0.00442478	0.00403769	0.00179533	0.00637959	0.00319489	0.00547046	0.00625978	0.0106383	0.00564972	0.0111111	0	0.00893655	0.00970201	0.775539	0.15606	0.715687	0.320603	0.00692673	0.935895	0.835726	0.864088	0.414974	0.0473081	BTE_00828;BTE_00829;	Collagenase and related proteases;Collagenase and related proteases;
MYBT22	2513250704	BTE_contig00036.33	14302	15534	0.0394191	0.0295652	0.0350076	0.0332779	0.0351682	0.0466761	0.0497132	0.0160142	0.0151707	0.0165165	0.0150659	0.0152381	0.0167286	0.0262295	0.0235988	0.0242261	0.0251346	0.0255183	0.0244941	0.0284464	0.029734	0.0361702	0.0240113	0.0733333	0.0110132	0.0822163	0.0762301	0.796678	0.399064	0.0352229	4.26904e-05	0.000762427	0.943666	0.835726	0.445443	0.00187969	0.0135966	BTE_00857;BTE_00858;	hypothetical protein;hypothetical protein;
MYBT22	2513250713	BTE_contig00045.42	87	1912	0	0	0	0	0	0.00282885	0.00382409	0	0.00126422	0.0015015	0	0.00190476	0	0	0	0	0	0	0	0.00109409	0.00312989	0.0106383	0.00282486	0.00222222	0	0.000893655	0.001386	0.143519	0.454518	0.403769	0.03562	0.498798	0.590552	0.835726	0.671554	0.10686	0.683874	BTE_00966;BTE_00967;	Protein of unknown function (DUF4256);Dipeptidyl aminopeptidases/acylaminoacyl-peptidases;
MYBT22	2513250713	BTE_contig00045.42	12658	14007	0.0103734	0.00869565	0.00913242	0.00831947	0.00917431	0.0113154	0.00956023	0.00533808	0.0101138	0.00600601	0.00753296	0.00380952	0.00557621	0.00655738	0.00589971	0.00538358	0.005386	0.00637959	0.00638978	0.00984683	0.00938967	0.0138298	0.00564972	0.00888889	0	0.00983021	0.00762301	0.56987	0.0273032	0.400608	0.148951	0.159633	0.772469	0.835726	0.671554	0.229872	0.328477	BTE_00975;BTE_00976;BTE_00977;BTE_00978;BTE_00979;BTE_00980;BTE_00981;BTE_00982;BTE_00983;BTE_00984;BTE_00985;	glycerate kinase;
MYBT22	2513250729	BTE_contig00061.58	5358	6590	0.0165975	0.013913	0.0167428	0.0166389	0.0168196	0.0183876	0.0229446	0.00533808	0.00632111	0.00600601	0.00564972	0.00571429	0.00557621	0.00819672	0.0103245	0.00807537	0.00718133	0.0111643	0.00958466	0.012035	0.0125196	0.0138298	0.00706215	0.0355556	0.00220264	0.0339589	0.033957	0.981925	0.410372	0.0948738	4.80169e-05	0.000351231	0.98941	0.835726	0.445443	0.00187969	0.00867271	BTE_01216;BTE_01217;	non-ribosomal peptide synthase domain TIGR01720/amino acid adenylation domain;amino acid adenylation domain;
MYBT22	2513250729	BTE_contig00061.58	7255	10589	0.0497925	0.0556522	0.0547945	0.0449251	0.0565749	0.0551627	0.0592734	0.0231317	0.022756	0.018018	0.0188324	0.0190476	0.0204461	0.0344262	0.0412979	0.0376851	0.0341113	0.0366826	0.0372737	0.0503282	0.0469484	0.0478723	0.0409605	0.0688889	0.00660793	0.080429	0.0838531	0.96593	0.134119	0.0820964	0.00738028	0.000431078	0.988708	0.835726	0.445443	0.0394845	0.00988401	BTE_01217;	amino acid adenylation domain;
MYBT22	2513250729	BTE_contig00061.58	12300	13844	0.0518672	0.0608696	0.065449	0.0582363	0.0550459	0.0480905	0.0573614	0.0373665	0.0353982	0.0285285	0.0338983	0.0304762	0.035316	0.0540984	0.0516224	0.0457604	0.0448833	0.0446571	0.0500532	0.0525164	0.056338	0.0617021	0.0409605	0.0666667	0.00440529	0.0813226	0.0755371	0.598476	0.0608657	0.158411	0.14878	0.012396	0.800461	0.835726	0.445443	0.229872	0.0710556	BTE_01217;BTE_01218;	amino acid adenylation domain;Non-ribosomal peptide synthetase modules and related proteins;
MYBT22	2513250732	BTE_contig00064.61	25916	26942	0.00622407	0.00695652	0.00608828	0.00332779	0.00611621	0.00990099	0.0114723	0.00177936	0.00252845	0.0015015	0.00188324	0.00190476	0.00185874	0	0.00147493	0.0013459	0	0.0015949	0.00106496	0.00328228	0.00469484	0.00851064	0.00282486	0.0111111	0	0.0125112	0.011781	0.33551	0.290153	0.979489	0.00052135	0.00205719	0.605048	0.835726	0.99669	0.00597691	0.022771	BTE_01250;	Predicted outer membrane protein;
MYBT22	2513250732	BTE_contig00064.61	37998	39434	0.00414938	0.00347826	0.00152207	0.00332779	0.0030581	0.00424328	0.00382409	0.00177936	0.00126422	0.0015015	0.00188324	0.00190476	0.00185874	0	0	0	0	0	0	0.00218818	0.00312989	0.00744681	0.00141243	0.00666667	0.00220264	0.00446828	0.00554401	0.146792	0.640599	0.669867	0.0111294	0.0225208	0.590552	0.870077	0.84546	0.0525374	0.122528	BTE_01256;BTE_01257;BTE_01258;	arginyl-tRNA synthetase (EC 6.1.1.19);Uncharacterized protein conserved in bacteria;Uncharacterized proteins, homologs of microcin C7 resistance protein MccF;
MYBT22	2513250732	BTE_contig00064.61	42299	44104	0.00622407	0.00521739	0.00761035	0.00665557	0.00458716	0.00848656	0.00764818	0.00177936	0.00252845	0.003003	0.00188324	0.00190476	0.00185874	0.00163934	0.00294985	0.00269179	0.00179533	0.0015949	0.00212993	0.00437637	0.00469484	0.00957447	0.00282486	0.0111111	0	0.00983021	0.010395	0.549918	0.259901	0.580801	0.0083333	0.00242015	0.760878	0.835726	0.786654	0.043145	0.0229819	BTE_01261;BTE_01262;	agmatinase (EC 3.5.3.11);spermidine synthase (EC 2.5.1.16);
MYBT22	2513250732	BTE_contig00064.61	44577	46071	0.0103734	0.00869565	0.0106545	0.00665557	0.00917431	0.0155587	0.0114723	0.00355872	0.00252845	0.0045045	0.00376648	0.00571429	0.00371747	0.00327869	0.00294985	0.00269179	0.00359066	0.00318979	0.00212993	0.00765864	0.00938967	0.0148936	0.00564972	0.0155556	0	0.0142985	0.013167	0.596229	0.302323	0.949893	0.0457076	0.0155751	0.800461	0.835726	0.989986	0.126484	0.0877127	BTE_01263;BTE_01264;	Arabinose efflux permease;transcriptional regulator, MerR family;
MYBT22	2513250732	BTE_contig00064.61	58194	60113	0.00622407	0.00521739	0.00456621	0.00665557	0.00458716	0.00565771	0.00573614	0.00177936	0.00252845	0.0015015	0.00188324	0.00190476	0.00185874	0.00163934	0.00147493	0.0013459	0.00179533	0.0015949	0.00106496	0.00328228	0.00469484	0.00851064	0.00282486	0.00888889	0	0.0080429	0.00762301	0.538841	0.310026	0.882912	0.0137962	0.00447124	0.755318	0.835726	0.947628	0.0606657	0.0358817	BTE_01277;BTE_01278;BTE_01279;	Lipoate-protein ligase A;phosphotransacetylase (EC 2.3.1.8);Uncharacterized conserved protein;
MYBT22	2513250732	BTE_contig00064.61	62579	63608	0.00207469	0.00173913	0.00304414	0.00166389	0	0.00282885	0.00382409	0.00177936	0.00252845	0.003003	0.00188324	0.00190476	0	0	0	0	0	0	0.00106496	0.00328228	0.00625978	0.0117021	0.00282486	0.00222222	0.00220264	0.00357462	0.004158	0.126533	0.180152	0.376122	0.0185074	0.118921	0.590552	0.835726	0.650505	0.0740917	0.305388	BTE_01281;BTE_01282;BTE_01283;BTE_01284;	Cell Wall Hydrolase;spore coat protein GerQ;Uncharacterized small membrane protein;hypothetical protein;
MYBT22	2513250732	BTE_contig00064.61	83249	84957	0	0.00173913	0.00152207	0.00166389	0.00152905	0.00424328	0.00573614	0	0.00126422	0.0015015	0.00188324	0.00190476	0.00185874	0	0	0	0	0	0	0.00328228	0.00312989	0.0106383	0.00141243	0.00222222	0	0.00268097	0.002079	0.243249	0.440641	0.87366	0.018696	0.365671	0.590552	0.835726	0.94109	0.0740917	0.556305	BTE_01305;BTE_01306;	phosphomethylpyrimidine kinase;diguanylate cyclase (GGDEF) domain;
MYBT22	2513250737	BTE_contig00069.66	24447	25561	0.00829876	0.0104348	0.0121766	0.00665557	0.00764526	0.00848656	0.0133843	0.00711744	0.00505689	0.00600601	0.00564972	0.00761905	0.00557621	0.00819672	0.00884956	0.00807537	0.00359066	0.00797448	0.0085197	0.0109409	0.0109546	0.0138298	0.00847458	0.00888889	0	0.0107239	0.00831601	0.558621	0.049296	0.163608	0.124382	0.066323	0.769603	0.835726	0.445443	0.21072	0.233953	BTE_01397;BTE_01398;	N-formyl-4-amino-5-aminomethyl-2-methylpyrimidine deformylase;arginine:proton symporter, AAT family (TC 2.A.3.1.11);
MYBT22	2513250737	BTE_contig00069.66	31319	32976	0.00829876	0.00521739	0.00456621	0.00998336	0.00458716	0.00990099	0.00956023	0.00355872	0.00252845	0.0015015	0.00188324	0.00380952	0.00371747	0.00819672	0.00294985	0.00538358	0.005386	0.00478469	0.00319489	0.00820569	0.00782473	0.0138298	0.00564972	0.0133333	0	0.0116175	0.010395	0.952518	0.380472	0.115149	0.178737	0.148091	0.988708	0.835726	0.445443	0.259614	0.321197	BTE_01404;BTE_01405;BTE_01406;	3-methyladenine DNA glycosylase/8-oxoguanine DNA glycosylase;delta-lactam-biosynthetic de-N-acetylase;fumarase, class I, homodimeric (EC 4.2.1.2);
MYBT22	2513250744	BTE_contig00076.73	5686	6709	0.00414938	0.00521739	0.00304414	0.00831947	0.00611621	0.00848656	0.00956023	0.00533808	0.00505689	0.0015015	0.00188324	0.00380952	0.00371747	0.00327869	0.00294985	0.00269179	0.00359066	0.00318979	0.00212993	0.00656455	0.00469484	0.00851064	0.00564972	0.0111111	0.00220264	0.0080429	0.00970201	0.366146	0.412613	0.867469	0.00234846	0.0467808	0.621868	0.835726	0.937567	0.0168141	0.193625	BTE_01468;BTE_01469;	ATP synthase F1 subcomplex epsilon subunit;ATP synthase, F1 beta subunit;
MYBT22	2513250744	BTE_contig00076.73	7136	8490	0.0103734	0.0121739	0.00913242	0.00998336	0.00917431	0.0113154	0.00956023	0.00355872	0.00505689	0.003003	0.00376648	0.00190476	0.00371747	0.00327869	0.00442478	0.00269179	0.00179533	0.00318979	0.00425985	0.00547046	0.00469484	0.00957447	0.00564972	0.0111111	0.00220264	0.00983021	0.011781	0.648396	0.166157	0.492712	0.0306484	5.81823e-05	0.849531	0.835726	0.751523	0.101424	0.00620759	BTE_01469;BTE_01470;	ATP synthase, F1 beta subunit;ATP synthase F1 subcomplex gamma subunit;
MYBT22	2513250744	BTE_contig00076.73	23864	25469	0.00207469	0.00173913	0.00304414	0.00332779	0.0030581	0.00565771	0.00573614	0.00177936	0.00252845	0.0015015	0.00188324	0.00190476	0.00185874	0.00163934	0.00147493	0.0013459	0	0.0015949	0.00106496	0.00328228	0.00625978	0.0106383	0.00282486	0.00666667	0.00220264	0.00714924	0.00762301	0.181048	0.27918	0.116745	0.00193997	0.147891	0.590552	0.835726	0.445443	0.0159675	0.321197	BTE_01492;BTE_01493;BTE_01494;	stage II sporulation protein R;protein-(glutamine-N5) methyltransferase, release factor-specific;bacterial peptide chain release factor 1 (bRF-1);
MYBT22	2513250750	BTE_contig00082.79	28988	31048	0.00829876	0.00521739	0.00761035	0.00998336	0.00764526	0.00990099	0.00956023	0.00355872	0.00379267	0.003003	0.00376648	0.00380952	0.00557621	0.00819672	0.00589971	0.00538358	0.00359066	0.00637959	0.00425985	0.00656455	0.00938967	0.0138298	0.00706215	0.0155556	0.00220264	0.0142985	0.014553	0.842872	0.332431	0.078019	0.0104494	0.0476522	0.981918	0.835726	0.445443	0.0500637	0.193625	BTE_01644;BTE_01645;BTE_01646;	Predicted ABC-type transport system involved in lysophospholipase L1 biosynthesis, permease component;conserved hypothetical tiny transmembrane protein;gluconate permease GntT (TC 2.A.8.1.4);
MYBT22	2513250750	BTE_contig00082.79	32238	33272	0.00207469	0.00173913	0.00608828	0	0.00152905	0.00282885	0.00382409	0.00177936	0.00126422	0.0015015	0.00188324	0.00190476	0	0.00163934	0	0	0	0	0	0.00328228	0.00312989	0.0117021	0.00141243	0.00222222	0.00220264	0.00357462	0.002079	0.671406	0.169081	0.888586	0.240625	0.375575	0.855244	0.835726	0.947628	0.330088	0.568678	BTE_01646;BTE_01647;BTE_01648;	gluconate permease GntT (TC 2.A.8.1.4);transcriptional regulator, GntR family;Sugar kinases, ribokinase family;
MYBT22	2513250750	BTE_contig00082.79	35877	36935	0.00207469	0.00347826	0.00152207	0.00332779	0.0030581	0.00707214	0.00956023	0	0.00252845	0.003003	0.00188324	0.00190476	0.00185874	0	0.00147493	0.0013459	0.00179533	0.0015949	0.00106496	0.00437637	0.00469484	0.00957447	0.00282486	0.00888889	0	0.00625559	0.00693001	0.221326	0.467325	0.412335	0.00460809	0.219968	0.590552	0.835726	0.682265	0.0273925	0.395626	BTE_01650;BTE_01651;	L-seryl-tRNA(Sec) selenium transferase (EC 2.9.1.1);probable amidohydrolase EF_0837/AHA_3915;
MYBT22	2513250750	BTE_contig00082.79	45913	49298	0.00622407	0.00695652	0.00608828	0.00831947	0.00764526	0.00990099	0.00764818	0.00355872	0.00379267	0.003003	0.00376648	0.00380952	0.00371747	0.00327869	0.00294985	0.00403769	0.00179533	0.00318979	0.00425985	0.00437637	0.00625978	0.0106383	0.00564972	0.0111111	0.00220264	0.0134048	0.010395	0.266876	0.380198	0.577898	0.0064716	0.0118578	0.590552	0.835726	0.786039	0.035817	0.0704878	BTE_01659;BTE_01660;BTE_01661;	2-succinyl-5-enolpyruvyl-6-hydroxy-3-cyclohexene-1-carboxylate synthase (EC 2.2.1.9);isochorismate synthase (EC 5.4.4.2);1,4-dihydroxy-2-naphthoate prenyltransferase (EC 2.5.1.74);
MYBT22	2513250750	BTE_contig00082.79	53527	54660	0.00414938	0.00521739	0.00608828	0.00332779	0.00458716	0.00565771	0.00573614	0.00177936	0.00252845	0.003003	0.00188324	0.00380952	0.00371747	0.00327869	0.00294985	0.00269179	0.00179533	0.0015949	0.00212993	0.00547046	0.00469484	0.012766	0.00282486	0.00666667	0	0.0080429	0.00970201	0.389841	0.344493	0.331133	0.00868373	0.0905626	0.641738	0.835726	0.615985	0.0441162	0.276863	BTE_01669;	glycogen/starch/alpha-glucan phosphorylases;
MYBT22	2513250750	BTE_contig00082.79	62659	64059	0.00207469	0.00173913	0.00304414	0.00332779	0.0030581	0.00424328	0.00764818	0.00177936	0.00252845	0.0015015	0.00188324	0.00190476	0.00185874	0.00163934	0.00147493	0.0013459	0.00179533	0	0.00212993	0.00328228	0.00156495	0.00851064	0.00282486	0.00666667	0.00220264	0.00625559	0.00623701	0.192425	0.360677	0.31187	0.00489219	0.15952	0.590552	0.835726	0.59322	0.0280427	0.328477	BTE_01675;	L-lactate dehydrogenase (EC 1.1.1.27);
MYBT22	2513250755	BTE_contig00087.84	4220	5357	0.0165975	0.0173913	0.0136986	0.0133111	0.0137615	0.0169731	0.0210325	0.0088968	0.00884956	0.00900901	0.0094162	0.0114286	0.00929368	0.0122951	0.0117994	0.0107672	0.010772	0.0143541	0.0111821	0.0153173	0.0125196	0.0180851	0.0141243	0.0266667	0.00220264	0.0299374	0.028413	0.945084	0.331018	0.0503521	0.000389562	0.00504109	0.988708	0.835726	0.445443	0.0052104	0.0377619	BTE_01806;BTE_01807;	putative 2-aminoethylphosphonate ABC transporter, periplasmic 2-aminoethylphosphonate-binding protein;putative 2-aminoethylphosphonate ABC transporter, ATP-binding protein;
MYBT22	2513250761	BTE_contig00093.90	32180	33448	0.00207469	0.00521739	0.00761035	0.00998336	0.0107034	0.00848656	0.00956023	0.00177936	0.00379267	0.0015015	0.00188324	0.00380952	0.00371747	0.00327869	0.00442478	0.00269179	0.005386	0.00318979	0.00425985	0.00656455	0.00625978	0.0117021	0.00847458	0.00888889	0	0.0107239	0.011088	0.420027	0.235993	0.293894	0.006153	0.0476236	0.677531	0.835726	0.578773	0.0346511	0.193625	BTE_01929;BTE_01930;	ribose-binding protein;ribose ABC transporter membrane protein;
MYBT22	2513250761	BTE_contig00093.90	78167	79538	0.00829876	0.00869565	0.0106545	0.00831947	0.00611621	0.0141443	0.0191205	0.00533808	0.00884956	0.00600601	0.00753296	0.00571429	0.00557621	0.00655738	0.00589971	0.00538358	0.00359066	0.00478469	0.00745474	0.0109409	0.00938967	0.012766	0.00706215	0.00888889	0	0.0169794	0.011781	0.79024	0.0548797	0.751192	0.0192501	0.107208	0.941074	0.835726	0.880047	0.0753571	0.296603	BTE_01972;BTE_01973;BTE_01974;	ABC-type cobalamin/Fe3+-siderophores transport systems, ATPase components;ABC-type Fe3+-siderophore transport system, permease component;ABC-type Fe3+-siderophore transport system, permease component;
MYBT22	2513250761	BTE_contig00093.90	81655	82911	0.0103734	0.00695652	0.00608828	0.00831947	0.00764526	0.00990099	0.00956023	0.00533808	0.00505689	0.00600601	0.00753296	0.00761905	0.00557621	0.00819672	0.00589971	0.00538358	0.00718133	0.00637959	0.0085197	0.00875274	0.00938967	0.012766	0.00847458	0.0155556	0.00220264	0.0142985	0.015939	0.65777	0.375935	0.0363934	0.000905327	0.0334776	0.851388	0.835726	0.445443	0.00908156	0.162823	BTE_01976;	amino acid/peptide transporter (Peptide:H+ symporter), bacterial;
MYBT22	2513250784	BTE_contig00116.113	5909	6980	0.0103734	0.00869565	0.00761035	0.00831947	0.00764526	0.0169731	0.0133843	0.00711744	0.00758534	0.00600601	0.00376648	0.0047619	0.00929368	0.00819672	0.0117994	0.013459	0.00718133	0.00637959	0.0085197	0.012035	0.0140845	0.0170213	0.0112994	0.0133333	0.00220264	0.0138517	0.013167	0.223864	0.270635	0.134581	0.202542	0.567368	0.590552	0.835726	0.445443	0.285158	0.731479	BTE_02430;BTE_02431;	Arabinose efflux permease;transcriptional regulator, HxlR family;
MYBT22	2513250786	BTE_contig00118.115	25854	27885	0.00829876	0.00695652	0.00913242	0.0116473	0.00764526	0.00990099	0.0133843	0.00711744	0.00758534	0.0045045	0.00564972	0.00380952	0.00743494	0.00655738	0.00737463	0.00538358	0.00359066	0.00797448	0.00532481	0.00875274	0.00938967	0.012766	0.00847458	0.00888889	0.00220264	0.0134048	0.011781	0.872263	0.0287579	0.727029	0.00816012	0.0782346	0.983807	0.835726	0.864088	0.042941	0.25003	BTE_02515;BTE_02516;	hypothetical protein;penicillin-binding protein, 1A family;
MYBT22	2513250790	BTE_contig00122.119	97282	98885	0.0145228	0.013913	0.0182648	0.0216306	0.0137615	0.0226308	0.0286807	0.00711744	0.00758534	0.00750751	0.0094162	0.00952381	0.00557621	0.0131148	0.0147493	0.0107672	0.010772	0.0127592	0.0127796	0.0185996	0.0156495	0.0180851	0.0155367	0.0355556	0.00220264	0.0406613	0.032571	0.924823	0.259547	0.0630291	0.00303593	0.00671268	0.988708	0.835726	0.445443	0.0198884	0.0473081	BTE_02619;	Transposase DDE domain;
MYBT22	2513250796	BTE_contig00128.125	1	3570	0.0736515	0.0678261	0.0745814	0.0698835	0.0856269	0.0749646	0.0783939	0.0346975	0.034134	0.0285285	0.0301318	0.0342857	0.0390335	0.0557377	0.0575221	0.051144	0.0610413	0.0542265	0.0591054	0.0634573	0.0672926	0.0648936	0.0480226	0.0944444	0.00440529	0.0840036	0.0859321	0.479588	0.148754	0.347195	0.491817	0.00981065	0.716036	0.835726	0.619921	0.57829	0.0629844	BTE_02701;	amino acid adenylation domain;
MYBT22	2513250796	BTE_contig00128.125	3720	7478	0.093361	0.0956522	0.111111	0.106489	0.100917	0.104668	0.110899	0.0480427	0.0429836	0.033033	0.039548	0.0380952	0.0427509	0.0721311	0.0752212	0.0659489	0.0664273	0.0733652	0.0713525	0.0919037	0.0813772	0.0957447	0.0706215	0.131111	0.00881057	0.137623	0.141372	0.640627	0.107025	0.232201	0.0521203	0.00106561	0.846261	0.835726	0.527042	0.134924	0.0148722	BTE_02701;	amino acid adenylation domain;
MYBT22	2513250828	BTE_contig00160.157	9345	10515	0.00414938	0.00347826	0.00152207	0.0133111	0.00458716	0.00565771	0.0114723	0.00355872	0.00252845	0.003003	0	0.00380952	0.00185874	0.00327869	0.00294985	0.00403769	0.00179533	0.00318979	0.00319489	0.00547046	0.00625978	0.012766	0.00423729	0.00888889	0.00220264	0.00893655	0.00970201	0.341386	0.537096	0.312966	0.0649343	0.11822	0.608806	0.841014	0.59322	0.150574	0.305388	BTE_03240;BTE_03241;	ATPase, P-type (transporting), HAD superfamily, subfamily IC;Uncharacterized protein involved in tellurite resistance;
MYBT22	2513250829	BTE_contig00161.158	7015	8118	0.00622407	0.00695652	0.00304414	0.00499168	0.00458716	0.00990099	0.0114723	0.00177936	0.00252845	0.00600601	0.00376648	0.00190476	0.00743494	0.00491803	0.00442478	0.00403769	0.005386	0.00478469	0.00745474	0.00656455	0.00625978	0.012766	0.00706215	0.0155556	0.00220264	0.0151921	0.0155925	0.230046	0.535653	0.027319	0.000611255	0.139467	0.590552	0.841014	0.445443	0.00654043	0.313069	BTE_03261;BTE_03262;BTE_03263;BTE_03264;	hypothetical protein;hypothetical protein;hypothetical protein;Bacterial protein YqhG of unknown function;
MYBT22	2513250829	BTE_contig00161.158	10675	12186	0.0186722	0.026087	0.0182648	0.0183028	0.0282875	0.039604	0.0305927	0.00711744	0.00884956	0.00900901	0.0094162	0.0133333	0.00557621	0.0180328	0.0117994	0.0148048	0.0143627	0.0143541	0.0138445	0.0164114	0.0187793	0.0180851	0.0183616	0.0511111	0.00440529	0.0473637	0.043659	0.762462	0.580169	0.146932	0.00116953	0.00180006	0.927085	0.865043	0.445443	0.0106266	0.0206364	BTE_03266;BTE_03267;	aminomethyltransferase (EC 2.1.2.10);glycine dehydrogenase (decarboxylating) alpha subunit (EC 1.4.4.2);
MYBT22	2513250829	BTE_contig00161.158	12311	14291	0.0186722	0.0191304	0.0243531	0.0232945	0.0229358	0.0311174	0.0305927	0.0088968	0.0126422	0.012012	0.0112994	0.00952381	0.0130112	0.0180328	0.019174	0.0228802	0.021544	0.0175439	0.0223642	0.0284464	0.0234742	0.0255319	0.019774	0.0288889	0.00220264	0.0321716	0.029799	0.78043	0.150231	0.0697431	0.398681	0.0497741	0.93827	0.835726	0.445443	0.492218	0.199718	BTE_03267;BTE_03268;	glycine dehydrogenase (decarboxylating) alpha subunit (EC 1.4.4.2);glycine dehydrogenase (decarboxylating) beta subunit (EC 1.4.4.2);
MYBT22	2513250829	BTE_contig00161.158	40669	43380	0.0165975	0.0191304	0.0182648	0.0199667	0.0191131	0.0254597	0.0267686	0.0106762	0.011378	0.0105105	0.00753296	0.00952381	0.00743494	0.0114754	0.0132743	0.0107672	0.010772	0.0111643	0.0117146	0.0153173	0.0156495	0.0170213	0.0141243	0.0311111	0.00220264	0.0321716	0.029799	0.755599	0.222294	0.477841	0.00235712	0.000714058	0.927085	0.835726	0.751523	0.0168141	0.0135966	BTE_03309;BTE_03310;BTE_03311;BTE_03312;	biotin carboxylase (EC 6.3.4.14)/acetyl-CoA carboxylase carboxyltransferase subunit alpha;Uncharacterized protein conserved in bacteria;NusB antitermination factor;methenyltetrahydrofolate cyclohydrolase (EC 3.5.4.9)/5,10-methylenetetrahydrofolate dehydrogenase (NADP+) (EC 1.5.1.5);
MYBT22	2513250834	BTE_contig00166.163	48630	49655	0.00829876	0.00347826	0.00608828	0.0166389	0.00611621	0.0141443	0.0133843	0.00533808	0.00632111	0.0045045	0.00376648	0.00571429	0.00371747	0.00491803	0.00442478	0.00336474	0.00359066	0.0015949	0.00372737	0.00547046	0.00782473	0.0106383	0.00423729	0.00666667	0.00220264	0.00893655	0.00831601	0.518818	0.368055	0.19887	0.279434	0.107814	0.746819	0.835726	0.487308	0.370654	0.296603	BTE_03498;BTE_03499;	Predicted Zn-dependent protease;sporulation protein YpjB;
MYBT22	2513250839	BTE_contig00171.168	16259	17678	0.00414938	0.00173913	0.00152207	0.00332779	0.0030581	0.00565771	0.00956023	0.00177936	0.00252845	0.003003	0.00376648	0.00190476	0.00557621	0.00163934	0.00147493	0.0013459	0.00179533	0.0015949	0.00212993	0.00437637	0.00469484	0.0106383	0.00282486	0.00666667	0	0.00625559	0.00693001	0.209732	0.426687	0.647681	0.0141078	0.675252	0.590552	0.835726	0.831622	0.0611975	0.814854	BTE_03620;BTE_03621;BTE_03622;	Uncharacterized protein conserved in bacteria;NfeD-like C-terminal, partner-binding;collagenase (EC 3.4.24.3). Metallo peptidase. MEROPS family M09;
MYBT22	2513250856	BTE_contig00188.185	1	1876	0.118257	0.130435	0.129376	0.111481	0.111621	0.130127	0.139579	0.0604982	0.0556258	0.0495495	0.0546139	0.0380952	0.0446097	0.0786885	0.0766962	0.0632571	0.0682226	0.0717703	0.0846645	0.100656	0.0672926	0.0957447	0.0805085	0.13	0.00881057	0.134942	0.137907	0.54684	0.0499435	0.964212	0.189607	0.000266624	0.759894	0.835726	0.995216	0.270506	0.0071322	BTE_03831;
MYBT22	2513250859	BTE_contig00193.188	3082	5799	0.00414938	0.00347826	0.00456621	0.0183028	0.0030581	0.00707214	0.00764818	0.00355872	0.00379267	0.003003	0.00188324	0.00380952	0.00185874	0.00327869	0.00147493	0.00269179	0.00179533	0.00318979	0.00212993	0.00328228	0.00469484	0.0106383	0.00423729	0.00666667	0	0.00625559	0.00762301	0.666453	0.514594	0.535603	0.100358	0.109032	0.855244	0.841014	0.756409	0.191755	0.296603	BTE_03841;BTE_03843;	Permeases;GMP synthase (glutamine-hydrolyzing) (EC 6.3.5.2);
MYBT22	2513250877	BTE_contig00213.206	15267	16281	0.00829876	0.0121739	0.0136986	0.0232945	0.0152905	0.0169731	0.0133843	0.00533808	0.00505689	0.00600601	0.00564972	0.00571429	0.00557621	0.00655738	0.00884956	0.00672948	0.00359066	0.00637959	0.0085197	0.00875274	0.0125196	0.0159574	0.0112994	0.0155556	0.00220264	0.0160858	0.015939	0.59838	0.246085	0.977027	0.209888	0.00834386	0.800461	0.835726	0.99669	0.294209	0.0554515	BTE_04144;BTE_04145;BTE_04146;	Cytochrome c, mono- and diheme variants;Predicted SAM-dependent methyltransferase;dinuclear metal center protein, YbgI/SA1388 family;
MYBT22	2513250877	BTE_contig00213.206	25045	26238	0.00829876	0.00521739	0.00761035	0.0116473	0.00764526	0.0127298	0.0133843	0.00533808	0.00505689	0.0045045	0.00564972	0.00571429	0.00557621	0.00655738	0.00589971	0.00403769	0.005386	0.00478469	0.00532481	0.0109409	0.00782473	0.012766	0.00847458	0.00888889	0.00220264	0.0107239	0.012474	0.791558	0.124556	0.383073	0.00264908	0.0536209	0.941074	0.835726	0.650505	0.0180927	0.208881	BTE_04155;BTE_04156;	zinc uptake regulator, Fur family;4-hydroxy-3-methylbut-2-en-1-yl diphosphate synthase (EC 1.17.4.3);
MYBT22	2513250878	BTE_contig00214.207	38988	40128	0.0103734	0.00869565	0.0121766	0.0166389	0.0137615	0.019802	0.0229446	0.00711744	0.00758534	0.00750751	0.00564972	0.00952381	0.0111524	0.00819672	0.00737463	0.0121131	0.00897666	0.00797448	0.0085197	0.0109409	0.0140845	0.0138298	0.0141243	0.0177778	0.00220264	0.0178731	0.020097	0.299014	0.651802	0.72708	0.0102464	0.132986	0.590552	0.872986	0.864088	0.0498349	0.310268	BTE_04187;BTE_04188;BTE_04189;	hypothetical protein;hypothetical protein;Heat induced stress protein YflT;
MYBT22	2513250879	BTE_contig00215.208	4024	5206	0.00414938	0.00347826	0.00304414	0.00665557	0.0030581	0.00707214	0.00764818	0.00355872	0.00252845	0.003003	0.00376648	0.00190476	0.00371747	0.00327869	0.00442478	0.00269179	0.00359066	0.0015949	0.00319489	0.00547046	0.00469484	0.0117021	0.00564972	0.00888889	0	0.00714924	0.00831601	0.223174	0.154102	0.123412	0.0281188	0.247264	0.590552	0.835726	0.445443	0.0991882	0.415559	BTE_04204;BTE_04205;	phage major capsid protein, HK97 family;Protease subunit of ATP-dependent Clp proteases;
MYBT22	2513250882	BTE_contig00218.211	10327	12373	0.00829876	0.00869565	0.00913242	0.00831947	0.00917431	0.0113154	0.0133843	0.00355872	0.00505689	0.0045045	0.00376648	0.00571429	0.00557621	0.00983607	0.0103245	0.00807537	0.00718133	0.00797448	0.0117146	0.0109409	0.0109546	0.0148936	0.00988701	0.0133333	0.00220264	0.0151921	0.014553	0.942079	0.146138	0.00340042	0.113397	0.0698882	0.988708	0.835726	0.109153	0.204497	0.235644	BTE_04222;BTE_04223;	DnaD and phage-associated domain;replicative DNA helicase;
MYBT22	2513250889	BTE_contig00225.218	20051	21112	0.00207469	0	0.00152207	0.00499168	0.00152905	0.00282885	0.00382409	0.00177936	0.00126422	0	0.00188324	0	0.00185874	0	0.00147493	0.0013459	0	0	0.00106496	0.00328228	0.00312989	0.00851064	0.00141243	0.00444444	0	0.00357462	0.002079	0.41011	0.263568	0.530466	0.046984	0.635608	0.664875	0.835726	0.756409	0.127812	0.784731	BTE_04318;	Cell wall-associated hydrolases (invasion-associated proteins);
MYBT22	2513250889	BTE_contig00225.218	85969	86984	0.00414938	0.00347826	0.00761035	0.0116473	0.0030581	0.00707214	0.00956023	0.00177936	0.00252845	0.0015015	0.00188324	0.00380952	0.00185874	0.00327869	0.00294985	0.00269179	0.00359066	0.0015949	0.00425985	0.00437637	0.00625978	0.0117021	0.00423729	0.00666667	0.00220264	0.0080429	0.00693001	0.500304	0.307039	0.656945	0.220645	0.0978625	0.73041	0.835726	0.836822	0.307943	0.284612	BTE_04383;BTE_04384;BTE_04385;	NADH dehydrogenase subunit J (EC 1.6.5.3);NADH dehydrogenase subunit I (EC 1.6.5.3);NADH dehydrogenase subunit H (EC 1.6.5.3);
MYBT22	2513250896	BTE_contig00233.225	4800	6218	0.00414938	0.00521739	0.00456621	0.00831947	0.00458716	0.0113154	0.0114723	0.00355872	0.00252845	0.003003	0.00188324	0.00380952	0.00371747	0.00655738	0.00294985	0.00403769	0.005386	0.00478469	0.00319489	0.00656455	0.00625978	0.00851064	0.00706215	0.0133333	0.00220264	0.0125112	0.011088	0.655573	0.498362	0.182371	0.0175359	0.0476085	0.851388	0.841014	0.472106	0.0721669	0.193625	BTE_04495;BTE_04496;	arsenical-resistance protein;Lactoylglutathione lyase and related lyases;
MYBT22	2513250896	BTE_contig00233.225	9245	10512	0.00414938	0.00347826	0.00304414	0.00665557	0.0030581	0.00707214	0.00573614	0.00177936	0.00379267	0.003003	0.00376648	0.00190476	0.00371747	0.00163934	0.00442478	0.00269179	0.00359066	0.00318979	0.00212993	0.00437637	0.00625978	0.00531915	0.00564972	0.00888889	0	0.00625559	0.00831601	0.323553	0.376051	0.336947	0.00714035	0.108152	0.60384	0.835726	0.618058	0.0388484	0.296603	BTE_04500;	Alpha/beta hydrolase family/Male sterility protein;
MYBT22	2513250897	BTE_contig00234.226	69806	70840	0.00414938	0.00347826	0.00152207	0.00499168	0.00458716	0.00565771	0.00382409	0.00355872	0.00126422	0.0015015	0.00376648	0.00190476	0.00371747	0.00163934	0.00147493	0	0.00179533	0.0015949	0.00212993	0.00328228	0.00469484	0.00744681	0.00282486	0.00888889	0	0.00893655	0.00831601	0.252868	0.338037	0.135178	0.000362921	0.0653518	0.590552	0.835726	0.445443	0.0052104	0.233592	BTE_04576;BTE_04577;BTE_04578;	Uncharacterized membrane-associated protein;Uncharacterized conserved protein;
MYBT22	2513250907	BTE_contig00245.236	1	2011	0.00829876	0.0104348	0.0106545	0.0116473	0.0107034	0.0155587	0.0114723	0.00355872	0.00505689	0.003003	0.00188324	0.00380952	0.00185874	0.00655738	0.00589971	0.00403769	0.005386	0.00637959	0.00638978	0.00984683	0.00938967	0.0106383	0.00706215	0.0177778	0	0.0196604	0.021483	0.876538	0.206239	0.112352	0.000378202	0.000181608	0.983807	0.835726	0.445443	0.0052104	0.00648296	BTE_04745;BTE_04746;	Non-ribosomal peptide synthetase modules and related proteins;non-ribosomal peptide synthase domain TIGR01720;
MYBT22	2513250913	BTE_contig00252.242	1190	2199	0.0124481	0.013913	0.00608828	0.00998336	0.00917431	0.0212164	0.0229446	0.00711744	0.00505689	0.003003	0.00282486	0.00761905	0.00557621	0.00655738	0.00737463	0.00942127	0.005386	0.00797448	0.0085197	0.0109409	0.00938967	0.0117021	0.00988701	0.0288889	0.00220264	0.0241287	0.022176	0.527008	0.638571	0.238442	0.0100679	0.0230724	0.75129	0.870077	0.535243	0.0497198	0.123437	BTE_04886;	FtsX-like permease family;
MYBT22	2513250926	BTE_contig00266.255	57066	58238	0.00414938	0.00521739	0.00456621	0.00332779	0.00152905	0.00565771	0.00956023	0.00177936	0.00379267	0.003003	0.00376648	0.00571429	0.00371747	0.00163934	0.00147493	0.0013459	0.00179533	0	0.00319489	0.00547046	0.00782473	0.012766	0.00564972	0.00444444	0	0.00446828	0.00554401	0.110755	0.4047	0.953917	0.0622053	0.223728	0.590552	0.835726	0.990962	0.149014	0.395626	BTE_05078;BTE_05079;	5-(carboxyamino)imidazole ribonucleotide synthase;5-(carboxyamino)imidazole ribonucleotide mutase;
MYBT22	2513250931	BTE_contig00271.260	21030	22483	0.00414938	0.00347826	0.00304414	0.00166389	0.0030581	0.00707214	0.00764818	0.00177936	0.00252845	0.003003	0.00188324	0.00190476	0.00371747	0.00163934	0.00294985	0.0013459	0.00179533	0.0015949	0.00212993	0.00328228	0.00312989	0.00851064	0.00423729	0.00888889	0	0.00714924	0.011088	0.180106	0.344414	0.159362	0.00010474	0.0540607	0.590552	0.835726	0.445443	0.00269855	0.208881	BTE_05248;BTE_05249;	Adenine-specific DNA methylase;Peroxiredoxin;
MYBT22	2513250931	BTE_contig00271.260	57017	58237	0.00622407	0.00695652	0.00456621	0.00332779	0.00458716	0.00707214	0.00573614	0.00177936	0.00126422	0.0015015	0.00188324	0.00190476	0.00185874	0.00163934	0.00294985	0.00269179	0.00179533	0.0015949	0.00212993	0.00437637	0.00312989	0.00851064	0.00282486	0.00888889	0	0.00893655	0.00970201	0.431775	0.286822	0.287885	0.00413886	0.00304932	0.681155	0.835726	0.577569	0.0259687	0.026955	BTE_05290;	transcriptional regulator, LacI family;
MYBT22	2513250931	BTE_contig00271.260	62386	63387	0.00414938	0.00521739	0.00304414	0.0166389	0.0030581	0.00424328	0.00764818	0.00355872	0.00252845	0.003003	0.00188324	0.00190476	0.00185874	0.00327869	0.00294985	0.0013459	0.00359066	0.00318979	0.00106496	0.00437637	0.00625978	0.0106383	0.00423729	0.00444444	0	0.00625559	0.00623701	0.670077	0.268243	0.898309	0.246825	0.0901976	0.855244	0.835726	0.952893	0.335724	0.276863	BTE_05295;BTE_05296;	Leucyl aminopeptidase (aminopeptidase T);Bacterial PH domain;
MYBT22	2513250931	BTE_contig00271.260	64752	65925	0.00829876	0.00521739	0.00608828	0.0116473	0.0030581	0.00707214	0.00956023	0.00177936	0.00126422	0.003003	0.00188324	0.00190476	0.00185874	0.00163934	0.00294985	0.00269179	0	0.0015949	0.00212993	0.00218818	0.00469484	0.0106383	0.00423729	0.00888889	0.00220264	0.00714924	0.00900901	0.388859	0.371237	0.923339	0.0953936	0.00505845	0.641738	0.835726	0.968601	0.187493	0.0377619	BTE_05299;	UDP-N-acetylmuramate--L-alanine ligase (EC 6.3.2.8);
MYBT22	2513250938	BTE_contig00283.267	31681	32708	0.00622407	0.00695652	0.00913242	0.0116473	0.00458716	0.00990099	0.00956023	0.00711744	0.00505689	0.0015015	0.00376648	0.00380952	0.0027881	0.00327869	0.00442478	0.00403769	0.00359066	0.00478469	0.00319489	0.00765864	0.00782473	0.0138298	0.00564972	0.0111111	0	0.00714924	0.00554401	0.967147	0.0897401	0.558933	0.0333223	0.165134	0.988708	0.835726	0.773352	0.103259	0.335493	BTE_05492;BTE_05493;	Domain of unknown function (DUF4247);Domain of unknown function (DUF4178);
MYBT22	2513250946	BTE_contig00291.275	9999	12644	0.00829876	0.00869565	0.00608828	0.0216306	0.00917431	0.0141443	0.0172084	0.00177936	0.00505689	0.0045045	0.00376648	0.00571429	0.00371747	0.00491803	0.00442478	0.00538358	0.005386	0.00478469	0.00425985	0.00875274	0.00938967	0.0170213	0.00706215	0.0155556	0.00220264	0.0142985	0.014553	0.536834	0.569649	0.79065	0.0639007	0.0348131	0.755318	0.858486	0.903199	0.150574	0.16617	BTE_05599;BTE_05600;	pantothenate kinase (EC 2.7.1.33);membrane protease FtsH catalytic subunit (EC 3.4.24.-);
MYBT22	2513250946	BTE_contig00291.275	21244	22415	0	0.00173913	0	0.00665557	0	0.00282885	0.00573614	0	0.00126422	0.0015015	0.00188324	0.00380952	0.00371747	0	0	0	0	0	0	0.00218818	0.00312989	0.0106383	0	0.00222222	0.00220264	0.00268097	0.002079	0.158382	0.733103	0.820216	0.122133	0.444687	0.590552	0.897709	0.917326	0.209651	0.64011	BTE_05611;BTE_05612;	MazG family protein;Membrane protein involved in the export of O-antigen and teichoic acid;
MYBT22	2513250946	BTE_contig00291.275	39030	40123	0	0.00173913	0.00608828	0.00332779	0.00152905	0.00990099	0.00764818	0.00177936	0.00252845	0.0015015	0.00188324	0.00190476	0.00371747	0.00163934	0	0.0013459	0.00179533	0.0015949	0	0.00437637	0.00312989	0.0117021	0.00423729	0.00666667	0	0.00446828	0.00554401	0.363609	0.322274	0.948769	0.0379631	0.677676	0.621868	0.835726	0.989986	0.111773	0.814854	BTE_05629;	methionyl-tRNA synthetase (EC 6.1.1.10);
MYBT22	2513250946	BTE_contig00291.275	46305	47307	0	0	0	0.00665557	0	0.00282885	0.00573614	0.00177936	0.00126422	0.0015015	0	0.00190476	0.00185874	0	0	0	0	0	0	0.00218818	0.00312989	0.0117021	0.00141243	0.00444444	0.00220264	0.00268097	0.000693001	0.232585	0.788642	0.901775	0.145001	0.864872	0.590552	0.897709	0.952893	0.226713	0.977549	BTE_05637;BTE_05638;	thymidylate kinase (EC 2.7.4.9);Arginine/lysine/ornithine decarboxylases;
MYBT22	2513250969	BTE_contig00334.299	13759	14884	0.00207469	0.00173913	0.00152207	0.00332779	0.0030581	0.00707214	0.00956023	0	0.00252845	0.0045045	0.00188324	0.00190476	0.00371747	0.00163934	0	0.0013459	0	0.0015949	0.00106496	0.00328228	0.00312989	0.0117021	0.00423729	0.00444444	0	0.00446828	0.003465	0.288403	0.55894	0.726272	0.026691	0.587876	0.590552	0.85438	0.864088	0.0962676	0.740488	BTE_05753;BTE_05754;	ADP-ribose pyrophosphatase;DNA-binding regulatory protein, YebC/PmpR family;
MYBT22	2513250973	BTE_contig00340.303	1	1667	2.31328	3.20174	3.66819	3.04659	3.08869	2.47808	3.06883	1.8363	1.83312	1.35285	1.34463	1.40571	1.47398	1.80492	2.17552	2.18708	2.13645	2.09569	2.07348	2.02407	2.29421	2.23723	2.1935	2.67111	0.39207	2.51743	2.46639	0.541384	0.0759713	0.401734	0.747167	0.00250581	0.755584	0.835726	0.671554	0.771191	0.0229819	BTE_05782;BTE_05783;	hypothetical protein;
MYBT22	2513250978	BTE_contig00355.308	39314	41263	0.00622407	0.00521739	0.00456621	0.00665557	0.00611621	0.00848656	0.00956023	0.00355872	0.00252845	0.003003	0.00376648	0.00380952	0.00371747	0.00327869	0.00442478	0.00403769	0.005386	0.00239234	0.00319489	0.00656455	0.00782473	0.0117021	0.00564972	0.00888889	0.00220264	0.00983021	0.00900901	0.195802	0.255752	0.163494	0.0439219	0.065493	0.590552	0.835726	0.445443	0.122677	0.233592	BTE_05822;BTE_05823;BTE_05824;	fructose-1,6-bisphosphatase, class II;Protein of unknown function (DUF3055);hypothetical protein;
MYBT22	2513250978	BTE_contig00355.308	56015	57406	0.00414938	0.00347826	0.00152207	0.00166389	0.00152905	0.00424328	0.00382409	0.00177936	0.00252845	0.003003	0.00376648	0.00380952	0.00185874	0	0.00147493	0.0013459	0	0.0015949	0.00212993	0.00328228	0.00469484	0.00851064	0.00423729	0.00666667	0.00220264	0.00893655	0.00831601	0.0726086	0.566579	0.0817693	5.68439e-05	0.0471468	0.590552	0.858486	0.445443	0.00187969	0.193625	BTE_05841;BTE_05842;BTE_05843;	Iron-regulated ABC transporter ATPase subunit SufC;ABC-type metal ion transport system, periplasmic component/surface antigen;ABC-type metal ion transport system, permease component;
MYBT22	2513250978	BTE_contig00355.308	66263	67441	0.00207469	0.00347826	0.00304414	0	0.0030581	0.00565771	0.00764818	0	0.00252845	0.0015015	0	0.00190476	0.00371747	0	0	0.0013459	0	0	0.00106496	0.00218818	0.00469484	0.0117021	0.00282486	0.00666667	0.00220264	0.00536193	0.003465	0.0919612	0.778026	0.754696	0.058929	0.613641	0.590552	0.897709	0.880936	0.144398	0.766455	BTE_05855;BTE_05856;BTE_05857;	Coat F domain;hypothetical protein;Predicted metal-dependent membrane protease;
MYBT22	2513250978	BTE_contig00355.308	98667	100086	0.00207469	0.00347826	0.00152207	0.00499168	0.0030581	0.00707214	0.00764818	0.00355872	0.00252845	0.003003	0.00376648	0.00380952	0.00371747	0.00327869	0.00294985	0.0013459	0.00359066	0.00318979	0.00319489	0.00437637	0.00625978	0.0117021	0.00423729	0.00666667	0.00220264	0.00625559	0.00831601	0.111501	0.284023	0.109338	0.00379863	0.283583	0.590552	0.835726	0.445443	0.0243872	0.458591	BTE_05892;	methionyl-tRNA synthetase (EC 6.1.1.10);
MYBT22	2513250980	BTE_contig00361.310	168	2201	0	0.00173913	0.00152207	0.00166389	0.00152905	0.00848656	0.0133843	0.00177936	0.00252845	0.003003	0.00376648	0.00380952	0.00371747	0	0	0	0	0	0	0.00328228	0.00625978	0.0265957	0.00564972	0.00888889	0.00440529	0.00714924	0.004851	0.106073	0.521402	0.49829	0.029724	0.578745	0.590552	0.841014	0.751523	0.100436	0.740148	BTE_05908;BTE_05909;BTE_05910;	Site-specific recombinase XerD;Bacterial PH domain;hypothetical protein;
MYBT22	2513250980	BTE_contig00361.310	4519	7478	0	0	0	0.00166389	0	0.00990099	0.0133843	0.00177936	0.00252845	0.003003	0.00188324	0.00571429	0.00371747	0	0	0	0	0	0	0.00437637	0.0109546	0.0308511	0.00423729	0.0111111	0.00220264	0.00536193	0.00623701	0.122175	0.57413	0.372627	0.0326852	0.590545	0.590552	0.861195	0.650072	0.103259	0.740488	BTE_05911;BTE_05912;BTE_05913;BTE_05914;BTE_05915;	ABC-type bacteriocin/lantibiotic exporters, contain an N-terminal double-glycine peptidase domain;Thioredoxin domain-containing protein;Glycosyltransferases involved in cell wall biogenesis;Disulfide bond formation protein DsbB;Transcriptional regulators;
MYBT50	2513250992	BTF_contig00012.12	1	9950	0.033195	0.0591304	0.00608828	0	0.00458716	0.00282885	0	0.00177936	0.00126422	0.126126	0.0150659	0.0152381	0.237918	0.00163934	0.0575221	0.0107672	0.00718133	0.0015949	0.00212993	0.00547046	0	0.0138298	0.0225989	0.237778	0.0352423	1.44727	0.113652	0.24908	0.0513481	0.276491	0.0329469	0.726588	0.590552	0.835726	0.570489	0.103259	0.850163	BTF_00211;BTF_00212;BTF_00213;BTF_00214;BTF_00215;BTF_00216;BTF_00217;BTF_00218;BTF_00219;BTF_00220;BTF_00221;BTF_00222;BTF_00223;BTF_00224;	hypothetical protein;hypothetical protein;Predicted nucleic-acid-binding protein, contains PIN domain;looped-hinge helix DNA binding domain, AbrB family;hypothetical protein;hypothetical protein;hypothetical protein;Primase C terminal 1 (PriCT-1);two component transcriptional regulator, LuxR family;hypothetical protein;hypothetical protein;hypothetical protein;transcriptional regulator, ArsR fami…
MYBT50	2513251000	BTF_contig00021.20	1	2026	0.0622407	0.0695652	0.0228311	0.0183028	0.0152905	0.0113154	0.00956023	0.00533808	0.00632111	0.130631	0.0188324	0.0266667	0.254647	0.00983607	0.0707965	0.0188425	0.0125673	0.00637959	0.00745474	0.0153173	0.00938967	0.0202128	0.0268362	0.24	0.0374449	1.32797	0.120582	0.299862	0.0462604	0.289959	0.0288762	0.747081	0.590552	0.835726	0.578118	0.0996696	0.856475	BTF_00260;BTF_00261;	Transposase DDE domain;hypothetical protein;
MYBT50	2513251002	BTF_contig00023.22	1	5510	0.0539419	0.00173913	0.0167428	0.00166389	0.00917431	0.00141443	0.00191205	0.00177936	0.00252845	0.0570571	0.00753296	0.0266667	0.0724907	0	0	0	0	0	0	0	0	0	0	0.02	0.0132159	0.0277033	0.00554401	0.871798	0.0150004	0.0198786	0.00233242	0.0359493	0.983807	0.835726	0.430663	0.0168141	0.167242	BTF_00328;BTF_00329;BTF_00330;BTF_00331;BTF_00332;	MarR family;hypothetical protein;Protein of unknown function (DUF3139);Plasmid recombination enzyme;
MYBT50	2513251003	BTF_contig00024.23	677	3246	0.026971	0.00173913	0.00456621	0	0.00458716	0	0	0	0	0.0015015	0.00188324	0.00952381	0.00185874	0	0	0	0	0	0	0	0	0	0	0.00666667	0.00440529	0.00268097	0.002079	0.280531	0.292199	0.222759	0.107252	0.128226	0.590552	0.835726	0.51443	0.197979	0.310268	BTF_00333;	delta endotoxin, N-terminal domain/delta endotoxin;
MYBT50	2513251003	BTF_contig00024.23	3608	4701	0.026971	0	0.00304414	0	0.0030581	0	0	0	0	0.0015015	0	0.0114286	0.00185874	0	0	0	0	0	0	0	0	0	0	0.00666667	0.00440529	0.00357462	0.001386	0.29826	0.184039	0.255854	0.116917	0.294813	0.590552	0.835726	0.547528	0.209018	0.473175	BTF_00333;BTF_00334;	delta endotoxin, N-terminal domain/delta endotoxin;hypothetical protein;
MYBT50	2513251004	BTF_contig00025.24	155	1620	0.026971	0	0.00608828	0.00665557	0.0030581	0	0	0	0	0.0015015	0	0.00952381	0.00185874	0	0	0	0	0	0	0	0	0	0	0.00444444	0.00440529	0.00446828	0.001386	0.216913	0.290882	0.126142	0.087327	0.098785	0.590552	0.835726	0.445443	0.179692	0.284612	BTF_00335;BTF_00336;	hypothetical protein;hypothetical protein;
MYBT50	2513251004	BTF_contig00025.24	1903	2919	0.0228216	0	0.00456621	0	0.00152905	0	0	0	0	0.0015015	0	0.00952381	0.00371747	0	0	0	0	0	0	0	0	0	0	0.00666667	0.00660793	0.00268097	0.001386	0.356466	0.118173	0.244183	0.0697975	0.241174	0.618516	0.835726	0.536777	0.156304	0.410482	BTF_00337;BTF_00338;	hypothetical protein;hypothetical protein;
MYBT50	2513251004	BTF_contig00025.24	3065	4389	0.0248963	0.00173913	0.00456621	0	0.0030581	0	0	0	0.00126422	0.003003	0.00188324	0.00761905	0	0	0	0	0	0	0	0	0	0	0	0.00888889	0.00220264	0.00357462	0.001386	0.204415	0.421901	0.163642	0.0768433	0.099304	0.590552	0.835726	0.445443	0.164415	0.284612	BTF_00339;BTF_00340;	Site-specific recombinases, DNA invertase Pin homologs;hypothetical protein;
MYBT50	2513251004	BTF_contig00025.24	5237	6693	0.0207469	0	0.00304414	0	0.00152905	0	0	0	0.00126422	0.0015015	0	0.00952381	0.00185874	0	0	0	0	0	0	0	0	0	0	0.00888889	0.00220264	0.00268097	0.001386	0.275821	0.148668	0.252963	0.067004	0.394948	0.590552	0.835726	0.544973	0.153631	0.595203	BTF_00344;BTF_00345;BTF_00346;BTF_00347;	hypothetical protein;hypothetical protein;hypothetical protein;hypothetical protein;
MYBT50	2513251005	BTF_contig00026.25	78	1762	0.0248963	0	0.00761035	0	0.0030581	0	0	0	0.00126422	0.0015015	0	0.00761905	0.00185874	0	0	0	0	0	0	0	0	0	0	0.00666667	0.00440529	0.00446828	0.001386	0.195966	0.383462	0.216597	0.137638	0.144988	0.590552	0.835726	0.503824	0.222851	0.320974	BTF_00348;	Type IV secretory pathway, VirD4 components;
MYBT50	2513251005	BTF_contig00026.25	5155	8123	0.0228216	0	0.00456621	0	0.00152905	0	0	0	0	0.0015015	0.00188324	0.00952381	0.00371747	0	0	0	0	0	0	0	0	0	0	0.00888889	0.00440529	0.00357462	0.002079	0.318555	0.145975	0.336551	0.048606	0.268163	0.59799	0.835726	0.618058	0.12992	0.441437	BTF_00353;BTF_00354;	Domain of unknown function (DUF955);signal recognition particle subunit FFH/SRP54 (srp54);
MYBT50	2513251005	BTF_contig00026.25	9355	10710	0.026971	0	0.00304414	0	0.00458716	0	0	0	0.00126422	0.0015015	0.00188324	0.00952381	0.00371747	0	0	0	0	0	0	0	0	0	0	0.00444444	0.00440529	0.00268097	0.001386	0.314499	0.228232	0.143619	0.120591	0.273554	0.595212	0.835726	0.445443	0.209651	0.448014	BTF_00356;BTF_00357;	AAA domain;Flp pilus assembly protein, ATPase CpaF;
MYBT50	2513251005	BTF_contig00026.25	10880	12427	0.0248963	0.00173913	0.00608828	0	0.00152905	0	0	0	0	0.0015015	0.00188324	0.0133333	0.00371747	0	0	0	0	0	0	0	0	0	0	0.00666667	0.00660793	0.00357462	0.001386	0.352626	0.0954894	0.17802	0.0642799	0.241686	0.615179	0.835726	0.468398	0.150574	0.410482	BTF_00357;BTF_00358;	Flp pilus assembly protein, ATPase CpaF;hypothetical protein;
MYBT50	2513251005	BTF_contig00026.25	15538	16607	0.0228216	0	0.00456621	0.00166389	0.00458716	0	0	0.00177936	0.00126422	0.0015015	0.00188324	0.00761905	0.00185874	0	0	0	0	0	0	0	0	0	0	0.00444444	0.00220264	0.00268097	0.001386	0.231706	0.435889	0.0885476	0.125197	0.181161	0.590552	0.835726	0.445443	0.21072	0.348219	BTF_00364;BTF_00365;	Membrane proteins related to metalloendopeptidases;hypothetical protein;
MYBT50	2513251005	BTF_contig00026.25	18431	20090	0.0311203	0	0.00913242	0	0.00458716	0	0	0	0.00126422	0.0015015	0.00188324	0.00952381	0.00185874	0	0	0	0	0	0	0	0	0	0	0.00666667	0.00220264	0.00268097	0.002079	0.167355	0.51437	0.123808	0.131803	0.0938765	0.590552	0.841014	0.445443	0.220122	0.284286	BTF_00369;BTF_00370;	hypothetical protein;CARDB;
MYBT50	2513251005	BTF_contig00026.25	25123	26753	0.0207469	0.00173913	0.00608828	0	0.00152905	0	0	0	0	0.003003	0.00188324	0.00952381	0.00371747	0	0	0	0	0	0	0	0	0	0	0.00888889	0.00440529	0.00268097	0.001386	0.308894	0.118204	0.134372	0.0218678	0.222648	0.590552	0.835726	0.445443	0.0833053	0.395626	BTF_00375;BTF_00376;BTF_00377;BTF_00378;	hypothetical protein;hypothetical protein;Uncharacterized protein conserved in cyanobacteria;hypothetical protein;
MYBT50	2513251005	BTF_contig00026.25	29704	32138	0.0248963	0	0.00304414	0	0.00152905	0	0	0	0	0.0015015	0.00188324	0.00571429	0.00185874	0	0	0	0	0	0	0	0	0	0	0.00666667	0.00220264	0.00357462	0.001386	0.238066	0.459164	0.359496	0.145421	0.157373	0.590552	0.835726	0.637559	0.226713	0.328032	BTF_00386;BTF_00387;BTF_00388;BTF_00389;BTF_00390;BTF_00391;BTF_00392;	hypothetical protein;hypothetical protein;hypothetical protein;hypothetical protein;transcriptional regulator, ArsR family;hypothetical protein;hypothetical protein;
MYBT50	2513251005	BTF_contig00026.25	32256	33986	0.0290456	0.00173913	0.00456621	0.00166389	0.00611621	0.00141443	0.00191205	0	0.00126422	0.003003	0.00188324	0.00952381	0.00185874	0	0	0	0	0	0	0	0	0	0	0.00666667	0.00440529	0.00357462	0.002772	0.299165	0.342667	0.0961115	0.102319	0.0827802	0.590552	0.835726	0.445443	0.193203	0.257985	BTF_00392;BTF_00393;BTF_00394;BTF_00395;	hypothetical protein;hypothetical protein;
MYBT50	2513251005	BTF_contig00026.25	36994	38929	0.026971	0.00173913	0.00456621	0	0.00458716	0	0	0	0	0	0	0.00952381	0.00185874	0	0	0	0	0	0	0	0	0	0	0.00444444	0.00440529	0.00268097	0.002079	0.293777	0.315078	0.20295	0.159617	0.12111	0.590552	0.835726	0.493537	0.241685	0.308542	BTF_00401;BTF_00402;BTF_00403;BTF_00404;	hypothetical protein;Transcriptional regulator, contains sigma factor-related N-terminal domain;Protein of unknown function (DUF3895);S-layer homology domain;
MYBT50	2513251007	BTF_contig00028.27	166	1303	0.0228216	0	0.00608828	0	0.0030581	0	0	0	0.00126422	0.0045045	0.00188324	0.00952381	0.00185874	0	0	0	0	0	0	0	0	0	0	0.00222222	0.00440529	0.00357462	0.001386	0.271595	0.279187	0.0749661	0.0830961	0.144615	0.590552	0.835726	0.445443	0.174339	0.320974	BTF_00419;	AAA domain/Protein kinase domain;
MYBT50	2513251007	BTF_contig00028.27	2169	3730	0.026971	0.00173913	0.00456621	0	0.0030581	0	0	0	0.00126422	0.003003	0	0.00952381	0.00371747	0	0	0	0	0	0	0	0	0	0	0.00666667	0.00220264	0.00357462	0.001386	0.282242	0.235239	0.128356	0.108335	0.135677	0.590552	0.835726	0.445443	0.198718	0.310268	BTF_00419;	AAA domain/Protein kinase domain;
MYBT50	2513251010	BTF_contig00031.30	1	1641	0.0352697	0.0504348	0.00456621	0	0.00611621	0.00282885	0	0.00177936	0	0.12012	0.0150659	0.0114286	0.213755	0.00163934	0.0516224	0.00942127	0.00718133	0	0.00212993	0.00656455	0	0.012766	0.019774	0.224444	0.030837	1.41376	0.108801	0.265625	0.0620083	0.273392	0.0343513	0.705899	0.590552	0.835726	0.570489	0.104026	0.836139	BTF_00481;	hypothetical protein;
MYBT50	2513251011	BTF_contig00032.31	1704	4500	0.026971	0.00173913	0.00761035	0	0.0030581	0	0	0.00177936	0	0.003003	0.00188324	0.0114286	0.00371747	0	0	0	0	0	0	0	0	0	0	0.00444444	0.00220264	0.00178731	0.001386	0.267755	0.308063	0.0329728	0.117206	0.115763	0.590552	0.835726	0.445443	0.209018	0.304559	BTF_00485;BTF_00486;BTF_00487;BTF_00488;BTF_00489;	hypothetical protein;hypothetical protein;Deoxyribonuclease NucA/NucB;Nucleotidyltransferase/DNA polymerase involved in DNA repair;Uncharacterized protein, possibly involved in aromatic compounds catabolism;
MYBT50	2513251011	BTF_contig00032.31	4621	6405	0.026971	0	0.00608828	0	0.0030581	0	0	0	0.00126422	0.003003	0.00188324	0.00761905	0.00371747	0	0	0	0	0	0	0	0	0	0	0.00444444	0.00660793	0.00357462	0.002079	0.308436	0.319135	0.155628	0.0629115	0.131273	0.590552	0.835726	0.445443	0.149589	0.310268	BTF_00489;BTF_00490;BTF_00491;	Uncharacterized protein, possibly involved in aromatic compounds catabolism;transcriptional regulator, TetR family;hypothetical protein;
MYBT50	2513251011	BTF_contig00032.31	6542	9386	0.033195	0	0.00608828	0	0.0030581	0	0	0	0.00126422	0.003003	0.00188324	0.0114286	0.00185874	0	0	0	0	0	0	0	0	0	0	0.00444444	0.00440529	0.00357462	0.001386	0.237687	0.36411	0.121812	0.149712	0.156658	0.590552	0.835726	0.445443	0.22994	0.328032	BTF_00492;BTF_00493;BTF_00494;BTF_00495;BTF_00496;	Uncharacterized protein conserved in bacteria;Nucleotidyltransferase/DNA polymerase involved in DNA repair;Nucleotidyltransferase/DNA polymerase involved in DNA repair;YolD-like protein;hypothetical protein;
MYBT50	2513251011	BTF_contig00032.31	10079	12360	0.0248963	0	0.00608828	0	0.0030581	0	0	0	0	0.003003	0.00188324	0.00952381	0.00371747	0	0	0	0	0	0	0	0	0	0	0.00666667	0.00220264	0.00357462	0.001386	0.232227	0.243085	0.0944591	0.0678719	0.150751	0.590552	0.835726	0.445443	0.154517	0.322607	BTF_00497;BTF_00498;BTF_00499;	hypothetical protein;Protein of unknown function (DUF3796);Predicted transcriptional regulators;
MYBT50	2513251011	BTF_contig00032.31	12592	13617	0.0311203	0	0.00608828	0	0.0030581	0	0	0	0.00126422	0.0045045	0.00188324	0.00952381	0.00185874	0	0	0	0	0	0	0	0	0	0	0.00666667	0.00220264	0.00268097	0.002079	0.219984	0.424877	0.141901	0.0974537	0.112426	0.590552	0.835726	0.445443	0.189592	0.300739	BTF_00500;BTF_00501;	Protein of unknown function (DUF2812);transcriptional regulator, PadR family;
MYBT50	2513251012	BTF_contig00033.32	22354	23416	0.0186722	0.00869565	0.0121766	0.00831947	0.00764526	0.0183876	0.0172084	0.00355872	0.00505689	0.00600601	0.00376648	0.00761905	0.00557621	0.00491803	0.00589971	0.00538358	0.00359066	0.00797448	0.00638978	0.00765864	0.00782473	0.00744681	0.00847458	0.0222222	0.00220264	0.0196604	0.021483	0.993655	0.605507	0.575	0.000383505	0.00162923	0.993655	0.865043	0.785426	0.0052104	0.0201147	BTF_00524;	Beta-lactamase class C and other penicillin binding proteins;
MYBT50	2513251013	BTF_contig00034.33	1	2691	0.13278	0.0817391	0.0380518	0.0249584	0.0183486	0.00424328	0.00382409	0.00533808	0.00505689	0.136637	0.0207156	0.0419048	0.284387	0.00163934	0.0545723	0.0121131	0.00897666	0.0015949	0.00212993	0.00547046	0	0.0138298	0.0225989	0.275556	0.0462555	1.46202	0.120582	0.432884	0.0328959	0.341229	0.0288007	0.738926	0.681155	0.835726	0.619921	0.0996696	0.850163	BTF_00532;BTF_00533;BTF_00534;	Retron-type reverse transcriptase;
MYBT50	2513251015	BTF_contig00036.35	6	1115	0.0228216	0	0.0152207	0	0.00458716	0	0	0	0	0.0015015	0.00188324	0.0114286	0.00185874	0	0	0	0	0	0	0	0	0	0	0.00444444	0.00660793	0.00268097	0.001386	0.170423	0.369592	0.0985216	0.0773416	0.125458	0.590552	0.835726	0.445443	0.164415	0.310268	BTF_00609;BTF_00610;	hypothetical protein;MobA/MobL family;
MYBT50	2513251015	BTF_contig00036.35	1434	2727	0.0290456	0	0.00608828	0	0.0030581	0	0	0	0.00126422	0.0015015	0.00188324	0.00952381	0.0027881	0	0	0	0	0	0	0	0	0	0	0.00888889	0.00440529	0.00357462	0.001386	0.223627	0.296651	0.138232	0.106323	0.232232	0.590552	0.835726	0.445443	0.197979	0.402954	BTF_00610;	MobA/MobL family;
MYBT50	2513251015	BTF_contig00036.35	7441	8570	0.026971	0.00173913	0.00456621	0	0.00152905	0	0	0	0.00126422	0.0015015	0.00188324	0.00761905	0.00185874	0	0	0	0	0	0	0	0	0	0	0.00444444	0.00220264	0.00357462	0.002079	0.263267	0.473838	0.163581	0.0901799	0.122583	0.590552	0.835726	0.445443	0.182061	0.309837	BTF_00617;	Replication initiation and membrane attachment;
MYBT50	2513251015	BTF_contig00036.35	8687	10776	0.0248963	0	0.00304414	0	0.0030581	0	0	0	0	0.0015015	0.00188324	0.00761905	0.00185874	0	0	0	0	0	0	0	0	0	0	0.00444444	0.00220264	0.00268097	0.001386	0.250164	0.384454	0.180462	0.0609288	0.169838	0.590552	0.835726	0.470961	0.147054	0.341391	BTF_00617;BTF_00618;BTF_00619;BTF_00620;BTF_00621;	Replication initiation and membrane attachment;hypothetical protein;hypothetical protein;hypothetical protein;hypothetical protein;
MYBT50	2513251016	BTF_contig00037.36	1	10520	0.033195	0.0608696	0.00761035	0	0.00458716	0.00282885	0	0.00355872	0.00126422	0.135135	0.0150659	0.0133333	0.247212	0.00163934	0.0589971	0.0107672	0.00718133	0.0015949	0.00106496	0.00547046	0	0.012766	0.0225989	0.235556	0.0352423	1.43789	0.111573	0.248278	0.0506538	0.284418	0.0327807	0.738408	0.590552	0.835726	0.574203	0.103259	0.850163	BTF_00625;BTF_00626;BTF_00627;BTF_00628;BTF_00629;BTF_00630;BTF_00631;BTF_00632;BTF_00633;BTF_00634;BTF_00635;	S-layer homology domain;hypothetical protein;hypothetical protein;hypothetical protein;Cell wall-associated hydrolases (invasion-associated proteins);AAA-like domain/CagE, TrbE, VirB family, component of type IV transporter system;hypothetical protein;hypothetical protein;hypothetical protein;hypothetical protein;Type IV secretory pathway, VirD4 components;
MYBT50	2513251017	BTF_contig00038.37	1	5679	0.026971	0.0521739	0.00456621	0	0.00458716	0.00141443	0	0.00177936	0	0.112613	0.0131827	0.0133333	0.22119	0	0.0545723	0.00807537	0.00718133	0.0015949	0.00106496	0.00547046	0	0.0117021	0.019774	0.217778	0.030837	1.34406	0.101871	0.252233	0.050768	0.277646	0.0342682	0.731146	0.590552	0.835726	0.570489	0.104026	0.850163	BTF_00636;BTF_00637;BTF_00638;BTF_00639;	hypothetical protein;hypothetical protein;hypothetical protein;hypothetical protein;
MYBT50	2513251018	BTF_contig00039.38	278	2981	0.0311203	0.00173913	0.00761035	0	0.00611621	0.00141443	0.00191205	0	0.00126422	0.003003	0.00188324	0.0114286	0.00371747	0	0	0	0	0	0	0	0	0	0	0.00666667	0.00660793	0.00357462	0.003465	0.330064	0.27738	0.0595434	0.058856	0.12449	0.605048	0.835726	0.445443	0.144398	0.310268	BTF_00640;BTF_00641;BTF_00642;BTF_00643;BTF_00644;	hypothetical protein;hypothetical protein;hypothetical protein;hypothetical protein;Membrane proteins related to metalloendopeptidases;
MYBT50	2513251018	BTF_contig00039.38	3281	8030	0.026971	0.00173913	0.00608828	0	0.00764526	0	0	0.00177936	0.00126422	0.003003	0.00188324	0.00952381	0.00371747	0	0	0	0	0	0	0	0	0	0	0.00444444	0.00440529	0.00357462	0.001386	0.297255	0.31527	0.0482086	0.121668	0.110854	0.590552	0.835726	0.445443	0.209651	0.299026	BTF_00644;BTF_00645;BTF_00646;BTF_00647;BTF_00648;	Membrane proteins related to metalloendopeptidases;hypothetical protein;hypothetical protein;hypothetical protein;AAA-like domain;
MYBT50	2513251020	BTF_contig00041.40	2	2656	0.0435685	0.00173913	0.0136986	0	0.00917431	0.00141443	0	0.00177936	0.00126422	0.0045045	0.00376648	0.0190476	0.00557621	0	0	0	0	0	0	0	0	0	0	0.00888889	0.00660793	0.00446828	0.002772	0.253167	0.269848	0.0408745	0.0740872	0.132923	0.590552	0.835726	0.445443	0.161782	0.310268	BTF_00652;BTF_00653;BTF_00654;	Retron-type reverse transcriptase;
MYBT50	2513251027	BTF_contig00048.47	463	2164	0.026971	0	0.00456621	0	0.00611621	0	0.00191205	0.00177936	0.00126422	0.0045045	0.00188324	0.0114286	0.00185874	0	0	0	0	0	0	0	0	0	0	0.00444444	0.00440529	0.00268097	0.001386	0.306884	0.286232	0.064809	0.181599	0.175303	0.590552	0.835726	0.445443	0.262188	0.342678	BTF_00843;BTF_00844;BTF_00845;BTF_00846;	hypothetical protein;transcriptional regulator, ArsR family;looped-hinge helix DNA binding domain, AbrB family;RNA chaperone Hfq;
MYBT50	2513251027	BTF_contig00048.47	3017	5569	0.0248963	0.00173913	0.00456621	0	0.00611621	0	0	0.00177936	0	0.003003	0.00188324	0.00952381	0.00371747	0	0	0	0	0	0	0	0	0	0	0.00444444	0.00440529	0.00357462	0.001386	0.348292	0.244888	0.0685383	0.0956783	0.170548	0.614296	0.835726	0.445443	0.187493	0.341391	BTF_00848;BTF_00849;BTF_00850;BTF_00851;	SipW-cognate class signal peptide;hypothetical protein;hypothetical protein;Site-specific recombinases, DNA invertase Pin homologs;
MYBT50	2513251027	BTF_contig00048.47	5754	6831	0.0311203	0.00173913	0.00608828	0	0.00152905	0	0	0	0	0.0015015	0.00188324	0.00952381	0.00185874	0	0	0	0	0	0	0	0	0	0	0.00444444	0.00220264	0.00357462	0.001386	0.225513	0.464427	0.151382	0.133611	0.0632606	0.590552	0.835726	0.445443	0.220122	0.233592	BTF_00852;	Uncharacterized protein conserved in bacteria;
MYBT50	2513251027	BTF_contig00048.47	6939	8725	0.0248963	0	0.00608828	0	0.00458716	0	0	0	0	0.003003	0.00188324	0.00952381	0.00185874	0	0	0	0	0	0	0	0	0	0	0.00444444	0.00220264	0.00178731	0.002079	0.224642	0.353136	0.107283	0.074021	0.0786699	0.590552	0.835726	0.445443	0.161782	0.25003	BTF_00852;BTF_00853;BTF_00854;BTF_00855;	Uncharacterized protein conserved in bacteria;hypothetical protein;hypothetical protein;Subtilisin-like serine proteases;
MYBT50	2513251027	BTF_contig00048.47	8906	9965	0.0290456	0	0.00913242	0	0.00152905	0	0	0	0	0.003003	0	0.00952381	0.00557621	0	0	0	0	0	0	0	0	0	0	0.00444444	0.00220264	0.00446828	0.001386	0.231228	0.325354	0.12779	0.0957909	0.175983	0.590552	0.835726	0.445443	0.187493	0.342678	BTF_00855;	Subtilisin-like serine proteases;
MYBT50	2513251027	BTF_contig00048.47	10849	11991	0.0311203	0	0.00456621	0	0	0.00141443	0	0	0.00126422	0.003003	0.00188324	0.00952381	0.00371747	0	0	0	0	0	0	0	0	0	0	0.00666667	0.00440529	0.00178731	0.002079	0.315221	0.305564	0.149158	0.0921517	0.215833	0.595212	0.835726	0.445443	0.184879	0.395626	BTF_00857;	Dinucleotide-utilizing enzymes involved in molybdopterin and thiamine biosynthesis family 2;
MYBT50	2513251027	BTF_contig00048.47	12115	13574	0.026971	0.00173913	0.00304414	0	0.0030581	0	0	0	0	0.003003	0.00188324	0.0114286	0.00185874	0	0	0	0	0	0	0	0	0	0	0.00444444	0.00440529	0.00268097	0.001386	0.334161	0.206678	0.131207	0.0701179	0.13502	0.605048	0.835726	0.445443	0.156304	0.310268	BTF_00858;BTF_00859;	hypothetical protein;Protein involved in initiation of plasmid replication;
MYBT50	2513251027	BTF_contig00048.47	16301	17677	0.026971	0.00347826	0.00761035	0.00332779	0.00458716	0	0	0.00177936	0.00126422	0.0045045	0.00376648	0.00952381	0.00557621	0	0	0	0	0	0	0	0	0	0	0.00666667	0.00440529	0.00446828	0.003465	0.36927	0.265837	0.0293665	0.0223185	0.0565303	0.62383	0.835726	0.445443	0.0833053	0.213485	BTF_00861;BTF_00862;BTF_00863;	hypothetical protein;Domain of unknown function (DUF4367);hypothetical protein;
MYBT50	2513251027	BTF_contig00048.47	18068	19722	0.0290456	0	0.00456621	0	0.0030581	0.00141443	0	0	0	0.003003	0.00188324	0.00952381	0.00371747	0	0	0	0	0	0	0	0	0	0	0.00444444	0.00440529	0.00357462	0.001386	0.298907	0.285944	0.103507	0.121561	0.126245	0.590552	0.835726	0.445443	0.209651	0.310268	BTF_00865;BTF_00866;	Domain of unknown function (DUF4179)/Putative zinc-finger;RNA polymerase sigma factor, sigma-70 family;
MYBT50	2513251029	BTF_contig00050.49	1	1446	0.0684647	0.481739	0.929985	0.0665557	0.977829	0.213579	0.989484	0.823843	0.544248	0.870871	0.83145	0.697143	0.289963	0.92459	0.99705	0.923284	1.00539	1.13238	0.940362	0.925602	1.00939	0.995745	0.99435	0.926667	1.10132	1.04245	1.06445	0.920291	0.286466	0.000237121	0.769647	0.920605	0.988708	0.835726	0.012686	0.789318	0.999262	BTF_00911;BTF_00912;	Transposase and inactivated derivatives;Transposase and inactivated derivatives;
MYBT50	2513251037	BTF_contig00058.57	3050	4871	0.0394191	0.026087	0.0334855	0.0249584	0.0244648	0.029703	0.0325048	0.0106762	0.00884956	0.0105105	0.0112994	0.012381	0.0111524	0.0147541	0.0132743	0.0148048	0.0143627	0.0143541	0.0117146	0.0175055	0.0172144	0.0170213	0.0183616	0.0355556	0.00440529	0.0482574	0.047124	0.940811	0.348527	0.788726	5.85572e-05	3.86614e-05	0.988708	0.835726	0.903199	0.00187969	0.00620759	BTF_01105;	glutamine--fructose-6-phosphate transaminase;
MYBT50	2513251038	BTF_contig00059.58	97755	98849	0.0186722	0.0121739	0.00913242	0.00998336	0.0107034	0.0113154	0.00956023	0.00177936	0.00252845	0.0045045	0.00188324	0.00380952	0.00557621	0.00327869	0.00442478	0.00538358	0.00359066	0.00637959	0.00425985	0.00547046	0.00312989	0.00425532	0.00423729	0.0155556	0	0.0142985	0.015939	0.689088	0.822003	0.758577	0.0005971	9.66914e-05	0.871414	0.909872	0.882258	0.00654043	0.00620759	BTF_01209;BTF_01210;	DNA-directed RNA polymerase, delta subunit;CTP synthase (EC 6.3.4.2);
MYBT50	2513251039	BTF_contig00060.59	1	2593	0.0394191	0.0121739	0.0319635	0.00166389	0.0214067	0.00707214	0.0229446	0.00711744	0.00505689	0.012012	0.00564972	0.0209524	0.00743494	0.00983607	0.0103245	0.00807537	0.0125673	0.00956938	0.0202343	0.0142232	0.0140845	0.0117021	0.0141243	0.0377778	0.00881057	0.0348525	0.032571	0.570328	0.855737	0.304834	0.00297727	0.0110184	0.772469	0.934325	0.589467	0.0198884	0.0680173	BTF_01211;BTF_01212;BTF_01213;	Retron-type reverse transcriptase;
MYBT50	2513251040	BTF_contig00061.60	2660	44121	1.62656	0.932174	1.52968	0.768719	1.28287	1.9604	1.76099	1.18327	1.83439	1.30781	1.83992	1.4	1.94981	4.94754	3.25664	1.78466	4.56643	3.65391	1.13951	3.16302	3.0579	2.90213	3.36864	6.36667	2.87225	1.87757	1.0395	0.0761407	0.973021	0.000278726	0.0437009	0.182362	0.590552	0.999378	0.0127816	0.122677	0.348442	BTF_01216;BTF_01217;BTF_01218;BTF_01219;BTF_01220;BTF_01221;BTF_01222;BTF_01223;BTF_01224;BTF_01225;BTF_01226;BTF_01227;BTF_01228;BTF_01229;BTF_01230;BTF_01231;BTF_01232;BTF_01233;BTF_01234;BTF_01235;BTF_01236;BTF_01237;BTF_01238;BTF_01239;BTF_01240;BTF_01241;BTF_01242;BTF_01243;BTF_01244;BTF_01245;BTF_01246;BTF_01247;BTF_01248;BTF_01249;BTF_01250;BTF_01251;BTF_01252;BTF_01253;BTF_01254;BTF_01255…	Helix-turn-helix domain;Replication-relaxation;DNA segregation ATPase FtsK/SpoIIIE and related proteins;hypothetical protein;Cro/C1-type HTH DNA-binding domain;hypothetical protein;N-acetylmuramoyl-L-alanine amidase;Protein of unknown function (DUF2762);hypothetical protein;hypothetical protein;H-type lectin domain;hypothetical protein;hypothetical protein;hypothetical protein;hypothetical protei…
MYBT50	2513251055	BTF_contig00076.75	11858	13108	0.0186722	0.0226087	0.0182648	0.00998336	0.0183486	0.0240453	0.0229446	0.00711744	0.0101138	0.0105105	0.0094162	0.00761905	0.0111524	0.0131148	0.0117994	0.00942127	0.0125673	0.0143541	0.00958466	0.0131291	0.0140845	0.0159574	0.0169492	0.0333333	0.00440529	0.0330652	0.033957	0.760507	0.358247	0.0974034	0.000168478	0.00102448	0.927085	0.835726	0.445443	0.00382542	0.0148722	BTF_01531;BTF_01532;	D-alanyl-lipoteichoic acid biosynthesis protein DltB;D-alanine--poly(phosphoribitol) ligase, subunit 1;
MYBT50	2513251061	BTF_contig00082.81	23248	24776	0.00829876	0.00347826	0.00304414	0.00332779	0.00458716	0.00707214	0.00764818	0.00177936	0.00252845	0.0045045	0.00376648	0.00571429	0.00185874	0.00163934	0.00294985	0.00403769	0.00359066	0.00318979	0.00212993	0.00437637	0.00312989	0.00319149	0.00423729	0.00888889	0.00220264	0.00893655	0.010395	0.639928	0.915412	0.319272	1.90409e-05	0.00420994	0.846261	0.963484	0.599336	0.0016084	0.034651	BTF_01731;BTF_01732;	transcriptional regulator, MarR family;acetyl-CoA carboxylase, carboxyl transferase, alpha subunit;
MYBT50	2513251075	BTF_contig00096.95	5575	7093	0.0103734	0.00521739	0.00456621	0.00332779	0.00458716	0.00848656	0.0114723	0.00355872	0.00252845	0.0045045	0.00376648	0.00761905	0.00371747	0.00163934	0.00147493	0.00403769	0.00179533	0.00318979	0.00319489	0.00547046	0.00312989	0.00425532	0.00423729	0.0111111	0.00220264	0.0116175	0.011088	0.645222	0.820179	0.729495	0.000258094	0.0196105	0.848837	0.909872	0.864088	0.00487343	0.108534	BTF_02189;	amino acid/peptide transporter (Peptide:H+ symporter), bacterial;
MYBT50	2513251081	BTF_contig00102.101	107412	108427	0.0248963	0	0.00152207	0	0.00458716	0	0	0	0	0	0	0.00571429	0	0	0	0	0	0	0	0	0	0	0	0.00222222	0.00220264	0.00178731	0.000693001	0.232593	0.591802	0.212379	0.248858	0.1167	0.590552	0.865043	0.503824	0.33706	0.304559	BTF_02592;	Helix-turn-helix domain;
MYBT50	2513251081	BTF_contig00102.101	114842	115859	0.0228216	0	0	0	0.00458716	0	0	0	0.00126422	0.003003	0.00188324	0.00571429	0	0	0	0	0	0	0	0	0	0	0	0.00222222	0.00220264	0.000893655	0.000693001	0.283873	0.508106	0.0969669	0.142208	0.130358	0.590552	0.841014	0.445443	0.226119	0.310268	BTF_02598;BTF_02599;	hypothetical protein;hypothetical protein;
MYBT50	2513251082	BTF_contig00103.102	8	1487	0.0456432	0.00347826	0.0167428	0	0.00611621	0.00141443	0.00382409	0	0.00126422	0.00600601	0.00188324	0.0266667	0.00557621	0	0	0	0	0	0	0	0	0	0	0.0111111	0.00660793	0.00625559	0.003465	0.278569	0.157214	0.0433617	0.0543989	0.156708	0.590552	0.835726	0.445443	0.138588	0.328032	BTF_02804;	Transposase and inactivated derivatives;
MYBT50	2513251141	BTF_contig00163.161	40780	43158	0.0207469	0.0121739	0.0121766	0.0166389	0.0122324	0.0183876	0.0133843	0.00711744	0.00758534	0.00600601	0.00753296	0.00952381	0.00929368	0.00819672	0.00884956	0.00807537	0.00718133	0.00797448	0.00745474	0.0109409	0.00782473	0.00851064	0.00988701	0.0155556	0.00220264	0.0169794	0.01386	0.457286	0.660631	0.233146	0.163854	0.0105399	0.704031	0.876292	0.527042	0.245782	0.0663397	BTF_03685;BTF_03686;	probable oxidoreductase, LLM family;Arabinose efflux permease;
MYBT50	2513251172	BTF_contig00194.192	16	17705	0.0705394	0.00347826	0.00913242	0.00831947	0.0107034	0	0	0	0.00126422	0.0045045	0.00188324	0.0133333	0.00371747	0	0	0	0	0	0	0	0	0	0	0.00888889	0.00220264	0.00357462	0.002079	0.197739	0.618898	0.0576599	0.175092	0.039898	0.590552	0.865043	0.445443	0.256642	0.180384	BTF_04066;BTF_04067;BTF_04068;BTF_04069;BTF_04070;BTF_04071;BTF_04072;BTF_04073;BTF_04074;BTF_04075;BTF_04076;BTF_04077;BTF_04078;BTF_04079;BTF_04080;BTF_04081;BTF_04082;BTF_04083;BTF_04084;BTF_04085;BTF_04086;BTF_04087;BTF_04088;BTF_04089;BTF_04090;BTF_04091;BTF_04092;BTF_04093;BTF_04094;	hypothetical protein;hypothetical protein;hypothetical protein;hypothetical protein;phage regulatory protein, rha family;Helix-turn-helix;Helix-turn-helix domain;Predicted Zn peptidase;hypothetical protein;Protein of unknown function (DUF4236);hypothetical protein;hypothetical protein;hypothetical protein;hypothetical protein;hypothetical protein;hypothetical protein;hypothetical protein;MerR HTH…
MYBT50	2513251175	BTF_contig00197.195	1	3764	0.060166	0.0678261	0.0121766	0	0.0107034	0.00141443	0.00191205	0.00355872	0.00126422	0.147147	0.0207156	0.0247619	0.269517	0.00163934	0.060472	0.0121131	0.00718133	0.0015949	0.00212993	0.00547046	0	0.012766	0.0240113	0.264444	0.0484581	1.80965	0.124047	0.278716	0.0408908	0.296461	0.0390497	0.716356	0.590552	0.835726	0.580269	0.111919	0.845405	BTF_04121;BTF_04122;BTF_04123;BTF_04124;	hypothetical protein;hypothetical protein;Site-specific recombinase XerD;Site-specific recombinase XerD;
MYBT50	2513251177	BTF_contig00199.197	1	1451	0.989627	1.22261	1.54947	1.4975	1.4159	1.02687	1.18356	1.19751	1.16182	0.641141	0.672316	0.689524	0.750929	0.929508	0.974926	0.97712	0.944345	0.872408	0.829606	0.862144	0.943662	0.855319	0.896893	0.74	0.343612	0.663092	0.610534	0.309074	0.0973472	0.000191872	0.000356989	0.043258	0.590552	0.835726	0.0123182	0.0052104	0.190216	BTF_04145;
MYBT50	2513251180	BTF_contig00202.200	1	4072	0.242739	0.0243478	0.0578387	0.046589	0.0489297	0.00707214	0.00956023	0.0088968	0.00758534	0.195195	0.0207156	0.0704762	0.27881	0.00163934	0.0294985	0.0107672	0.00718133	0.0015949	0.00106496	0.00547046	0	0.0106383	0.0225989	0.268889	0.0528634	1.41197	0.121275	0.758884	0.0383646	0.417322	0.0263294	0.730365	0.927085	0.835726	0.686976	0.0960426	0.850163	BTF_04332;BTF_04333;	Site-specific recombinase XerD;Transposase and inactivated derivatives, TnpA family;
MYBT50	2513251187	BTF_contig00210.207	1	2172	0.184647	0.066087	0.0502283	0.0249584	0.0321101	0.00707214	0.0114723	0.00711744	0.00758534	0.162162	0.0320151	0.0952381	0.276952	0.00327869	0.0619469	0.00942127	0.00718133	0	0.00106496	0.00656455	0	0.012766	0.0204802	0.288889	0.0638767	1.4227	0.128898	0.566924	0.0205284	0.36368	0.0220618	0.737764	0.772469	0.835726	0.637931	0.0833053	0.850163	BTF_04365;BTF_04366;	DNA replication protein;Transposase and inactivated derivatives;
MYBT50	2513251188	BTF_contig00211.208	1	31188	0.0290456	0.053913	0.00608828	0	0.00458716	0.00282885	0	0.00177936	0.00126422	0.130631	0.0150659	0.0133333	0.239777	0.00163934	0.0575221	0.0107672	0.00897666	0.0015949	0.00212993	0.00547046	0	0.012766	0.0225989	0.246667	0.0352423	1.48794	0.117117	0.255094	0.055192	0.273117	0.0328698	0.721618	0.590552	0.835726	0.570489	0.103259	0.848496	BTF_04367;BTF_04368;BTF_04369;BTF_04370;BTF_04371;BTF_04372;BTF_04373;BTF_04374;BTF_04375;BTF_04376;BTF_04377;BTF_04378;BTF_04379;BTF_04380;BTF_04381;BTF_04382;BTF_04383;BTF_04384;BTF_04385;BTF_04386;BTF_04387;BTF_04388;BTF_04389;BTF_04390;BTF_04391;BTF_04392;BTF_04393;BTF_04394;BTF_04395;BTF_04396;BTF_04397;BTF_04398;BTF_04399;BTF_04400;BTF_04401;BTF_04402;BTF_04403;BTF_04404;BTF_04405;BTF_04406…	hypothetical protein;hypothetical protein;hypothetical protein;hypothetical protein;hypothetical protein;hypothetical protein;hypothetical protein;hypothetical protein;RNA chaperone Hfq;hypothetical protein;hypothetical protein;hypothetical protein;hypothetical protein;Topoisomerase IA;Site-specific recombinase XerD;hypothetical protein;MerR HTH family regulatory protein/Protein of unknown functi…
MYBT50	2513251190	BTF_contig00213.210	1636	2850	0.0228216	0	0.00152207	0	0.00458716	0	0	0	0.00126422	0.0015015	0.00188324	0.00761905	0.00185874	0	0	0	0	0	0	0	0	0	0	0.00444444	0.00440529	0.00268097	0.001386	0.325721	0.259648	0.247486	0.151845	0.162558	0.604373	0.835726	0.536777	0.232106	0.332364	BTF_04423;	transposase, IS605 OrfB family, central region;
MYBT50	2513251190	BTF_contig00213.210	3233	5418	0.0248963	0	0.00456621	0	0.00458716	0	0	0	0	0.0015015	0.00188324	0.00952381	0.00185874	0	0	0	0	0	0	0	0	0	0	0.00666667	0.00440529	0.00357462	0.002079	0.265793	0.257339	0.188556	0.0504668	0.17305	0.590552	0.835726	0.4775	0.132786	0.342678	BTF_04424;BTF_04425;BTF_04426;BTF_04427;BTF_04428;BTF_04429;	hypothetical protein;hypothetical protein;hypothetical protein;hypothetical protein;Uncharacterized conserved protein;Xylose isomerase-like TIM barrel;
MYBT50	2513251190	BTF_contig00213.210	6649	8265	0.0290456	0	0.00608828	0	0.0030581	0	0	0	0.00126422	0.0015015	0.00188324	0.00952381	0.00371747	0	0	0	0	0	0	0	0	0	0	0.00666667	0.00440529	0.00446828	0.001386	0.24371	0.290194	0.174805	0.112386	0.2238	0.590552	0.835726	0.463739	0.203819	0.395626	BTF_04431;BTF_04432;BTF_04433;	Shikimate 5-dehydrogenase;Predicted dehydrogenases and related proteins;methionine adenosyltransferase (EC 2.5.1.6);
MYBT50	2513251190	BTF_contig00213.210	8390	9532	0.0248963	0.00173913	0.00608828	0	0.0030581	0	0	0	0	0.0015015	0.00188324	0.00761905	0.00185874	0	0	0	0	0	0	0	0	0	0	0.00666667	0.00440529	0.00268097	0.002079	0.252416	0.373118	0.197777	0.0584393	0.0676181	0.590552	0.835726	0.487308	0.144398	0.235644	BTF_04433;BTF_04434;	methionine adenosyltransferase (EC 2.5.1.6);hypothetical protein;
MYBT50	2513251190	BTF_contig00213.210	13724	14749	0.0186722	0	0.00456621	0.0183028	0.0030581	0	0	0	0.00126422	0.0015015	0.00188324	0.0114286	0.00185874	0	0	0	0	0	0	0	0	0	0	0.00444444	0.00220264	0.00268097	0.000693001	0.281133	0.15467	0.0268697	0.193517	0.240796	0.590552	0.835726	0.445443	0.273762	0.410482	BTF_04437;	Non-ribosomal peptide synthetase modules and related proteins;
MYBT50	2513251190	BTF_contig00213.210	16799	17807	0.0248963	0.00173913	0.00761035	0	0.00917431	0	0.00191205	0	0.00126422	0.0015015	0.00188324	0.00952381	0.00185874	0	0	0	0	0	0	0	0	0	0	0.00888889	0.00660793	0.00268097	0.002079	0.251974	0.266122	0.0876012	0.0512255	0.179856	0.590552	0.835726	0.445443	0.133686	0.347794	BTF_04438;	nucleotide sugar dehydrogenase;
MYBT50	2513251195	BTF_contig00221.215	1	1657	0.124481	0.00695652	0.0304414	0.031614	0.0183486	0.00141443	0.00382409	0.00177936	0.00252845	0.0135135	0.00564972	0.0419048	0.0111524	0	0	0	0	0	0	0	0	0	0	0.0177778	0.00881057	0.0107239	0.00554401	0.204347	0.374144	0.0145137	0.102139	0.0352011	0.590552	0.835726	0.367888	0.193203	0.16617	BTF_04533;	Transposase and inactivated derivatives;
MYBT50	2513251203	BTF_contig00229.223	1	1247	0.20332	0.0104348	0.0593607	0.0732113	0.0428135	0.00282885	0.00956023	0.00711744	0.00632111	0.0765766	0.0188324	0.08	0.0966543	0	0	0	0	0	0	0	0	0	0.00141243	0.0533333	0.0330396	0.049151	0.014553	0.469183	0.0676658	0.00707581	0.0149201	0.127655	0.707079	0.835726	0.206485	0.0630176	0.310268	BTF_04707;	Transposase DDE domain;
MYBT50	2513251208	BTF_contig00234.228	880	2196	0.026971	0	0.00456621	0	0.00152905	0	0	0.00177936	0.00126422	0.0015015	0.00188324	0.00761905	0.00185874	0	0	0	0	0	0	0	0	0	0	0.00666667	0.00440529	0.00268097	0.001386	0.268362	0.439249	0.145986	0.138154	0.224311	0.590552	0.835726	0.445443	0.222851	0.395626	BTF_04770;BTF_04771;BTF_04772;BTF_04773;	Helix-turn-helix domain;Predicted transcription factor, homolog of eukaryotic MBF1;hypothetical protein;hypothetical protein;
MYBT50	2513251208	BTF_contig00234.228	5195	7661	0.026971	0	0.00456621	0	0.00458716	0	0	0	0.00126422	0.003003	0.00188324	0.00952381	0.00371747	0	0	0	0	0	0	0	0	0	0	0.00444444	0.00440529	0.00357462	0.001386	0.28874	0.242624	0.10113	0.0842233	0.254441	0.590552	0.835726	0.445443	0.175556	0.425394	BTF_04776;BTF_04777;	Site-specific recombinase XerD;hypothetical protein;
MYBT50	2513251208	BTF_contig00234.228	9919	14734	0.0311203	0.00173913	0.00456621	0	0.00458716	0	0	0	0	0.003003	0.00188324	0.00761905	0.00185874	0	0	0	0	0	0	0	0	0	0	0.00444444	0.00220264	0.00268097	0.002079	0.250763	0.530483	0.126901	0.0891265	0.063747	0.590552	0.841014	0.445443	0.181073	0.233592	BTF_04780;BTF_04781;BTF_04782;BTF_04783;BTF_04784;BTF_04785;	hypothetical protein;MerR HTH family regulatory protein;Helix-turn-helix;hypothetical protein;hypothetical protein;hypothetical protein;
MYBT50	2513251208	BTF_contig00234.228	15126	16844	0.0228216	0	0.00608828	0	0.0030581	0	0	0	0	0.003003	0.00188324	0.0114286	0.00185874	0	0	0	0	0	0	0	0	0	0	0.00666667	0.00440529	0.00268097	0.001386	0.252484	0.16498	0.138705	0.0389122	0.211948	0.590552	0.835726	0.445443	0.111919	0.393267	BTF_04786;BTF_04787;	hypothetical protein;hypothetical protein;
MYBT50	2513251209	BTF_contig00235.229	176	2105	0.0290456	0	0.00456621	0	0.00458716	0	0	0	0	0.0015015	0.00188324	0.00952381	0.00185874	0	0	0	0	0	0	0	0	0	0	0.00444444	0.00440529	0.00357462	0.002079	0.264828	0.36466	0.14032	0.0878939	0.116225	0.590552	0.835726	0.445443	0.179707	0.304559	BTF_04794;BTF_04795;BTF_04796;	AAA-like domain;Cell wall-associated hydrolases (invasion-associated proteins);hypothetical protein;
MYBT50	2513251209	BTF_contig00235.229	2984	4200	0.026971	0	0.0121766	0	0.00152905	0	0	0	0	0.003003	0	0.00761905	0.00185874	0	0	0	0	0	0	0	0	0	0	0.00888889	0.00440529	0.00357462	0.001386	0.155543	0.488619	0.163745	0.0594151	0.0963037	0.590552	0.841014	0.445443	0.144487	0.284612	BTF_04798;BTF_04799;	hypothetical protein;hypothetical protein;
MYBT50	2513251209	BTF_contig00235.229	5370	6844	0.026971	0	0.00456621	0	0.0030581	0.00141443	0	0	0.00126422	0.0015015	0.00376648	0.0114286	0.00185874	0	0	0	0	0	0	0	0	0	0	0.00666667	0.00220264	0.00446828	0.001386	0.234678	0.282776	0.148048	0.0870986	0.191538	0.590552	0.835726	0.445443	0.179692	0.363809	BTF_04800;BTF_04801;BTF_04802;	hypothetical protein;hypothetical protein;hypothetical protein;
MYBT50	2513251216	BTF_contig00242.236	6352	7510	0.026971	0.0156522	0.00608828	0.0199667	0.0137615	0.0141443	0.0172084	0.00533808	0.0101138	0.00900901	0.00753296	0.00952381	0.00929368	0.0114754	0.0117994	0.00807537	0.00897666	0.00956938	0.0117146	0.0153173	0.00782473	0.0117021	0.0141243	0.0177778	0.00440529	0.0205541	0.018711	0.510606	0.672791	0.674261	0.182143	0.0116603	0.741649	0.885106	0.84546	0.262188	0.0704878	BTF_04904;BTF_04905;	transposase, IS605 OrfB family, central region;UDP-N-acetylglucosamine:LPS N-acetylglucosamine transferase;
MYBT50	2513251238	BTF_contig00269.258	600	2622	0.0228216	0	0.00608828	0	0.00458716	0	0	0	0.00126422	0.0015015	0.00188324	0.00761905	0.00185874	0	0	0	0	0	0	0	0	0	0	0.00444444	0.00220264	0.00268097	0.000693001	0.172865	0.406421	0.114788	0.137683	0.176143	0.590552	0.835726	0.445443	0.222851	0.342678	BTF_05476;BTF_05477;	Retron-type reverse transcriptase;
MYBT50	2513251244	BTF_contig00275.264	12840	14111	0.0352697	0.0173913	0.021309	0.0232945	0.0183486	0.0254597	0.0267686	0.00711744	0.00884956	0.00900901	0.0094162	0.0133333	0.0130112	0.0163934	0.0147493	0.0161507	0.021544	0.0111643	0.0085197	0.0207877	0.0219092	0.0138298	0.0183616	0.0455556	0.00440529	0.0411081	0.0426195	0.96275	0.774332	0.0909626	0.0004842	0.00235644	0.988708	0.897709	0.445443	0.00586324	0.0229819	BTF_05600;BTF_05601;BTF_05602;	phage minor structural protein, N-terminal region;Phage-related protein;phage tail tape measure protein, TP901 family, core region;
MYBT50	2513251244	BTF_contig00275.264	14255	16173	0.0165975	0.00521739	0.00913242	0.00831947	0.00611621	0.00565771	0.00764818	0.00355872	0.00379267	0.003003	0.00376648	0.00952381	0.00185874	0.00491803	0.00589971	0.00403769	0.005386	0.00637959	0.00425985	0.00875274	0.00625978	0.00851064	0.00706215	0.0133333	0.00220264	0.0151921	0.012474	0.275141	0.622508	0.158092	0.014406	0.00485361	0.590552	0.865043	0.445443	0.0616579	0.0377619	BTF_05602;	phage tail tape measure protein, TP901 family, core region;
MYBT50	2513251244	BTF_contig00275.264	16278	18241	0.0165975	0.00521739	0.00913242	0.00499168	0.00611621	0.00565771	0.00764818	0.00177936	0.00252845	0.003003	0.00188324	0.00761905	0.00371747	0.00327869	0.00294985	0.00403769	0.005386	0.00318979	0.00425985	0.00437637	0.00469484	0.00531915	0.00282486	0.0111111	0.00440529	0.0116175	0.011088	0.708077	0.772012	0.595204	0.00147104	0.0015023	0.880979	0.897709	0.79002	0.0127278	0.0192895	BTF_05602;BTF_05603;BTF_05604;	phage tail tape measure protein, TP901 family, core region;hypothetical protein;phage major tail protein, phi13 family;
MYBT50	2513251244	BTF_contig00275.264	21669	23662	0.103734	0.093913	0.0943683	0.0865225	0.0932722	0.106082	0.114723	0.0355872	0.0417193	0.0375375	0.0414313	0.0457143	0.0483271	0.0655738	0.0575221	0.0578735	0.0861759	0.0606061	0.0553781	0.0743982	0.0688576	0.0680851	0.0776836	0.128889	0.0132159	0.135836	0.134789	0.873523	0.324187	0.266314	0.00879576	0.000989667	0.983807	0.835726	0.566138	0.0441162	0.0148722	BTF_05611;BTF_05612;BTF_05613;BTF_05614;	hypothetical protein;hypothetical protein;Phage portal protein;Phage terminase-like protein, large subunit;
MYBT50	2513251265	BTF_contig00299.285	14595	16475	0.0228216	0.013913	0.0182648	0.0133111	0.0168196	0.0212164	0.0172084	0.00355872	0.00379267	0.0045045	0.00564972	0.00571429	0.00557621	0.00655738	0.00589971	0.00538358	0.00359066	0.00478469	0.00745474	0.00984683	0.00782473	0.00744681	0.00423729	0.0222222	0.00220264	0.0223414	0.022176	0.68953	0.456794	0.550773	0.00150672	0.000136465	0.871414	0.835726	0.772045	0.0127278	0.00648296	BTF_05953;	non-ribosomal peptide synthase domain TIGR01720/amino acid adenylation domain;
MYBT50	2513251265	BTF_contig00299.285	17488	18635	0.0124481	0.00347826	0.00761035	0.0133111	0.00611621	0.00282885	0.00382409	0.00177936	0.00126422	0.0015015	0.00188324	0.00571429	0.00371747	0.00163934	0.00294985	0.0013459	0.00179533	0.0015949	0.00212993	0.00328228	0.00156495	0.00425532	0.00282486	0.0111111	0.00440529	0.00893655	0.00900901	0.653572	0.616114	0.494109	0.00247929	0.00684303	0.851388	0.865043	0.751523	0.0173011	0.0473081	BTF_05953;	non-ribosomal peptide synthase domain TIGR01720/amino acid adenylation domain;
MYBT50	2513251265	BTF_contig00299.285	18994	20257	0.0207469	0.0104348	0.0182648	0.014975	0.0152905	0.0141443	0.0172084	0.00711744	0.00758534	0.00750751	0.00564972	0.00952381	0.00743494	0.00655738	0.00589971	0.00672948	0.00897666	0.00797448	0.0085197	0.00984683	0.00938967	0.00744681	0.00423729	0.0266667	0.00220264	0.025916	0.026334	0.756775	0.679003	0.816752	3.40904e-05	0.00024214	0.927085	0.886299	0.916704	0.00187969	0.0070661	BTF_05953;	non-ribosomal peptide synthase domain TIGR01720/amino acid adenylation domain;
MYBT50	2513251265	BTF_contig00299.285	24023	26262	0.0124481	0.00869565	0.0106545	0.00998336	0.00917431	0.0113154	0.0152964	0.0044484	0.00505689	0.0045045	0.00376648	0.00571429	0.00557621	0.00491803	0.00589971	0.00538358	0.00718133	0.00637959	0.00745474	0.00765864	0.00938967	0.00744681	0.00706215	0.0222222	0.00220264	0.0178731	0.018018	0.868217	0.585291	0.280801	0.000635976	0.00215268	0.983807	0.865043	0.570489	0.00658543	0.0229819	BTF_05953;	non-ribosomal peptide synthase domain TIGR01720/amino acid adenylation domain;
MYBT50	2513251265	BTF_contig00299.285	26382	28768	0.0124481	0.00869565	0.0121766	0.00998336	0.0107034	0.00990099	0.0114723	0.00355872	0.00379267	0.0045045	0.00376648	0.00571429	0.00371747	0.00491803	0.00589971	0.00403769	0.005386	0.00478469	0.00532481	0.00656455	0.00782473	0.00638298	0.00564972	0.0155556	0.00220264	0.0187668	0.016632	0.927962	0.432154	0.345304	0.000109287	8.1533e-05	0.988708	0.835726	0.619921	0.00269855	0.00620759	BTF_05953;BTF_05954;	non-ribosomal peptide synthase domain TIGR01720/amino acid adenylation domain;amino acid adenylation domain;
MYBT50	2513251265	BTF_contig00299.285	30967	33143	0.0165975	0.0104348	0.0136986	0.00831947	0.0137615	0.0141443	0.0133843	0.00355872	0.00379267	0.0045045	0.00376648	0.00761905	0.00557621	0.00655738	0.00737463	0.00807537	0.00718133	0.00797448	0.00745474	0.00875274	0.0109546	0.00957447	0.00706215	0.0244444	0.00220264	0.0223414	0.02079	0.883112	0.668617	0.154613	0.00108404	0.00176504	0.987732	0.883234	0.445443	0.0105448	0.0206364	BTF_05954;	amino acid adenylation domain;
MYBT50	2513251271	BTF_contig00305.291	4	6774	0.0726141	0.00173913	0.00761035	0.0116473	0.0107034	0	0	0	0.00126422	0.003003	0.00188324	0.0133333	0.00185874	0	0	0	0	0	0	0	0	0	0	0.00888889	0.00220264	0.00357462	0.002079	0.187343	0.655419	0.0750399	0.239028	0.0476241	0.590552	0.872986	0.445443	0.329304	0.193625	BTF_05987;BTF_05988;BTF_05989;BTF_05990;BTF_05991;BTF_05992;BTF_05993;BTF_05994;BTF_05995;BTF_05996;BTF_05997;BTF_05998;BTF_05999;BTF_06000;BTF_06001;BTF_06002;BTF_06003;BTF_06004;	Protein of unknown function (DUF2602);Penicillin-binding protein-related factor A, putative recombinase;hypothetical protein;hypothetical protein;hypothetical protein;YopX protein;hypothetical protein;hypothetical protein;hypothetical protein;Domain of unknown function (DUF3797);hypothetical protein;hypothetical protein;Uncharacterized protein conserved in bacteria;hypothetical protein;hypothetic…
MYBT50	2513251305	BTF_contig00352.326	124	2886	0.026971	0	0.00761035	0	0.00458716	0	0	0	0.00126422	0.003003	0	0.0114286	0.00185874	0	0	0	0	0	0	0	0	0	0	0.00444444	0.00440529	0.00357462	0.001386	0.225336	0.271065	0.1348	0.121092	0.136377	0.590552	0.835726	0.445443	0.209651	0.310268	BTF_06213;BTF_06214;BTF_06215;BTF_06216;	hypothetical protein;TcpE family;hypothetical protein;Conjugative transposon protein TcpC;
MYBT50	2513251305	BTF_contig00352.326	3032	4265	0.026971	0	0.00304414	0	0.00611621	0.00141443	0	0	0	0.003003	0.00188324	0.0114286	0.00185874	0	0	0	0	0	0	0	0	0	0	0.00666667	0.00220264	0.00268097	0.000693001	0.249791	0.221578	0.0889131	0.0928983	0.202164	0.590552	0.835726	0.445443	0.18522	0.379501	BTF_06216;BTF_06217;BTF_06218;BTF_06219;BTF_06220;	Conjugative transposon protein TcpC;hypothetical protein;hypothetical protein;hypothetical protein;Replication-relaxation;
MYBT50	2513251305	BTF_contig00352.326	4498	10335	0.0311203	0.00173913	0.00608828	0	0.00611621	0	0	0	0.00126422	0.003003	0.00188324	0.00952381	0.00185874	0	0	0	0	0	0	0	0	0	0	0.00444444	0.00220264	0.00268097	0.001386	0.214922	0.454376	0.0538307	0.134566	0.0692811	0.590552	0.835726	0.445443	0.220387	0.235644	BTF_06220;BTF_06221;BTF_06222;BTF_06223;BTF_06224;BTF_06225;	Replication-relaxation;AAA-like domain;hypothetical protein;hypothetical protein;hypothetical protein;Cna protein B-type domain;
MYBT50	2513251306	BTF_contig00358.327	47412	48629	0.0456432	0.0321739	0.0319635	0.0249584	0.0275229	0.0339463	0.0191205	0.0142349	0.011378	0.0165165	0.0150659	0.012381	0.0130112	0.0147541	0.0162242	0.013459	0.0125673	0.0143541	0.0181044	0.0185996	0.0156495	0.0170213	0.0169492	0.0311111	0.00440529	0.0321716	0.0252945	0.373163	0.276674	0.0840066	0.144928	8.78584e-05	0.623882	0.835726	0.445443	0.226713	0.00620759	BTF_06268;BTF_06269;	Phosphotransferase system cellobiose-specific component IIB;phosphotransferase system, cellobiose specific, IIC component;
MYBT50	2513251310	BTF_contig00362.331	10093	11203	0.0248963	0.00695652	0.0121766	0.00166389	0.00764526	0.0113154	0.0114723	0.00533808	0.00379267	0.00600601	0.00376648	0.00761905	0.00557621	0.00819672	0.00442478	0.0107672	0.00897666	0.00956938	0.0085197	0.00656455	0.00938967	0.00744681	0.00847458	0.0133333	0.00220264	0.0107239	0.011088	0.303654	0.696424	0.554079	0.914823	0.0514764	0.590552	0.897709	0.773301	0.929298	0.203999	BTF_06402;BTF_06403;BTF_06404;	N-acetylneuraminate synthase (EC 2.5.1.56);pseudaminic acid biosynthesis N-acetyl transferase;pseudaminic acid biosynthesis-associated protein PseG;
MYBT50	2513251310	BTF_contig00362.331	13698	15490	0.0186722	0.00869565	0.00913242	0.00499168	0.0107034	0.0113154	0.0133843	0.00533808	0.00632111	0.00600601	0.00564972	0.00952381	0.00929368	0.00819672	0.00737463	0.00672948	0.005386	0.00797448	0.00958466	0.0131291	0.00782473	0.00957447	0.00847458	0.0111111	0.00220264	0.0142985	0.011781	0.225716	0.596348	0.470719	0.2575	0.265898	0.590552	0.865043	0.748024	0.347301	0.439965	BTF_06406;BTF_06407;BTF_06408;BTF_06409;	Predicted pyridoxal phosphate-dependent enzyme apparently involved in regulation of cell wall biogenesis;Predicted pyridoxal phosphate-dependent enzyme apparently involved in regulation of cell wall biogenesis;Nucleoside-diphosphate-sugar epimerases;Predicted nucleoside-diphosphate sugar epimerases;
MYBT50	2513251314	BTF_contig00368.336	2276	3552	0.026971	0.00521739	0.00761035	0.00998336	0.00611621	0.00565771	0.00764818	0.00533808	0.00252845	0.0045045	0.00376648	0.00571429	0.00371747	0.00163934	0.00294985	0.00269179	0.00179533	0.00318979	0.00212993	0.00328228	0.00469484	0.00425532	0.00282486	0.00888889	0.00220264	0.0080429	0.00831601	0.459324	0.791996	0.0517875	0.177685	0.00245064	0.704031	0.898341	0.445443	0.259258	0.0229819	BTF_06425;BTF_06426;	ABC-type antimicrobial peptide transport system, permease component;ABC-type antimicrobial peptide transport system, ATPase component;
MYBT50	2513251314	BTF_contig00368.336	16336	17572	0.0228216	0.00173913	0.00304414	0.00166389	0.00458716	0	0.00191205	0	0.00126422	0.003003	0.00188324	0.00761905	0.00185874	0	0	0	0	0	0	0	0	0	0	0.00444444	0.00220264	0.00178731	0.001386	0.279002	0.327472	0.0487179	0.106743	0.132269	0.590552	0.835726	0.445443	0.197979	0.310268	BTF_06437;BTF_06438;	Transcriptional antiterminator;UDP-galactose 4-epimerase (EC 5.1.3.2);
MYBT50	2513251314	BTF_contig00368.336	18915	19972	0.0207469	0	0.0106545	0	0.00152905	0.00141443	0	0	0	0.0015015	0.00188324	0.00380952	0.00185874	0	0	0	0	0	0	0	0	0	0	0.00222222	0.00220264	0.00268097	0.001386	0.147982	0.913517	0.0590204	0.0985219	0.0397584	0.590552	0.963484	0.445443	0.190515	0.180384	BTF_06439;BTF_06440;	hypothetical protein;transcriptional attenuator, LytR family;
MYBT50	2513251330	BTF_contig00404.352	16	21972	0.0518672	0.00347826	0.0106545	0.0116473	0.0107034	0	0	0	0.00126422	0.0045045	0.00188324	0.0133333	0.00371747	0	0	0	0	0	0	0	0	0	0	0.00888889	0.00220264	0.00357462	0.002079	0.180664	0.472205	0.0214661	0.13339	0.0280021	0.590552	0.835726	0.430663	0.220122	0.142678	BTF_06603;BTF_06604;BTF_06605;BTF_06606;BTF_06607;BTF_06608;BTF_06609;BTF_06610;BTF_06611;BTF_06612;BTF_06613;BTF_06614;BTF_06615;BTF_06616;BTF_06617;BTF_06618;BTF_06619;BTF_06620;BTF_06621;BTF_06622;BTF_06623;BTF_06624;BTF_06625;BTF_06626;	hypothetical protein;hypothetical protein;hypothetical protein;hypothetical protein;hypothetical protein;hypothetical protein;hypothetical protein;hypothetical protein;hypothetical protein;hypothetical protein;hypothetical protein;hypothetical protein;Phage-related minor tail protein;hypothetical protein;hypothetical protein;hypothetical protein;hypothetical protein;phage protein, HK97 gp10 famil…
MYBT50	2513251333	BTF_contig00416.355	1	11377	0.060166	0.00173913	0.0182648	0	0.0107034	0.00141443	0.00191205	0.00177936	0.00252845	0.00750751	0.00564972	0.0228571	0.00743494	0	0	0	0	0	0	0	0	0	0	0.0177778	0.0132159	0.00983021	0.00554401	0.278514	0.2726	0.106123	0.0439495	0.155864	0.590552	0.835726	0.445443	0.122677	0.328032	BTF_06725;BTF_06726;BTF_06727;BTF_06728;BTF_06729;BTF_06730;BTF_06731;BTF_06732;BTF_06733;BTF_06734;BTF_06735;BTF_06736;	hypothetical protein;Transposase and inactivated derivatives;Zn-dependent protease with chaperone function;hypothetical protein;hypothetical protein;hypothetical protein;hypothetical protein;hypothetical protein;Transcriptional regulators of sugar metabolism;Type IV secretory pathway, VirD4 components;hypothetical protein;Transposase and inactivated derivatives;
MYBT50	2513251334	BTF_contig00420.356	1	8252	0.105809	0.166957	0.0228311	0.0166389	0.0168196	0.00282885	0.00191205	0.00533808	0.00379267	0.258258	0.0508475	0.0380952	0.472119	0	0.138643	0.00269179	0.00718133	0.0015949	0.00319489	0.00109409	0	0.00744681	0.00282486	0.322222	0.0374449	1.56032	0.013167	0.513516	0.0234213	0.574256	0.0541482	0.942625	0.742517	0.835726	0.785426	0.138588	0.999262	BTF_06737;BTF_06738;BTF_06739;BTF_06740;BTF_06741;BTF_06742;BTF_06743;BTF_06744;BTF_06745;BTF_06746;BTF_06747;BTF_06748;	hypothetical protein;Predicted transcriptional regulator;Plasmid recombination enzyme;hypothetical protein;Prophage maintenance system killer protein;Growth regulator;hypothetical protein;Plasmid rolling circle replication initiator protein and truncated derivatives;hypothetical protein;hypothetical protein;hypothetical protein;
MYBT50	2513251335	BTF_contig00421.357	1	11364	0.0975104	0.189565	0.211568	0.0366057	0.0214067	0.00707214	0.00573614	0.0177936	0.00884956	0.130631	0.0922787	0.16	0.327138	0	0.0648968	0.0578735	0.032316	0.00318979	0.00319489	0.00109409	0.00156495	0.0244681	0.0127119	0.111111	0.125551	0.27882	0.033957	0.491641	0.00620916	0.36312	0.000454056	0.551882	0.72393	0.835726	0.637931	0.00583008	0.721333	BTF_06749;BTF_06750;BTF_06751;BTF_06752;BTF_06753;BTF_06754;BTF_06755;BTF_06756;BTF_06757;BTF_06758;BTF_06759;BTF_06760;BTF_06761;BTF_06762;BTF_06763;BTF_06764;BTF_06765;BTF_06766;BTF_06767;BTF_06768;BTF_06769;BTF_06770;BTF_06771;BTF_06772;BTF_06773	hypothetical protein;hypothetical protein;hypothetical protein;hypothetical protein;hypothetical protein;hypothetical protein;hypothetical protein;Putative phage replication protein RstA;hypothetical protein;hypothetical protein;hypothetical protein;hypothetical protein;hypothetical protein;hypothetical protein;hypothetical protein;hypothetical protein;hypothetical protein;hypothetical protein;hy…
