# Supplementary material for: Host–Pathogen Coevolution: The Selective Advantage of Bacillus thuringiensis Virulence and Its Cry Toxin Genes
Source: PLoS Biol. 2015 Jun 4;13(6):e1002169. doi: 10.1371/journal.pbio.1002169 (PMC4456383; doi:10.1371/journal.pbio.1002169)
Supplement: S18 Table — Table is presented as an Excel file. (XLSX) [file pbio.1002169.s032.xlsx]

## Sheet: Coverage per contig + Analysis
		Transfer 12													Transfer 20														Uncorrected p-values					FDR corrected p-values (q-values)
		Coevolution replicate population									One-sided adaptation populations				Coevolution replicate population										One-sided adaptation populations				Linear Regression Analysis		ANOVA AlleleFrequency~Generation+Treatment[Replicate]+Generation*Treatment[Replicate]			Linear Regression Analysis		ANOVA AlleleFrequency~Generation+Treatment[Replicate]+Generation*Treatment[Replicate]
ContigNumber	ContigName	1	2	4	5	6	7	8	9	10	2	3	4	6	1	2	3	4	5	6	7	8	9	10	3	4	6	9	Killing Ability	Infection Load	Transfer	Treatment	Treatment*Transfer	Killing Ability	Infection Load	Transfer	Treatment	Treatment*Transfer
2513020848	Bti_contig00111_ace.1	0.753143	0.753416	0.778017	0.774052	0.780296	0.91462	0.929878	0.903358	0.917267	0.880899	0.882867	0.874067	0.86459	0.827988	0.8295	0.838745	0.831291	0.836386	0.835545	0.810793	0.79672	0.809857	0.879035	0.80263	0.874152	0.782004	0.801827	0.231355	0.434414	0.479723	0.415354	0.0325741	0.387244	0.809975	0.788399	0.752829	0.157442
2513020849	Bti_contig00025_ace.2	0.786661	0.779634	0.792664	0.790803	0.803437	0.932813	0.944112	0.914476	0.925085	0.912515	0.91338	0.905098	0.897776	0.863336	0.861909	0.871281	0.861577	0.867399	0.865236	0.84102	0.830906	0.84304	0.90468	0.844337	0.906335	0.829879	0.848165	0.211479	0.216295	0.66299	0.371248	0.0554024	0.387244	0.809975	0.869927	0.752829	0.229524
2513020850	Bti_abtiwPMp198_bti563.3	0.66805	0.64	0.640791	0.650582	0.672783	0.857143	0.862333	0.841637	0.848293	0.870871	0.87194	0.862857	0.845725	0.791803	0.786136	0.803499	0.789946	0.800638	0.793397	0.768053	0.752739	0.761702	0.871469	0.76	0.856828	0.728329	0.762301	0.31201	0.167041	0.542876	0.306198	0.0123653	0.42917	0.809975	0.788399	0.739978	0.0717189
2513020851	Bti_contig00024_ace.4	0.887967	0.888696	0.894977	0.886855	0.902141	0.966054	0.969407	0.960854	0.960809	0.956457	0.956685	0.958095	0.957249	0.936066	0.935103	0.935397	0.931777	0.945774	0.940362	0.926696	0.931142	0.930851	0.95904	0.931111	0.947137	0.930295	0.935551	0.253076	0.373899	0.861706	0.0466531	0.00708924	0.387244	0.809975	0.980313	0.313951	0.0717189
2513020852	Bti_GWDALJX04I0LJH_51-405_fm319.5	2.06639	2.1113	2.25419	2.14809	2.29511	1.94342	2.05354	2.08541	2.1062	1.86637	1.96422	2.01333	1.98513	2.03607	2.18584	1.99327	2.17415	2.05263	2.14484	2.17068	2.15493	2.15532	1.76412	2.11333	1.85903	2.19303	2.27651	0.204284	0.110224	0.500672	0.886369	0.432649	0.387244	0.809975	0.788399	0.921324	0.997114
2513020853	Bti_contig00103_ace.6	2.40042	2.44348	2.51446	2.51747	2.62844	1.77086	1.75335	1.95374	1.89633	1.81381	1.88136	1.93714	1.98699	2.17541	2.20649	2.18843	2.19749	2.1882	2.25346	2.4825	2.60876	2.43298	1.76412	2.29556	1.81057	2.70867	2.76438	0.18329	0.289334	0.524139	0.921324	0.709923	0.387244	0.809975	0.788399	0.921324	0.999274
2513020854	Bti_contig00018_ace.7	1.96058	2.02087	2.05175	2.21963	2.00153	1.35926	1.40153	1.35053	1.39064	1.3003	1.29378	1.30857	1.33643	1.44098	1.40413	1.35397	1.47756	1.41308	1.38339	1.51313	1.54147	1.51489	1.31497	1.96667	1.34581	1.65594	1.60187	0.359911	0.530673	0.688268	0.511381	0.00559664	0.436766	0.809975	0.869927	0.753353	0.0717189
2513020855	Bti_GWDALJX04ID4Q6_538-448_to227.8	2.97718	2.82087	2.79604	2.73211	2.97248	2.71429	2.70172	2.70463	2.60303	2.78078	2.95668	3.08	3.02416	3.08361	3.20354	3.08345	3.21005	3.15151	3.33546	3.26368	3.53521	3.21064	2.53531	3.40667	2.6652	3.51564	3.58351	0.18789	0.795422	0.290799	0.576492	0.984455	0.387244	0.860632	0.648705	0.759922	0.999274
2513020856	Bti_contig00032_ace.9	2.03527	2.0313	2.06545	1.96839	2.1315	1.91655	1.9761	1.94128	1.92035	1.81231	1.90019	1.94857	1.89219	1.99672	2.13643	1.93405	2.09785	1.98405	2.06709	2.08315	2.0939	2.10266	1.69068	2.06444	1.81718	2.14835	2.20166	0.180408	0.22811	0.894981	0.723256	0.567759	0.387244	0.809975	0.980313	0.838977	0.999274
2513020857	Bti_abtiwP343a_bti541.10	0	0	0	0	0	0	0	0	0	0	0	0	0	0	0	0	0	0	0	0	0	0	0	0	0	0	0	NA	NA	NA	NA	NA	NA	NA	NA	NA	NA
2513020858	Bti_GWDALJX04IUDN7_432-463_fm366.11	2.78008	2.6313	2.52055	2.43261	2.68501	2.59972	2.6348	2.62278	2.50442	2.81532	2.94727	3.10857	3.03903	3.02295	3.18289	2.95962	3.05565	3.05901	3.25346	3.15317	3.31299	3.05532	2.49717	3.27556	2.60352	3.38427	3.34789	0.264201	0.493516	0.185005	0.401708	0.601374	0.387244	0.809975	0.536515	0.752829	0.999274
2513020859	Bti_abtiPMpcY1_bti353.12	1.94191	1.94956	1.9239	1.78619	2.00306	1.83027	1.8891	1.87366	1.85335	1.87688	1.9435	2.00571	1.91822	2.01639	2.16667	1.93405	2.10952	2.02073	2.09798	2.15317	2.11268	2.10106	1.71045	2.09111	1.83921	2.2118	2.27651	0.267065	0.692826	0.351616	0.484625	0.999274	0.387244	0.860632	0.728347	0.753353	0.999274
2513020860	Bti_GWDALJX04IES61.13	2.81328	2.72696	2.56621	2.63228	2.79358	2.50354	2.4914	2.68683	2.56764	2.67417	2.97552	3.05524	3.00372	2.97869	3.11209	3.02423	3.15081	3.16108	3.33014	3.20022	3.35055	2.94894	2.49153	3.27778	2.65198	3.30116	3.2973	0.134368	0.496842	0.260134	0.519554	0.708005	0.387244	0.809975	0.628657	0.753353	0.999274
2513020861	Bti_abtiwPMp396_bti566.14	1.41286	1.30087	1.2968	1.20965	1.44342	1.22206	1.26004	1.3274	1.29836	1.51502	1.59699	1.62095	1.5855	1.53525	1.65339	1.5572	1.66248	1.59968	1.66347	1.6849	1.74648	1.68723	1.42797	1.66	1.61454	1.72029	1.81705	0.921149	0.203736	0.000490298	0.00670237	0.282807	0.921149	0.809975	0.0142186	0.194369	0.911266
2513020862	Bti_abtiwPMpZ_bti428.15	1.66597	1.59478	1.56925	1.5624	1.68196	1.54031	1.60038	1.6032	1.59671	1.73574	1.78908	1.88762	1.83271	1.78361	1.8997	1.79408	1.91023	1.82775	1.94888	1.98359	1.99687	1.96277	1.62853	1.95333	1.76212	2.07417	2.15177	0.739892	0.316242	0.0077765	0.0320648	0.773658	0.766317	0.809975	0.0734794	0.313951	0.999274
2513020863	Bti_contig00045_ace.16	3.34025	3.14	3.16286	3.08819	3.27064	3.04031	3.09369	2.97776	2.79267	3.01351	3.15631	3.23238	3.2026	3.38197	3.39528	3.26649	3.40575	3.38437	3.39936	3.44092	3.70579	3.36809	2.64831	3.68667	2.82819	3.89276	3.94109	0.108615	0.813289	0.543724	0.661898	0.935482	0.387244	0.860632	0.788399	0.799794	0.999274
2513020864	Bti_GWDALJX04INGIM_512-463_to96.17	0.695021	0.737391	0.814307	0.753744	0.784404	1.0099	1.10325	1.07117	1.12516	0.921922	0.928437	0.895238	0.889405	0.82459	0.823009	0.835801	0.825853	0.824561	0.811502	0.762582	0.72457	0.775532	0.915254	0.751111	0.889868	0.672029	0.696466	0.325578	0.787808	0.102947	0.191088	0.00748968	0.42917	0.860632	0.424795	0.615729	0.0717189
2513020865	Bti_GWDALJX04IG4JR_1-226.18	6.94191	6.96174	6.49315	6.35274	6.19725	5.529	6.73423	4.76157	5.33376	6.07808	6.41808	6.68	6.53346	9.13771	8.68879	7.20861	10.2603	8.71292	8.00319	8.24179	9.6651	8.00106	4.28672	10.9756	3.57049	6.40483	4.95703	0.00107658	0.350998	0.210972	0.0399394	0.779258	0.0156104	0.809975	0.556199	0.313951	0.999274
2513020866	Bti_GWDALJX04JCWQV_1-183_to87.19	1.63693	1.60609	1.66743	1.55075	1.63762	1.50071	1.47036	1.61121	1.63148	1.58258	1.67985	1.75619	1.61896	1.78934	1.9705	1.75774	1.89767	1.82137	1.91054	1.90044	1.80908	1.92553	1.51977	1.72	1.64758	1.8034	1.87249	0.18777	0.741266	0.117185	0.661291	0.848941	0.387244	0.860632	0.424795	0.799794	0.999274
2513020867	Bti_GWDALJX04JBQB7_105-88_to6.20	1.78423	1.7913	1.79604	1.75042	1.86697	1.66054	1.76291	1.79359	1.72819	1.69369	1.76836	1.84762	1.78996	1.83115	1.91593	1.81292	1.94075	1.81818	1.91693	1.94201	1.91862	1.90851	1.5791	1.83111	1.72467	1.86416	1.99307	0.41009	0.830955	0.689942	0.337393	0.991437	0.457408	0.860632	0.869927	0.752646	0.999274
2513020868	Bti_pBT679_13.21	2.38174	2.33739	2.28158	2.16972	2.48624	2.14993	2.03442	1.93594	2.14412	2.47147	2.47081	2.30095	2.28067	3.17377	2.91593	2.71063	3.37343	2.97608	2.8722	3.14333	3.3036	3.30851	2.16949	4.22889	1.93172	3.23146	3.26195	0.0241214	0.152128	0.980313	0.0541294	0.437953	0.233174	0.809975	0.980313	0.313951	0.997114
2513020869	Bti_pBT679_7_3.22	3.06639	3.06609	3.16438	3.03827	3.33639	2.74116	2.82792	2.91103	2.79899	2.83183	2.97928	3.05333	3.03903	3.17869	3.24484	3.07806	3.38779	3.26156	3.42066	3.37418	3.52269	3.26915	2.44209	3.39333	2.63656	3.52011	3.55232	0.0569402	0.518356	0.956576	0.905707	0.982493	0.330253	0.809975	0.980313	0.921324	0.999274
2513020870	Bti_pBT679_4.23	2.70954	2.77391	2.72603	2.68885	2.91743	2.20509	2.28872	2.37011	2.34513	2.54955	2.71563	2.89714	2.84758	2.70164	2.89676	2.88022	3.02154	2.8134	3.0852	2.91247	3.3975	2.9766	2.4096	3.12222	2.43392	3.35478	3.32502	0.731131	0.921092	0.10054	0.117166	0.446982	0.766317	0.921092	0.424795	0.478976	0.997114
2513020871	Bti_pBT679_8_1.24	2.8029	2.87652	2.84475	2.82363	3.1315	2.48303	2.59465	2.71174	2.69469	2.56006	2.72881	2.88571	2.89219	2.70328	2.89676	2.84926	2.99461	2.91069	3.09478	2.91138	3.17684	2.82234	2.27119	2.84889	2.54846	2.89097	2.92169	0.24662	0.814399	0.840137	0.547668	0.994722	0.387244	0.860632	0.980313	0.756304	0.999274
2513020872	Bti_pBT679_8_2.25	2.57158	2.39826	2.17656	2.30948	2.38532	2.22348	2.16252	2.29537	2.12263	2.45946	2.60075	2.71048	2.63662	2.73443	2.84808	2.66891	2.82047	2.77113	2.94995	2.87965	3.04069	2.79149	2.16525	2.78889	2.31498	2.96023	2.96535	0.238559	0.489577	0.135745	0.498768	0.646542	0.387244	0.809975	0.437401	0.753353	0.999274
2513020873	Bti_pBT679_6_8.26	2.65145	2.35565	2.20243	2.03827	2.40138	2.24682	2.1501	2.34075	2.16941	2.84384	2.94915	3.06095	3.04275	3.18689	3.28319	3.07739	3.20826	3.16826	3.34611	3.30306	3.56494	3.25106	2.51483	3.46556	2.58811	3.61305	3.57276	0.394601	0.319564	0.0034522	0.221671	0.191337	0.457408	0.809975	0.0500569	0.640679	0.693597
2513020874	Bti_pBT679_30_4.27	0.709544	0.754783	0.843227	0.8802	0.824159	1.00849	1.0956	1.09608	1.12263	0.912913	0.915254	0.899048	0.894052	0.831148	0.840708	0.851951	0.842011	0.837321	0.823216	0.775711	0.743349	0.782979	0.923729	0.74	0.874449	0.676497	0.704089	0.361462	0.798802	0.0373154	0.132131	0.0107876	0.436766	0.860632	0.216429	0.478976	0.0717189
2513020875	Bti_pBT679_22_6.28	2.13278	1.96174	2.87367	1.84859	2.64602	2.74045	2.3652	2.80783	3.00885	2.42042	3.08286	2.87048	2.59108	1.06393	3.40413	2.60969	2.82944	0.385965	1.80192	3.49836	1.52739	3.38936	2.24859	2.30444	2.03744	0.848972	3.3659	5.98013e-09	0.0182309	0.0101351	0.243016	0.947349	1.73424e-07	0.528695	0.0734794	0.640679	0.999274
2513020877	Bti_pBT679_18_1.30	3.13693	3.03478	2.99391	3.00333	3.15291	2.78076	2.85851	2.85231	2.72566	2.98048	3.11864	3.24571	3.19517	3.32951	3.39086	3.20996	3.43268	3.34928	3.51438	3.49453	3.73865	3.42021	2.64265	3.71111	2.69163	3.916	3.91961	0.136621	0.660585	0.452016	0.804759	0.959163	0.387244	0.860632	0.788399	0.897616	0.999274
2513020878	Bti_pBt679_11_3.31	4.03734	3.81217	3.71233	3.3827	4.03211	3.23762	3.05258	2.81673	2.97724	3.71021	3.74011	3.48952	3.69331	4.57705	4.12684	3.91521	4.87253	4.41786	4.32694	4.82057	5.20501	5.1617	3.38277	6.54222	3.20044	5.73101	4.9113	0.0480647	0.27131	0.923718	0.106531	0.365518	0.330253	0.809975	0.980313	0.478976	0.997114
