# Supplementary material for: Host–Pathogen Coevolution: The Selective Advantage of Bacillus thuringiensis Virulence and Its Cry Toxin Genes
Source: PLoS Biol. 2015 Jun 4;13(6):e1002169. doi: 10.1371/journal.pbio.1002169 (PMC4456383; doi:10.1371/journal.pbio.1002169)
Supplement: S20 Table — Table is presented as an Excel file. (XLSX) [file pbio.1002169.s034.xlsx]

## Sheet: SNP variation
								Transfer 12													Transfer 20														Gene Information									Uncorrected p-values					FDR corrected p-values (q-values)
								Coevolution replicate populations									One-sided adaptation pops				Coevolution replicate populations										One-sided adaptation pops													Linear Regression Analysis		ANOVA AlleleFrequency~Transfer+Treatment[Replicate]+Transfer*Treatment[Replicate]			Linear Regression Analysis
Type of significant effect	ContigNumber	ContigName	Position	VariationType	Reference	Variant	# pops with SNP	1	2	4	5	6	7	8	9	10	2	3	4	6	1	2	3	4	5	6	7	8	9	10	3	4	6	9	Location	Effect	Type	DNA change	AA change	GeneSize	Gene	Place	GeneAg	Killing Ability	Infection Load	Transfer	Treatment	Treatment*Transfer	Killing Ability
Correlation with killing ability	2513020848	Bti_contig00111_ace.1	310645	SNP	G	A	6	0.195	0.206	0.233	0	0	0	0	0	0	0	0	0	0	0.242	0	0	0	0.256	0	0.207	0	0	0	0	0	0	0	SYNONYMOUS_CODING	LOW	SILENT	Cta/Tta	L74	335	Bti_00320	CODING	Bti_00320	8.36967e-06	0.288633	0.563965	0.0477598	0.0841551	0.0216532
Treatment effect	2513020848	Bti_contig00111_ace.1	279680	SNP	T	G	27	0.969	0.958	0.956	0.951	0.946	0.941	0.927	0.928	0.931	0.947	0.932	0.938	0.922	0.948	0.959	0.961	0.985	0.952	0.958	0.941	0.939	0.929	0.945	0.933	0.97	0.895	0.888	SYNONYMOUS_CODING	LOW	SILENT	ggT/ggG	G361	1188	Bti_00286	CODING	Bti_00286	0.305497	0.717656	0.476684	4.11195e-05	0.707137	0.999287
	2513020848	Bti_contig00111_ace.1	280861	SNP	T	C	11	0.07	0	0.06	0	0.076	0	0.065	StrandBias	0.063	0	0	0	0	0.063	0	0	0.106	0	0.061	0.083	0	0.073	0.079	0	0	0	0	NON_SYNONYMOUS_CODING	MODERATE	MISSENSE	gTt/gCt	V755A	1188	Bti_00286	CODING	Bti_00286	0.325308	0.0359525	0.53738	0.000314853	0.82188	0.999287
	2513020848	Bti_contig00111_ace.1	281696	SNP	A	G	26	0.097	0.111	0.111	0.129	0.119	0.101	0.103	CovFailed	0.114	0.088	0.082	0.092	0.119	0.124	0.143	0.14	0.149	0.136	0.139	0.133	0.136	0.112	0.121	0.087	0.125	0.079	0.084	SYNONYMOUS_CODING	LOW	SILENT	ggA/ggG	G1033	1188	Bti_00286	CODING	Bti_00286	0.801921	0.668665	0.00182298	0.000944962	0.0835998	0.999287
	2513020848	Bti_contig00111_ace.1	286139	INDEL	AT	A	3	0	0	0	0	0	0	0	0	0	0	0	0	0	0	0	0	0	0	0.079	0	0	0.08	0.082	0	0	0	0	INTERGENIC	MODIFIER								0.245898	0.416642	0.0286243	0.000138892	0.0530833	0.999287
	2513020848	Bti_contig00111_ace.1	603854	INDEL	AA	A	2	0	0	OtherIndelCall	0	0	0	0	0	0	0	0	0	0	0	0	0	0	0	0	0	0	0	0	OtherIndelCall	0	0.097	0.08	INTERGENIC	MODIFIER								0.521225	0.704019	0.0701868	8.2754e-06	0.0048588	0.999287
	2513020848	Bti_contig00111_ace.1	794478	SNP	T	C	2	0	0	0	0	0	0	0.035	0	0	0	0	0	0	0	0	0	0	0	0	0	0	0	0	0	0	0	0.09	NON_SYNONYMOUS_CODING	MODERATE	MISSENSE	gAa/gGa	E103G	276	Bti_00846	CODING	Bti_00846	0.424703	0.550282	0.635462	0.000617535	0.027393	0.999287
	2513020848	Bti_contig00111_ace.1	1089528	INDEL	G	GT	27	0.846	0.872	0.89	0.868	0.866	0.882	0.842	0.881	0.879	0.882	0.859	0.867	0.895	0.878	0.859	0.878	0.864	0.872	0.868	0.868	0.85	0.869	0.876	0.815	0.854	0.805	0.811	INTERGENIC	MODIFIER								0.934241	0.950264	0.0444599	0.000902564	0.00506366	0.999287
	2513020848	Bti_contig00111_ace.1	1202261	INDEL	T	TTCC	11	0	0	0	0	0	0	0	0	0	0	0	OtherIndelCall	0	0.083	0.121	0.108	0.124	0.133	0.109	0.114	0.133	0.096	0.115	0	0	0.077	OtherIndelCall	CODON_INSERTION	MODERATE		-/GGA	-277G	430	Bti_01298	CODING	Bti_01298	0.525292	0.458862	1.44557e-06	0.000551917	0.0289323	0.999287
	2513020848	Bti_contig00111_ace.1	1483590	SNP	G	A	3	0	CovFailed	StrandBias	0	CovFailed	CovFailed	CovFailed	0	0	0	0	0	0	0	0	0	0	0	0	0	0	0	0	0.136	0	0.125	0.109	INTERGENIC	MODIFIER	NA	NA	NA	NA	NA	NA	NA	0.962682	0.720267	0.0539103	0.000242285	0.0150096	0.999287
	2513020848	Bti_contig00111_ace.1	1484186	SNP	C	T	3	0	0	0	0	0	0	0	0	0	0	0	0	0	0	0	0	0	0	CovFailed	0	0	CovFailed	0	0.068	0	0.055	0.066	INTERGENIC	MODIFIER	NA	NA	NA	NA	NA	NA	NA	0.859963	0.727351	0.0348791	0.00026388	0.0200336	0.999287
	2513020848	Bti_contig00111_ace.1	1586493	INDEL	T	TC	8	0	0	0	0	0	0	0	0	0	0	0	0	0	0	0	0.083	0	0	0.072	0.079	0.099	0.1	0.091	0	0	0.07	0.07	FRAME_SHIFT	HIGH		-/G	-274?	438	Bti_01753	CODING	Bti_01753	0.15257	0.558453	2.48994e-05	1.89864e-05	0.0101375	0.999287
	2513020848	Bti_contig00111_ace.1	3091222	SNP	A	G,C	9	IndelCall	0	0	StrandBias	IndelCall	0.024	IndelCall	0	0.025	StrandBias	0	0	0	0	StrandBias	0.037	0.041	StrandBias	0.08	0.073	0.032	0.056	StrandBias	0	0	0.022	0	NON_SYNONYMOUS_CODING	MODERATE	MISSENSE	Agt/Ggt	S1254G	1269	Bti_03333	CODING	Bti_03333	0.910647	0.420859	0.0125101	0.000245381	0.0171806	0.999287
	2513020848	Bti_contig00111_ace.1	3092965	SNP	A	T	24	0.971	0.959	0.939	0.972	0.947	0.926	0.901	0.896	0.923	0.918	0.98	CovFailed	0.914	0.945	0.906	0.919	0.939	0.954	CovFailed	0.933	0.927	0.899	0.893	0.862	CovFailed	0.852	0.792	NON_SYNONYMOUS_CODING	MODERATE	MISSENSE	aAa/aTa	K538I	553	Bti_03334	CODING	Bti_03334	0.0607011	0.884122	0.035822	0.000555212	0.19395	0.999287
	2513020848	Bti_contig00111_ace.1	3099426	INDEL	CT	C	2	CovFailed	CovFailed	CovFailed	CovFailed	CovFailed	CovFailed	CovFailed	0	0	0	0	0	0	0	0	0	0	0	0	0	0	CovFailed	0	CovFailed	0	0.578	0.613	FRAME_SHIFT	HIGH		-	-227	252	Bti_03344	CODING	Bti_03344	0.563335	0.672245	0.0582168	4.31337e-06	0.00618755	0.999287
	2513020849	Bti_contig00025_ace.2	526031	INDEL	TT	T	2	0	OtherIndelCall	0	0	0	0	OtherIndelCall	0	0	0	0	0	OtherIndelCall	0	0	0	0	0	0	0	0	0	0	0	0	0.084	0.077	INTERGENIC	MODIFIER								0.422084	0.738655	0.0938393	1.84429e-06	0.0556914	0.999287
	2513020849	Bti_contig00025_ace.2	1128045	INDEL	T	TCC	8	0	0	0	0	0	0	0	0	0	0	0	0	0	CovFailed	0.11	0.132	0.107	0.111	0.089	CovFailed	0.135	0.091	0.093	0	0	0	0	FRAME_SHIFT	HIGH		-/GG	-192?	315	Bti_04611	CODING	Bti_04611	0.932144	0.501426	9.63138e-06	4.11594e-05	0.011633	0.999287
	2513020849	Bti_contig00025_ace.2	1359718	INDEL	TT	T	2	0	0	0	0	0	0	0	0	0	0	0	0	0	0	0	0	0	0	0	0	0	0	0	0	0	0.077	0.068	INTERGENIC	MODIFIER								0.47386	0.698222	0.0589978	2.6337e-06	0.00191775	0.999287
	2513020849	Bti_contig00025_ace.2	1375027	INDEL	AA	A	2	0	0	0	0	0	0	0	0	0	0	0	0	OtherIndelCall	0	0	0	0	0	0	0	0	0	0	0	0	0.088	0.076	FRAME_SHIFT	HIGH		-	-320	321	Bti_04883	CODING	Bti_04883	0.444203	0.745135	0.0724852	1.29217e-06	0.0371583	0.999287
	2513020850	Bti_abtiwPMp198_bti563.3	1385	SNP	T	C	1	0	0	0	0	0	0	0	0	0	0	0	0	0	0	StrandBias	0	0	0	0	0	0	0	0	0	0	CovFailed	0.083	INTERGENIC	MODIFIER	NA	NA	NA	NA	NA	NA	NA	0.486901	0.67657	0.0052594	0.000907122	0.00190137	0.999287
	2513020850	Bti_abtiwPMp198_bti563.3	109424	INDEL	T	TG	7	0	0	0	0	0	0	0	0	OtherIndelCall	0	0	0	0	0.084	0.079	0	0	0	0.1	0.111	0.088	0.081	0.081	0	0	0	0	FRAME_SHIFT	HIGH		-/G	-95?	614	Bti_05223	CODING	Bti_05223	0.643061	0.180221	0.000709597	0.000462265	0.0868618	0.999287
	2513020852	Bti_GWDALJX04I0LJH_51-405_fm319.5	17340	SNP	T	C	26	0.353	0.368	0.383	0.374	0.351	0.345	0.35	0.367	0.369	0.313	0.322	0.292	0.327	0.337	0.325	0.344	0.366	0.341	0.348	0.348	0.323	0.337	0.337	0.321	0.312	0.283	CovFailed	SYNONYMOUS_CODING	LOW	SILENT	gtT/gtG	V21	213	Bti_05865	CODING	Bti_05865	0.508047	0.00545616	0.0119222	9.3701e-05	0.586854	0.999287
	2513020852	Bti_GWDALJX04I0LJH_51-405_fm319.5	17352	SNP	G	A	26	0.345	0.366	0.362	0.354	0.339	0.331	0.338	0.354	0.348	0.299	0.313	0.286	0.314	0.322	0.315	0.32	0.347	0.324	0.343	0.339	0.306	0.324	0.324	0.306	0.296	0.271	CovFailed	SYNONYMOUS_CODING	LOW	SILENT	atA/atT	I17	213	Bti_05865	CODING	Bti_05865	0.529081	0.00417711	0.00567594	5.51035e-05	0.722341	0.999287
	2513020852	Bti_GWDALJX04I0LJH_51-405_fm319.5	17361	SNP	T	C	26	0.343	0.357	0.34	0.341	0.321	0.32	0.329	0.351	0.34	0.305	0.315	0.28	0.313	0.321	0.314	0.32	0.338	0.325	0.334	0.335	0.307	0.325	0.323	0.297	0.297	0.267	CovFailed	STOP_GAINED	HIGH	NONSENSE	taT/taG	Y14*	213	Bti_05865	CODING	Bti_05865	0.601285	0.000969626	0.0195874	9.23824e-05	0.914938	0.999287
	2513020852	Bti_GWDALJX04I0LJH_51-405_fm319.5	18265	SNP	G	A	27	0.105	0.11	0.106	0.123	0.107	0.085	0.104	0.07	0.081	0.077	0.086	0.076	0.08	0.086	0.09	0.083	0.092	0.093	0.108	0.119	0.081	0.099	0.082	0.053	0.055	0.062	0.057	SYNONYMOUS_CODING	LOW	NA	Aat	N75	320	Bti_05867	CODING	Bti_05867	0.0888339	0.150609	0.0565205	0.00058117	0.289064	0.999287
	2513020852	Bti_GWDALJX04I0LJH_51-405_fm319.5	18275	SNP	G	C	27	0.121	0.123	0.111	0.119	0.12	0.092	0.112	0.078	0.09	0.087	0.098	0.082	0.091	0.097	0.1	0.097	0.102	0.103	0.134	0.135	0.092	0.112	0.09	0.063	0.061	0.07	0.067	SYNONYMOUS_CODING	LOW	NA	aCg	T78	320	Bti_05867	CODING	Bti_05867	0.0976615	0.136645	0.197512	0.000813102	0.200244	0.999287
	2513020852	Bti_GWDALJX04I0LJH_51-405_fm319.5	23754	INDEL	T	TC	19	0.077	0.084	0.128	0.091	0.095	0.061	0.081	0	0	0.062	0	0	0	0.075	0.063	0.056	0.078	0.095	0.109	0.116	0.059	0.107	0.057	0.063	0	0	0	INTERGENIC	MODIFIER								0.0181526	0.092002	0.530178	2.71481e-05	0.0688234	0.999287
	2513020852	Bti_GWDALJX04I0LJH_51-405_fm319.5	124177	SNP	G	T	27	0.236	0.26	0.299	0.241	0.291	0.259	0.256	0.282	0.278	0.274	0.264	0.27	0.286	0.263	0.267	0.272	0.287	0.265	0.26	0.25	0.288	0.265	0.257	0.23	0.279	0.178	0.161	NON_SYNONYMOUS_CODING	MODERATE	MISSENSE	Cca/Tca	P203S	230	Bti_05966	CODING	Bti_05966	0.759668	0.74833	0.0239985	0.000170354	0.000772269	0.999287
	2513020852	Bti_GWDALJX04I0LJH_51-405_fm319.5	124178	SNP	C	A	27	0.233	0.255	0.298	0.238	0.288	0.257	0.253	0.282	0.276	0.274	0.263	0.269	0.283	0.263	0.267	0.27	0.287	0.265	0.259	0.248	0.287	0.262	0.256	0.231	0.278	0.176	0.164	NON_SYNONYMOUS_CODING	MODERATE	MISSENSE	cCa/cAa	P203Q	230	Bti_05966	CODING	Bti_05966	0.785104	0.768543	0.0317709	0.000258223	0.000805141	0.999287
	2513020852	Bti_GWDALJX04I0LJH_51-405_fm319.5	124181	SNP	T	C	27	0.229	0.246	0.291	0.229	0.285	0.25	0.246	0.276	0.266	0.263	0.255	0.264	0.276	0.252	0.256	0.262	0.276	0.251	0.251	0.239	0.28	0.251	0.245	0.227	0.273	0.173	0.158	SYNONYMOUS_CODING	LOW	NA	cCa	P204	230	Bti_05966	CODING	Bti_05966	0.695526	0.653407	0.0309444	0.000793903	0.00174791	0.999287
	2513020852	Bti_GWDALJX04I0LJH_51-405_fm319.5	124182	SNP	A	G	27	0.228	0.244	0.288	0.223	0.281	0.248	0.244	0.276	0.265	0.261	0.254	0.264	0.272	0.253	0.257	0.265	0.278	0.253	0.25	0.237	0.278	0.254	0.245	0.223	0.271	0.171	0.158	SYNONYMOUS_CODING	LOW	SILENT	ccA/ccG	P204	230	Bti_05966	CODING	Bti_05966	0.70817	0.711788	0.0465651	0.000464963	0.00124554	0.999287
	2513020852	Bti_GWDALJX04I0LJH_51-405_fm319.5	124187	INDEL	AAAC	A	27	0.225	0.245	0.285	0.221	0.288	0.247	0.247	0.275	0.262	0.255	0.254	0.264	0.271	0.255	0.26	0.267	0.275	0.251	0.25	0.24	0.283	0.254	0.246	0.215	0.271	0.174	0.159	CODON_CHANGE_PLUS_CODON_DELETION	MODERATE		gcaatg/gcg	AM206A	230	Bti_05966	CODING	Bti_05966	0.656482	0.779048	0.0482798	0.000559331	0.00132352	0.999287
	2513020856	Bti_contig00032_ace.9	611	INDEL	CAAGGAAAAG	C	3	0	OtherIndelCall	0	0	0	0	0	0	0	0	0	0	0	0	0	0	0	0	0	0	0	0	0	0.078	0	0.081	0.08	CODON_CHANGE_PLUS_CODON_DELETION	MODERATE		caagtcgccaat/cat	QVAN109H	211	Bti_06134	CODING	Bti_06134	0.843803	0.696477	0.0450941	7.19924e-05	0.0139019	0.999287
	2513020861	Bti_abtiwPMp396_bti566.14	5748	SNP	C	T	17	0.037	0.035	0.04	0	0.048	0.035	0.057	0	0	0.026	0	0	0	0.029	0.028	0.045	0.056	0.045	0.084	0.079	0.037	0.064	0.036	0	0	0	0	INTERGENIC	MODIFIER	NA	NA	NA	NA	NA	NA	NA	0.314885	0.102723	0.133522	0.000992092	0.281537	0.999287
	2513020862	Bti_abtiwPMpZ_bti428.15	2303	SNP	G	T	27	0.101	0.08	0.084	0.067	0.122	0.095	0.108	0.103	0.093	0.081	0.082	0.076	0.11	0.139	0.111	0.156	0.129	0.103	0.133	0.153	0.159	0.093	0.079	0.099	0.081	0.065	0.047	SYNONYMOUS_CODING	LOW	NA	atT	I124	135	Bti_06204	CODING	Bti_06204	0.414756	0.792596	0.0197068	0.000941247	0.00990438	0.999287
	2513020868	Bti_pBT679_13.21	176	SNP	C	T	9	0.031	0.069	0.054	0	0	0	0	0	0	0.044	0.034	0.073	0.117	0	0	0	0	0	0	0	0	0	0	0	0.049	0.067	0	NON_SYNONYMOUS_CODING	MODERATE	MISSENSE	gCc/gTc	A59V	206	Bti_06244	CODING	Bti_06244	0.349406	0.00221745	0.248853	0.000200782	0.423832	0.999287
	2513020868	Bti_pBT679_13.21	530	SNP	G	A	5	CovFailed	CovFailed	CovFailed	0	0	0	0	0	0	0.03	0.023	0.055	CovFailed	0	0	0	0	0	0	0	0	0	0	0	0.044	0.044	0	NON_SYNONYMOUS_CODING	MODERATE	MISSENSE	tGt/tAt	C177Y	206	Bti_06244	CODING	Bti_06244	0.464362	0.000959944	0.224616	0.000530844	0.0353595	0.999287
	2513020868	Bti_pBT679_13.21	1454	SNP	A	T	11	0.035	0.074	0.072	0	0	0	0	0	0	0.052	0.025	0.056	0.119	0	0.019	0	0	0	0	0	0	0	0	0.02	0.053	0.057	0	SYNONYMOUS_CODING	LOW	SILENT	taC/taT	Y279	465	Bti_06245	CODING	Bti_06245	0.453641	0.00752235	0.306051	0.000290144	0.60907	0.999287
	2513020868	Bti_pBT679_13.21	1468	SNP	C	T	11	0.037	0.067	0.071	0	0	0	0	0	0	0.049	0.024	0.056	0.119	0	0.02	0	0	0	0	0	0	0	0	0.018	0.051	0.056	0	NON_SYNONYMOUS_CODING	MODERATE	MISSENSE	cCa/cTa	P284L	465	Bti_06245	CODING	Bti_06245	0.479829	0.00697705	0.155812	0.000286962	0.428562	0.999287
	2513020868	Bti_pBT679_13.21	1492	SNP	C	T	11	0.036	0.066	0.051	0	0	0	0	0	0	0.049	0.03	0.056	0.116	0	0.025	0	0	0	0	0	0	0	0	0.021	0.046	0.059	0	SYNONYMOUS_CODING	LOW	NA	tTc	F292	465	Bti_06245	CODING	Bti_06245	0.408472	0.00394583	0.231036	0.000140426	0.386288	0.999287
	2513020868	Bti_pBT679_13.21	1501	SNP	A	C	11	0.035	0.062	0.032	0	0	0	0	0	0	0.041	0.029	0.057	0.102	0	0.021	0	0	0	0	0	0	0	0	0.022	0.047	0.055	0	NON_SYNONYMOUS_CODING	MODERATE	MISSENSE	gGa/gCa	G295A	465	Bti_06245	CODING	Bti_06245	0.341559	0.00122387	0.190685	4.40298e-05	0.277185	0.999287
	2513020868	Bti_pBT679_13.21	1502	SNP	G	T	11	0.035	0.062	0.032	0	0	0	0	0	0	0.042	0.029	0.057	0.103	0	0.021	0	0	0	0	0	0	0	0	0.022	0.047	0.055	0	SYNONYMOUS_CODING	LOW	SILENT	ggA/ggT	G295	465	Bti_06245	CODING	Bti_06245	0.339293	0.00122707	0.185658	4.28442e-05	0.266025	0.999287
	2513020868	Bti_pBT679_13.21	2383	SNP	T	A	11	0.023	0.062	0.066	0	0	0	0	0	0	0.039	0.037	0.059	CovFailed	0	0.018	0.018	0	0	0	0	0	0	0	0.02	0.053	0.053	0	NON_SYNONYMOUS_CODING	MODERATE	MISSENSE	ttT/ttA	F69L	140	Bti_06246	CODING	Bti_06246	0.802472	0.0298273	0.497974	0.000371725	0.923312	0.999287
	2513020868	Bti_pBT679_13.21	2389	SNP	A	G	9	0.022	0.062	0.06	0	0	IndelCall	IndelCall	0	0	0.037	0.034	0.053	0.103	0	0	0	0	IndelCall	IndelCall	IndelCall	IndelCall	0	0	0	0.054	0.049	IndelCall	SYNONYMOUS_CODING	LOW	NA	aaG	K71	140	Bti_06246	CODING	Bti_06246	0.387329	0.0456562	0.161286	0.000217319	0.708881	0.999287
	2513020868	Bti_pBT679_13.21	2392	SNP	T	G,A	10	0.023	0.061	0.06	0	0	0	0	0	0	0.035	0.034	0.052	0.106	0	0	0	0	0	0	0	0	0	0	0.018	0.055	0.048	0	SYNONYMOUS_CODING	LOW	NA	aaA	K72	140	Bti_06246	CODING	Bti_06246	0.380636	0.00363468	0.147279	0.000237336	0.370292	0.999287
	2513020868	Bti_pBT679_13.21	2449	SNP	T	G	11	0.029	0.066	0.071	0	0	0	0	0	0	0.032	0.025	0.049	0.089	0	0	0.02	0	0	0	0	0	0	0	0.019	0.062	0.054	0	NON_SYNONYMOUS_CODING	MODERATE	MISSENSE	tgT/tgG	C91W	140	Bti_06246	CODING	Bti_06246	0.417183	0.00382391	0.337461	0.000601597	0.862247	0.999287
	2513020868	Bti_pBT679_13.21	2476	SNP	T	C	11	0.023	0.068	0.071	0	0	0	0	0	0	0.038	0.028	0.052	0.093	0	0.016	0.02	0	0	0	0	0	0	0	0	0.06	0.056	0	SYNONYMOUS_CODING	LOW	SILENT	gcA/gcC	A100	140	Bti_06246	CODING	Bti_06246	0.347899	0.00776883	0.359176	0.00098346	0.776999	0.999287
	2513020868	Bti_pBT679_13.21	2527	SNP	G	A	9	0.027	0.06	0.061	0	0	0	0	0	0	0.039	0.025	0.064	0.097	0	0	0	0	0	0	0	0	0	0	0.022	CovFailed	0.061	0	NON_SYNONYMOUS_CODING	MODERATE	MISSENSE	caT/caA	H117Q	140	Bti_06246	CODING	Bti_06246	0.613415	0.00356234	0.419509	0.000603942	0.759298	0.999287
	2513020868	Bti_pBT679_13.21	2533	SNP	G	A	9	0.026	0.059	0.049	0	0	0	0	0	0	0.042	0.025	0.068	0.095	0	0	0	0	0	0	0	0	0	0	0.02	CovFailed	0.058	0	NON_SYNONYMOUS_CODING	MODERATE	MISSENSE	aaT/aaA	N119K	140	Bti_06246	CODING	Bti_06246	0.531805	0.00149878	0.437151	0.00052378	0.685544	0.999287
	2513020868	Bti_pBT679_13.21	2536	SNP	C	T	9	0.027	0.06	0.05	0	0	0	0	0	0	0.044	0.027	0.067	0.099	0	0	0	0	0	0	0	0	0	0	0.021	CovFailed	0.06	0	SYNONYMOUS_CODING	LOW	SILENT	ggA/ggT	G120	140	Bti_06246	CODING	Bti_06246	0.528605	0.00175525	0.450415	0.000493803	0.686426	0.999287
	2513020868	Bti_pBT679_13.21	2724	SNP	A	G	5	CovFailed	CovFailed	CovFailed	0	0	0	0	0	0	0.037	0.032	0.061	0.095	0	0	0	0	0	0	0	0	0	0	0	CovFailed	0.047	0	SYNONYMOUS_CODING	LOW	SILENT	acA/acG	T42	86	Bti_06247	CODING	Bti_06247	0.328713	0.000638702	0.556257	0.000628658	0.156909	0.999287
	2513020869	Bti_pBT679_7_3.22	3636	INDEL	GT	G	27	0.963	0.961	0.947	0.964	0.961	0.953	0.952	0.957	0.947	0.962	0.955	0.953	0.955	0.957	0.955	0.96	0.952	0.959	0.955	0.954	0.95	0.957	0.948	0.94	0.952	0.937	0.936	INTERGENIC	MODIFIER								0.406208	0.992415	0.136491	0.000801703	0.327934	0.999287
	2513020877	Bti_pBT679_18_1.30	5882	SNP	T	C	21	0.04	0.045	0.045	0.063	0.032	0.055	0.045	0.046	0	0.055	0.048	0.049	0	0.043	0.051	0.043	0.039	0.052	0.057	0.054	0.036	0.04	0.046	0	0	0	0	INTERGENIC	MODIFIER	NA	NA	NA	NA	NA	NA	NA	0.182706	0.094615	0.0526571	0.000110189	0.0371209	0.999287
	2513020878	Bti_pBt679_11_3.31	3346	INDEL	C	CT	27	0.814	0.782	0.795	0.801	0.829	0.799	0.799	0.813	0.839	0.811	0.807	0.817	0.801	0.803	0.79	0.793	0.796	0.811	0.801	0.803	0.789	0.804	0.812	0.75	0.77	0.747	0.745	INTERGENIC	MODIFIER								0.324524	0.55649	0.000398108	0.000930099	0.0214007	0.999287
[truncated: 8 more columns]

## Sheet: Structural variation_Pindel
							Transfer 12														Transfer 20														Uncorrected p-values					FDR corrected p-values (q-values)
							Coevolution replicate populations										One-sided adaptation replicate populations				Coevolution replicate populations										One-sided adaptation replicate populations				Linear Regression Analysis		ANOVA AlleleFrequency~Generation+Treatment[Replicate]+Generation*Treatment[Replicate]			Linear Regression Analysis		ANOVA AlleleFrequency~Generation+Treatment[Replicate]+Generation*Treatment[Replicate]
Type of significant effect	ContigNumber	ContigName	Position	VariationType	Reference sequence	Variant sequence	1	2	3*	4	5	6	7	8	9	10	2	3	4	6	1	2	3	4	5	6	7	8	9	10	3	4	6	9	Killing Ability	Infection Load	Transfer	Treatment	Treatment*Transfer	Killing Ability	Infection Load	Transfer	Treatment	Treatment*Transfer	Gene	Product	Relevance for adaptation
Correlation with killing ability	2513020848	Bti_contig00111_ace.1	1827192	DEL	CAGCGCTAACACCAAAATG..CTGCGTTATTATTGTTATA	C	0	0	0	0	0.0118919	0	0	0	0	0	0	0	0	0	0.356091	0	0	0	0.668874	0	0	0	0	0	0	0	0.445328	0	0.00010799	0.581526	0.187056	0.71796	0.799744	0.0382284	0.93462	0.459143	0.908958	0.996797	Bti_01995	Uncharacterized membrane protein with mvIN domain, putative virulence factor	Possible
Treatment effect	2513020848	Bti_contig00111_ace.1	1674129	RPL	CGTTTTTTTAT	CTTTTTTTA,CTTTTTTAT	0	0	0	0	0	0	0	0	0	0	0	0	0	0	0	0	0	0	0	0	0	0	0	0	0	0	1	1	0.47386	0.698222	0.0479173	8.2564e-07	0.000941848	0.936952	0.93462	0.240562	0.000167865	0.123283			Unlikely (Variation in only 2 populations)
	2513020848	Bti_contig00111_ace.1	2046842	DEL	TA	T	0	0	0	0	0	0	0	0	0	0	0	0	0	0	0	0	0	0	0	0	0	0	0	0	0	0	0.988889	0.980296	0.47386	0.698222	0.048588	8.929e-07	0.000988903	0.936952	0.93462	0.240562	0.000167865	0.123283	Bti_02209	putative sporulation protein YyaC	Unlikely (Variation in only 2 populations)
	2513020852	Bti_GWDALJX04I0LJH_51-405_fm319.5	13782	RPL	GAAC	GTC,GCC,GGC,GGT	0	0	0	0	0	0	0	0	0	0	0	0	0	0	0	0	0	0	0	0	0	0	0	0	0	0	0	0.118421	0.47386	0.698222	0.254544	0.000104905	0.0155597	0.936952	0.93462	0.465922	0.0131481	0.52903	Bti_05861	hypothetical protein	Unlikely (Variation in only 2 populations)

## Sheet: Copy number variation
					Transfer 12														Transfer 20														Uncorrected p-values					FDR corrected p-values (q-values)
					Coevolution replicate populations										One-sided adaptation populations				Coevolution replicate populations										One-sided adaptation populations				Linear Regression Analysis		ANOVA AlleleFrequency~Generation+Treatment[Replicate]+Generation*Treatment[Replicate]			Linear Regression Analysis		ANOVA AlleleFrequency~Generation+Treatment[Replicate]+Generation*Treatment[Replicate]
Type of significant effect	ContigNumber	ContigName	StartPosition	EndPosition	1	2	3*	4	5	6	7	8	9	10	2	3	4	6	1	2	3	4	5	6	7	8	9	10	3	4	6	9	Killing Ability	Infection Load	Transfer	Treatment	Treatment*Transfer	Killing Ability	Infection Load	Transfer	Treatment	Treatment*Transfer	Gene	Product	Function	Relevance for adaptation
Treatment effect	2513020848	Bti_contig00111_ace.1	1125714	1126175	1.17842	1.45826	2.12857	1.80061	1.54243	1.53364	1.20297	1.32887	1.33274	1.42731	0.746246	0.768362	0.794286	0.767658	0.914754	0.893805	0.859354	0.846499	0.866029	0.911608	0.816193	0.812207	0.834574	0.820621	0.62	1	0.643879	0.617811	0.488323	0.206236	1.0733e-06	0.00222449	0.00304537	0.998444	0.764753	4.93384e-06	0.02715	0.0159431	Bti_01213	Collagen triple helix repeat (20 copies).		Unclear (Treatment, Transfer and Interaction Effect)
	2513020848	Bti_contig00111_ace.1	1324528	1324882	1.17842	1.45043	1.92857	2.00152	1.64393	1.54434	1.18953	1.13576	1.29715	1.41593	0.713213	0.66855	0.746667	0.574349	1.07541	1.0059	1.04441	0.989228	0.926635	1.09904	1.03282	0.751174	0.924468	1.00424	0.766667	0.975771	0.766756	0.728344	0.218989	0.111902	0.000985716	0.000718978	0.00162614	0.998444	0.764753	0.00143267	0.0141189	0.0126881	Bti_01441	exosporium leader peptide		Unclear (Treatment, Transfer and Interaction Effect)
	2513020848	Bti_contig00111_ace.1	1325554	1325956	1.48963	1.66957	2.91429	2.61948	2.11647	1.90979	1.54738	1.57744	1.72598	1.76485	0.867868	0.877589	0.96	0.842007	1.18361	1.12242	1.22476	1.14901	1.11802	1.17998	1.12801	1.00626	1.18404	0.991525	0.966667	1.13216	0.857015	0.874567	0.320031	0.143597	5.41012e-05	0.0055004	0.00276103	0.998444	0.764753	0.000100256	0.0440775	0.0157608	Bti_01441	exosporium leader peptide		Unclear (Treatment, Transfer and Interaction Effect)
	2513020848	Bti_contig00111_ace.1	1335105	1335120	1.59855	1.74783	2.21428	1.83105	2.03328	1.76682	1.43918	1.50096	1.68416	1.47535	0.9009	1.02825	1.04	1.08643	1.02459	1.00737	1.04913	0.945242	1.00558	0.954207	0.890591	0.859938	0.988298	0.864406	0.895555	1.18833	0.679177	0.609148	0.554716	0.533135	2.89767e-07	0.00258476	0.0288187	0.998444	0.768051	2.38655e-06	0.0294762	0.0587267	Bti_01452	Collagen triple helix repeat (20 copies).		Unclear (Treatment and Transfer Effect)
	2513020848	Bti_contig00111_ace.1	1524582	1524583	0.964731	0.884348	0.414286	0.675799	0.762895	0.844037	0.848657	0.732313	0.830071	0.762958	1.25601	1.1177	1.24286	1.17101	1.24262	1.12536	1.12045	1.22981	1.22648	1.15814	1.18763	1.2011	1.16277	1.14619	1.26334	1.04185	1.36997	1.25779	0.974168	0.177947	1.03863e-06	0.00366012	0.00680939	0.998444	0.764753	4.81176e-06	0.0355811	0.025396				Unlikely (Intergenic)
	2513020848	Bti_contig00111_ace.1	1615424	1615446	0.900415	0.747826	0.357143	0.519026	0.517471	0.778287	0.66761	0.611855	0.601423	0.614412	1.08108	1.04331	1.05524	0.986989	0.998361	1.06932	0.978466	1.02873	1.04785	1.0213	1.06018	1.04851	1.06809	1.02825	1.32	1.14537	1.32797	1.2772	0.720133	0.238267	3.86196e-08	3.14263e-05	0.0925876	0.998444	0.764753	1.34461e-06	0.00360234	0.14525				Unlikely (Intergenic)
	2513020848	Bti_contig00111_ace.1	1615570	1615597	0.931535	0.736522	0.0142857	0.477169	0.805324	0.818808	0.792786	0.56979	0.596975	0.647282	1.07808	1.07815	1.10857	1.00743	1.05082	1.09808	0.923284	1.02693	1.03349	1.05005	1.11324	1.06416	1.15319	1.02542	1.37889	1.19824	1.4294	1.35551	0.738693	0.229802	1.6268e-06	9.57307e-05	0.305143	0.998444	0.764753	6.30518e-06	0.00440452	0.385821				Unlikely (Intergenic)
	2513020848	Bti_contig00111_ace.1	1665915	1665920	0.896266	0.687827	0.385714	0.496956	0.344426	0.588685	0.669731	0.563098	0.590747	0.630215	1.07958	1.07251	1.09048	0.968401	1.08361	1.01253	0.991925	1.01526	1.1252	1.03621	1.14059	1.16901	1.11649	1.07768	1.25667	1.07599	1.36103	1.29418	0.892151	0.385241	6.8389e-08	0.000386911	0.0632768	0.998444	0.764753	1.44838e-06	0.0109256	0.108136				Unlikely (Intergenic)
	2513020848	Bti_contig00111_ace.1	1673037	1673038	0.932573	0.66174	0.55	0.678082	0.78619	0.759174	0.739745	0.599426	0.66548	0.733249	1.12837	1.13936	1.1181	1.07807	1.08033	0.963865	0.98856	1.13106	1.14035	1.16134	1.20022	1.18779	1.20159	1.04802	1.27778	1.11895	1.27748	1.21622	0.895758	0.249503	1.41356e-09	0.000551516	0.00114765	0.998444	0.764753	4.19121e-07	0.0128415	0.0109539	Bti_01842	hypothetical protein	transcriptional regulator, TetR family	Unclear (Treatment, Transfer and Interaction Effect)
	2513020848	Bti_contig00111_ace.1	1772271	1772365	1.16598	0.886957	0.5	0.776256	0.785358	0.870031	0.844413	0.709369	0.733096	0.723135	1.22222	1.19962	1.2381	1.14126	1.2377	1.13717	1.18573	1.17774	1.13397	1.13632	1.24179	1.19405	1.24468	1.08757	1.37778	1.18943	1.55585	1.48787	0.936005	0.234099	9.43851e-07	1.44092e-05	0.28963	0.998444	0.764753	4.63652e-06	0.00360234	0.372216				Unlikely (Intergenic)
	2513020848	Bti_contig00111_ace.1	1780590	1780619	1.07365	0.851305	0.314286	0.665145	0.660566	0.760703	0.693777	0.675908	0.746441	0.719343	1.0991	1.09605	1.12762	1.14405	1.18934	1.08112	1.10094	1.1167	1.06061	1.13844	1.19365	1.16823	1.19894	1.09957	1.35889	1.11123	1.42762	1.40159	0.776217	0.294164	6.3678e-08	3.76886e-05	0.126869	0.998444	0.764753	1.44838e-06	0.00360234	0.189029				Unlikely (Intergenic)
	2513020848	Bti_contig00111_ace.1	1782156	1782225	1.03112	0.852174	0.428571	0.620243	0.653078	0.864679	0.725601	0.629063	0.715302	0.640961	1.08634	1.10358	1.12667	1.0855	1.21311	1.14011	1.19852	1.17056	1.13238	1.17465	1.18763	1.19953	1.21596	1.11158	1.23445	0.973568	1.34093	1.33021	0.932388	0.37853	9.21283e-09	0.00256234	0.0147824	0.998444	0.764753	7.80459e-07	0.0294762	0.0377079				Unlikely (Intergenic)
	2513020848	Bti_contig00111_ace.1	1794326	1794330	1.1639	1.03652	0.271429	1.0137	0.740433	0.882263	0.792079	0.728489	0.800712	0.79646	1.16667	1.20716	1.2	1.1803	1.11803	1.27729	1.19381	1.18492	1.2504	1.21406	1.28884	1.32707	1.32234	1.08898	1.31111	1.12115	1.43521	1.35759	0.86368	0.487539	3.92899e-07	0.00320044	0.0280079	0.998444	0.768051	2.66738e-06	0.0327218	0.0572714				Unlikely (Intergenic)
	2513020848	Bti_contig00111_ace.1	1829318	1829433	1.04357	0.797392	0.45	0.616438	0.557404	0.778287	0.649222	0.506692	0.685053	0.702908	1.15766	1.08475	1.08952	1.17658	1.11475	1.11283	1.10431	1.13465	1.11643	1.12673	1.18709	1.22613	1.16968	1.12147	1.36	0.944934	1.41064	1.38739	0.833326	0.340823	9.20948e-08	0.000232991	0.0395416	0.998444	0.764753	1.5485e-06	0.00727177	0.0744386				Unlikely (Intergenic)
	2513020848	Bti_contig00111_ace.1	1830714	1830916	1.01037	0.850435	0.628571	0.550989	0.637271	0.733945	0.710042	0.583174	0.676157	0.656131	1.07357	1.10358	1.09143	1.0632	1.06885	1.0767	1.07672	1.12926	1.10048	1.07881	1.12582	1.23005	1.13617	1.03531	1.31333	1.03744	1.40125	1.40333	0.654527	0.334541	1.14556e-08	6.75279e-06	0.0742178	0.998444	0.764753	8.49146e-07	0.00360234	0.123234				Unlikely (Intergenic)
	2513020848	Bti_contig00111_ace.1	1835811	1836037	1.03942	0.805217	0.128571	0.582953	0.615641	0.779817	0.749646	0.58891	0.633452	0.600506	1.08859	1.07156	1.06095	1.13941	1.1	1.06785	1.08345	1.13645	1.0941	1.10117	1.15864	1.25509	1.18298	1.09887	1.42	1.04626	1.58445	1.50035	0.645014	0.3633	1.34965e-07	2.25579e-05	0.283018	0.998444	0.764753	1.66463e-06	0.00360234	0.366688				Unlikely (Intergenic)
	2513020848	Bti_contig00111_ace.1	1837852	1837942	0.977178	0.73913	0.157143	0.599696	0.43594	0.594801	0.681754	0.571702	0.601423	0.59292	1.15015	1.12618	1.14476	1.03903	1.10164	1.07965	1.19785	1.12029	1.16427	1.22045	1.24836	1.2989	1.24149	1.12288	1.41333	1.09031	1.4933	1.49965	0.743026	0.397478	1.51585e-07	0.000569942	0.125386	0.998444	0.764753	1.66463e-06	0.0128415	0.18729				Unlikely (Intergenic)
	2513020848	Bti_contig00111_ace.1	1880058	1880064	1.4668	1.70783	1.01429	1.74734	1.79368	1.58104	1.39463	1.28107	1.02669	1.35398	1.07207	0.99435	1.09905	0.737918	1.19836	1.27139	0.755047	1.18312	1.17863	1.14483	1.1849	0.899844	1.13511	1.09181	1.04	1.12775	1.16086	0.738739	0.0566398	0.273398	0.00107773	0.00433652	0.00791311	0.998444	0.764753	0.00154745	0.0408183	0.0267871	Bti_02054	Sua5/YciO/YrdC/YwlC family protein	translation factor SUA5	Unclear (Treatment, Transfer and Interaction Effect)
	2513020848	Bti_contig00111_ace.1	1885756	1885797	0.913901	0.730435	0.142857	0.762557	0.708819	0.720183	0.627298	0.545889	0.696619	0.704172	1.08333	1.10734	1.00571	1.0948	1.07295	1.10619	1.16285	1.09784	1.20973	1.18583	1.23085	1.22613	1.1867	1.09322	1.27555	1.02863	1.31635	1.35101	0.939046	0.493503	6.91838e-09	0.00140893	0.0258566	0.998444	0.768051	7.80459e-07	0.0194301	0.0532395				Unlikely (Intergenic)
	2513020848	Bti_contig00111_ace.1	1904728	1904988	1.08506	0.843478	0.957143	0.701674	0.908486	0.863914	0.732673	0.699809	0.729537	0.7067	1.21471	1.16008	1.13143	1.14498	1.21803	1.15044	1.16285	1.20108	1.14673	1.19595	1.23304	1.22692	1.21915	1.17514	1.32667	0.993392	1.49955	1.48233	0.897866	0.420973	1.54821e-07	0.000123476	0.0965919	0.998444	0.764753	1.66478e-06	0.00457631	0.150734				Unlikely (Intergenic)
	2513020848	Bti_contig00111_ace.1	1927970	1927995	1.03424	0.850435	0.128571	0.659817	0.943428	0.764526	0.782886	0.665392	0.774021	0.688369	1.15916	1.03484	0.984762	1.01766	1.25164	1.14085	1.07133	1.23519	1.16427	1.12833	1.20405	1.17214	1.23245	1.03531	1.26111	1.06718	1.33825	1.36522	0.850121	0.666062	6.74384e-07	0.00635103	0.463507	0.998444	0.814223	3.79413e-06	0.0495338	0.544062	Bti_02090	RNA polymerase sigma factor, sigma-70 family		Unclear (Treatment and Transfer Effect)
	2513020848	Bti_contig00111_ace.1	2024567	2024641	0.979253	0.90087	0.171429	0.674277	0.730449	0.793578	0.695898	0.638623	0.800712	0.695322	1.15465	1.12429	1.24762	1.12268	1.21803	1.11209	1.1144	1.19031	1.20096	1.12567	1.22319	1.26761	1.1883	1.14972	1.32	1.163	1.39857	1.35897	0.908943	0.224582	1.05608e-07	0.000577916	0.0344559	0.998444	0.764753	1.5485e-06	0.0128415	0.0665548				Unlikely (Intergenic)
	2513020848	Bti_contig00111_ace.1	2058264	2058319	1.0529	0.969565	0.485714	0.729072	0.608985	0.866972	0.764498	0.755258	0.864769	0.91909	1.16967	1.21657	1.17047	1.28346	1.20656	1.25442	1.21467	1.20467	1.22568	1.24121	1.34847	1.21596	1.34415	1.2613	1.40667	1.14537	1.40349	1.38288	0.781664	0.400347	9.66744e-08	0.00509779	0.0105458	0.998444	0.764753	1.5485e-06	0.042668	0.0312227	Bti_02221	DNA polymerase III, beta subunit		Unclear (Treatment, Transfer and Interaction Effect)
	2513020848	Bti_contig00111_ace.1	2339100	2339343	1.06432	0.802608	0.757143	0.605784	0.639767	0.80581	0.782886	0.659656	0.717082	0.699115	1.11486	1.16761	1.09524	1.16728	1.1541	1.15708	1.13796	1.16427	1.20096	1.09212	1.15755	1.26135	1.20691	1.14972	1.37556	1.13877	1.563	1.45114	0.720563	0.366993	5.80027e-08	6.07478e-05	0.143724	0.998444	0.764753	1.40285e-06	0.00360234	0.206695				Unlikely (Intergenic)
	2513020848	Bti_contig00111_ace.1	2345580	2345635	1.02075	0.79913	0.871429	0.645358	0.59817	0.792049	0.78925	0.667304	0.725089	0.798357	1.16441	1.14501	1.07333	1.07993	1.15902	1.1379	1.13661	1.11759	1.20734	1.20447	1.21991	1.08685	1.17766	1.15254	1.42555	1.10242	1.44236	1.45495	0.96748	0.470833	1.83907e-08	0.000103985	0.184198	0.998444	0.768051	1.09057e-06	0.00440452	0.253967				Unlikely (Intergenic)
	2513020848	Bti_contig00111_ace.1	2388559	2388614	1.39004	1.56869	2.68572	2.414	1.60982	1.56193	1.343	1.45985	1.17082	1.33755	0.854355	0.792844	0.740952	0.831785	0.981147	1.12242	1.00404	0.951526	0.982456	1.02503	0.919037	0.903756	0.99734	0.871469	0.713333	0.947137	0.676497	0.714484	0.275196	0.149969	6.90624e-05	0.004758	0.00751542	0.998444	0.764753	0.000124103	0.0414926	0.0264846	Bti_02600	Collagen triple helix repeat (20 copies).		Unclear (Treatment, Transfer and Interaction Effect)
	2513020848	Bti_contig00111_ace.1	2409731	2409764	1.1556	1.27391	1.95714	1.29147	1.35857	1.22783	1.029	1.1262	1.08185	1.15866	0.722973	0.776836	0.738096	0.790892	0.913934	0.903393	0.892328	0.870736	0.802233	0.840789	0.832057	0.834116	0.862234	0.862288	0.798889	0.783039	0.766309	0.7228	0.517826	0.189794	2.34941e-05	0.00450156	0.00249377	0.998444	0.764753	4.99355e-05	0.0410681	0.0155664	Bti_02624	N-acetylmuramoyl-L-alanine amidase		Unclear (Treatment, Transfer and Interaction Effect)
	2513020848	Bti_contig00111_ace.1	2509554	2509565	1.12552	1.16956	1.64286	1.74125	1.24708	1.26682	0.853607	0.934034	1.20285	1.31795	0.755255	0.813559	0.759047	0.822491	0.969672	0.918142	0.966352	0.899462	0.862042	0.974441	0.882385	0.766823	0.885107	0.745057	0.652222	0.984581	0.557194	0.562024	0.193071	0.28199	0.000400313	0.00133653	0.14528	0.998444	0.764753	0.00062306	0.0188705	0.207118	Bti_02723	hypothetical protein		Unclear (Treatment and Transfer Effect)
	2513020848	Bti_contig00111_ace.1	2514097	2514114	1.05187	0.823479	0.392857	0.76484	0.586522	0.779052	0.852193	0.601338	0.736655	0.782554	1.14339	1.19586	1.15238	1.04182	1.16639	1.14528	1.16016	1.03591	1.22169	1.10969	1.10285	1.17057	1.15957	1.0452	1.20778	1.19714	1.35389	1.3919	0.995744	0.377026	2.20728e-07	0.00014409	0.146747	0.998444	0.764753	1.95361e-06	0.00502621	0.208184				Unlikely (Intergenic)
	2513020848	Bti_contig00111_ace.1	2526680	2526715	0.938797	0.677392	0.142857	0.532725	0.569883	0.62844	0.714286	0.517208	0.663701	0.630847	1.13964	1.08192	1.0819	1.01487	1.02623	1.05679	1.02221	0.964991	1.01435	1.1049	1.11762	1.21049	1.0633	1.05367	1.31889	1.05286	1.36863	1.33403	0.659512	0.308338	3.72394e-06	0.000823609	0.151916	0.998444	0.764753	1.15016e-05	0.0141189	0.213981				Unlikely (Intergenic)
	2513020848	Bti_contig00111_ace.1	2788201	2788301	0.885892	0.681739	0.314286	0.468798	0.8802	0.7263	0.622348	0.707457	0.653025	0.581542	1.05255	1.12994	1.06857	1.10037	1.00328	1.0354	1.01615	1.14722	1.10207	1.14058	1.18818	1.2097	1.14362	1.12712	1.32	1.01542	1.43521	1.39016	0.63711	0.338112	1.25306e-07	9.97261e-05	0.0832659	0.998444	0.764753	1.64532e-06	0.00440452	0.133091				Unlikely (Intergenic)
	2513020848	Bti_contig00111_ace.1	2788677	2788677	1.01037	0.96	0.171429	0.747336	0.733777	0.792049	0.998586	0.873805	0.747331	0.753477	1.18318	1.16949	1.16762	1.16729	1.2	1.14307	1.04711	1.07899	1.2185	1.13845	1.15646	1.3349	1.21064	1.11441	1.31556	1.18282	1.49508	1.47193	0.656987	0.423903	2.28749e-06	5.61446e-05	0.18472	0.998444	0.764753	8.17156e-06	0.00360234	0.253967				Unlikely (Intergenic)
	2513020848	Bti_contig00111_ace.1	2788805	2788813	0.838174	0.690435	0.371429	0.585997	0.590682	0.588685	0.731259	0.657744	0.592527	0.608091	1.06006	1.10358	1.08571	1.02788	1.1082	0.992625	1.00404	0.996409	1.10845	1.08307	1.10175	1.12676	1.13085	1.03955	1.26	1.05947	1.38517	1.36452	0.825109	0.340282	1.02069e-07	3.86267e-05	0.0826319	0.998444	0.764753	1.5485e-06	0.00360234	0.132603				Unlikely (Intergenic)
	2513020848	Bti_contig00111_ace.1	2834011	2834011	0.809129	0.810435	0.157143	0.593607	0.542429	0.704893	0.680339	0.583174	0.645907	0.697851	1.05105	1.07533	1.01524	1.00929	1.10492	1.02212	1.0996	1.01616	1.05742	1.09904	1.10175	1.10016	1.11596	1.10311	1.20444	1.11674	1.30206	1.307	0.635038	0.331544	8.86853e-09	0.000251441	0.059904	0.998444	0.764753	7.80459e-07	0.00745524	0.103265				Unlikely (Intergenic)
	2513020848	Bti_contig00111_ace.1	2951479	2951503	0.952282	0.765217	0.0428571	0.467275	0.422629	0.779817	0.881188	0.694073	0.736655	0.733249	1.12613	1.15631	1.12381	1.11896	1.02787	0.970501	1.07806	1.12029	1.07815	1.07348	1.11707	1.15962	1.09043	1.07062	1.28	0.986784	1.3655	1.34304	0.47898	0.285599	4.6133e-06	0.000443272	0.0670179	0.998444	0.764753	1.31375e-05	0.0114287	0.112583				Unlikely (Intergenic)
	2513020849	Bti_contig00025_ace.2	4582	4629	0.594399	0.463479	0.642857	0.41933	0.420133	0.469419	0.502122	0.493308	0.437722	0.532238	0.893393	0.892656	1	0.979554	0.836885	0.856932	0.951548	0.813285	0.870016	0.841321	0.869803	0.922535	0.888298	0.99435	0.911111	0.745595	0.894101	0.934512	0.589349	0.0750328	3.65454e-08	0.00668246	9.14487e-06	0.998444	0.764753	1.34461e-06	0.0495338	0.00410484				Unlikely (Intergenic)
	2513020849	Bti_contig00025_ace.2	15271	15326	0.507262	0.415652	0.0142857	0.351598	0.28203	0.356269	0.471712	0.447419	0.47242	0.442478	0.879129	0.913371	0.879047	0.847584	0.844262	0.814897	0.843203	0.840215	0.902711	0.897764	0.886214	0.841941	0.9	0.899011	0.884444	0.795154	0.98034	0.967429	0.746266	0.317219	4.46993e-08	0.00626375	0.000784662	0.998444	0.764753	1.34461e-06	0.0495254	0.0101153				Unlikely (Intergenic)
	2513020849	Bti_contig00025_ace.2	27363	27363	1.03112	1.14783	1.35714	1.2968	1.26622	1.34098	1.33239	1.37476	1.22064	1.52086	0.990991	1.0904	1.0381	0.659851	1.02951	1.0649	0.787349	1.12926	0.974482	1.01917	0.952954	0.666667	1.0383	0.956215	0.935556	1.01762	0.971403	0.697852	0.330502	0.147336	0.000117827	0.00463227	0.0184409	0.998444	0.764753	0.000200204	0.0414926	0.0428842	Bti_03494	histidinol dehydrogenase		Unclear (Treatment, Transfer and Interaction Effect)
	2513020849	Bti_contig00025_ace.2	35616	35684	0.572614	0.544348	0.371429	0.407915	0.432612	0.541284	0.657709	0.535373	0.574733	0.611884	0.960961	0.903955	0.973333	0.825279	0.895082	0.876106	0.89502	0.797127	0.917065	0.890309	0.884026	0.962441	0.91383	0.874294	0.986667	0.852423	1.04826	0.998614	0.619924	0.220049	9.86803e-07	0.00668147	0.0146601	0.998444	0.764753	4.71915e-06	0.0495338	0.0377079	Bti_03505	Phosphoglycerol transferase and related proteins, alkaline phosphatase superfamily		Unclear (Treatment, Transfer and Interaction Effect)
	2513020849	Bti_contig00025_ace.2	50886	50946	0.842324	0.85913	1.08571	0.890411	1.07987	0.957187	0.919378	1.00382	1.01246	1.06321	0.68018	0.683616	0.67619	0.702602	0.688525	0.721239	0.693136	0.789946	0.684211	0.670927	0.68709	0.72144	0.680851	0.687853	0.615556	0.746696	0.604111	0.635482	0.939544	0.23147	3.62351e-07	0.0028498	0.00214445	0.998444	0.764753	2.65277e-06	0.031295	0.0141576	Bti_03522	Na+/H+-dicarboxylate symporters		Unclear (Treatment, Transfer and Interaction Effect)
	2513020849	Bti_contig00025_ace.2	72410	72538	0.695021	0.930435	1.22857	1.04718	0.805324	0.941896	0.867044	0.879541	0.909253	0.962073	0.554054	0.54049	0.550476	0.572491	0.616393	0.685841	0.632571	0.608618	0.617225	0.623003	0.601751	0.557121	0.587234	0.634181	0.502222	0.825991	0.480786	0.497574	0.839958	0.198746	1.87452e-05	0.00472157	0.0035555	0.998444	0.764753	4.11699e-05	0.0414926	0.0169686	Bti_03549	Collagen triple helix repeat (20 copies).		Unclear (Treatment, Transfer and Interaction Effect)
	2513020849	Bti_contig00025_ace.2	78552	78593	0.508299	0.432173	0.164286	0.391172	0.227954	0.487768	0.545262	0.422562	0.503559	0.441214	0.909159	0.92467	0.957143	0.920074	0.809017	0.842183	0.850606	0.790844	0.929028	0.844515	0.887309	0.883412	0.830851	0.923022	0.911111	0.906388	0.919124	0.987526	0.65791	0.178648	3.77128e-08	0.0012131	0.000148395	0.998444	0.764753	1.34461e-06	0.0179843	0.00801607	Bti_03554	Signal transduction histidine kinase		Unclear (Treatment, Transfer and Interaction Effect)
	2513020849	Bti_contig00025_ace.2	111030	111030	0.695021	0.511304	0.457143	0.423135	0.34609	0.547401	0.729844	0.665392	0.674377	0.62579	0.975976	0.896422	0.927619	0.914498	0.927869	0.905605	0.896366	0.874327	0.878788	0.876464	0.835886	0.895149	0.920213	1.0565	0.977778	0.900881	1.06613	1.04782	0.332369	0.364282	4.91117e-06	0.00520969	0.0180624	0.998444	0.764753	1.38682e-05	0.0429076	0.042306				Unlikely (Intergenic)
	2513020849	Bti_contig00025_ace.2	138645	138714	0.60166	0.458261	0.471429	0.471081	0.418469	0.522936	0.601132	0.499044	0.641459	0.641593	0.918168	0.973635	0.948571	0.945168	0.921311	0.889381	0.907133	0.879713	0.882776	0.907348	0.880744	0.967919	0.906383	1.02189	1	0.9163	0.984808	0.98614	0.502764	0.226686	4.21008e-08	0.00309109	0.000175709	0.998444	0.764753	1.34461e-06	0.0321582	0.00801607	Bti_03623	Uracil-DNA glycosylase		Unclear (Treatment, Transfer and Interaction Effect)
	2513020849	Bti_contig00025_ace.2	155844	156028	0.943983	1.02435	1.32857	1.32268	1.4975	1.16514	1.17115	0.877629	1.38434	1.3426	0.842342	0.856874	0.87619	0.644981	0.855738	0.839233	0.904441	0.842011	0.885167	0.838126	0.811816	0.597809	0.805319	0.799435	0.615556	0.982379	0.641644	0.650035	0.502	0.299464	9.24137e-06	0.00300631	0.0333187	0.998444	0.764753	2.26452e-05	0.0318347	0.0647308	Bti_03643	penicillin-binding protein, 1A family		Unclear (Treatment, Transfer and Interaction Effect)
	2513020849	Bti_contig00025_ace.2	159380	159431	0.634855	0.484347	0.371429	0.340944	0.549085	0.495413	0.538189	0.523901	0.608541	0.515803	0.968468	0.895481	0.906667	0.918216	0.95082	0.881269	0.80821	0.874327	0.893142	0.870607	0.922867	0.964006	0.918085	1.00282	0.917778	0.884362	0.999106	0.990298	0.640331	0.298677	1.04397e-07	0.00510864	0.00139725	0.998444	0.764753	1.5485e-06	0.042668	0.0117127	Bti_03645	Protein of unknown function (DUF2515).		Unclear (Treatment, Transfer and Interaction Effect)
	2513020849	Bti_contig00025_ace.2	196091	196190	0.655602	0.525217	0.657143	0.526636	0.547421	0.505351	0.660537	0.482792	0.636121	0.605563	0.931682	0.97646	0.912381	0.99907	0.852459	0.902655	0.953567	0.91921	0.911484	0.985623	0.958425	0.929577	0.916489	0.976695	1.02222	0.887665	1.0076	1.05093	0.518586	0.216589	5.9142e-08	0.000913323	0.000481023	0.998444	0.764753	1.40285e-06	0.0150445	0.0098361	Bti_03689	Glycosyltransferase		Unclear (Treatment, Transfer and Interaction Effect)
	2513020849	Bti_contig00025_ace.2	257012	257098	0.682573	0.48	0.357143	0.372907	0.43594	0.492355	0.462518	0.531549	0.592527	0.547408	0.930931	0.920904	0.990476	0.890335	0.893443	0.820059	0.84926	0.894075	0.872408	0.84771	0.655361	0.87011	0.834043	0.990113	0.926667	0.863436	0.959786	0.984061	0.399169	0.129586	2.82122e-06	0.00378161	0.00697125	0.998444	0.764753	9.24301e-06	0.0361693	0.0255182				Unlikely (Intergenic)
	2513020849	Bti_contig00025_ace.2	390936	391623	0.912863	1.0487	1.35714	1.27854	1.30116	1.04357	1.25248	1.24952	1.19573	1.16182	0.654655	0.673258	0.664762	0.627324	0.718033	0.70649	0.711306	0.680431	0.69059	0.690096	0.65919	0.594679	0.623404	0.685735	0.53	0.882158	0.538874	0.550936	0.782067	0.228055	8.74094e-08	0.00292625	0.000781761	0.998444	0.764753	1.52452e-06	0.0315503	0.0101153	Bti_03889	hypothetical protein		Unclear (Treatment, Transfer and Interaction Effect)
	2513020849	Bti_contig00025_ace.2	542759	542797	0.724066	0.932174	1.44286	1.07458	1.06656	0.926606	1.00283	1.18547	1.11922	1.01264	0.764264	0.741996	0.628571	0.765799	0.719672	0.688791	0.800808	0.824057	0.776715	0.617678	0.594092	0.760563	0.676596	0.798023	0.671111	0.720264	0.512958	0.524602	0.865539	0.275839	3.36018e-06	0.00105239	0.14237	0.998444	0.764753	1.05844e-05	0.0168667	0.205916	Bti_04017	Cell wall-associated hydrolases (invasion-associated proteins)		Unclear (Treatment and Transfer Effect)
	2513020849	Bti_contig00025_ace.2	716998	717001	0.717842	0.826956	0.878571	0.932268	0.90183	0.951071	1.01344	1.20172	1.11032	1.20291	0.778528	0.751413	0.817142	0.830855	0.726229	0.699115	0.695828	0.727109	0.69059	0.788605	0.683261	0.672144	0.668617	0.687147	0.531111	0.889868	0.541108	0.530839	0.748495	0.6255	9.44904e-08	0.000822614	0.00885183	0.998444	0.7994	1.5485e-06	0.0141189	0.0283737	Bti_04204	Predicted membrane protein		Unclear (Treatment, Transfer and Interaction Effect)
	2513020849	Bti_contig00025_ace.2	747788	748045	0.759336	1	1.07143	1.42846	1.52246	1.1055	1.18317	1.21224	1.42972	1.56574	0.851351	0.88983	0.808571	0.754647	0.802459	0.738201	0.765141	0.75763	0.743222	0.799787	0.72593	0.57277	0.723936	0.911017	0.68	0.806167	0.588919	0.606376	0.850883	0.276229	1.72757e-06	0.00449792	0.0431384	0.998444	0.764753	6.52515e-06	0.0410681	0.0787109	Bti_04230	hypothetical protein		Unclear (Treatment and Transfer Effect)
	2513020849	Bti_contig00025_ace.2	912087	912181	0.545643	0.582609	0.814286	0.814307	0.905158	0.723242	0.903819	0.866157	0.983986	1.11631	0.752252	0.704331	0.76	0.758364	0.72623	0.671091	0.7214	0.628366	0.677831	0.707135	0.652079	0.594679	0.617021	0.817797	0.48	0.790749	0.506702	0.54262	0.742468	0.780616	0.000205978	0.000748006	0.0160396	0.998444	0.860098	0.000335564	0.0141189	0.039142	Bti_04396	Subtilisin-like serine proteases		Unclear (Treatment, Transfer and Interaction Effect)
	2513020849	Bti_contig00025_ace.2	974130	974319	0.620332	0.784348	0.921428	1.00837	0.916805	0.801223	0.954031	0.976099	0.939502	1.07332	0.52027	0.617702	0.575238	0.570632	0.556558	0.569322	0.592194	0.579892	0.543063	0.599574	0.495076	0.524257	0.528192	0.570622	0.402222	0.753304	0.36059	0.379764	0.958109	0.350741	5.85632e-07	0.00157549	0.013478	0.998444	0.764753	3.54367e-06	0.0210439	0.0371743	Bti_04465	BclB C-terminal domain		Unclear (Treatment, Transfer and Interaction Effect)
	2513020849	Bti_contig00025_ace.2	974435	974549	0.782158	0.881739	1.04286	1.22222	0.936772	0.900612	1.11315	1.25621	1.3363	1.46523	0.765766	0.770245	0.740952	0.756506	0.691803	0.746313	0.687752	0.689408	0.692185	0.707135	0.615974	0.611894	0.596809	0.734463	0.544444	0.88326	0.494191	0.511435	0.926576	0.285338	5.83907e-07	0.0049348	0.0113836	0.998444	0.764753	3.54367e-06	0.0424107	0.0327693	Bti_04465	BclB C-terminal domain		Unclear (Treatment, Transfer and Interaction Effect)
	2513020849	Bti_contig00025_ace.2	974762	974883	0.819502	0.935652	1.22857	1.16743	1.00582	0.960245	1.29279	1.45029	1.37366	1.39318	0.818318	0.853107	0.880953	0.844796	0.747541	0.809735	0.835128	0.807002	0.771132	0.751332	0.770241	0.726917	0.76117	0.838276	0.644444	0.852423	0.62958	0.672211	0.659468	0.264674	2.13204e-07	0.00159692	0.00283004	0.998444	0.764753	1.9156e-06	0.0210439	0.0157608	Bti_04465	BclB C-terminal domain		Unclear (Treatment, Transfer and Interaction Effect)
	2513020849	Bti_contig00025_ace.2	1071017	1071048	0.687759	0.793044	1.15714	1.01522	1.203	0.931957	1.20509	1.32887	1.27847	1.29204	0.865615	0.93032	0.844762	0.813197	0.827869	0.811947	0.760431	0.800718	0.72807	0.768903	0.733589	0.726917	0.684042	0.806497	0.648889	0.834802	0.579982	0.620236	0.814487	0.348054	6.45466e-06	0.00654596	0.0408825	0.998444	0.764753	1.70124e-05	0.0495338	0.0758056	Bti_04552	Uncharacterized protein conserved in bacteria		Unclear (Treatment and Transfer Effect)
	2513020849	Bti_contig00025_ace.2	1395741	1395821	0.620332	0.857391	1.04286	1.0274	0.93178	0.874618	1.19378	1.12237	1.28826	1.28824	0.848348	0.86629	0.691429	0.553903	0.531148	0.764012	0.786003	0.737882	0.821372	0.626198	0.753829	0.464789	0.73617	0.644068	0.593333	0.621145	0.63092	0.652114	0.966504	0.0863429	4.53154e-05	0.00532633	0.0141665	0.998444	0.764753	8.51409e-05	0.0432673	0.0377079	Bti_04907	Predicted acyl esterases		Unclear (Treatment, Transfer and Interaction Effect)
	2513020849	Bti_contig00025_ace.2	1561398	1561485	0.518672	0.573044	0.842857	0.643836	0.673045	0.584098	0.483027	0.452199	0.588078	0.571429	0.536037	0.502825	0.592381	0.52881	0.634427	0.677728	0.601615	0.716338	0.603669	0.742279	0.706784	0.615023	0.717553	0.516243	0.488889	0.713657	0.472744	0.479556	0.397998	0.76933	0.258717	0.00677533	0.740634	0.998444	0.858228	0.287841	0.0496021	0.798538	Bti_05100	Predicted acetyltransferases and hydrolases with the alpha/beta hydrolase fold		Possible (Treatment Effect Only)
	2513020849	Bti_contig00025_ace.2	1561678	1561749	0.664937	0.733043	0.871429	0.826484	0.808652	0.744648	0.595474	0.674952	0.756228	0.793932	0.623874	0.652543	0.706666	0.672862	0.680328	0.696902	0.646703	0.732495	0.720095	0.861023	0.799781	0.72144	0.745745	0.540254	0.511111	0.698238	0.484361	0.484754	0.17331	0.541392	0.0730935	0.00117296	0.755297	0.998444	0.768051	0.0880985	0.017835	0.80993	Bti_05100	Predicted acetyltransferases and hydrolases with the alpha/beta hydrolase fold		Possible (Treatment Effect Only)
	2513020850	Bti_abtiwPMp198_bti563.3	43097	43117	0.680498	0.481739	0.6	0.412481	0.404326	0.440367	0.644979	0.592734	0.58363	0.580278	0.936937	0.939736	1	0.890335	0.818033	0.766962	0.803499	0.806104	0.741627	0.811502	0.891685	0.802817	0.83617	0.956215	0.971111	0.95815	1.02145	0.975052	0.368675	0.0902326	1.05421e-05	0.00115039	0.00910276	0.998444	0.764753	2.52076e-05	0.017835	0.0288768				Unlikely (Intergenic)
	2513020850	Bti_abtiwPMp198_bti563.3	69113	69113	1.07469	1.26957	1.42857	1.33942	1.81032	1.46942	1.50919	1.58509	1.51246	1.42984	0.842342	1.00753	0.881905	0.936803	1.00492	0.911504	0.981157	0.924596	0.953748	0.982961	0.969365	0.846635	0.841489	0.936441	0.748889	0.918502	0.706881	0.703396	0.686334	0.266371	1.07063e-07	0.000833326	0.00755962	0.998444	0.764753	1.5485e-06	0.0141189	0.0264846	Bti_05175	Collagen triple helix repeat (20 copies).		Unclear (Treatment, Transfer and Interaction Effect)
	2513020850	Bti_abtiwPMp198_bti563.3	69437	69572	0.992738	1.0087	1.89285	1.40792	1.23128	1.14143	1.19165	1.23232	1.14324	1.2225	0.712462	0.739171	0.699048	0.667286	0.854098	0.768437	0.841857	0.759425	0.836523	0.789137	0.740153	0.748826	0.703191	0.833333	0.626667	0.870044	0.610813	0.624394	0.458581	0.151368	3.77628e-06	0.00133268	0.00293834	0.998444	0.764753	1.15437e-05	0.0188705	0.0158403	Bti_05175	Collagen triple helix repeat (20 copies).		Unclear (Treatment, Transfer and Interaction Effect)
	2513020850	Bti_abtiwPMp198_bti563.3	69689	69752	1.02594	1.03391	1.48571	1.28082	1.31115	1.14373	1.29137	1.39579	1.31228	1.35145	0.762763	0.790018	0.805714	0.798327	0.886885	0.856194	0.882234	0.831239	0.850877	0.864217	0.756018	0.757433	0.782447	0.853814	0.642222	0.877753	0.521001	0.605337	0.731544	0.218112	3.88138e-07	0.000112088	0.00817551	0.998444	0.764753	2.66738e-06	0.0044312	0.0270842	Bti_05175	Collagen triple helix repeat (20 copies).		Unclear (Treatment, Transfer and Interaction Effect)
	2513020850	Bti_abtiwPMp198_bti563.3	71299	72075	0.877593	0.852174	1.81429	1.22222	1.26123	1.0948	1.11315	1.25239	1.21174	1.17699	0.698198	0.828625	0.758095	0.672862	0.886885	0.749263	0.882907	0.822262	0.92823	0.894569	0.811816	0.707355	0.796809	0.898305	0.686667	0.854626	0.54513	0.661123	0.409146	0.108976	0.000316447	0.00064389	0.0586425	0.998444	0.764753	0.000503092	0.0136367	0.10198	Bti_05176	Collagen triple helix repeat (20 copies).		Unclear (Treatment and Transfer Effect)
	2513020850	Bti_abtiwPMp198_bti563.3	72226	72228	0.844398	1.00522	1.08571	1.1583	0.948419	1.0948	1.09052	1.09369	1.28292	1.18458	0.738739	0.702448	0.758095	0.723048	0.854098	0.794985	0.943472	0.894075	0.960128	0.882854	0.776805	0.71518	0.837234	0.840395	0.655556	0.931718	0.568365	0.54955	0.630161	0.1883	0.000125047	4.27267e-05	0.0254444	0.998444	0.764753	0.000210661	0.00360234	0.0525733	Bti_05176	Collagen triple helix repeat (20 copies).		Unclear (Treatment and Transfer Effect)
	2513020850	Bti_abtiwPMp198_bti563.3	72343	72532	0.994814	1.17304	1.91429	1.42618	1.34775	1.20795	1.343	1.39771	1.26868	1.26359	0.766517	0.686441	0.759047	0.781598	0.999181	0.936578	0.997981	1.01526	0.862839	0.969649	0.937637	0.843505	0.945213	1.0565	0.72	0.898678	0.687221	0.733541	0.791311	0.0900509	7.57519e-05	7.25246e-05	0.005114	0.998444	0.764753	0.000133693	0.00390974	0.0216615	Bti_05176	Collagen triple helix repeat (20 copies).		Unclear (Treatment, Transfer and Interaction Effect)
	2513020850	Bti_abtiwPMp198_bti563.3	72665	72701	0.914938	1.00696	2	1.36682	1.12313	0.996942	1.13013	1.31931	1.02491	1.16182	0.659159	0.642185	0.687619	0.697026	0.947541	0.833333	0.869448	0.868941	0.811802	0.922258	0.828228	0.710485	0.862766	0.946328	0.628889	0.837004	0.615728	0.656965	0.50793	0.0949246	0.00106449	0.000584688	0.0219114	0.998444	0.764753	0.00153214	0.0128415	0.0477016	Bti_05176	Collagen triple helix repeat (20 copies).		Unclear (Treatment, Transfer and Interaction Effect)
	2513020850	Bti_abtiwPMp198_bti563.3	72827	72850	0.837137	0.932174	1.2	1.43303	0.954243	1.03517	1.03253	1.26673	1.07384	1.13906	0.61937	0.636535	0.664762	0.671003	0.865574	0.809735	0.7786	0.723519	0.746412	0.851438	0.739059	0.712832	0.759042	0.802966	0.568889	0.820484	0.533512	0.565836	0.455387	0.0849383	0.000208734	0.000772617	0.0219442	0.998444	0.764753	0.000339122	0.0141189	0.0477016	Bti_05176	Collagen triple helix repeat (20 copies).		Unclear (Treatment, Transfer and Interaction Effect)
	2513020850	Bti_abtiwPMp198_bti563.3	72987	73117	0.786307	0.951304	1.1	1.21918	0.861897	0.984709	1.04668	1.21606	1.11388	1.13401	0.6997	0.6629	0.712381	0.689591	0.736066	0.735988	0.738896	0.684022	0.730463	0.741214	0.653173	0.719875	0.681915	0.741525	0.533333	0.795154	0.57462	0.536383	0.877498	0.166964	1.02419e-06	0.000712186	0.00918987	0.998444	0.764753	4.81176e-06	0.0141189	0.0289872	Bti_05176	Collagen triple helix repeat (20 copies).		Unclear (Treatment, Transfer and Interaction Effect)
	2513020850	Bti_abtiwPMp198_bti563.3	99306	99350	0.653527	0.507826	0.0285714	0.465753	0.344426	0.490826	0.602546	0.529637	0.626335	0.618205	0.92042	0.966102	0.980952	0.921933	0.845902	0.836283	0.788694	0.793537	0.834131	0.84558	0.840263	0.879499	0.831915	0.905367	0.911111	0.92511	0.913315	0.975052	0.50658	0.173143	3.47565e-06	0.00256363	0.00103022	0.998444	0.764753	1.07909e-05	0.0294762	0.0109539				Unlikely (Intergenic)
	2513020850	Bti_abtiwPMp198_bti563.3	230439	230486	0.580913	0.486957	0.142857	0.437595	0.34193	0.541284	0.699434	0.581262	0.647687	0.59292	1.00225	0.97646	0.947619	0.921933	0.84836	0.828171	0.855989	0.856373	0.862042	0.79606	0.845186	0.786385	0.788298	0.90678	0.951111	0.940528	0.886953	0.978517	0.491428	0.141393	3.72528e-05	0.00664382	0.00404116	0.998444	0.764753	7.38901e-05	0.0495338	0.0182209	Bti_05359	hypothetical protein		Unclear (Treatment, Transfer and Interaction Effect)
	2513020851	Bti_contig00024_ace.4	176766	176914	0.896266	1.22783	1.27143	1.56469	1.41431	1.09786	0.903819	0.988528	0.485765	0.562579	0.301802	0.305085	0.304762	0.315985	0.763934	0.797935	0.705249	0.696589	0.733652	0.750799	0.673961	0.657277	0.705319	0.721751	0.446667	0.737885	0.479893	0.466389	0.204871	0.171378	0.0969976	0.00224342	0.00214871	0.998444	0.764753	0.114353	0.02715	0.0141576	Bti_05775	Collagen triple helix repeat (20 copies).		Unclear (Treatment and Transfer Effect)
	2513020851	Bti_contig00024_ace.4	189478	189503	0.616183	0.507826	0.185714	0.468037	0.336106	0.452599	0.533946	0.513384	0.520463	0.525917	1.02102	1.00377	1.05714	0.968401	0.939344	0.969027	0.931359	0.913824	0.939394	1.02769	0.956783	0.944445	1.01543	0.973163	1.03333	0.835903	1.09651	1.08316	0.69587	0.246641	8.50674e-08	0.0027874	0.000701685	0.998444	0.764753	1.52452e-06	0.0311873	0.0101153				Unlikely (Intergenic)
	2513020851	Bti_contig00024_ace.4	197028	197032	0.738589	0.58087	0.0142857	0.512938	0.577371	0.633028	0.714286	0.550669	0.624555	0.65866	1.02553	1.06215	1.08	1.01301	0.991803	1.00295	1.01211	0.955117	0.968102	0.937167	0.973742	0.998435	0.948936	1.03955	1.1	1.03084	1.10724	1.1587	0.598136	0.117895	1.62555e-07	5.49018e-05	0.00155479	0.998444	0.764753	1.69114e-06	0.00360234	0.0124593				Unlikely (Intergenic)
	2513020852	Bti_GWDALJX04I0LJH_51-405_fm319.5	65616	65693	0.917012	0.8	0.485714	0.670472	0.717138	0.957951	0.954031	0.875717	0.848754	0.812263	1.02402	1.11017	1.07905	1.20818	1.24262	1.26991	1.24832	1.31597	1.27033	1.24175	1.38348	1.46087	1.31489	1.10664	1.44222	0.975771	1.5782	1.57588	0.784305	0.811167	3.26495e-07	0.00174416	0.536907	0.998444	0.874743	2.51444e-06	0.0224845	0.617135				Unlikely (Intergenic)
	2513020853	Bti_contig00103_ace.6	62038	62050	2.1722	1.95304	1.68571	1.414	1.53577	1.9893	1.35785	1.02677	1.4484	1.42478	2.18318	2.10358	2.15429	2.15056	2.24426	2.37758	2.37147	2.33573	2.42105	2.56763	2.82057	2.7011	2.68191	1.98305	2.47556	2.00441	3.18231	3.23216	0.941648	0.771683	1.97255e-05	0.00361903	0.358633	0.998444	0.858228	4.30045e-05	0.0355811	0.443062				Unlikely (Intergenic)
	2513020853	Bti_contig00103_ace.6	62159	62167	2.1805	1.89913	0.942857	1.35921	1.64559	1.93578	1.34795	1.14914	1.38434	1.30088	2.09309	1.90019	2.09905	2.34387	2.30328	2.25074	2.23015	2.38959	2.33333	2.48562	2.82385	2.64006	2.65319	1.96045	2.64444	1.94493	3.15013	3.16286	0.990351	0.615132	1.45544e-05	0.00210982	0.468044	0.998444	0.796448	3.30681e-05	0.0266196	0.547345				Unlikely (Intergenic)
	2513020858	Bti_GWDALJX04IUDN7_432-463_fm366.11	2808	2836	3.13071	2.62435	2.34286	2.10807	1.95341	2.64832	2.81471	2.64818	2.58363	2.50063	3.24324	3.42373	3.52762	3.44238	3.46885	3.67257	3.27187	3.36445	3.41946	3.64324	3.59737	3.88576	3.44574	2.91384	4.48222	2.72907	4.44772	4.60984	0.769245	0.645702	0.000140069	0.00041967	0.886347	0.998444	0.81136	0.000234635	0.011312	0.903099				Unlikely (Intergenic)
	2513020860	Bti_GWDALJX04IES61.13	4348	4370	2.89419	2.59478	2.4	1.91629	2.27288	2.70183	2.49222	2.37859	2.51068	2.3641	3.18018	3.38983	3.48571	3.42751	3.39344	3.41445	3.37281	3.55476	3.40351	3.62087	3.62691	3.85133	3.42553	2.84322	4.21556	3.08811	4.38427	4.4262	0.680274	0.386371	6.9798e-06	0.000172705	0.558737	0.998444	0.764753	1.82336e-05	0.00568967	0.634734				Unlikely (Intergenic)
	2513020869	Bti_pBT679_7_3.22	1478	1548	0.0145228	0.0330435	0.0571429	0.0517504	0.0266223	0.0458716	0.0254597	0.0439771	0.0551601	0.0328698	0.045045	0.0433145	0.0361905	0.0167286	0.0459016	0.0486726	0.039031	0.0448833	0.046252	0.029819	0.0207877	0.0422535	0.043617	0.0423729	0.0755556	0.0991189	0.0634495	0.0741511	0.323127	0.769807	0.0285294	0.00342549	0.215186	0.998444	0.858228	0.0356167	0.0344291	0.287168				Unlikely (Intergenic)

## Sheet: Contig copy number variation
			Transfer 12													Transfer 20														Uncorrected p-values					FDR corrected p-values (q-values)
			Coevolution replicate population									One-sided adaptation populations				Coevolution replicate population										One-sided adaptation populations				Linear Regression Analysis		ANOVA AlleleFrequency~Generation+Treatment[Replicate]+Generation*Treatment[Replicate]			Linear Regression Analysis		ANOVA AlleleFrequency~Generation+Treatment[Replicate]+Generation*Treatment[Replicate]
Type of significant effect	ContigNumber	ContigName	1	2	4	5	6	7	8	9	10	2	3	4	6	1	2	3	4	5	6	7	8	9	10	3	4	6	9	Killing Ability	Infection Load	Transfer	Treatment	Treatment*Transfer	Killing Ability	Infection Load	Transfer	Treatment	Treatment*Transfer	Contig content	Relevance for adaptation
Correlation with killing ability	2513020865	Bti_GWDALJX04IG4JR_1-226.18	6.94191	6.96174	6.49315	6.35274	6.19725	5.529	6.73423	4.76157	5.33376	6.07808	6.41808	6.68	6.53346	9.13771	8.68879	7.20861	10.2603	8.71292	8.00319	8.24179	9.6651	8.00106	4.28672	10.9756	3.57049	6.40483	4.95703	0.00107658	0.350998	0.210972	0.0399394	0.779258	0.0156104	0.809975	0.556199	0.313951	0.999274	Plasmid recombination enzyme, two hypothetical proteins + Parvulin-like peptidyl-prolyl isomerase	Possible
	2513020875	Bti_pBT679_22_6.28	2.13278	1.96174	2.87367	1.84859	2.64602	2.74045	2.3652	2.80783	3.00885	2.42042	3.08286	2.87048	2.59108	1.06393	3.40413	2.60969	2.82944	0.385965	1.80192	3.49836	1.52739	3.38936	2.24859	2.30444	2.03744	0.848972	3.3659	5.98013e-09	0.0182309	0.0101351	0.243016	0.947349	1.73424e-07	0.528695	0.0734794	0.640679	0.999274	Toxin containing plasmid	Possible

## Sheet: Horizontal gene transfer
						Transfer 12													Transfer 20														Uncorrected p-values					FDR corrected p-values (q-values)
						Coevolution replicate population									One-sided adaptation populations				Coevolution replicate population										One-sided adaptation populations				Linear Regression Analysis		ANOVA AlleleFrequency~Generation+Treatment[Replicate]+Generation*Treatment[Replicate]			Linear Regression Analysis		ANOVA AlleleFrequency~Generation+Treatment[Replicate]+Generation*Treatment[Replicate]
Type of significant effect	Strain origin	Contig	Contig_Name	Start_Position	End_Position	1	2	4	5	6	7	8	9	10	2	3	4	6	1	2	3	4	5	6	7	8	9	10	3	4	6	9	Killing Ability	Infection Load	Transfer	Treatment	Treatment*Transfer	Killing Ability	Infection Load	Transfer	Treatment	Treatment*Transfer	Gene(s)	Function(s)	Relevance for adaptation
Treatment effect	B-18246	2513020890	BTC_contig00031_ace.224	5948	6996	0.0103734	0.0226087	0.0228311	0.00998336	0.0229358	0.0183876	0.0267686	0.019573	0.0151707	0.0165165	0.0188324	0.0171429	0.0130112	0.0180328	0.0235988	0.0174966	0.016158	0.0207337	0.0244941	0.0295405	0.0219092	0.0244681	0.0169492	0.0488889	0.00660793	0.0500447	0.047817	0.864864	0.317491	0.00335113	6.92845e-05	0.026509	0.983807	0.835726	0.109153	0.00202185	0.137327	BTC_05951	Transposase and inactivated derivatives	Unlikely (Variance below 0.01)
	B-18246	2513020892	BTC_contig00035_ace.124	1524	4191	0.0829876	0.08	0.0958904	0.0798669	0.088685	0.0905233	0.0936902	0.0409253	0.0448799	0.039039	0.0499058	0.0438095	0.0446097	0.0622951	0.0634218	0.0538358	0.0610413	0.0574163	0.057508	0.0754923	0.0649452	0.0734043	0.0508475	0.11	0.00660793	0.117962	0.126819	0.666778	0.167137	0.381703	0.00471826	0.00100863	0.855244	0.835726	0.650505	0.0275375	0.0148722	BTC_04767;BTC_04768;BTC_04769;BTC_04770;BTC_04771;BTC_04772	Replication-relaxation;DNA segregation ATPase FtsK/SpoIIIE and related proteins;hypothetical protein;hypothetical protein;hypothetical protein;Relaxase/Mobilisation nuclease domain	Unlikely (Variance below 0.01)
	B-18246	2513020892	BTC_contig00035_ace.124	6175	12032	0.0767635	0.0713043	0.0776256	0.0765391	0.0749235	0.0876945	0.0898662	0.0302491	0.0328698	0.0315315	0.0320151	0.0304762	0.035316	0.0540984	0.0471976	0.0497981	0.048474	0.0478469	0.0500532	0.0568928	0.056338	0.056383	0.0466102	0.157778	0.0198238	0.162645	0.163548	0.859798	0.518057	0.0648503	9.23896e-06	0.000201961	0.983807	0.841014	0.445443	0.00148285	0.00648296	BTC_04773;BTC_04774;BTC_04775;BTC_04776;BTC_04777;BTC_04778;BTC_04779;BTC_04780	hypothetical protein;hypothetical protein;hypothetical protein;hypothetical protein;Tetratricopeptide repeat;hypothetical protein;hypothetical protein;hypothetical protein	Unlikely (Variance below 0.01)
	B-18246	2513020892	BTC_contig00035_ace.124	12186	13861	0.157676	0.14	0.14003	0.118136	0.132263	0.178218	0.179732	0.0569395	0.0543616	0.0525526	0.047081	0.072381	0.0520446	0.0844262	0.0958702	0.0847914	0.0915619	0.0797448	0.0894569	0.109956	0.110329	0.0994681	0.0819209	0.255556	0.0286344	0.26899	0.273735	0.844266	0.438972	0.13939	5.58416e-05	0.000198539	0.981918	0.835726	0.445443	0.00187969	0.00648296	BTC_04781;BTC_04783;BTC_04784	hypothetical protein;MerR HTH family regulatory protein;hypothetical protein	Unlikely (Variance below 0.01)
	B-18246	2513020911	BTC_contig00068_ace.9	76310	78930	0.00829876	0.00695652	0.00608828	0.00499168	0.00458716	0.00707214	0.00764818	0.00177936	0.00252845	0.003003	0.00188324	0.00190476	0.00371747	0.00327869	0.00294985	0.00403769	0.00179533	0.00478469	0.00319489	0.00656455	0.00469484	0.00638298	0.00564972	0.0133333	0	0.0125112	0.011781	0.951857	0.466528	0.106636	0.00119176	0.00319094	0.988708	0.835726	0.445443	0.0106266	0.026955	BTC_01011;BTC_01012;BTC_01013	ABC-type dipeptide transport system, periplasmic component;ABC-type dipeptide/oligopeptide/nickel transport systems, permease components;ABC-type dipeptide/oligopeptide/nickel transport systems, permease components	Unlikely (Variance below 0.01)
	B-18246	2513020979	BTC_contig00194_ace.193	24	1683	0.997925	1.02696	1.04642	1.07903	1.12156	0.953324	0.998088	0.94484	0.891277	0.894144	0.870998	0.929524	0.929368	0.955738	1.03687	0.93607	0.996409	0.992823	1.04739	1.01696	1.05712	1.04255	0.747175	1.03444	0.894273	1.06971	0	0.176993	0.79967	0.0878937	2.00424e-05	0.349824	0.590552	0.903853	0.445443	0.0016084	0.542481	BTC_05651;BTC_05652	hypothetical protein;Cysteine protease	Possible (Variance above 0.04)
	B-18246	2513021006	BTC_contig00244_ace.59	348	1645	0.992739	0.875652	0.821918	0.801997	0.94419	0.887553	0.849904	0.819395	0.799621	0.974474	0.992467	1.01333	1.01115	1.04262	1.08555	0.962315	1.03142	1.01834	1.08307	1.17013	1.06025	1.09202	0.882768	1.09444	1.01982	1.24084	0	0.180123	0.478351	0.725144	0.000178758	0.0409356	0.590552	0.836488	0.864088	0.00382542	0.182504	BTC_03416;BTC_03417;BTC_03418	Plasmid pRiA4b ORF-3-like protein;hypothetical protein;Site-specific recombinases, DNA invertase Pin homologs	Possible (Variance above 0.04)
	B-18246	2513021071	BTC_contig00353_ace.166	3013	4062	0.00829876	0.013913	0.00761035	0.0133111	0.0107034	0.0169731	0.0172084	0.0088968	0.00884956	0.0045045	0.00376648	0.00952381	0.00743494	0.0131148	0.0117994	0.00942127	0.0143627	0.0143541	0.0127796	0.0142232	0.0140845	0.012234	0.0169492	0.0233333	0.00220264	0.0125112	0	0.282123	0.766034	0.611901	0.00118657	0.46174	0.590552	0.897709	0.805001	0.0106266	0.647894	BTC_05383	Arabinose efflux permease	Unlikely (Variance below 0.01)
	B-18246	2513021106	BTC_contig00428_ace.146	6553	10909	0.0124481	0.0121739	0.00913242	0.00998336	0.0122324	0.0127298	0.0114723	0.00355872	0.00505689	0.0045045	0.00564972	0.00380952	0.00371747	0.00655738	0.00884956	0.00672948	0.00718133	0.00637959	0.00745474	0.0109409	0.0109546	0.00957447	0.00847458	0.02	0.00220264	0.028597	0.02772	0.635616	0.339395	0.0210696	4.9607e-06	0.000162432	0.846261	0.835726	0.430663	0.00148285	0.00648296	BTC_05112;BTC_05113;BTC_05114	hypothetical protein;peptidoglycan-N-acetylmuramate O-acetyltransferase;Transposase and inactivated derivatives	Unlikely (Variance below 0.01)
	B-18246	2513021156	BTC_contig00618_ace.227	929	2094	0.0871369	0.0921739	0.0974125	0.0998336	0.100917	0.0919378	0.0783939	0.0854093	0.0948167	0.0735736	0.0856874	0.0761905	0.0687732	0.0819672	0.0855457	0.0659489	0.0610413	0.0797448	0.085197	0.0902626	0.0821596	0.0861702	0.059322	0.0666667	0.0814978	0.0983021	0	0.119104	0.760743	0.0290659	0.000308956	0.808332	0.590552	0.897709	0.445443	0.0052104	0.916871	BTC_05970;BTC_05971	Site-specific recombinase XerD;hypothetical protein	Unlikely (Variance below 0.01)
	B-18247	2513021248	BTD_contig00013_ace.29	16944	18293	0.0767635	0.0921739	0.0829528	0.0565724	0.0779817	0.0735502	0.0898662	0.0587189	0.05689	0.0600601	0.0819209	0.0561905	0.0799257	0.101639	0.103245	0.114401	0.118492	0.0757576	0.0894569	0.0787746	0.13928	0.0659574	0.0663842	0.0733333	0.0396476	0.114388	0	0.431146	0.991831	0.300472	0.00049317	0.331546	0.681155	0.999378	0.584554	0.00586324	0.519153	BTD_04831	hypothetical protein	Unlikely (Variance below 0.01)
	B-18247	2513021285	BTD_abti247P2-496_247252L1..97	2605	6817	2.55602	2.30435	1.85236	2.05491	2.39144	2.26733	2.07457	1.95374	1.90013	2.58709	2.85687	2.97714	2.84758	2.89672	3.01622	2.82907	3.01616	2.99203	3.00213	3.16521	3.28013	2.48085	2.43079	0.997778	2.60352	3.67292	0	0.260143	0.462055	0.495543	0.00210627	0.0306543	0.590552	0.835726	0.751523	0.0164906	0.15375	BTD_05859	transcriptional antiterminator, BglG family	Possible (Variance above 0.04)
	MYBT22	2513250674	BTE_contig00005.3	37024	38043	0.00622407	0.00347826	0.00304414	0.00332779	0.00458716	0.00707214	0.00764818	0.00177936	0.00252845	0.003003	0.00188324	0.00380952	0.00185874	0.00327869	0.00294985	0.00403769	0.00179533	0.00318979	0.00319489	0.00547046	0.00625978	0.00957447	0.00564972	0.00888889	0	0.00893655	0.010395	0.424841	0.348514	0.0291557	0.00420676	0.0316734	0.678477	0.835726	0.445443	0.0259687	0.156418	BTE_00074;BTE_00075;BTE_00076	DNA-directed RNA polymerase subunit beta (EC 2.7.7.6) ;16S rRNA m(2)G 1207 methyltransferase (EC 2.1.1.52);LSU ribosomal protein L12P	Unlikely (Variance below 0.01)
	MYBT22	2513250681	BTE_contig00013.10	23448	24541	0.00207469	0.00173913	0.00456621	0.0116473	0.0030581	0.00565771	0.00573614	0.00355872	0.00379267	0.0015015	0.00188324	0.00190476	0.00185874	0.00163934	0	0.0013459	0.00179533	0.0015949	0.00106496	0.00328228	0.00312989	0.00744681	0.00282486	0.00666667	0	0.00625559	0.00831601	0.489699	0.346432	0.844003	0.00221187	0.0265243	0.72393	0.835726	0.928414	0.0168141	0.137327	BTE_00220;BTE_00221	PAS/PAC sensor signal transduction histidine kinase (EC 2.7.13.3) ;DNA polymerase I (EC 2.7.7.7)	Unlikely (Variance below 0.01)
	MYBT22	2513250681	BTE_contig00013.10	29694	31051	0.00207469	0.00347826	0.00304414	0.00166389	0.0030581	0.00424328	0.00573614	0.00177936	0.00126422	0.003003	0.00376648	0.00190476	0.00371747	0.00327869	0.00294985	0.00269179	0.00179533	0.0015949	0.00212993	0.00437637	0.00312989	0.00531915	0.00423729	0.00888889	0	0.0080429	0.00831601	0.408829	0.523613	0.0587174	0.000294161	0.201186	0.664875	0.841014	0.445443	0.0052104	0.379501	BTE_00225;BTE_00226;BTE_00227	glyceraldehyde-3-phosphate dehydrogenase, type I ;adenosylmethionine decarboxylase proenzyme (EC 4.1.1.50);transcriptional regulator NrdR	Unlikely (Variance below 0.01)
	MYBT22	2513250681	BTE_contig00013.10	35577	36698	0.0497925	0.0365217	0.04414	0.0282862	0.0389908	0.0410184	0.042065	0.019573	0.0208597	0.018018	0.0207156	0.0152381	0.0241636	0.0295082	0.0250737	0.0296097	0.0287253	0.0318979	0.0255591	0.0295405	0.0344288	0.0351064	0.0324859	0.0466667	0.00440529	0.0500447	0.0613306	0.850981	0.147083	0.168225	0.00449268	0.000732578	0.982607	0.835726	0.453784	0.0272104	0.0135966	BTE_00233	threonyl-tRNA synthetase (EC 6.1.1.3)	Unlikely (Variance below 0.01)
	MYBT22	2513250682	BTE_contig00014.11	42337	43517	0.00414938	0.00347826	0.00304414	0.00332779	0.0030581	0.00424328	0.00573614	0	0.00126422	0.0015015	0	0.00190476	0.00371747	0.00163934	0.00294985	0.0013459	0.00179533	0.00318979	0.00212993	0.00328228	0.00469484	0.00638298	0.00282486	0.00444444	0	0.00714924	0.00762301	0.483493	0.432497	0.151473	0.00203188	0.0721373	0.718524	0.835726	0.445443	0.0163059	0.238273	BTE_00316	ABC-type oligopeptide transport system, periplasmic component	Unlikely (Variance below 0.01)
	MYBT22	2513250700	BTE_contig00032.29	46439	47543	0.00414938	0.00347826	0.00304414	0.00499168	0.0030581	0.00424328	0.00764818	0.00177936	0.00126422	0.003003	0.00376648	0.00380952	0.00371747	0.00327869	0.00294985	0.00269179	0.00359066	0.00318979	0.00319489	0.00437637	0.00469484	0.00851064	0.00282486	0.00888889	0	0.00983021	0.010395	0.45789	0.551834	0.0325507	0.000216811	0.134385	0.704031	0.853207	0.445443	0.00434977	0.310268	BTE_00714;BTE_00715;BTE_00716;BTE_00717	polysaccharide deacetylase family sporulation protein PdaB;hypothetical protein;Small acid-soluble spore protein P family;Molecular chaperone (small heat shock protein)	Unlikely (Variance below 0.01)
	MYBT22	2513250704	BTE_contig00036.33	14302	15534	0.0394191	0.0295652	0.0350076	0.0332779	0.0351682	0.0466761	0.0497132	0.0160142	0.0151707	0.0165165	0.0150659	0.0152381	0.0167286	0.0262295	0.0235988	0.0242261	0.0251346	0.0255183	0.0244941	0.0284464	0.029734	0.0361702	0.0240113	0.0733333	0.0110132	0.0822163	0.0762301	0.796678	0.399064	0.0352229	4.26904e-05	0.000762427	0.943666	0.835726	0.445443	0.00187969	0.0135966	BTE_00857;BTE_00858	hypothetical protein;hypothetical protein	Unlikely (Variance below 0.01)
	MYBT22	2513250729	BTE_contig00061.58	5358	6590	0.0165975	0.013913	0.0167428	0.0166389	0.0168196	0.0183876	0.0229446	0.00533808	0.00632111	0.00600601	0.00564972	0.00571429	0.00557621	0.00819672	0.0103245	0.00807537	0.00718133	0.0111643	0.00958466	0.012035	0.0125196	0.0138298	0.00706215	0.0355556	0.00220264	0.0339589	0.033957	0.981925	0.410372	0.0948738	4.80169e-05	0.000351231	0.98941	0.835726	0.445443	0.00187969	0.00867271	BTE_01216;BTE_01217	non-ribosomal peptide synthase domain TIGR01720/amino acid adenylation domain;amino acid adenylation domain	Unlikely (Variance below 0.01)
	MYBT22	2513250729	BTE_contig00061.58	7255	10589	0.0497925	0.0556522	0.0547945	0.0449251	0.0565749	0.0551627	0.0592734	0.0231317	0.022756	0.018018	0.0188324	0.0190476	0.0204461	0.0344262	0.0412979	0.0376851	0.0341113	0.0366826	0.0372737	0.0503282	0.0469484	0.0478723	0.0409605	0.0688889	0.00660793	0.080429	0.0838531	0.96593	0.134119	0.0820964	0.00738028	0.000431078	0.988708	0.835726	0.445443	0.0394845	0.00988401	BTE_01217	amino acid adenylation domain	Unlikely (Variance below 0.01)
	MYBT22	2513250732	BTE_contig00064.61	25916	26942	0.00622407	0.00695652	0.00608828	0.00332779	0.00611621	0.00990099	0.0114723	0.00177936	0.00252845	0.0015015	0.00188324	0.00190476	0.00185874	0	0.00147493	0.0013459	0	0.0015949	0.00106496	0.00328228	0.00469484	0.00851064	0.00282486	0.0111111	0	0.0125112	0.011781	0.33551	0.290153	0.979489	0.00052135	0.00205719	0.605048	0.835726	0.99669	0.00597691	0.022771	BTE_01250	Predicted outer membrane protein	Unlikely (Variance below 0.01)
	MYBT22	2513250732	BTE_contig00064.61	42299	44104	0.00622407	0.00521739	0.00761035	0.00665557	0.00458716	0.00848656	0.00764818	0.00177936	0.00252845	0.003003	0.00188324	0.00190476	0.00185874	0.00163934	0.00294985	0.00269179	0.00179533	0.0015949	0.00212993	0.00437637	0.00469484	0.00957447	0.00282486	0.0111111	0	0.00983021	0.010395	0.549918	0.259901	0.580801	0.0083333	0.00242015	0.760878	0.835726	0.786654	0.043145	0.0229819	BTE_01261;BTE_01262	agmatinase (EC 3.5.3.11) ;spermidine synthase (EC 2.5.1.16)	Unlikely (Variance below 0.01)
	MYBT22	2513250744	BTE_contig00076.73	5686	6709	0.00414938	0.00521739	0.00304414	0.00831947	0.00611621	0.00848656	0.00956023	0.00533808	0.00505689	0.0015015	0.00188324	0.00380952	0.00371747	0.00327869	0.00294985	0.00269179	0.00359066	0.00318979	0.00212993	0.00656455	0.00469484	0.00851064	0.00564972	0.0111111	0.00220264	0.0080429	0.00970201	0.366146	0.412613	0.867469	0.00234846	0.0467808	0.621868	0.835726	0.937567	0.0168141	0.193625	BTE_01468;BTE_01469	ATP synthase F1 subcomplex epsilon subunit ;ATP synthase, F1 beta subunit	Unlikely (Variance below 0.01)
	MYBT22	2513250744	BTE_contig00076.73	23864	25469	0.00207469	0.00173913	0.00304414	0.00332779	0.0030581	0.00565771	0.00573614	0.00177936	0.00252845	0.0015015	0.00188324	0.00190476	0.00185874	0.00163934	0.00147493	0.0013459	0	0.0015949	0.00106496	0.00328228	0.00625978	0.0106383	0.00282486	0.00666667	0.00220264	0.00714924	0.00762301	0.181048	0.27918	0.116745	0.00193997	0.147891	0.590552	0.835726	0.445443	0.0159675	0.321197	BTE_01492;BTE_01493;BTE_01494	stage II sporulation protein R ;protein-(glutamine-N5) methyltransferase, release factor-specific;bacterial peptide chain release factor 1 (bRF-1)	Unlikely (Variance below 0.01)
	MYBT22	2513250750	BTE_contig00082.79	35877	36935	0.00207469	0.00347826	0.00152207	0.00332779	0.0030581	0.00707214	0.00956023	0	0.00252845	0.003003	0.00188324	0.00190476	0.00185874	0	0.00147493	0.0013459	0.00179533	0.0015949	0.00106496	0.00437637	0.00469484	0.00957447	0.00282486	0.00888889	0	0.00625559	0.00693001	0.221326	0.467325	0.412335	0.00460809	0.219968	0.590552	0.835726	0.682265	0.0273925	0.395626	BTE_01650;BTE_01651	L-seryl-tRNA(Sec) selenium transferase (EC 2.9.1.1) ;probable amidohydrolase EF_0837/AHA_3915	Unlikely (Variance below 0.01)
	MYBT22	2513250750	BTE_contig00082.79	45913	49298	0.00622407	0.00695652	0.00608828	0.00831947	0.00764526	0.00990099	0.00764818	0.00355872	0.00379267	0.003003	0.00376648	0.00380952	0.00371747	0.00327869	0.00294985	0.00403769	0.00179533	0.00318979	0.00425985	0.00437637	0.00625978	0.0106383	0.00564972	0.0111111	0.00220264	0.0134048	0.010395	0.266876	0.380198	0.577898	0.0064716	0.0118578	0.590552	0.835726	0.786039	0.035817	0.0704878	BTE_01659;BTE_01660;BTE_01661	2-succinyl-5-enolpyruvyl-6-hydroxy-3-cyclohexene-1-carboxylate synthase (EC 2.2.1.9) ;isochorismate synthase (EC 5.4.4.2) ;1,4-dihydroxy-2-naphthoate prenyltransferase (EC 2.5.1.74)	Unlikely (Variance below 0.01)
	MYBT22	2513250750	BTE_contig00082.79	53527	54660	0.00414938	0.00521739	0.00608828	0.00332779	0.00458716	0.00565771	0.00573614	0.00177936	0.00252845	0.003003	0.00188324	0.00380952	0.00371747	0.00327869	0.00294985	0.00269179	0.00179533	0.0015949	0.00212993	0.00547046	0.00469484	0.012766	0.00282486	0.00666667	0	0.0080429	0.00970201	0.389841	0.344493	0.331133	0.00868373	0.0905626	0.641738	0.835726	0.615985	0.0441162	0.276863	BTE_01669	glycogen/starch/alpha-glucan phosphorylases	Unlikely (Variance below 0.01)
	MYBT22	2513250750	BTE_contig00082.79	62659	64059	0.00207469	0.00173913	0.00304414	0.00332779	0.0030581	0.00424328	0.00764818	0.00177936	0.00252845	0.0015015	0.00188324	0.00190476	0.00185874	0.00163934	0.00147493	0.0013459	0.00179533	0	0.00212993	0.00328228	0.00156495	0.00851064	0.00282486	0.00666667	0.00220264	0.00625559	0.00623701	0.192425	0.360677	0.31187	0.00489219	0.15952	0.590552	0.835726	0.59322	0.0280427	0.328477	BTE_01675	L-lactate dehydrogenase (EC 1.1.1.27)	Unlikely (Variance below 0.01)
	MYBT22	2513250755	BTE_contig00087.84	4220	5357	0.0165975	0.0173913	0.0136986	0.0133111	0.0137615	0.0169731	0.0210325	0.0088968	0.00884956	0.00900901	0.0094162	0.0114286	0.00929368	0.0122951	0.0117994	0.0107672	0.010772	0.0143541	0.0111821	0.0153173	0.0125196	0.0180851	0.0141243	0.0266667	0.00220264	0.0299374	0.028413	0.945084	0.331018	0.0503521	0.000389562	0.00504109	0.988708	0.835726	0.445443	0.0052104	0.0377619	BTE_01806;BTE_01807	putative 2-aminoethylphosphonate ABC transporter, periplasmic 2-aminoethylphosphonate-binding protein ;putative 2-aminoethylphosphonate ABC transporter, ATP-binding protein	Unlikely (Variance below 0.01)
	MYBT22	2513250761	BTE_contig00093.90	32180	33448	0.00207469	0.00521739	0.00761035	0.00998336	0.0107034	0.00848656	0.00956023	0.00177936	0.00379267	0.0015015	0.00188324	0.00380952	0.00371747	0.00327869	0.00442478	0.00269179	0.005386	0.00318979	0.00425985	0.00656455	0.00625978	0.0117021	0.00847458	0.00888889	0	0.0107239	0.011088	0.420027	0.235993	0.293894	0.006153	0.0476236	0.677531	0.835726	0.578773	0.0346511	0.193625	BTE_01929;BTE_01930	ribose-binding protein;ribose ABC transporter membrane protein	Unlikely (Variance below 0.01)
	MYBT22	2513250761	BTE_contig00093.90	81655	82911	0.0103734	0.00695652	0.00608828	0.00831947	0.00764526	0.00990099	0.00956023	0.00533808	0.00505689	0.00600601	0.00753296	0.00761905	0.00557621	0.00819672	0.00589971	0.00538358	0.00718133	0.00637959	0.0085197	0.00875274	0.00938967	0.012766	0.00847458	0.0155556	0.00220264	0.0142985	0.015939	0.65777	0.375935	0.0363934	0.000905327	0.0334776	0.851388	0.835726	0.445443	0.00908156	0.162823	BTE_01976	amino acid/peptide transporter (Peptide:H+ symporter), bacterial	Unlikely (Variance below 0.01)
	MYBT22	2513250786	BTE_contig00118.115	25854	27885	0.00829876	0.00695652	0.00913242	0.0116473	0.00764526	0.00990099	0.0133843	0.00711744	0.00758534	0.0045045	0.00564972	0.00380952	0.00743494	0.00655738	0.00737463	0.00538358	0.00359066	0.00797448	0.00532481	0.00875274	0.00938967	0.012766	0.00847458	0.00888889	0.00220264	0.0134048	0.011781	0.872263	0.0287579	0.727029	0.00816012	0.0782346	0.983807	0.835726	0.864088	0.042941	0.25003	BTE_02515;BTE_02516	hypothetical protein;penicillin-binding protein, 1A family	Unlikely (Variance below 0.01)
	MYBT22	2513250790	BTE_contig00122.119	97282	98885	0.0145228	0.013913	0.0182648	0.0216306	0.0137615	0.0226308	0.0286807	0.00711744	0.00758534	0.00750751	0.0094162	0.00952381	0.00557621	0.0131148	0.0147493	0.0107672	0.010772	0.0127592	0.0127796	0.0185996	0.0156495	0.0180851	0.0155367	0.0355556	0.00220264	0.0406613	0.032571	0.924823	0.259547	0.0630291	0.00303593	0.00671268	0.988708	0.835726	0.445443	0.0198884	0.0473081	BTE_02619	Transposase DDE domain	Unlikely (Variance below 0.01)
	MYBT22	2513250829	BTE_contig00161.158	7015	8118	0.00622407	0.00695652	0.00304414	0.00499168	0.00458716	0.00990099	0.0114723	0.00177936	0.00252845	0.00600601	0.00376648	0.00190476	0.00743494	0.00491803	0.00442478	0.00403769	0.005386	0.00478469	0.00745474	0.00656455	0.00625978	0.012766	0.00706215	0.0155556	0.00220264	0.0151921	0.0155925	0.230046	0.535653	0.027319	0.000611255	0.139467	0.590552	0.841014	0.445443	0.00654043	0.313069	BTE_03261;BTE_03262;BTE_03263;BTE_03264	hypothetical protein;hypothetical protein;hypothetical protein;Bacterial protein YqhG of unknown function	Unlikely (Variance below 0.01)
	MYBT22	2513250829	BTE_contig00161.158	10675	12186	0.0186722	0.026087	0.0182648	0.0183028	0.0282875	0.039604	0.0305927	0.00711744	0.00884956	0.00900901	0.0094162	0.0133333	0.00557621	0.0180328	0.0117994	0.0148048	0.0143627	0.0143541	0.0138445	0.0164114	0.0187793	0.0180851	0.0183616	0.0511111	0.00440529	0.0473637	0.043659	0.762462	0.580169	0.146932	0.00116953	0.00180006	0.927085	0.865043	0.445443	0.0106266	0.0206364	BTE_03266;BTE_03267	aminomethyltransferase (EC 2.1.2.10) ;glycine dehydrogenase (decarboxylating) alpha subunit (EC 1.4.4.2)	Unlikely (Variance below 0.01)
	MYBT22	2513250829	BTE_contig00161.158	40669	43380	0.0165975	0.0191304	0.0182648	0.0199667	0.0191131	0.0254597	0.0267686	0.0106762	0.011378	0.0105105	0.00753296	0.00952381	0.00743494	0.0114754	0.0132743	0.0107672	0.010772	0.0111643	0.0117146	0.0153173	0.0156495	0.0170213	0.0141243	0.0311111	0.00220264	0.0321716	0.029799	0.755599	0.222294	0.477841	0.00235712	0.000714058	0.927085	0.835726	0.751523	0.0168141	0.0135966	BTE_03309;BTE_03310;BTE_03311;BTE_03312	biotin carboxylase (EC 6.3.4.14)/acetyl-CoA carboxylase carboxyltransferase subunit alpha;Uncharacterized protein conserved in bacteria function;NusB antitermination factor ;methenyltetrahydrofolate cyclohydrolase (EC 3.5.4.9)/5,10-methylenetetrahydrofolate dehydrogenase (NADP+) (EC 1.5.1.5)	Unlikely (Variance below 0.01)
	MYBT22	2513250877	BTE_contig00213.206	25045	26238	0.00829876	0.00521739	0.00761035	0.0116473	0.00764526	0.0127298	0.0133843	0.00533808	0.00505689	0.0045045	0.00564972	0.00571429	0.00557621	0.00655738	0.00589971	0.00403769	0.005386	0.00478469	0.00532481	0.0109409	0.00782473	0.012766	0.00847458	0.00888889	0.00220264	0.0107239	0.012474	0.791558	0.124556	0.383073	0.00264908	0.0536209	0.941074	0.835726	0.650505	0.0180927	0.208881	BTE_04155;BTE_04156	zinc uptake regulator, Fur family ;4-hydroxy-3-methylbut-2-en-1-yl diphosphate synthase (EC 1.17.4.3)	Unlikely (Variance below 0.01)
	MYBT22	2513250878	BTE_contig00214.207	38988	40128	0.0103734	0.00869565	0.0121766	0.0166389	0.0137615	0.019802	0.0229446	0.00711744	0.00758534	0.00750751	0.00564972	0.00952381	0.0111524	0.00819672	0.00737463	0.0121131	0.00897666	0.00797448	0.0085197	0.0109409	0.0140845	0.0138298	0.0141243	0.0177778	0.00220264	0.0178731	0.020097	0.299014	0.651802	0.72708	0.0102464	0.132986	0.590552	0.872986	0.864088	0.0498349	0.310268	BTE_04187;BTE_04188;BTE_04189	hypothetical protein;hypothetical protein;Heat induced stress protein YflT	Unlikely (Variance below 0.01)
	MYBT22	2513250896	BTE_contig00233.225	9245	10512	0.00414938	0.00347826	0.00304414	0.00665557	0.0030581	0.00707214	0.00573614	0.00177936	0.00379267	0.003003	0.00376648	0.00190476	0.00371747	0.00163934	0.00442478	0.00269179	0.00359066	0.00318979	0.00212993	0.00437637	0.00625978	0.00531915	0.00564972	0.00888889	0	0.00625559	0.00831601	0.323553	0.376051	0.336947	0.00714035	0.108152	0.60384	0.835726	0.618058	0.0388484	0.296603	BTE_04500	Alpha/beta hydrolase family/Male sterility protein	Unlikely (Variance below 0.01)
	MYBT22	2513250897	BTE_contig00234.226	69806	70840	0.00414938	0.00347826	0.00152207	0.00499168	0.00458716	0.00565771	0.00382409	0.00355872	0.00126422	0.0015015	0.00376648	0.00190476	0.00371747	0.00163934	0.00147493	0	0.00179533	0.0015949	0.00212993	0.00328228	0.00469484	0.00744681	0.00282486	0.00888889	0	0.00893655	0.00831601	0.252868	0.338037	0.135178	0.000362921	0.0653518	0.590552	0.835726	0.445443	0.0052104	0.233592	BTE_04576;BTE_04577	Uncharacterized membrane-associated protein;Uncharacterized conserved protein	Unlikely (Variance below 0.01)
	MYBT22	2513250907	BTE_contig00245.236	1	2011	0.00829876	0.0104348	0.0106545	0.0116473	0.0107034	0.0155587	0.0114723	0.00355872	0.00505689	0.003003	0.00188324	0.00380952	0.00185874	0.00655738	0.00589971	0.00403769	0.005386	0.00637959	0.00638978	0.00984683	0.00938967	0.0106383	0.00706215	0.0177778	0	0.0196604	0.021483	0.876538	0.206239	0.112352	0.000378202	0.000181608	0.983807	0.835726	0.445443	0.0052104	0.00648296	BTE_04745;BTE_04746	Non-ribosomal peptide synthetase modules and related proteins;non-ribosomal peptide synthase domain TIGR01720	Unlikely (Variance below 0.01)
	MYBT22	2513250913	BTE_contig00252.242	1190	2199	0.0124481	0.013913	0.00608828	0.00998336	0.00917431	0.0212164	0.0229446	0.00711744	0.00505689	0.003003	0.00282486	0.00761905	0.00557621	0.00655738	0.00737463	0.00942127	0.005386	0.00797448	0.0085197	0.0109409	0.00938967	0.0117021	0.00988701	0.0288889	0.00220264	0.0241287	0.022176	0.527008	0.638571	0.238442	0.0100679	0.0230724	0.75129	0.870077	0.535243	0.0497198	0.123437	BTE_04886	FtsX-like permease family	Unlikely (Variance below 0.01)
	MYBT22	2513250931	BTE_contig00271.260	21030	22483	0.00414938	0.00347826	0.00304414	0.00166389	0.0030581	0.00707214	0.00764818	0.00177936	0.00252845	0.003003	0.00188324	0.00190476	0.00371747	0.00163934	0.00294985	0.0013459	0.00179533	0.0015949	0.00212993	0.00328228	0.00312989	0.00851064	0.00423729	0.00888889	0	0.00714924	0.011088	0.180106	0.344414	0.159362	0.00010474	0.0540607	0.590552	0.835726	0.445443	0.00269855	0.208881	BTE_05248;BTE_05249	Adenine-specific DNA methylase ;Peroxiredoxin	Unlikely (Variance below 0.01)
	MYBT22	2513250931	BTE_contig00271.260	57017	58237	0.00622407	0.00695652	0.00456621	0.00332779	0.00458716	0.00707214	0.00573614	0.00177936	0.00126422	0.0015015	0.00188324	0.00190476	0.00185874	0.00163934	0.00294985	0.00269179	0.00179533	0.0015949	0.00212993	0.00437637	0.00312989	0.00851064	0.00282486	0.00888889	0	0.00893655	0.00970201	0.431775	0.286822	0.287885	0.00413886	0.00304932	0.681155	0.835726	0.577569	0.0259687	0.026955	BTE_05290	transcriptional regulator, LacI family	Unlikely (Variance below 0.01)
	MYBT22	2513250978	BTE_contig00355.308	56015	57406	0.00414938	0.00347826	0.00152207	0.00166389	0.00152905	0.00424328	0.00382409	0.00177936	0.00252845	0.003003	0.00376648	0.00380952	0.00185874	0	0.00147493	0.0013459	0	0.0015949	0.00212993	0.00328228	0.00469484	0.00851064	0.00423729	0.00666667	0.00220264	0.00893655	0.00831601	0.0726086	0.566579	0.0817693	5.68439e-05	0.0471468	0.590552	0.858486	0.445443	0.00187969	0.193625	BTE_05841;BTE_05842;BTE_05843	Iron-regulated ABC transporter ATPase subunit SufC;ABC-type metal ion transport system, periplasmic component/surface antigen;ABC-type metal ion transport system, permease component	Unlikely (Variance below 0.01)
	MYBT22	2513250978	BTE_contig00355.308	98667	100086	0.00207469	0.00347826	0.00152207	0.00499168	0.0030581	0.00707214	0.00764818	0.00355872	0.00252845	0.003003	0.00376648	0.00380952	0.00371747	0.00327869	0.00294985	0.0013459	0.00359066	0.00318979	0.00319489	0.00437637	0.00625978	0.0117021	0.00423729	0.00666667	0.00220264	0.00625559	0.00831601	0.111501	0.284023	0.109338	0.00379863	0.283583	0.590552	0.835726	0.445443	0.0243872	0.458591	BTE_05892	methionyl-tRNA synthetase (EC 6.1.1.10)	Unlikely (Variance below 0.01)
	MYBT50	2513251002	BTF_contig00023.22	1	5510	0.0539419	0.00173913	0.0167428	0.00166389	0.00917431	0.00141443	0.00191205	0.00177936	0.00252845	0.0570571	0.00753296	0.0266667	0.0724907	0	0	0	0	0	0	0	0	0	0	0.02	0.0132159	0.0277033	0.00554401	0.871798	0.0150004	0.0198786	0.00233242	0.0359493	0.983807	0.835726	0.430663	0.0168141	0.167242	BTF_00328;BTF_00329;BTF_00330;BTF_00332	MarR family;hypothetical protein;Protein of unknown function (DUF3139);Plasmid recombination enzyme	Unlikely (Variance below 0.01)
	MYBT50	2513251012	BTF_contig00033.32	22354	23416	0.0186722	0.00869565	0.0121766	0.00831947	0.00764526	0.0183876	0.0172084	0.00355872	0.00505689	0.00600601	0.00376648	0.00761905	0.00557621	0.00491803	0.00589971	0.00538358	0.00359066	0.00797448	0.00638978	0.00765864	0.00782473	0.00744681	0.00847458	0.0222222	0.00220264	0.0196604	0.021483	0.993655	0.605507	0.575	0.000383505	0.00162923	0.993655	0.865043	0.785426	0.0052104	0.0201147	BTF_00524	Beta-lactamase class C and other penicillin binding proteins	Unlikely (Variance below 0.01)
	MYBT50	2513251037	BTF_contig00058.57	3050	4871	0.0394191	0.026087	0.0334855	0.0249584	0.0244648	0.029703	0.0325048	0.0106762	0.00884956	0.0105105	0.0112994	0.012381	0.0111524	0.0147541	0.0132743	0.0148048	0.0143627	0.0143541	0.0117146	0.0175055	0.0172144	0.0170213	0.0183616	0.0355556	0.00440529	0.0482574	0.047124	0.940811	0.348527	0.788726	5.85572e-05	3.86614e-05	0.988708	0.835726	0.903199	0.00187969	0.00620759	BTF_01105	glutamine--fructose-6-phosphate transaminase	Unlikely (Variance below 0.01)
	MYBT50	2513251038	BTF_contig00059.58	97755	98849	0.0186722	0.0121739	0.00913242	0.00998336	0.0107034	0.0113154	0.00956023	0.00177936	0.00252845	0.0045045	0.00188324	0.00380952	0.00557621	0.00327869	0.00442478	0.00538358	0.00359066	0.00637959	0.00425985	0.00547046	0.00312989	0.00425532	0.00423729	0.0155556	0	0.0142985	0.015939	0.689088	0.822003	0.758577	0.0005971	9.66914e-05	0.871414	0.909872	0.882258	0.00654043	0.00620759	BTF_01209;BTF_01210	DNA-directed RNA polymerase, delta subunit ;CTP synthase (EC 6.3.4.2)	Unlikely (Variance below 0.01)
	MYBT50	2513251039	BTF_contig00060.59	1	2593	0.0394191	0.0121739	0.0319635	0.00166389	0.0214067	0.00707214	0.0229446	0.00711744	0.00505689	0.012012	0.00564972	0.0209524	0.00743494	0.00983607	0.0103245	0.00807537	0.0125673	0.00956938	0.0202343	0.0142232	0.0140845	0.0117021	0.0141243	0.0377778	0.00881057	0.0348525	0.032571	0.570328	0.855737	0.304834	0.00297727	0.0110184	0.772469	0.934325	0.589467	0.0198884	0.0680173	BTF_01212	Retron-type reverse transcriptase	Unlikely (Variance below 0.01)
	MYBT50	2513251055	BTF_contig00076.75	11858	13108	0.0186722	0.0226087	0.0182648	0.00998336	0.0183486	0.0240453	0.0229446	0.00711744	0.0101138	0.0105105	0.0094162	0.00761905	0.0111524	0.0131148	0.0117994	0.00942127	0.0125673	0.0143541	0.00958466	0.0131291	0.0140845	0.0159574	0.0169492	0.0333333	0.00440529	0.0330652	0.033957	0.760507	0.358247	0.0974034	0.000168478	0.00102448	0.927085	0.835726	0.445443	0.00382542	0.0148722	BTF_01531;BTF_01532	D-alanyl-lipoteichoic acid biosynthesis protein DltB ;D-alanine--poly(phosphoribitol) ligase, subunit 1	Unlikely (Variance below 0.01)
	MYBT50	2513251061	BTF_contig00082.81	23248	24776	0.00829876	0.00347826	0.00304414	0.00332779	0.00458716	0.00707214	0.00764818	0.00177936	0.00252845	0.0045045	0.00376648	0.00571429	0.00185874	0.00163934	0.00294985	0.00403769	0.00359066	0.00318979	0.00212993	0.00437637	0.00312989	0.00319149	0.00423729	0.00888889	0.00220264	0.00893655	0.010395	0.639928	0.915412	0.319272	1.90409e-05	0.00420994	0.846261	0.963484	0.599336	0.0016084	0.034651	BTF_01731;BTF_01732	transcriptional regulator, MarR family ;acetyl-CoA carboxylase, carboxyl transferase, alpha subunit	Unlikely (Variance below 0.01)
	MYBT50	2513251075	BTF_contig00096.95	5575	7093	0.0103734	0.00521739	0.00456621	0.00332779	0.00458716	0.00848656	0.0114723	0.00355872	0.00252845	0.0045045	0.00376648	0.00761905	0.00371747	0.00163934	0.00147493	0.00403769	0.00179533	0.00318979	0.00319489	0.00547046	0.00312989	0.00425532	0.00423729	0.0111111	0.00220264	0.0116175	0.011088	0.645222	0.820179	0.729495	0.000258094	0.0196105	0.848837	0.909872	0.864088	0.00487343	0.108534	BTF_02189	amino acid/peptide transporter (Peptide:H+ symporter), bacterial	Unlikely (Variance below 0.01)
	MYBT50	2513251177	BTF_contig00199.197	1	1451	0.989627	1.22261	1.54947	1.4975	1.4159	1.02687	1.18356	1.19751	1.16182	0.641141	0.672316	0.689524	0.750929	0.929508	0.974926	0.97712	0.944345	0.872408	0.829606	0.862144	0.943662	0.855319	0.896893	0.74	0.343612	0.663092	0.610534	0.309074	0.0973472	0.000191872	0.000356989	0.043258	0.590552	0.835726	0.0123182	0.0052104	0.190216	BTF_04145	16S rRNA	Possible (Variance above 0.04)
	MYBT50	2513251244	BTF_contig00275.264	12840	14111	0.0352697	0.0173913	0.021309	0.0232945	0.0183486	0.0254597	0.0267686	0.00711744	0.00884956	0.00900901	0.0094162	0.0133333	0.0130112	0.0163934	0.0147493	0.0161507	0.021544	0.0111643	0.0085197	0.0207877	0.0219092	0.0138298	0.0183616	0.0455556	0.00440529	0.0411081	0.0426195	0.96275	0.774332	0.0909626	0.0004842	0.00235644	0.988708	0.897709	0.445443	0.00586324	0.0229819	BTF_05600;BTF_05601;BTF_05602	phage minor structural protein, N-terminal region;Phage-related protein;phage tail tape measure protein, TP901 family, core region	Unlikely (Variance below 0.01)
	MYBT50	2513251244	BTF_contig00275.264	16278	18241	0.0165975	0.00521739	0.00913242	0.00499168	0.00611621	0.00565771	0.00764818	0.00177936	0.00252845	0.003003	0.00188324	0.00761905	0.00371747	0.00327869	0.00294985	0.00403769	0.005386	0.00318979	0.00425985	0.00437637	0.00469484	0.00531915	0.00282486	0.0111111	0.00440529	0.0116175	0.011088	0.708077	0.772012	0.595204	0.00147104	0.0015023	0.880979	0.897709	0.79002	0.0127278	0.0192895	BTF_05602;BTF_05603;BTF_05604	phage tail tape measure protein, TP901 family, core region;hypothetical protein;phage major tail protein, phi13 family	Unlikely (Variance below 0.01)
	MYBT50	2513251244	BTF_contig00275.264	21669	23662	0.103734	0.093913	0.0943683	0.0865225	0.0932722	0.106082	0.114723	0.0355872	0.0417193	0.0375375	0.0414313	0.0457143	0.0483271	0.0655738	0.0575221	0.0578735	0.0861759	0.0606061	0.0553781	0.0743982	0.0688576	0.0680851	0.0776836	0.128889	0.0132159	0.135836	0.134789	0.873523	0.324187	0.266314	0.00879576	0.000989667	0.983807	0.835726	0.566138	0.0441162	0.0148722	BTF_05611;BTF_05612;BTF_05613;BTF_05614	hypothetical protein;hypothetical protein;Phage portal protein;Phage terminase-like protein, large subunit	Unlikely (Variance below 0.01)
	MYBT50	2513251265	BTF_contig00299.285	14595	16475	0.0228216	0.013913	0.0182648	0.0133111	0.0168196	0.0212164	0.0172084	0.00355872	0.00379267	0.0045045	0.00564972	0.00571429	0.00557621	0.00655738	0.00589971	0.00538358	0.00359066	0.00478469	0.00745474	0.00984683	0.00782473	0.00744681	0.00423729	0.0222222	0.00220264	0.0223414	0.022176	0.68953	0.456794	0.550773	0.00150672	0.000136465	0.871414	0.835726	0.772045	0.0127278	0.00648296	BTF_05953	non-ribosomal peptide synthase domain TIGR01720/amino acid adenylation domain	Unlikely (Variance below 0.01)
	MYBT50	2513251265	BTF_contig00299.285	17488	18635	0.0124481	0.00347826	0.00761035	0.0133111	0.00611621	0.00282885	0.00382409	0.00177936	0.00126422	0.0015015	0.00188324	0.00571429	0.00371747	0.00163934	0.00294985	0.0013459	0.00179533	0.0015949	0.00212993	0.00328228	0.00156495	0.00425532	0.00282486	0.0111111	0.00440529	0.00893655	0.00900901	0.653572	0.616114	0.494109	0.00247929	0.00684303	0.851388	0.865043	0.751523	0.0173011	0.0473081	BTF_05953	non-ribosomal peptide synthase domain TIGR01720/amino acid adenylation domain	Unlikely (Variance below 0.01)
	MYBT50	2513251265	BTF_contig00299.285	18994	20257	0.0207469	0.0104348	0.0182648	0.014975	0.0152905	0.0141443	0.0172084	0.00711744	0.00758534	0.00750751	0.00564972	0.00952381	0.00743494	0.00655738	0.00589971	0.00672948	0.00897666	0.00797448	0.0085197	0.00984683	0.00938967	0.00744681	0.00423729	0.0266667	0.00220264	0.025916	0.026334	0.756775	0.679003	0.816752	3.40904e-05	0.00024214	0.927085	0.886299	0.916704	0.00187969	0.0070661	BTF_05953	non-ribosomal peptide synthase domain TIGR01720/amino acid adenylation domain	Unlikely (Variance below 0.01)
	MYBT50	2513251265	BTF_contig00299.285	24023	26262	0.0124481	0.00869565	0.0106545	0.00998336	0.00917431	0.0113154	0.0152964	0.0044484	0.00505689	0.0045045	0.00376648	0.00571429	0.00557621	0.00491803	0.00589971	0.00538358	0.00718133	0.00637959	0.00745474	0.00765864	0.00938967	0.00744681	0.00706215	0.0222222	0.00220264	0.0178731	0.018018	0.868217	0.585291	0.280801	0.000635976	0.00215268	0.983807	0.865043	0.570489	0.00658543	0.0229819	BTF_05953	non-ribosomal peptide synthase domain TIGR01720/amino acid adenylation domain	Unlikely (Variance below 0.01)
	MYBT50	2513251265	BTF_contig00299.285	26382	28768	0.0124481	0.00869565	0.0121766	0.00998336	0.0107034	0.00990099	0.0114723	0.00355872	0.00379267	0.0045045	0.00376648	0.00571429	0.00371747	0.00491803	0.00589971	0.00403769	0.005386	0.00478469	0.00532481	0.00656455	0.00782473	0.00638298	0.00564972	0.0155556	0.00220264	0.0187668	0.016632	0.927962	0.432154	0.345304	0.000109287	8.1533e-05	0.988708	0.835726	0.619921	0.00269855	0.00620759	BTF_05953;BTF_05954	non-ribosomal peptide synthase domain TIGR01720/amino acid adenylation domain;amino acid adenylation domain	Unlikely (Variance below 0.01)
	MYBT50	2513251265	BTF_contig00299.285	30967	33143	0.0165975	0.0104348	0.0136986	0.00831947	0.0137615	0.0141443	0.0133843	0.00355872	0.00379267	0.0045045	0.00376648	0.00761905	0.00557621	0.00655738	0.00737463	0.00807537	0.00718133	0.00797448	0.00745474	0.00875274	0.0109546	0.00957447	0.00706215	0.0244444	0.00220264	0.0223414	0.02079	0.883112	0.668617	0.154613	0.00108404	0.00176504	0.987732	0.883234	0.445443	0.0105448	0.0206364	BTF_05954	amino acid adenylation domain	Unlikely (Variance below 0.01)
	MYBT50	2513251335	BTF_contig00421.357	1	11364	0.0975104	0.189565	0.211568	0.0366057	0.0214067	0.00707214	0.00573614	0.0177936	0.00884956	0.130631	0.0922787	0.16	0.327138	0	0.0648968	0.0578735	0.032316	0.00318979	0.00319489	0.00109409	0.00156495	0.0244681	0.0127119	0.111111	0.125551	0.27882	0.033957	0.491641	0.00620916	0.36312	0.000454056	0.551882	0.72393	0.835726	0.637931	0.00583008	0.721333	BTF_06749;BTF_06750;BTF_06751;BTF_06752;BTF_06753;BTF_06754;BTF_06755;BTF_06756;BTF_06757;BTF_06758;BTF_06759;BTF_06760;BTF_06761;BTF_06762;BTF_06763;BTF_06764;BTF_06765;BTF_06766;BTF_06767;BTF_06768;BTF_06769;BTF_06770;BTF_06771;BTF_06772;BTF_06773	hypothetical protein;hypothetical protein;hypothetical protein;hypothetical protein;hypothetical protein;hypothetical protein;hypothetical protein;Putative phage replication protein RstA;hypothetical protein;hypothetical protein;hypothetical protein;hypothetical protein;hypothetical protein;hypothetical protein;hypothetical protein;hypothetical protein;hypothetical protein;hypothetical protein;hy…	Unlikely (Variance below 0.01)
Transfer effect	B-18246	2513020926	Btc_contig00101_ace.48	1	8386	0.0539419	0.542609	1.05784	0.0915141	1.12385	0.238331	1.06692	0.88968	0.565107	1.0015	0.934087	0.731429	0.330855	1.06721	1.08555	1.02826	1.14004	1.30144	1.13632	1.10503	1.17527	1.16915	1.13136	1.09444	1.24449	1.2538	1.28205	0.902348	0.271612	8.25879e-05	0.59266	0.971943	0.988708	0.835726	0.00665773	0.662871	0.999262	BTC_05700;BTC_05701;BTC_05702;BTC_05703;BTC_05704;BTC_05705;BTC_05706;BTC_05707;BTC_05708;BTC_05709;BTC_05710;BTC_05711;BTC_05712;BTC_05713	hypothetical protein;hypothetical protein;hypothetical protein;hypothetical protein;DNA segregation ATPase FtsK/SpoIIIE and related proteins;Group II catalytic intron D1-D4-5;Retron-type reverse transcriptase;Group II catalytic intron;hypothetical protein;Replication-relaxation;Predicted transcriptional regulators;hypothetical protein;hypothetical protein;Transposase and inactivated derivatives	Possible (Variance above 0.04)
	B-18246	2513021002	Btc_contig00240_ace.124	1	2043	0.033195	0.396522	0.625571	0.0765391	0.788991	0.18529	0.715105	0.631673	0.376738	0.906907	0.798493	0.668571	0.302974	0.954098	0.936578	0.916555	0.992819	1.16906	1	1.01422	1.06886	1.06489	1	1.03556	1.0837	1.22163	1.20929	0.98879	0.533436	3.38839e-07	0.159524	0.971151	0.99188	0.841014	0.000108767	0.241685	0.999262	BTC_05626;BTC_05627;BTC_05628	hypothetical protein;hypothetical protein;hypothetical protein	Possible (Variance above 0.04)
	B-18246	2513021002	Btc_contig00240_ace.124	2340	8732	0.0456432	0.526957	1.02131	0.109817	1.07187	0.239038	1.09751	0.88968	0.579014	0.95045	0.86629	0.685714	0.321561	1.03607	1.05162	0.979812	1.13106	1.27113	1.082	1.0733	1.12989	1.15638	1.12147	1.08667	1.21586	1.19482	1.21864	0.908702	0.240053	8.29624e-05	0.652337	0.970194	0.988708	0.835726	0.00665773	0.714676	0.999262	BTC_05628;BTC_05629;BTC_05630;BTC_05631;BTC_05632;BTC_05633;BTC_05634	hypothetical protein;hypothetical protein;hypothetical protein;hypothetical protein;relaxasome subunit MobC;MobA/MobL family;hypothetical protein translation	Possible (Variance above 0.04)
	B-18246	2513021096	Btc_contig00391_ace.218	1	4074	0.0539419	0.532174	0.974886	0.103161	1.04893	0.240453	1.00574	0.857651	0.556258	1.07357	1	0.805714	0.366171	1.10984	1.16519	1.11306	1.20287	1.38118	1.19702	1.19694	1.25822	1.27872	1.23164	1.20667	1.2467	1.33423	1.39016	0.971783	0.365843	9.3666e-06	0.438302	0.988121	0.98941	0.835726	0.00150334	0.528929	0.999262	BTC_06288;BTC_06289;BTC_06290;BTC_06291;BTC_06292;BTC_06293	Transposase DDE domain/Transposase domain (DUF772);hypothetical protein;hypothetical protein;hypothetical protein;Domain of unknown function (DUF3961);Transposase and inactivated derivatives	Possible (Variance above 0.04)
	B-18246	2513021162	Btc_contig00630_ace.284	1	23209	0.0560166	0.631304	1.30898	0.124792	1.29511	0.270156	1.24857	1.09075	0.721871	1.07508	1	0.8	0.362454	1.15738	1.18142	1.13863	1.24417	1.41148	1.20234	1.19475	1.25039	1.25957	1.2387	1.16	1.32819	1.25469	1.29591	0.816753	0.197238	0.000683166	0.867227	0.933653	0.963889	0.835726	0.027412	0.88656	0.999262	BTC_03588;BTC_03589;BTC_03590;BTC_03591;BTC_03592;BTC_03593;BTC_03594;BTC_03595;BTC_03596;BTC_03597;BTC_03598;BTC_03599;BTC_03600;BTC_03601;BTC_03602;BTC_03603;BTC_03604;BTC_03605;BTC_03606;BTC_03607;BTC_03608;BTC_03609;BTC_03610;BTC_03611;BTC_03612;BTC_03613;BTC_03614	hypothetical protein;Predicted transcriptional regulators;Helix-turn-helix domain;TQXA domain;hypothetical protein;hypothetical protein;hypothetical protein;hypothetical protein;Type IV secretory pathway, VirD4 components;hypothetical protein;hypothetical protein;hypothetical protein;hypothetical protein;hypothetical protein;AAA-like domain;Type IV secretory pathway, VirD4 components;hypothetical…	Possible (Variance above 0.04)
	MYBT50	2513251029	BTF_contig00050.49	1	1446	0.0684647	0.481739	0.929985	0.0665557	0.977829	0.213579	0.989484	0.823843	0.544248	0.870871	0.83145	0.697143	0.289963	0.92459	0.99705	0.923284	1.00539	1.13238	0.940362	0.925602	1.00939	0.995745	0.99435	0.926667	1.10132	1.04245	1.06445	0.920291	0.286466	0.000237121	0.769647	0.920605	0.988708	0.835726	0.012686	0.789318	0.999262	BTF_00912	Transposase and inactivated derivatives	Possible (Variance above 0.04)
	MYBT50	2513251040	BTF_contig00061.60	2660	44121	1.62656	0.932174	1.52968	0.768719	1.28287	1.9604	1.76099	1.18327	1.83439	1.30781	1.83992	1.4	1.94981	4.94754	3.25664	1.78466	4.56643	3.65391	1.13951	3.16302	3.0579	2.90213	3.36864	6.36667	2.87225	1.87757	1.0395	0.0761407	0.973021	0.000278726	0.0437009	0.182362	0.590552	0.999378	0.0127816	0.122677	0.348442	BTF_01214;BTF_01215;BTF_01216;BTF_01217;BTF_01218;BTF_01219;BTF_01220;BTF_01221;BTF_01222;BTF_01223;BTF_01224;BTF_01225;BTF_01226;BTF_01227;BTF_01228;BTF_01229;BTF_01230;BTF_01231;BTF_01232;BTF_01233;BTF_01234;BTF_01235;BTF_01236;BTF_01237;BTF_01238;BTF_01239;BTF_01240;BTF_01241;BTF_01242;BTF_01243;BTF_01244;BTF_01245;BTF_01246;BTF_01247;BTF_01248;BTF_01249;BTF_01250;BTF_01251;BTF_01252;BTF_01253…	Helix-turn-helix domain;Replication-relaxation;DNA segregation ATPase FtsK/SpoIIIE and related proteins;hypothetical protein;Cro/C1-type HTH DNA-binding domain;hypothetical protein;N-acetylmuramoyl-L-alanine amidase;Protein of unknown function (DUF2762);hypothetical protein;hypothetical protein;H-type lectin domain;hypothetical protein;hypothetical protein;hypothetical protein;hypothetical protei…	Possible (Variance above 0.04)
Transfer*Treatment effect	B-18246	2513020950	Btc_contig00152_ace.72	18301	19741	0.0435685	0.04	0.0350076	0.0549085	0.0366972	0.0381895	0.0325048	0.0177936	0.0151707	0.015015	0.0169492	0.0133333	0.0204461	0.0311475	0.0265487	0.0242261	0.0287253	0.0271132	0.027689	0.0339168	0.0344288	0.037234	0.0310734	0.0777778	0.00220264	0.0616622	0.0623701	0.785629	0.39841	0.087833	0.0135992	0.00311164	0.940996	0.835726	0.445443	0.0606657	0.026955	BTC_04099;BTC_04100;BTC_04101;BTC_04102;BTC_04103	hypothetical protein;Hypothetical protein Yqai;hypothetical protein;hypothetical protein;AAA domain	Unlikely (Variance below 0.01)
	B-18246	2513021147	Btc_contig00573_ace.269	1588	2949	0.114108	0.114783	0.130898	0.0948419	0.122324	0.12447	0.131931	0.0604982	0.0657396	0.0615616	0.0583804	0.0561905	0.0566914	0.103279	0.0988201	0.0834455	0.0879713	0.0877193	0.102236	0.141138	0.103286	0.108511	0.0875706	0.174444	0.0110132	0.180965	0.190229	0.527775	0.12836	0.0663558	0.0128493	0.00227023	0.75129	0.835726	0.445443	0.0589231	0.0229819	BTC_06425;BTC_06426	Transposase and inactivated derivatives, TnpA family;Transposase and inactivated derivatives, TnpA family	Unlikely (Variance below 0.01)
	MYBT22	2513250674	BTE_contig00005.3	25999	27735	0.0311203	0.0208696	0.0182648	0.0299501	0.0244648	0.0254597	0.0210325	0.0106762	0.0126422	0.00900901	0.0094162	0.00952381	0.0130112	0.0131148	0.0176991	0.0121131	0.0125673	0.0127592	0.0191693	0.0196937	0.0187793	0.0244681	0.0127119	0.02	0.00440529	0.0321716	0.031185	0.98204	0.148878	0.586977	0.0378033	0.00137312	0.98941	0.835726	0.788367	0.111773	0.0183655	BTE_00068;BTE_00069	translation elongation factor 1A (EF-1A/EF-Tu);translation elongation factor 2 (EF-2/EF-G)	Unlikely (Variance below 0.01)
	MYBT22	2513250674	BTE_contig00005.3	38815	40175	0.0248963	0.0278261	0.0197869	0.0199667	0.0168196	0.019802	0.0248566	0.0088968	0.00632111	0.0105105	0.0094162	0.00571429	0.00929368	0.0131148	0.0117994	0.013459	0.010772	0.0111643	0.0127796	0.0164114	0.0156495	0.0202128	0.0169492	0.0422222	0.00220264	0.0303843	0.031878	0.8705	0.374062	0.245862	0.0178752	0.000875224	0.983807	0.835726	0.536777	0.0726321	0.0147867	BTE_00077;BTE_00078;BTE_00079;BTE_00080	LSU ribosomal protein L10P;Ribosomal protein L10 leader;ribosomal protein L1, bacterial/chloroplast;LSU ribosomal protein L11P	Unlikely (Variance below 0.01)
	MYBT22	2513250681	BTE_contig00013.10	10023	12034	0.0124481	0.0208696	0.0243531	0.0299501	0.0183486	0.0240453	0.0267686	0.0088968	0.0126422	0.00750751	0.00753296	0.00761905	0.00743494	0.0114754	0.0162242	0.013459	0.0125673	0.0143541	0.0138445	0.0175055	0.0179969	0.0212766	0.0155367	0.0288889	0	0.0277033	0.023562	0.839566	0.131123	0.669175	0.345606	0.0060301	0.981918	0.835726	0.84546	0.438496	0.0439923	BTE_00208;BTE_00209	6-phosphofructokinase (EC 2.7.1.11);pyruvate kinase	Unlikely (Variance below 0.01)
	MYBT22	2513250681	BTE_contig00013.10	17045	19353	0.0207469	0.0226087	0.0243531	0.0199667	0.0229358	0.0268741	0.0305927	0.0106762	0.011378	0.00900901	0.0094162	0.00761905	0.00929368	0.0114754	0.0117994	0.0121131	0.0125673	0.0127592	0.0117146	0.0185996	0.0156495	0.0202128	0.0141243	0.0333333	0.00220264	0.0321716	0.029799	0.958823	0.164893	0.687617	0.0206433	0.000716844	0.988708	0.835726	0.858852	0.0798372	0.0135966	BTE_00213;BTE_00214;BTE_00215	2-methylcitrate synthase/citrate synthase II;isocitrate dehydrogenase (NADP) (EC 1.1.1.42);malate dehydrogenase (NAD) (EC 1.1.1.37)	Unlikely (Variance below 0.01)
	MYBT22	2513250702	BTE_contig00034.31	40991	42256	0.00414938	0.0104348	0.0152207	0.00831947	0.00764526	0.0113154	0.00956023	0.00177936	0.00379267	0.003003	0.00376648	0.00380952	0.00185874	0.00327869	0.00442478	0.00403769	0.00179533	0.00637959	0.00319489	0.00547046	0.00625978	0.0106383	0.00564972	0.0111111	0	0.00893655	0.00970201	0.775539	0.15606	0.715687	0.320603	0.00692673	0.935895	0.835726	0.864088	0.414974	0.0473081	BTE_00828;BTE_00829	Collagenase and related proteases;Collagenase and related proteases	Unlikely (Variance below 0.01)
	MYBT22	2513250732	BTE_contig00064.61	58194	60113	0.00622407	0.00521739	0.00456621	0.00665557	0.00458716	0.00565771	0.00573614	0.00177936	0.00252845	0.0015015	0.00188324	0.00190476	0.00185874	0.00163934	0.00147493	0.0013459	0.00179533	0.0015949	0.00106496	0.00328228	0.00469484	0.00851064	0.00282486	0.00888889	0	0.0080429	0.00762301	0.538841	0.310026	0.882912	0.0137962	0.00447124	0.755318	0.835726	0.947628	0.0606657	0.0358817	BTE_01277;BTE_01278;BTE_01279	Lipoate-protein ligase A;phosphotransacetylase (EC 2.3.1.8);Uncharacterized conserved protein	Unlikely (Variance below 0.01)
	MYBT22	2513250744	BTE_contig00076.73	7136	8490	0.0103734	0.0121739	0.00913242	0.00998336	0.00917431	0.0113154	0.00956023	0.00355872	0.00505689	0.003003	0.00376648	0.00190476	0.00371747	0.00327869	0.00442478	0.00269179	0.00179533	0.00318979	0.00425985	0.00547046	0.00469484	0.00957447	0.00564972	0.0111111	0.00220264	0.00983021	0.011781	0.648396	0.166157	0.492712	0.0306484	5.81823e-05	0.849531	0.835726	0.751523	0.101424	0.00620759	BTE_01469;BTE_01470	ATP synthase, F1 beta subunit;ATP synthase F1 subcomplex gamma subunit	Unlikely (Variance below 0.01)
	MYBT22	2513250796	BTE_contig00128.125	3720	7478	0.093361	0.0956522	0.111111	0.106489	0.100917	0.104668	0.110899	0.0480427	0.0429836	0.033033	0.039548	0.0380952	0.0427509	0.0721311	0.0752212	0.0659489	0.0664273	0.0733652	0.0713525	0.0919037	0.0813772	0.0957447	0.0706215	0.131111	0.00881057	0.137623	0.141372	0.640627	0.107025	0.232201	0.0521203	0.00106561	0.846261	0.835726	0.527042	0.134924	0.0148722	BTE_02701	amino acid adenylation domain	Unlikely (Variance below 0.01)
	MYBT22	2513250856	BTE_contig00188.185	1	1876	0.118257	0.130435	0.129376	0.111481	0.111621	0.130127	0.139579	0.0604982	0.0556258	0.0495495	0.0546139	0.0380952	0.0446097	0.0786885	0.0766962	0.0632571	0.0682226	0.0717703	0.0846645	0.100656	0.0672926	0.0957447	0.0805085	0.13	0.00881057	0.134942	0.137907	0.54684	0.0499435	0.964212	0.189607	0.000266624	0.759894	0.835726	0.995216	0.270506	0.0071322	BTE_03831	23S rRNA	Unlikely (Variance below 0.01)
	MYBT22	2513250931	BTE_contig00271.260	64752	65925	0.00829876	0.00521739	0.00608828	0.0116473	0.0030581	0.00707214	0.00956023	0.00177936	0.00126422	0.003003	0.00188324	0.00190476	0.00185874	0.00163934	0.00294985	0.00269179	0	0.0015949	0.00212993	0.00218818	0.00469484	0.0106383	0.00423729	0.00888889	0.00220264	0.00714924	0.00900901	0.388859	0.371237	0.923339	0.0953936	0.00505845	0.641738	0.835726	0.968601	0.187493	0.0377619	BTE_05299	UDP-N-acetylmuramate--L-alanine ligase (EC 6.3.2.8)	Unlikely (Variance below 0.01)
	MYBT22	2513250973	BTE_contig00340.303	1	1667	2.31328	3.20174	3.66819	3.04659	3.08869	2.47808	3.06883	1.8363	1.83312	1.35285	1.34463	1.40571	1.47398	1.80492	2.17552	2.18708	2.13645	2.09569	2.07348	2.02407	2.29421	2.23723	2.1935	2.67111	0.39207	2.51743	2.46639	0.541384	0.0759713	0.401734	0.747167	0.00250581	0.755584	0.835726	0.671554	0.771191	0.0229819	BTE_05783	hypothetical protein	Possible (Variance above 0.04)
	MYBT50	2513251244	BTF_contig00275.264	14255	16173	0.0165975	0.00521739	0.00913242	0.00831947	0.00611621	0.00565771	0.00764818	0.00355872	0.00379267	0.003003	0.00376648	0.00952381	0.00185874	0.00491803	0.00589971	0.00403769	0.005386	0.00637959	0.00425985	0.00875274	0.00625978	0.00851064	0.00706215	0.0133333	0.00220264	0.0151921	0.012474	0.275141	0.622508	0.158092	0.014406	0.00485361	0.590552	0.865043	0.445443	0.0616579	0.0377619	BTF_05602	phage tail tape measure protein, TP901 family, core region	Unlikely (Variance below 0.01)
	MYBT50	2513251306	BTF_contig00358.327	47412	48629	0.0456432	0.0321739	0.0319635	0.0249584	0.0275229	0.0339463	0.0191205	0.0142349	0.011378	0.0165165	0.0150659	0.012381	0.0130112	0.0147541	0.0162242	0.013459	0.0125673	0.0143541	0.0181044	0.0185996	0.0156495	0.0170213	0.0169492	0.0311111	0.00440529	0.0321716	0.0252945	0.373163	0.276674	0.0840066	0.144928	8.78584e-05	0.623882	0.835726	0.445443	0.226713	0.00620759	BTF_06268;BTF_06269	Phosphotransferase system cellobiose-specific component IIB;phosphotransferase system, cellobiose specific, IIC component	Unlikely (Variance below 0.01)
	MYBT50	2513251314	BTF_contig00368.336	2276	3552	0.026971	0.00521739	0.00761035	0.00998336	0.00611621	0.00565771	0.00764818	0.00533808	0.00252845	0.0045045	0.00376648	0.00571429	0.00371747	0.00163934	0.00294985	0.00269179	0.00179533	0.00318979	0.00212993	0.00328228	0.00469484	0.00425532	0.00282486	0.00888889	0.00220264	0.0080429	0.00831601	0.459324	0.791996	0.0517875	0.177685	0.00245064	0.704031	0.898341	0.445443	0.259258	0.0229819	BTF_06425;BTF_06426	ABC-type antimicrobial peptide transport system, permease component;ABC-type antimicrobial peptide transport system, ATPase component	Unlikely (Variance below 0.01)

## Sheet: Pop genetic variation
						Transfer 12													Transfer 20														Uncorrected p-values					FDR corrected p-values (q-values)
						Coevolution replicate population									One-sided adaptation populations				Coevolution replicate population										One-sided adaptation populations				Linear Regression Analysis		ANOVA AlleleFrequency~Generation+Treatment[Replicate]+Generation*Treatment[Replicate]			Linear Regression Analysis		ANOVA AlleleFrequency~Generation+Treatment[Replicate]+Generation*Treatment[Replicate]
Pop gen measure	Type of significant effect	Contig Number	Contig Name	StartWindow	EndWindow	1	2	4	5	6	7	8	9	10	2	3	4	6	1	2	3	4	5	6	7	8	9	10	3	4	6	9	Killing Ability	Infection Load	Transfer	Treatment	Treatment*Transfer	Killing Ability	Infection Load	Transfer	Treatment	Treatment*Transfer	Candidate genes in window?	Relevance for adaptation?
ThetaW	Treatment effect	2513020852	Bti_GWDALJX04I0LJH_51-405_fm319.5	1	10000	8.50204	7.44739	7.27684	7.1826	7.64606	8.28538	8.03273	8.21796	7.03064	8.1211	7.51494	8.2219	7.95717	7.95015	8.65397	7.57974	8.11936	8.17906	8.71377	8.68844	8.48538	8.37518	8.33775	7.62648	7.24433	6.66512	2.66521	0.476029	0.955528	0.77426	2.07455e-06	0.000114449	0.500906	0.957952	0.787157	0.000933189	0.067983	Bti_05846;Bti_05847;Bti_05848;Bti_05849;Bti_05850;Bti_05851;Bti_05852;Bti_05853;Bti_05854;Bti_05855;Bti_05856;Bti_05857;Bti_05858
		2513020852	Bti_GWDALJX04I0LJH_51-405_fm319.5	5001	15000	17.1344	16.12	16.0524	16.1414	16.4776	15.7513	16.0393	15.6083	15.4268	15.7694	16.6272	15.2085	16.544	16.4147	15.916	14.8865	16.0178	16.3258	16.9018	16.4302	15.7742	15.3349	15.8515	15.0197	15.8894	11.4706	2.98466	0.279582	0.89896	0.0741889	1.42187e-06	0.00141329	0.306405	0.907376	0.377739	0.000933189	0.419748	Bti_05852;Bti_05853;Bti_05854;Bti_05855;Bti_05856;Bti_05857;Bti_05858;Bti_05859;Bti_05860;Bti_05861;Bti_05862
		2513020852	Bti_GWDALJX04I0LJH_51-405_fm319.5	10001	20000	21.0219	20.3741	20.5065	20.4617	20.352	19.6838	20.0147	20.2158	19.7009	19.9304	21.3046	19.762	21.0798	20.8014	20.2062	19.4512	20.3028	20.8342	20.5566	20.0774	19.4688	19.1219	19.92	19.1089	20.2671	15.0394	3.62347	0.303116	0.761577	0.0588561	2.35654e-06	0.000847356	0.329764	0.777307	0.377739	0.000933189	0.335553	Bti_05859;Bti_05860;Bti_05861;Bti_05862;Bti_05863;Bti_05864;Bti_05865;Bti_05866;Bti_05867;Bti_05868
		2513020852	Bti_GWDALJX04I0LJH_51-405_fm319.5	15001	25000	17.2124	16.2514	16.4691	16.741	16.89	15.8796	16.0567	16.239	15.8044	16.1309	16.8999	15.9119	16.8081	16.6254	16.0454	15.3661	16.2813	16.8488	16.3016	15.6889	15.3927	15.3478	15.6486	15.2497	16.3974	12.1544	3.62295	0.263049	0.759962	0.036687	5.84315e-06	0.00315848	0.289354	0.776996	0.377739	0.00173542	0.583662	Bti_05863;Bti_05864;Bti_05865;Bti_05866;Bti_05867;Bti_05868;Bti_05869;Bti_05870;Bti_05871;Bti_05872;Bti_05873;Bti_05874;Bti_05875
		2513020852	Bti_GWDALJX04I0LJH_51-405_fm319.5	35001	45000	10.7717	10.0123	10.4107	9.49299	9.24873	9.40084	9.79	10.5532	9.31064	10.3721	10.6778	10.2859	10.3698	9.94525	9.79426	9.85068	10.3525	10.0493	9.00384	9.02982	10.0906	9.3424	10.3489	10.1346	10.7056	6.62649	0.423581	0.514583	0.62692	0.0657746	3.95206e-05	0.00554123	0.537192	0.654514	0.377739	0.00939009	0.700419	Bti_05889;Bti_05890;Bti_05891;Bti_05892;Bti_05893;Bti_05894;Bti_05895;Bti_05896;Bti_05897;Bti_05898;Bti_05899
Tajima's pi	Treatment effect	2513020852	Bti_GWDALJX04I0LJH_51-405_fm319.5	1	10000	23.2147	22.2356	23.0169	21.6821	22.1791	23.4064	23.0891	23.8185	21.6007	23.0885	22.5988	23.476	23.2403	23.1882	25.1317	23.2085	23.8978	23.2971	24.7709	24.6588	23.9519	24.5302	23.5537	21.7597	22.1051	19.5245	6.19094	0.798197	0.772225	0.92374	6.72857e-06	0.000144123	0.810687	0.790023	0.925297	0.00114193	0.0328501	Bti_05846;Bti_05847;Bti_05848;Bti_05849;Bti_05850;Bti_05851;Bti_05852;Bti_05853;Bti_05854;Bti_05855;Bti_05856;Bti_05857;Bti_05858
		2513020852	Bti_GWDALJX04I0LJH_51-405_fm319.5	5001	15000	47.7273	47.5175	47.8979	46.1653	46.9853	46.2268	46.658	46.184	45.9841	46.5832	47.8832	44.6681	47.1506	46.9468	47.8655	45.7137	47.0659	47.1941	49.1698	48.4332	46.2631	46.5663	45.8381	42.2035	45.3652	31.9225	4.0599	0.545049	0.813604	0.0862764	1.22917e-07	9.68503e-05	0.571004	0.824731	0.366431	9.88653e-05	0.0328501	Bti_05852;Bti_05853;Bti_05854;Bti_05855;Bti_05856;Bti_05857;Bti_05858;Bti_05859;Bti_05860;Bti_05861;Bti_05862
		2513020852	Bti_GWDALJX04I0LJH_51-405_fm319.5	10001	20000	58.1359	58.9295	59.8391	57.8335	57.6123	56.9305	56.6225	58.3425	58.5303	58.6922	60.7528	56.4756	59.2814	58.7633	59.302	57.3376	58.4479	58.9001	60.3212	59.7295	56.5073	57.424	56.4695	52.3527	56.8327	41.6946	4.63916	0.518737	0.762105	0.0689994	2.28185e-07	8.26346e-05	0.546329	0.781207	0.366431	9.88653e-05	0.0328501	Bti_05859;Bti_05860;Bti_05861;Bti_05862;Bti_05863;Bti_05864;Bti_05865;Bti_05866;Bti_05867;Bti_05868
		2513020852	Bti_GWDALJX04I0LJH_51-405_fm319.5	15001	25000	44.1344	44.3775	44.9414	43.9695	45.0038	43.1223	42.5603	43.6294	43.9736	44.1919	45.2887	42.401	44.1395	43.8389	43.9116	42.424	43.8077	44.3639	45.2609	44.3174	42.2272	42.8069	41.3542	39.1275	42.2393	31.1586	4.63916	0.496485	0.764663	0.0376796	2.4966e-07	0.00016591	0.524755	0.783152	0.366431	9.88653e-05	0.0328501	Bti_05863;Bti_05864;Bti_05865;Bti_05866;Bti_05867;Bti_05868;Bti_05869;Bti_05870;Bti_05871;Bti_05872;Bti_05873;Bti_05874;Bti_05875
		2513020852	Bti_GWDALJX04I0LJH_51-405_fm319.5	20001	30000	11.6196	11.8525	12.1347	11.9548	11.9492	11.9036	11.1107	12.7497	13.0314	13.1567	13.2098	12.6822	12.5087	12.3384	12.3345	11.8726	12.2515	12.1617	12.3941	12.6962	11.7187	12.0973	11.5231	10.7464	12.6101	10.5912	1.48795	0.404644	0.780458	0.0789093	5.46582e-05	0.00215543	0.432299	0.796577	0.366431	0.00811675	0.284517	Bti_05868;Bti_05869;Bti_05870;Bti_05871;Bti_05872;Bti_05873;Bti_05874;Bti_05875;Bti_05876;Bti_05877;Bti_05878;Bti_05879;Bti_05880;Bti_05881;Bti_05882;Bti_05883
		2513020852	Bti_GWDALJX04I0LJH_51-405_fm319.5	35001	45000	34.0952	33.0554	33.9206	33.5751	31.7401	30.4916	31.3094	34.6494	30.7818	33.3672	33.9034	33.8331	34.0543	33.5044	33.2539	33.7896	34.6362	33.8241	30.5015	30.0295	34.3645	31.3903	33.6128	32.1107	34.4452	20.5947	0.497379	0.650698	0.503295	0.0729742	8.19475e-07	0.000165196	0.672784	0.530585	0.366431	0.000243384	0.0328501	Bti_05889;Bti_05890;Bti_05891;Bti_05892;Bti_05893;Bti_05894;Bti_05895;Bti_05896;Bti_05897;Bti_05898;Bti_05899
		2513020852	Bti_GWDALJX04I0LJH_51-405_fm319.5	40001	50000	45.9858	45.0971	46.7213	44.6525	44.0463	42.3024	43.0563	47.3009	42.8894	44.9962	46.002	45.9757	45.561	45.4199	44.9668	45.3122	46.1006	46.6586	42.2896	41.8809	46.1529	42.8717	45.5284	43.0257	48.4276	31.0849	5.62304	0.655298	0.516486	0.125772	3.3664e-06	0.00055145	0.676951	0.542562	0.366431	0.000672251	0.0861358	Bti_05894;Bti_05895;Bti_05896;Bti_05897;Bti_05898;Bti_05899;Bti_05900;Bti_05901;Bti_05902;Bti_05903;Bti_05904;Bti_05905
		2513020852	Bti_GWDALJX04I0LJH_51-405_fm319.5	45001	55000	46.0606	45.1613	46.954	44.7807	44.1136	42.7527	43.3434	47.4295	42.9799	45.238	46.0788	46.0501	45.7361	45.4855	45.0559	45.3959	46.1764	46.745	42.3629	41.9783	46.2562	42.9617	45.6345	43.2077	48.4975	31.2435	5.79301	0.665611	0.515646	0.121392	3.39521e-06	0.000580039	0.686411	0.54216	0.366431	0.000672251	0.0861358	Bti_05900;Bti_05901;Bti_05902;Bti_05903;Bti_05904;Bti_05905;Bti_05906;Bti_05907;Bti_05908;Bti_05909;Bti_05910
Tajima's D	Treatment effect	2513020848	Bti_contig00111_ace.1	75001	85000	NA	NA	NA	NA	NA	NA	NA	NA	NA	NA	NA	NA	NA	NA	NA	NA	NA	NA	0.110845	-0.0211212	NA	0.0981572	0.00379071	NA	NA	NA	-0.229193	0.226831	0.0679388	2.92788e-05	0.00136924	0.000128367	0.696219	0.644056	0.000967595	0.0444754	0.00519886	Bti_00078;Bti_00079;Bti_00080;Bti_00081;Bti_00082;Bti_00083;Bti_00084;Bti_00085;Bti_00086;Bti_00087;Bti_00088;Bti_00089	Unlikely (less than 6 data points + joint treatment, transfer + interaction effect)
		2513020848	Bti_contig00111_ace.1	490001	500000	NA	NA	NA	NA	NA	NA	NA	NA	-0.186839	NA	NA	NA	NA	0.440119	0.135925	NA	NA	NA	NA	NA	0.110438	-0.0282918	-0.0776013	NA	NA	NA	-0.0756981	0.208693	0.106648	7.36577e-05	0.0013545	9.61515e-05	0.696219	0.644056	0.00212994	0.0444754	0.00445044	Bti_00486;Bti_00487;Bti_00489;Bti_00491;Bti_00493;Bti_00494;Bti_00495Bti_00496;Bti_00498;Bti_00499	Unlikely (less than 8 data points + joint treatment, transfer + interaction effect)
		2513020848	Bti_contig00111_ace.1	2275001	2285000	NA	NA	NA	NA	NA	NA	NA	NA	NA	NA	NA	NA	-0.21242	NA	NA	NA	-0.152119	NA	0.0800545	-0.179199	NA	-0.0144001	-0.119569	NA	NA	NA	NA	0.173026	0.444755	0.000237647	0.000282565	NA	0.696219	0.644056	0.00499779	0.0150846	NA	Bti_02474;Bti_02475;Bti_02476;Bti_02477;Bti_02478;Bti_02479;Bti_02480;Bti_02481;Bti_02482	Unlikely (less than 7 data points + joint treatment + transfer effect)
		2513020848	Bti_contig00111_ace.1	2510001	2520000	NA	NA	NA	NA	-0.258342	NA	NA	NA	NA	NA	NA	NA	NA	NA	NA	0.387594	NA	NA	NA	0.329767	NA	0.242664	0.211792	NA	NA	-0.204925	NA	0.292305	0.477771	0.000117519	0.00140988	0.000115261	0.696219	0.644056	0.00281235	0.0444754	0.00497926	Bti_02724;Bti_02725;Bti_02726;Bti_02727;Bti_02728;Bti_02729;Bti_02730;Bti_02731;Bti_02732	Unlikely (less than 7 data points + joint treatment, transfer + interaction effect)
		2513020848	Bti_contig00111_ace.1	3190001	3200000	NA	2.3894	2.41314	NA	1.48062	2.38776	2.01544	1.75716	2.96122	2.18197	1.72998	2.44555	1.952	1.7176	1.87998	1.36101	0.964946	1.43486	2.38348	2.60257	1.50769	2.22889	1.65718	2.93475	2.76582	4.01938	3.95968	0.74846	0.621382	0.922241	0.00127694	0.00778932	0.846604	0.695716	0.934358	0.0444754	0.0934718	Bti_03433;Bti_03434;Bti_03435;Bti_03436;Bti_03437;Bti_03438;Bti_03439;Bti_03440;Bti_03441;Bti_03442;Bti_03443;Bti_03444;Bti_03445
		2513020849	Bti_contig00025_ace.2	490001	500000	NA	NA	NA	NA	NA	NA	NA	NA	NA	NA	0.328032	NA	NA	0.509272	0.373063	NA	NA	NA	NA	0.257862	NA	0.121925	0.19211	NA	NA	NA	NA	0.444903	0.2339	0.0001007	0.00024563	3.33686e-05	0.734942	0.644056	0.00249591	0.0142056	0.00258278	Bti_03974	Unlikely (less than 7 data points + joint treatment, transfer + interaction effect)
		2513020849	Bti_contig00025_ace.2	495001	505000	NA	NA	NA	NA	NA	NA	NA	NA	NA	NA	0.328032	NA	NA	0.509272	0.373063	NA	NA	NA	NA	0.257862	NA	0.121925	0.19211	NA	NA	NA	NA	0.44644	0.233616	9.47311e-05	0.000232009	3.145e-05	0.734942	0.644056	0.00249591	0.0142056	0.00258278	Bti_03974;Bti_03975;Bti_03976;Bti_03977	Unlikely (less than 7 data points + joint treatment, transfer + interaction effect)
		2513020850	Bti_abtiwPMp198_bti563.3	120001	130000	NA	NA	NA	NA	NA	NA	NA	NA	NA	NA	NA	NA	NA	NA	NA	0.122652	-0.0977974	-0.0442643	0.091878	-0.156136	NA	NA	-0.194749	NA	NA	NA	NA	0.583102	0.384026	3.04553e-07	8.78105e-05	6.89799e-07	0.783861	0.644056	3.01943e-05	0.00609405	0.00044699	Bti_05237;Bti_05238;Bti_05239;Bti_05240;Bti_05241;Bti_05242;Bti_05243;Bti_05244;Bti_05245;Bti_05246;Bti_05247;Bti_05248;Bti_05249	Unlikely (less than 7 data points + joint treatment, transfer + interaction effect)
		2513020850	Bti_abtiwPMp198_bti563.3	125001	135000	NA	NA	NA	NA	NA	NA	NA	0.493966	0.42026	NA	NA	NA	NA	NA	NA	0.122652	-0.0977974	-0.0442643	0.0209553	-0.156136	NA	NA	-0.194749	NA	NA	NA	NA	0.526675	0.478126	4.12614e-06	0.000374385	4.1708e-06	0.761945	0.644056	0.000286354	0.0185588	0.00135134	Bti_05244;Bti_05245;Bti_05246;Bti_05247;Bti_05248;Bti_05249;Bti_05250;Bti_05251;Bti_05252;Bti_05253;Bti_05254;Bti_05255	Unlikely (less than 9 data points + joint treatment, transfer + interaction effect)
		2513020850	Bti_abtiwPMp198_bti563.3	180001	190000	NA	0.270924	0.812564	0.509433	NA	0.826496	NA	NA	NA	0.165742	0.343032	NA	NA	NA	NA	0.685688	0.369406	0.497879	0.545219	0.485569	NA	1.12252	NA	NA	NA	NA	-0.0872856	0.97009	0.829062	0.36257	0.00121749	0.790616	0.982868	0.860473	0.606208	0.0444754	0.994375	Bti_05311;Bti_05312;Bti_05313;Bti_05314;Bti_05315;Bti_05316;Bti_05317;Bti_05318;Bti_05319;Bti_05320	Unclear (possibly too few data points (less than 14))
		2513020851	Bti_contig00024_ace.4	35001	45000	NA	NA	NA	NA	NA	NA	NA	NA	NA	NA	NA	NA	-0.225164	-0.0436044	NA	0.0992499	NA	NA	-0.0593014	-0.0137272	-0.0706872	0.0636117	NA	NA	NA	NA	NA	0.39919	0.345121	6.87778e-06	8.70384e-06	4.12781e-05	0.716068	0.644056	0.000369923	0.00130168	0.00258278	Bti_05610;Bti_05611;Bti_05612;Bti_05613;Bti_05614;Bti_05615;Bti_05616;Bti_05617;Bti_05618;Bti_05619;Bti_05620;Bti_05621;Bti_05622	Unlikely (less than 8 data points + joint treatment, transfer + interaction effect)
		2513020851	Bti_contig00024_ace.4	40001	50000	NA	NA	NA	NA	NA	NA	NA	NA	NA	NA	NA	NA	-0.225164	-0.0436044	NA	0.0992499	NA	NA	-0.0593014	-0.0164107	-0.0706872	0.0636117	NA	NA	NA	NA	NA	0.39946	0.34465	7.46243e-06	9.37812e-06	4.46061e-05	0.716068	0.644056	0.000369923	0.00130168	0.00258278	Bti_05617;Bti_05618;Bti_05619;Bti_05620;Bti_05621;Bti_05622;Bti_05623;Bti_05624;Bti_05625;Bti_05626;Bti_05627;Bti_05628;Bti_05629;Bti_05630	Unlikely (less than 8 data points + joint treatment, transfer + interaction effect)
		2513020851	Bti_contig00024_ace.4	185001	195000	NA	NA	NA	NA	NA	NA	NA	NA	NA	NA	NA	NA	1.17642	NA	NA	0.355416	-0.0457402	0.273709	0.418826	0.000534546	0.136214	0.106929	NA	NA	NA	NA	NA	0.549334	0.746594	1.75854e-05	0.000491977	0.00029849	0.775283	0.787539	0.000688229	0.0227331	0.00915277	Bti_05783;Bti_05784;Bti_05785;Bti_05786;Bti_05787;Bti_05788;Bti_05789;Bti_05790;Bti_05791;Bti_05792;Bti_05793	Unlikely (less than 9 data points + joint treatment, transfer + interaction effect)
		2513020851	Bti_contig00024_ace.4	190001	200000	NA	NA	NA	NA	NA	NA	NA	NA	NA	NA	NA	NA	1.17642	NA	NA	0.355416	-0.0457402	0.273709	0.418826	0.000534546	0.136214	0.106929	NA	NA	NA	NA	NA	0.550901	0.750396	1.82702e-05	0.000524106	0.000310742	0.776229	0.790324	0.000688229	0.0227331	0.00915277	Bti_05790;Bti_05791;Bti_05792;Bti_05793;Bti_05794;Bti_05795;Bti_05796;Bti_05797;Bti_05798	Unlikely (less than 9 data points + joint treatment, transfer + interaction effect)
		2513020852	Bti_GWDALJX04I0LJH_51-405_fm319.5	5001	15000	4.88426	5.28494	5.35096	5.03798	4.99582	5.21915	5.19445	5.31638	5.31666	5.27314	5.12196	5.24629	5.02066	5.02311	5.38677	5.52764	5.2359	5.09648	5.08255	5.18668	5.182	5.39691	5.10277	4.892	5.09178	4.61609	0.799239	0.943195	0.631837	0.237179	1.62169e-05	0.00156156	0.964053	0.69912	0.567594	0.00148329	0.0326416	Bti_05852;Bti_05853;Bti_05854;Bti_05855;Bti_05856;Bti_05857;Bti_05858;Bti_05859;Bti_05860;Bti_05861;Bti_05862
		2513020852	Bti_GWDALJX04I0LJH_51-405_fm319.5	10001	20000	4.86849	5.18077	5.22577	4.98979	4.98388	5.14741	5.02248	5.1681	5.34405	5.30348	5.09333	5.08845	4.96681	4.97912	5.24541	5.26788	5.12831	4.97906	5.18909	5.29912	5.14689	5.35943	5.00251	4.75473	5.00485	4.65707	0.642004	0.828148	0.716371	0.230635	1.70985e-05	0.00228887	0.894207	0.760986	0.560891	0.00148329	0.0436231	Bti_05859;Bti_05860;Bti_05861;Bti_05862;Bti_05863;Bti_05864;Bti_05865;Bti_05866;Bti_05867;Bti_05868
		2513020852	Bti_GWDALJX04I0LJH_51-405_fm319.5	15001	25000	4.28565	4.69881	4.67411	4.41295	4.50129	4.63049	4.49321	4.58858	4.79216	4.71057	4.58296	4.5276	4.42784	4.43046	4.67342	4.71998	4.58283	4.42177	4.72734	4.85242	4.67567	4.75228	4.44127	4.24487	4.34351	4.06536	0.642386	0.877479	0.733947	0.231145	1.30233e-05	0.00173887	0.918192	0.776714	0.560891	0.00148329	0.0341452	Bti_05863;Bti_05864;Bti_05865;Bti_05866;Bti_05867;Bti_05868;Bti_05869;Bti_05870;Bti_05871;Bti_05872;Bti_05873;Bti_05874;Bti_05875
		2513020852	Bti_GWDALJX04I0LJH_51-405_fm319.5	20001	30000	3.71566	3.98287	4.01936	3.92313	3.78159	3.78367	3.35448	3.81393	4.40858	4.18815	4.15238	3.73652	3.95517	3.95711	3.86879	3.80411	3.83778	3.84003	4.0461	3.94667	3.7139	3.89494	3.78481	3.43081	3.79725	3.83731	0.468491	0.747792	0.624913	0.323329	0.000856708	0.00956764	0.846604	0.695716	0.606208	0.0349738	0.09841	Bti_05868;Bti_05869;Bti_05870;Bti_05871;Bti_05872;Bti_05873;Bti_05874;Bti_05875;Bti_05876;Bti_05877;Bti_05878;Bti_05879;Bti_05880;Bti_05881;Bti_05882;Bti_05883
		2513020852	Bti_GWDALJX04I0LJH_51-405_fm319.5	35001	45000	5.75073	6.03157	5.90335	6.58844	6.30056	5.82653	5.7743	6.01837	5.96792	5.8261	5.75813	6.03877	6.02206	6.19292	6.22688	6.30956	6.15995	6.18722	6.10445	5.95203	6.25865	6.05216	5.90252	5.70854	5.93839	5.20903	0.218391	0.638931	0.543582	0.271972	2.29434e-06	0.000505976	0.811421	0.651722	0.588531	0.000530757	0.0128442	Bti_05889;Bti_05890;Bti_05891;Bti_05892;Bti_05893;Bti_05894;Bti_05895;Bti_05896;Bti_05897;Bti_05898;Bti_05899
		2513020852	Bti_GWDALJX04I0LJH_51-405_fm319.5	40001	50000	4.45557	4.65495	4.65408	5.26191	4.55064	4.50529	4.42856	4.5805	4.66916	4.64283	4.60081	4.60842	4.64665	4.54216	4.64867	4.577	4.50366	4.59565	4.66391	4.52342	4.70765	4.55506	4.15143	4.22996	4.14576	3.80476	0.982116	0.553359	0.661951	0.0122825	7.05988e-07	0.000515355	0.776229	0.719235	0.10604	0.000244978	0.0128442	Bti_05894;Bti_05895;Bti_05896;Bti_05897;Bti_05898;Bti_05899;Bti_05900;Bti_05901;Bti_05902;Bti_05903;Bti_05904;Bti_05905
		2513020852	Bti_GWDALJX04I0LJH_51-405_fm319.5	45001	55000	4.41865	4.61232	4.45464	5.1676	4.51146	4.33235	4.32668	4.50369	4.63255	4.57995	4.5629	4.56957	4.57299	4.50179	4.61101	4.53999	4.46798	4.5614	4.62547	4.49024	4.6746	4.52171	4.12269	4.21151	4.06737	3.78189	0.996172	0.521031	0.653446	0.0172764	5.96932e-07	0.000337233	0.757987	0.712598	0.126209	0.000244978	0.00950118	Bti_05900;Bti_05901;Bti_05902;Bti_05903;Bti_05904;Bti_05905;Bti_05906;Bti_05907;Bti_05908;Bti_05909;Bti_05910
		2513020852	Bti_GWDALJX04I0LJH_51-405_fm319.5	120001	130000	3.39828	3.69753	3.64731	3.42665	3.85141	3.40428	3.28345	3.8775	3.52041	3.79099	3.68192	3.8388	3.96787	3.82485	3.95711	4.08281	4.03453	3.84891	3.97265	3.7713	4.196	4.04305	3.69507	3.30799	3.93409	2.81075	2.3594	0.829049	0.578628	0.847384	2.65365e-05	1.60946e-05	0.894207	0.672339	0.880366	0.00204626	0.00202076	Bti_05963;Bti_05964;Bti_05965;Bti_05966;Bti_05967;Bti_05968
